# Supplementary material for: Identification of Prognostic Values of Neutrophil Extracellular Traps‐Related Genes in Glioma Based on Bioinformatics
Source: Immun Inflamm Dis. 2026 Apr 6;14(4):e70422. doi: 10.1002/iid3.70422 (PMC13053668; doi:10.1002/iid3.70422)
Supplement: Supplementary file 1 — Supplementary Table 1. [file IID3-14-e70422-s030.xlsx]

## Sheet: GSE16011_expr_raw
	GSM405200	GSM405201	GSM405202	GSM405203	GSM405204	GSM405205	GSM405206	GSM405207	GSM405208	GSM405209	GSM405210	GSM405211	GSM405212	GSM405213	GSM405214	GSM405215	GSM405216	GSM405217	GSM405218	GSM405219	GSM405220	GSM405221	GSM405222	GSM405223	GSM405224	GSM405225	GSM405226	GSM405227	GSM405228	GSM405229	GSM405230	GSM405231	GSM405232	GSM405233	GSM405234	GSM405235	GSM405236	GSM405237	GSM405238	GSM405239	GSM405240	GSM405241	GSM405242	GSM405243	GSM405244	GSM405245	GSM405246	GSM405247	GSM405248
10000_at	6.46504	6.30402	5.6285	6.15659	6.53061	6.04151	6.83265	6.37696	6.39647	5.84843	7.28835	6.56558	7.25579	6.24164	5.86051	6.19295	6.34555	5.73866	5.39882	5.68436	6.05494	5.9509	5.90703	6.37076	6.26428	6.74713	6.03258	6.51139	6.30417	6.53272	5.83777	5.70552	7.96126	5.74187	5.51542	5.48598	5.79284	6.36057	6.01935	5.42659	5.24084	5.81569	6.31328	5.64064	6.44154	5.68999	6.08666	5.96562	7.16198
10001_at	7.89281	7.18212	7.67536	8.20585	8.33457	8.6539	8.53475	9.00689	8.42649	7.90481	8.56695	8.0514	9.18032	8.13301	8.37954	8.19213	7.86566	8.97471	8.26456	8.26238	8.13944	8.42602	8.66842	8.84234	8.39177	7.2196	7.92555	9.09941	8.24723	7.96126	8.29549	8.46313	9.04375	8.08152	7.97539	7.47998	7.28023	8.29631	7.96592	9.20663	8.31754	7.25501	7.88619	7.44699	7.52776	7.76864	7.70906	8.34755	8.58226
10002_at	4.9849	5.18992	4.79807	4.75852	4.67858	4.76802	4.9731	5.02014	4.85809	4.68119	4.89222	4.92574	5.04776	4.70439	4.84765	4.82052	4.68954	4.55035	4.63896	4.84406	4.73479	4.64488	4.69781	4.74418	4.66108	4.66079	4.60161	4.93124	4.83657	4.61817	4.80812	4.63672	4.88823	5.0814	5.01008	4.68467	4.65311	4.83397	4.91062	4.78182	4.9118	4.53796	4.82966	4.65745	5.04482	4.96716	4.97776	4.654	4.64619
10003_at	5.94529	4.45034	4.42392	5.02884	4.47766	4.45642	4.5977	4.94126	4.56343	5.71955	4.48427	4.62677	4.50628	4.44182	4.54236	8.06061	5.54254	4.57977	4.57636	4.56303	5.78813	4.6185	5.79696	5.80261	5.28993	4.29575	4.41963	7.27003	4.37521	6.38367	4.49002	6.99399	4.58832	6.01585	6.64478	5.04155	4.50508	5.94602	4.86873	4.66845	4.41996	4.62299	4.4328	5.31808	5	4.62545	4.56995	7.16123	4.15386
10004_at	5.65984	5.84755	5.49639	5.65223	5.61766	5.53124	5.69866	5.67586	5.60767	5.42575	5.50576	5.54999	5.35105	5.53035	5.93885	5.35293	5.45594	5.74003	5.43493	5.71631	5.31644	5.29928	5.42766	5.36821	5.17674	5.52046	5.399	5.79255	5.30263	5.2709	5.19901	5.35204	5.30402	5.73015	5.82047	5.53731	5.42395	5.47073	5.70589	5.40576	5.54392	5.24468	5.15823	5.57589	5.72772	5.77849	5.39309	5.33409	5.34456
10005_at	8.82921	8.20726	7.71376	8.28473	7.63186	8.08637	8.18264	7.84095	8.53916	8.57555	7.74984	7.47875	8.05569	8.10998	8.29708	8.21238	8.33365	7.92475	7.84917	8.40579	8.07817	7.63952	8.24736	8.14436	8.03611	8.49505	7.92683	7.64035	7.77427	8.24346	8.02982	7.86256	7.67577	7.60896	6.21133	8.01129	8.43674	7.8318	8.01581	8.65683	7.9545	8.63189	8.19068	7.68489	8.18974	7.13105	8.11132	8.23979	7.60121
10006_at	9.30534	8.48129	9.94788	9.63764	10.8281	9.9933	9.07861	9.73609	8.99716	9.06246	9.76922	9.9143	10.136	9.04322	9.00241	8.8955	10.5099	10.0118	9.02852	9.25506	8.5368	9.08258	10.0209	9.25501	9.36449	10.1848	8.60985	9.77552	9.25595	8.91893	8.28232	8.98337	9.13368	9.70464	9.631	9.193	8.68932	9.43701	10.0886	9.01663	9.24665	9.60839	9.28764	9.35091	10.2166	10.3032	9.9978	8.95952	9.87333
10007_at	9.26543	9.70425	10.0167	9.52107	9.41828	10.6253	9.29633	9.42843	9.76859	9.08972	9.40347	9.87748	9.2489	9.88914	9.48029	9.45817	8.64144	10.0589	9.32554	9.95292	9.7619	9.72417	9.35894	9.43594	9.75859	9.67471	9.41503	9.11182	9.83704	9.37716	9.96653	10.1257	8.66708	9.83445	9.39756	9.55642	9.34728	9.89418	9.75803	9.72331	9.66835	9.60107	9.42965	9.28633	9.58135	9.4447	9.24523	10.1933	10.1288
10008_at	5.66988	6.65238	6.13756	6.72527	6.26834	6.52554	5.74712	5.77241	7.31879	5.54424	5.7787	6.41233	7.24492	7.48803	6.96284	6.14026	5.75175	6.65119	6.94555	6.52303	6.43682	6.26022	5.87453	5.91469	6.11504	6.01902	5.82528	6.12486	6.92101	6.52982	5.76443	6.52621	6.15335	7.38566	6.14272	6.89954	5.8351	6.32684	6.03205	6.84208	5.91607	6.14199	6.6526	6.19847	5.72663	6.47753	5.91897	6.01356	6.55908
10009_at	8.00772	8.93056	8.65083	8.8304	8.93243	9.02744	9.12344	9.4032	9.0693	8.26752	9.34269	8.6964	8.96445	8.50721	8.36746	8.7824	8.41914	8.74855	8.62893	8.74295	8.78993	8.44556	8.75915	8.9846	8.68911	9.07426	8.49242	8.9719	8.69766	9.30865	8.78237	9.01444	8.9144	8.58902	9.05966	8.31345	8.39787	8.06197	8.62127	8.38558	8.4747	8.61182	9.11916	9.21783	9.06129	8.9885	9.59352	9.04623	9.21902
1000_at	8.55106	9.04319	8.78882	9.11805	9.26713	9.48422	8.70128	8.71034	9.35166	8.55443	10.4933	9.03003	9.30668	9.74427	7.08167	9.78928	9.1442	9.04923	10.1899	9.60473	9.11183	9.9048	9.47491	9.99419	8.90016	9.39941	10.3744	9.51274	9.37995	8.90097	11.0525	10.0924	9.34625	10.0748	9.86342	9.36524	8.61586	10.5561	9.84854	9.56889	9.55083	9.28286	9.86768	8.9751	9.15941	9.29582	9.42405	10.3976	10.7966
10010_at	7.88389	8.3197	8.99979	8.80727	8.96388	9.12395	8.68739	8.75299	8.21446	7.95367	8.55414	8.88661	8.28209	9.24535	8.67176	8.96041	8.12205	9.15669	9.18258	9.4463	9.78231	9.65695	9.16811	9.35821	9.01528	8.80152	8.53247	8.96173	9.47408	8.81302	9.21507	9.62899	9.09823	9.36143	8.11589	9.46104	9.38394	9.21854	8.33839	9.12784	8.47303	9.00372	8.90073	9.13217	8.48069	8.89339	8.81546	9.58888	9.42738
10011_at	8.33881	8.77039	8.45358	8.79417	8.54743	8.9637	8.6491	8.49974	8.73294	8.10442	8.4644	8.38135	8.64665	8.66491	8.30022	9.20307	8.02736	8.83833	9.26671	8.84173	8.92512	8.52049	8.29409	9.08054	8.87052	8.96216	8.71892	8.36961	9.3782	8.43101	8.87613	8.96529	7.08851	8.75645	8.11971	9.32303	9.13598	9.11231	8.11672	9.91782	8.70997	9.28313	8.72676	8.78896	8.51463	8.6813	8.39238	9.18279	8.56276
10013_at	7.73488	8.29774	7.8024	7.56348	7.66946	7.91363	7.94571	8.08561	8.54637	8.04989	8.11847	7.61019	8.49547	7.40053	7.76253	7.39595	8.2555	7.61071	7.6004	7.55814	7.23495	7.41285	7.12208	7.24324	7.26293	8.674	8.37113	7.70641	7.75717	8.18779	8.16753	7.49052	7.56453	7.50522	7.67316	7.51628	7.70098	7.6152	8.15881	7.59346	7.9112	8.4356	7.03647	7.5938	7.82856	7.88672	7.83797	7.63171	7.66594
10014_at	7.98742	7.72962	7.10639	7.14208	7.10041	6.74871	7.86619	7.21662	7.6869	8.29408	7.15708	6.9613	7.53419	6.66168	7.27267	6.67097	7.73305	7.08541	6.53593	6.75877	6.64447	6.78179	6.86654	6.85746	6.72934	8.208	7.11641	7.16943	6.82503	6.83294	6.69483	6.35554	6.96112	6.59364	6.88104	6.6919	6.58337	7.08953	7.12452	6.60417	7.73293	6.59805	7.47285	6.95329	7.81381	7.34902	7.25859	7.05587	6.96416
10015_at	9.56451	9.13029	9.8738	9.21871	9.94832	10.0464	9.56053	8.75041	9.75957	9.40666	7.63965	9.42034	10.2389	9.81367	9.70047	9.35682	9.41736	9.61893	9.49023	8.95933	10.1445	9.97164	9.39022	9.42874	9.59868	8.84725	9.51502	10.1009	9.69709	9.96263	9.92202	9.55128	9.34998	9.81342	9.75565	9.92847	9.52585	9.85307	9.53012	9.01038	9.48304	9.98223	9.68965	9.75342	9.11088	9.9575	9.9464	9.34124	9.96919
10016_at	10.2406	10.2714	10.3479	10.3805	10.2553	10.0749	10.444	10.5314	10.9961	10.2349	9.82441	9.74111	10.9319	10.1855	10.0338	10.451	10.1644	10.4582	10.0675	10.3037	10.4658	10.1622	10.1645	10.5854	11.995	10.5	10.2905	10.3292	10.7399	10.3367	10.4686	10.2807	8.79776	9.867	10.5959	9.99213	10.1863	10.144	10.4193	10.2482	10.1621	10.2362	10.1477	10.1548	10.3029	10.2504	10.7055	10.3686	10.5422
10017_at	5.373	5.89141	5.3634	5.46349	5.1742	5.3315	5.45375	5.5516	5.44899	5.34783	5.25182	5.22524	5.30274	5.09484	5.44698	5.22745	5.38462	5.16396	5.18811	5.37089	5.18804	5.33645	5.5337	5.26805	5.23065	5.16372	5.1403	5.26784	5.41709	5.15882	4.90471	5.13831	5.22677	5.41655	5.36663	5.16543	5.11773	5.32887	5.43038	5.32705	5.26388	5.01483	5.23072	5.26624	5.5738	5.3343	5.2362	5.12087	5.18704
10018_at	5.14571	5.62297	5.19307	5.13629	5.10592	5.17266	5.43136	5.24682	5.16121	4.98907	5.4417	5.28543	4.9776	5.17821	6.07697	5.42027	5.25271	5.22521	5.33962	5.44986	5.59268	5.41437	5.07293	5.18852	4.78026	5.49607	5.36192	5.23837	5.10807	5.5955	5.34786	5.32927	5.49826	5.29881	5.33012	5.14347	5.27435	5.23123	5.71735	5.62695	5.3866	5.10036	5.26973	5.1686	5.25894	5.32352	5.28318	5.44437	5.22571
10019_at	7.4473	8.26185	9.6657	8.6362	9.11776	9.02765	7.45032	7.35143	9.2797	7.72324	8.00971	9.07717	8.51118	9.96062	9.75573	8.47172	7.3157	9.64767	9.94436	9.20377	11.6391	9.51438	7.92889	8.29775	7.94164	8.39008	9.5052	7.8008	8.65576	8.26348	8.9436	9.25703	8.19247	9.84858	8.66835	9.86227	9.24008	9.51612	8.73661	9.54485	8.96542	8.96851	9.36946	9.20438	8.60128	9.38764	7.72376	8.24931	8.63135
1001_at	6.03778	6.49952	6.07287	5.78111	5.67197	5.7727	6.18453	6.13981	6.00703	5.56437	6.51701	6.01619	6.08225	5.95101	5.76555	7.90712	6.58813	5.98347	6.26774	6.60485	6.29723	6.17895	5.64291	5.96409	5.65286	5.92683	6.22093	5.84602	5.86086	7.01407	5.56071	5.90166	5.84157	5.7208	6.78307	5.6982	6.17182	6.41505	8.6417	6.21089	6.26064	6.54074	6.48331	6.06146	6.22246	6.16067	6.19102	6.18763	5.8336
10020_at	8.92403	9.00083	8.91534	8.86406	8.45586	9.25809	10.0967	9.77157	9.69188	9.12285	9.48614	8.7607	8.96244	8.37151	7.99538	9.31796	8.25471	8.42753	8.21617	8.44767	9.72724	9.66635	9.00355	8.43002	8.67278	7.96596	8.07792	9.04524	9.10286	8.55877	7.803	7.86981	10.0549	8.35984	9.24682	8.59961	9.0043	8.02827	8.77614	8.48873	9.2997	8.57002	9.08462	8.99444	8.55061	9.13096	10.1741	8.84778	7.83381
10021_at	5.095	4.95083	5.10238	4.8891	4.79819	4.7354	4.94816	4.86955	5.01547	4.70985	4.89978	4.6117	4.89695	4.48868	4.79882	4.82135	4.85472	4.85704	4.67689	4.99623	4.82027	4.78572	4.7958	4.6608	4.67243	4.47326	4.6922	4.71926	4.74933	4.57489	4.50443	4.82458	4.89506	4.92141	5.04976	4.64918	4.76648	5.01435	5.15168	4.85911	4.79222	4.68323	4.51616	4.89951	4.84374	5.13287	4.86229	4.8471	4.83287
10022_at	4.6058	4.68426	4.26942	4.48237	4.45603	4.4319	4.57917	4.55038	4.65348	4.5388	4.23324	4.31779	4.5585	4.55954	4.29135	4.4488	4.56184	4.55274	4.42173	4.39798	4.46926	4.42787	4.52941	4.43781	4.29158	4.71104	4.50313	4.52212	4.42412	4.47194	4.64538	4.38886	4.29822	4.3443	4.62527	4.20188	4.41573	4.48654	4.62958	4.59005	4.73267	4.51346	4.20986	4.79073	4.51449	4.43585	4.46876	4.5389	4.56624
10023_at	5.7134	6.93277	6.78997	6.82579	6.03975	5.73234	6.65081	6.93953	7.49078	6.11438	6.89776	6.51876	7.35332	5.78589	5.33259	5.03156	6.46991	6.63607	5.43256	5.36488	5.52445	4.89	6.42143	6.55786	6.44564	7.07	5.47679	8.16345	6.062	5.62332	4.78295	5.30793	5.85274	5.46409	6.2555	5.99778	5.24683	5.14545	5.60415	5.95529	6.06971	5.26094	6.37296	6.16587	6.49015	6.56904	7.93738	5.77871	5.67668
10024_at	6.09998	6.77488	5.67201	5.73734	6.43309	6.99045	6.2565	5.77714	6.64557	5.81575	6.21547	5.96558	6.83475	6.1038	6.68276	6.17665	6.12266	5.72993	6.6043	6.02205	6.51329	6.26654	5.8112	6.23025	6.14943	5.36523	6.1173	6.41527	6.77923	6.05909	6.68225	6.56342	8.77614	5.89069	6.72446	6.01043	6.42094	6.0182	6.20764	6.88566	6.35165	6.16178	6.81441	6.24041	6.16462	5.93932	6.36915	6.30101	5.78766
10025_at	7.5182	8.2134	7.03862	7.32939	6.81733	7.19563	7.00953	7.54041	7.82923	7.53604	7.23324	6.9982	7.76251	7.04823	7.10465	7.36197	7.67064	7.71012	7.68802	7.15868	7.18148	7.49933	6.59224	7.07035	7.01622	7.70559	7.67208	6.95371	6.98633	7.79307	7.80732	7.43474	6.89258	6.88828	7.14504	7.20949	7.67707	7.10977	7.6703	7.81329	7.56146	7.5129	7.07615	6.70621	8.05205	8.2276	7.29762	7.18645	7.46842
10026_at	9.64211	7.39937	8.5162	8.42285	8.02791	8.21224	7.41773	7.70063	7.25579	10.1062	7.29276	8.37914	7.4892	9.02586	8.55348	8.71877	8.47742	8.98527	9.16319	9.16692	8.64173	8.92259	9.18066	9.30181	9.24145	9.16913	8.64179	7.93996	9.07424	8.59351	8.73442	9.06502	9.34441	8.96192	8.6406	9.27068	8.91236	9.18477	9.26093	9.56378	7.64554	9.08665	9.28701	8.45763	8.71527	9.18446	7.61935	8.77406	8.4881
1002_at	7.66587	5.70578	5.74627	7.03131	6.51576	5.89102	5.71167	6.32892	7.19627	7.12415	10.0246	6.45892	5.19814	7.19732	5.94734	8.08831	7.20124	7.12627	7.73253	7.88978	6.13776	7.61121	7.00963	7.49888	5.91152	5.3964	9.26728	6.90087	5.36732	7.44313	7.28861	7.68847	7.02721	6.74161	6.83421	5.76459	6.32371	7.07552	7.63941	6.29094	5.84832	6.26376	5.4811	5.659	5.34679	6.45267	7.46533	7.04767	8.05276
10036_at	6.90999	7.41336	6.2366	6.47019	6.76787	6.81839	6.67724	6.54368	7.20911	6.66733	6.7816	6.38513	6.9421	6.50999	6.96166	6.36123	6.75834	6.05989	7.32788	6.34354	6.87071	6.71448	6.81259	6.95481	6.60759	6.25348	6.93044	6.63376	6.83776	6.90671	7.00245	7.41216	8.36599	6.37511	6.95694	6.42671	6.70794	6.64212	6.50877	6.48093	6.63006	6.42415	7.21006	6.63384	6.32878	6.31141	7.22152	7.7462	6.26826
10038_at	10.0633	9.28875	9.10932	9.28826	10.106	10.4675	9.7853	9.71926	10.1404	9.50506	9.8016	9.13017	9.84786	8.73317	8.65514	9.03348	9.50971	9.75564	9.0766	9.14382	8.66867	8.92513	9.73192	9.37016	9.53011	9.37961	8.37405	9.80358	9.0956	8.64133	9.04439	9.81653	10.67	8.75109	9.67761	8.0288	7.83675	8.8969	9.04435	9.20362	8.97148	8.04721	9.24048	8.45281	8.86547	9.33727	9.34345	9.61246	8.74526
10039_at	6.27832	6.75752	7.23803	6.68102	6.74723	6.88795	6.73227	6.70363	7.36848	6.56038	5.61996	6.6917	7.50787	6.0304	7.31788	6.2159	6.73398	5.9767	6.78993	5.605	7.59089	7.34815	5.69195	6.9886	7.02311	6.54782	6.33155	5.95095	6.02171	6.20691	8.10181	7.05935	6.11207	6.67312	5.86086	7.68409	7.27403	7.11202	6.60632	7.41948	6.58246	8.06883	6.3594	6.63278	6.47346	6.55308	6.68338	6.78791	7.25245
1003_at	7.14051	8.53477	8.96167	9.02919	9.78653	8.73541	8.12633	6.80548	8.89896	7.25138	6.96398	8.63654	8.12114	8.96085	7.71473	8.11564	7.47854	7.33716	9.23429	7.47462	6.88594	7.68968	7.6424	6.85218	7.007	6.7911	8.52439	8.10366	8.31656	7.28106	7.06161	8.66458	8.51977	9.33681	7.79103	7.61561	7.98689	7.61567	7.02411	9.44682	6.99266	7.50266	7.88591	7.88277	7.95522	8.24068	7.67868	7.38383	8.68221
10040_at	5.42405	4.3448	5.33688	4.97461	4.61568	5.21859	4.31826	4.53461	4.42965	5.36399	4.52158	5.22042	4.16229	7.88591	4.6861	7.66878	5.49082	6.02425	6.74366	8.05474	8.16362	8.87762	6.71568	8.3182	6.99497	4.53193	6.9116	4.65507	7.21828	7.89497	8.40073	8.35887	5.25571	7.05121	6.9101	8.15432	8.74851	7.68679	8.0921	4.43547	6.85354	7.03403	4.43577	7.9994	4.83728	4.79825	4.40859	7.8332	8.31273
10042_at	8.10656	9.29139	8.51789	8.46554	8.6118	8.72507	8.79376	8.85859	9.00627	8.67651	9.10285	8.66606	8.53803	8.0873	8.56932	8.92652	8.05933	7.95234	8.70293	8.46737	8.88482	8.1405	8.21965	8.88794	8.65639	8.26005	8.59575	8.41309	8.27154	8.56543	9.0789	9.0857	9.91888	8.33064	8.70441	8.2963	8.46617	8.71301	8.28502	8.32954	8.86207	7.73335	8.78494	8.3601	8.12045	8.41618	9.1394	9.0636	8.1522
10043_at	7.46519	7.41269	7.07655	7.16542	6.66348	7.18077	6.95615	7.11053	7.12253	7.23797	7.09054	6.7809	6.71312	6.38424	7.43184	6.88331	7.10445	6.9186	6.99995	7.39511	7.27132	6.99317	6.59396	6.60964	7.24919	7.86215	7.27278	6.82047	6.9219	7.08797	7.47966	7.05935	6.30803	6.62281	6.58015	7.333	7.6137	7.17562	7.38209	7.52166	7.64959	7.08188	6.66896	6.52005	7.23347	6.77198	7.29859	7.096	7.23767
10044_at	6.70913	6.99171	6.59434	6.98006	6.41448	6.47521	6.12808	5.46535	7.54777	6.15883	6.90899	6.6691	7.03913	6.21416	5.8623	5.60138	6.47229	5.94287	6.70245	5.38035	5.37489	5.63809	5.83992	5.62981	6.27988	5.66117	6.95317	6.03269	6.28687	5.97569	5.28755	6.3121	8.16852	6.39709	5.9287	6.06253	6.16202	5.89492	5.68855	6.32973	6.33376	5.92396	5.93737	5.84615	6.25257	6.822	5.91122	5.54829	6.12361
10045_at	4.66844	4.39966	4.42339	4.23706	4.44071	4.3073	4.28833	4.44857	4.20288	4.52024	4.41732	4.3258	4.26754	4.23806	4.29757	4.363	4.37624	4.18584	4.18186	4.20047	4.20669	4.35246	4.47222	4.19197	3.84668	4.45113	4.28849	4.53714	4.30746	4.31885	4.38086	4.18341	4.23879	4.37138	4.46672	4.30257	4.32863	4.46792	4.5225	4.41504	4.614	4.26746	4.5562	4.15841	4.19726	4.52918	4.36412	4.36639	4.15221
10046_at	7.84187	8.60308	7.89673	8.17988	8.22964	6.52528	8.70253	8.39979	7.58158	7.26803	8.02719	7.7005	8.69263	7.20656	5.63111	8.01334	8.32034	7.95028	7.04534	7.59792	5.68383	6.53829	8.18567	7.44129	7.36618	8.29581	8.22384	9.27475	8.10679	7.60227	7.65793	8.16045	7.46634	6.31383	8.30086	6.6545	6.93185	7.36482	7.77496	5.26933	8.06384	7.47988	8.44708	8.44907	8.5482	8.23919	9.03648	8.09099	8.14609
10047_at	5.45281	5.44848	5.42912	5.27407	5.11196	5.13055	5.53524	5.3451	5.0465	5.16881	5.14655	5.54267	5.00929	4.98572	5.55252	5.05	5.04943	5.04536	5.06148	5.16226	5.23082	4.94323	5.18466	5.11203	4.84265	4.95256	5.0467	5.23153	5.33582	4.9914	5.08118	5.21865	5.09455	5.08799	5.16882	5.2005	5.23601	5.43796	5.14201	5.21549	5.31979	5.04289	4.97593	5.1753	5.2296	5.48469	5.44206	5.37614	5.13774
10048_at	9.61276	9.44201	9.34811	9.05641	9.86525	9.53324	9.09066	9.51566	9.48333	9.10688	9.12331	8.90094	9.55848	9.47441	8.60594	8.99833	9.45898	9.32765	9.73568	10.0665	9.12792	9.81388	9.75553	9.59938	9.37762	9.21639	9.50324	9.28456	8.69259	8.73784	9.82111	9.99957	9.91522	9.55132	9.69503	8.9525	9.47399	9.79816	9.3437	9.01557	9.50244	9.55719	9.77778	9.17646	9.01314	9.5035	10.0914	8.80132	8.65383
10049_at	7.24141	8.01726	8.39229	7.20981	7.78805	7.39281	7.47206	7.33739	7.49036	7.88131	8.67513	7.39254	7.82368	8.30567	7.59518	8.32123	7.08783	7.82533	8.87597	7.89823	9.40298	7.58562	7.69826	7.95748	7.9556	7.51134	8.63468	7.64259	9.00297	8.57443	8.14055	8.29197	7.68138	8.62651	8.75607	9.32974	7.84081	8.87014	7.61098	9.15096	6.6879	8.32147	8.37204	8.09341	6.77253	7.76244	7.74817	9.46216	8.62982
1004_at	4.88561	4.88949	5.02527	5.16588	5.37616	4.98759	4.80467	4.81452	4.97728	4.89839	4.82358	5.04106	4.94161	5.36465	4.80348	7.18447	4.76605	4.49344	5.63702	5.73748	4.57549	5.24829	4.9818	5.42202	5.46435	4.71018	5.38653	4.98524	5.42536	4.93122	5.61121	5.7129	4.94493	6.71352	5.26462	5.58927	5.66969	4.99367	4.87991	5.02358	4.80361	5.43376	5.35229	4.87746	4.75869	4.95834	4.76945	6.04091	6.00426
10050_at	5.62387	5.48145	4.97578	4.89484	4.96073	5.06583	5.33574	5.22912	5.39036	4.82946	5.01302	5.32299	4.91552	4.98888	5.26179	4.84434	5.12124	4.89395	4.86577	5.19841	5.10107	4.82315	5.01593	5.06703	4.82263	4.85047	4.86037	5.18153	4.90167	4.7333	4.90796	4.94894	5.02665	5.03451	5.01701	4.91097	5.01449	5.16528	5.02549	4.91515	5.16992	4.91237	4.8216	5.04656	5.12119	5.10107	5.03148	5.0261	4.92031
10051_at	6.19924	8.05564	8.48729	7.96596	9.91848	10.5408	8.19288	7.74893	9.63209	6.64587	8.9334	8.37857	8.68516	9.32382	9.83197	9.52906	7.38347	8.63879	9.80487	8.34599	9.63915	9.63475	8.78191	9.60656	9.17344	6.76313	9.37124	8.91908	8.90883	9.597	9.94369	9.93427	12.165	9.17433	9.89752	9.2237	9.09042	8.59645	8.03958	9.84848	8.945	9.0313	10.6392	9.7482	7.04432	8.65136	8.30479	10.1926	8.42645
10052_at	4.9002	5.26979	4.89866	5.13774	5.64365	6.16835	5.27991	5.06734	5.29654	4.93168	5.19139	5.08874	5.25801	6.24795	5.64245	5.80766	5.00182	5.49941	6.27789	5.38446	5.14597	5.53396	4.92444	5.36178	5.09449	4.82772	6.67106	5.05718	5.54751	5.94396	5.76227	5.92609	6.81836	5.90048	5.46111	5.20163	5.44801	5.50942	5.68054	5.80629	5.20903	5.7994	5.78028	5.01509	5.1633	5.15192	5.09923	5.96001	5.64948
10053_at	5.85993	6.01102	5.85128	5.46742	5.54801	5.69726	5.74601	5.7126	5.84163	5.14504	5.55167	5.60714	5.59021	5.52593	5.82021	5.39817	5.78882	5.3486	5.6001	5.65683	5.22421	5.39765	5.47604	5.38954	5.25047	5.46232	5.35187	5.77588	5.46408	5.31022	5.60918	5.60177	5.14477	5.50513	5.73669	5.55227	5.59982	5.76829	5.9407	5.43573	5.60865	5.32854	5.37009	5.61027	5.85984	5.77886	5.55627	5.39473	5.46323
10054_at	11.6002	11.4229	11.2157	11.3543	11.318	11.5126	11.127	11.3631	11.1927	11.6219	11.833	11.2834	11.0995	11.8736	11.3894	11.8707	11.8058	11.9935	11.9645	11.7183	12.0521	11.8535	11.8433	11.9353	11.7672	11.2249	11.3439	11.2469	11.9838	11.7792	11.5272	12.0718	12.7851	12.0098	12.2837	11.4412	11.0576	11.7093	11.5052	12.4056	11.7164	10.915	12.0828	11.9782	12.6512	11.4164	11.4933	12.1246	11.5543
10055_at	9.83056	9.5357	8.70752	9.16099	9.28633	9.92879	9.45582	8.99231	9.55249	9.3289	9.46255	8.41312	9.28206	8.86072	9.27561	9.98317	9.35076	9.22407	10.1148	9.02865	9.58333	8.80472	9.59373	9.47396	8.95067	8.75184	9.38818	9.11396	10.6079	10.0236	9.71955	9.80593	10.9713	9.07991	9.66197	9.44305	8.76281	9.14128	9.44136	10.5992	9.02004	8.77504	9.68662	9.55265	8.91269	9.02272	9.31364	10.417	9.48638
10056_at	6.87673	7.86022	7.14478	6.84723	6.99671	7.00928	7.59584	7.38997	7.26656	6.40238	7.45223	6.56167	7.33293	6.82491	6.57848	7.27781	6.94429	6.82419	7.05681	7.00175	6.89619	6.79327	6.81796	6.7555	6.99823	7.6101	6.77973	7.01417	7.45781	6.89656	6.90044	6.98709	7.39534	6.49825	6.48357	7.06429	6.82391	6.87116	6.67234	6.91395	6.60907	6.88929	7.41696	7.07696	6.99112	6.28872	8.02653	7.61028	6.55968
10057_at	8.53468	8.5319	8.73081	8.30354	8.36976	7.71676	8.84338	8.87762	8.3426	8.46935	9.05015	8.85465	8.66462	8.23833	7.90196	8.05249	8.3689	8.54424	7.58591	7.77264	7.89108	7.44624	8.44609	7.72753	8.34482	7.99526	8.19442	9.58096	7.53976	7.48335	7.60966	8.05821	7.71221	8.12481	8.55726	7.02212	7.28957	7.44611	7.87847	7.45466	8.22426	7.748	8.7173	8.38538	7.64713	8.2683	9.75601	8.37863	7.98019
10058_at	7.30989	7.81556	7.44121	7.46807	7.73448	7.623	7.39051	7.82503	8.35999	7.44657	7.13548	7.66734	8.60888	7.52067	6.80934	7.0537	7.26043	7.34878	7.12787	7.77819	7.61093	7.84072	6.41936	7.43157	7.25643	8.64102	8.1445	7.61426	6.73397	6.88418	8.52619	7.60236	6.72423	6.90667	7.05742	7.45808	8.34716	7.28381	7.25523	7.04553	7.96241	8.03779	7.5205	7.3597	7.69036	7.58277	8.10917	6.70696	7.79027
10059_at	9.67465	9.35081	8.82323	9.03852	9.18348	9.12247	9.2822	9.20978	9.12847	9.23509	9.22011	9.02897	9.65998	9.08702	8.74785	8.89116	9.09087	9.16361	8.91303	8.54572	9.39669	8.96186	9.78805	8.74826	9.02105	9.21573	8.31903	9.49208	8.88175	8.45222	8.76959	8.99786	9.49273	8.56443	8.6568	8.404	8.54747	8.52993	8.48035	8.49512	8.14222	8.93579	8.78306	8.43542	8.01523	8.55045	9.28406	8.5796	8.90914
1005_at	6.2179	4.81848	5.05614	5.13257	4.82547	4.65618	4.86159	5.01991	4.97902	5.59062	7.48119	5.01696	4.68313	4.5395	5.41112	4.71275	5.41494	4.6036	5.31798	4.79342	6.72159	4.75839	6.38399	5.78325	5.09593	4.70799	4.61703	5.18821	5.17917	4.88277	5.21946	4.70352	5.52007	4.87518	5.50042	4.77821	4.90376	4.94369	4.89904	4.70546	5.32393	4.62693	5.19666	4.7444	5.09792	4.98389	4.51968	4.64448	4.64066
10060_at	4.41058	4.58831	4.57098	4.76216	5.54921	4.58036	4.50652	4.84785	4.53947	4.80678	4.45144	4.63276	4.44843	4.45381	4.80216	5.04966	4.78594	4.46771	4.51253	4.5612	4.73942	4.39482	4.65636	4.50054	4.24997	4.46595	4.46662	4.40618	5.84499	4.56659	4.33272	5.00044	4.5165	4.7678	4.44485	4.41119	4.6106	4.28141	4.41455	4.51821	4.47815	4.61654	4.34136	4.37041	4.87519	4.38433	4.64227	4.85194	4.77074
10061_at	7.58414	8.01401	7.64067	7.04736	7.45526	7.64673	7.26731	7.44517	7.79342	7.50837	7.79458	6.98282	7.92633	7.3301	7.761	7.73082	7.15922	7.4692	7.81801	7.72427	8.18263	7.94063	7.01819	7.06564	7.20014	7.77646	7.67439	7.10115	8.35618	7.70706	7.83354	7.85985	7.20036	7.15495	7.62546	8.01548	7.68637	7.56171	7.52105	7.97958	7.3407	7.77261	7.21992	7.31223	7.29547	7.14401	7.87	8.7564	7.71645
10062_at	5.98932	7.29666	6.89995	6.39976	6.86056	6.37401	6.86653	6.90373	6.83745	6.06751	6.71336	7.16715	6.75114	6.47931	8.34169	6.47155	6.37526	6.57061	6.44988	6.04891	6.80947	6.45911	5.70297	6.00146	6.10884	7.19914	6.55166	6.57535	6.00452	5.42303	6.69201	6.57432	6.10773	6.12043	5.63272	6.32204	6.58927	6.98503	5.93641	6.98767	6.97455	7.31126	5.69219	5.97503	6.90962	6.68762	6.70488	6.56389	7.42056
10066_at	8.08827	8.80661	8.87303	8.7466	8.73282	8.74035	8.41713	8.48117	9.29123	8.93835	8.14705	8.8152	9.00248	8.95049	9.41661	8.34121	8.78694	8.86451	8.64353	8.59184	8.32051	8.62268	7.59537	8.3319	8.52131	9.62395	8.96301	8.0694	8.65813	8.69169	8.90432	8.57049	8.43856	8.61631	7.76364	9.25361	8.80734	9.11084	9.00607	9.2246	8.59888	8.56168	8.54099	8.55044	9.43382	8.66332	8.55355	8.15241	8.68199
10067_at	8.98751	10.0705	9.61454	9.29119	9.06476	9.41843	9.4616	9.3193	9.73902	9.46586	9.45522	9.08155	9.592	8.77292	9.27443	9.12041	8.82683	9.66791	9.40881	9.19291	9.24398	9.15967	8.70835	8.97563	8.82904	10.2513	9.15761	9.06988	9.24884	9.43575	9.32938	9.09812	9.37432	8.85305	9.26261	9.51743	9.54271	9.13297	9.43816	9.65957	9.19205	9.34603	9.33563	9.07029	9.4114	9.08959	9.52959	9.13394	9.68987
10068_at	6.52769	6.79716	7.78484	6.68807	6.41972	7.54309	6.48727	6.01517	6.60444	6.52524	6.05591	7.61169	6.18261	7.06669	6.46411	6.18114	6.15409	10.4625	7.53765	7.20586	5.97822	6.63034	6.03533	6.25255	7.37594	6.88006	7.15534	6.20126	5.90177	6.30743	7.56426	7.52596	6.35191	6.8529	6.45959	6.92072	9.0141	7.54443	7.00369	6.73664	7.01051	8.01854	6.90345	6.40454	7.64059	9.71004	6.39683	7.35975	9.20558
10069_at	7.05027	7.68287	7.6286	7.57706	8.34992	8.37129	8.15186	7.48773	9.01731	7.06118	8.34382	8.3247	8.10012	7.42626	7.61376	7.96091	6.86553	7.44923	7.85391	7.67602	7.95575	7.5873	7.42829	7.34529	7.77753	7.57211	7.54689	7.91355	8.71417	6.24629	7.9937	8.17795	7.23472	7.83286	7.99372	7.99103	8.18203	7.29959	6.51127	8.47381	7.6834	7.7733	7.24748	7.86411	7.32083	7.91234	6.99223	8.05745	8.85828
1006_at	6.37668	4.74774	4.39655	5.10028	4.2941	4.53962	4.54073	4.70921	4.76116	5.46435	5.94435	4.5513	4.57842	4.41187	4.53799	4.80432	6.01618	4.25846	4.39317	4.55308	4.33014	4.45004	5.38634	4.60924	5.15449	4.36826	4.41864	4.43889	4.62529	4.33801	4.32861	4.71377	4.68983	4.49598	5.49207	4.59037	4.24395	4.59267	4.9378	4.40606	4.49173	4.41706	4.37792	4.67027	4.71294	4.51799	4.8194	4.92708	4.5281
10071_at	5.81139	5.44799	5.36635	5.51986	5.36827	5.21062	5.37995	5.28271	5.31412	5.40028	5.37053	5.23195	4.8838	5.43488	6.33942	5.31196	5.19499	5.55879	5.29005	5.24547	5.19288	6.61732	5.57811	5.02651	4.98934	4.73398	5.39116	5.26946	5.90579	4.98703	5.94442	6.39955	5.17881	5.44192	5.44606	5.73668	5.80698	5.88399	5.32723	5.59457	7.41843	6.12244	5.15711	5.01517	5.50642	5.45636	5.83572	5.1676	5.19246
10072_at	6.38293	7.87736	6.92092	7.15611	7.50612	8.14621	7.40395	7.76242	8.18119	7.04901	7.53782	7.02884	8.43164	7.26876	7.17267	7.61828	5.82584	7.82956	7.61499	7.20934	7.81791	7.43738	6.35787	6.87707	6.69642	7.16322	7.16828	7.29372	6.9908	6.77489	7.25569	7.68463	7.07359	7.05735	7.77042	7.82173	7.0637	7.20352	7.70527	7.76674	6.94566	7.32575	7.59004	7.22426	7.23865	7.39301	7.74076	7.57799	7.67683
10073_at	9.01727	7.81895	8.55901	8.95053	9.02213	9.05498	8.63286	9.03307	8.52733	8.74482	9.04375	8.89786	9.0315	8.62574	8.4912	8.75629	8.34774	9.0742	8.63656	9.08119	8.99953	9.18017	9.18608	9.14881	9.10894	9.00145	8.52735	9.0826	9.88496	8.56066	9.16995	9.34573	9.49237	8.95489	9.20134	9.39318	9.25138	9.15902	9.28005	9.45559	9.26363	8.30985	7.77144	8.75167	8.84717	8.33521	8.91281	8.95309	9.02404
10075_at	7.04524	7.29766	7.32497	7.04788	7.41959	7.16225	7.37065	7.34434	7.42881	6.9637	7.42298	6.91456	7.60572	6.92591	7.14614	6.84647	7.3463	6.92546	7.16889	6.85741	7.04038	6.95406	6.78917	6.70615	6.83959	7.09723	6.88632	7.06843	7.39002	7.26432	7.10205	6.78621	6.93686	6.79384	6.84264	6.94699	6.93579	6.91303	7.01697	6.88591	6.80556	7.45101	6.58847	6.82964	6.84068	7.05178	7.19919	7.00112	7.04581
10076_at	7.54936	7.17873	6.74341	6.94268	6.45991	6.37694	7.07257	6.65087	6.95117	7.13059	6.79687	6.13582	6.54067	6.82647	7.35136	6.90989	7.30946	6.66127	6.81324	6.77824	8.007	7.54567	6.99266	6.68086	6.29274	6.14547	6.34935	6.71131	7.84101	6.40972	6.7101	6.54879	6.84219	6.8316	6.70445	6.75981	6.69097	7.91234	7.24808	7.06211	6.85637	6.34679	6.46959	6.62228	7.01941	6.49254	6.69695	6.33662	6.60533
10077_at	5.91183	6.21411	5.62972	5.62949	5.52867	5.69071	5.78102	5.53481	5.57543	5.4855	5.54235	5.6734	5.3151	5.41825	5.71883	5.22428	5.30814	5.35264	5.49333	5.63028	5.58553	5.5114	5.41768	5.40779	5.37691	5.37432	5.31657	5.47023	5.43824	5.1613	5.54988	5.40989	5.23825	5.83614	5.65429	5.39151	5.60471	5.7513	5.59712	5.50828	5.54263	5.34996	5.35641	5.36853	5.62952	5.79959	5.35457	5.40935	5.35141
10078_at	6.68699	7.82124	7.13917	6.7033	6.8581	6.68764	7.46637	7.19397	7.64419	6.93073	7.37496	6.89661	7.71446	6.81499	7.35802	7.06244	6.813	7.32422	7.14394	6.91009	7.1283	6.7891	7.00539	6.97105	6.67843	7.66916	7.07882	6.76602	6.89614	6.86957	7.10001	6.77746	7.22617	6.75496	6.40935	6.82505	7.17851	7.07792	6.70761	7.30947	7.43187	7.0634	6.91198	6.80517	7.4794	6.46259	7.37512	7.18234	6.85437
10079_at	11.8088	11.3608	11.2949	11.5684	11.194	10.7819	11.2294	11.5106	10.8234	11.6644	11.9748	12.2205	10.9095	11.1541	7.26242	10.6222	11.3761	10.314	8.89038	10.9805	9.30207	9.82757	11.5411	10.5871	11.0915	11.6154	10.7357	11.3029	9.70863	9.67476	10.2226	10.3576	10.2999	9.96205	10.8331	8.3331	9.60743	9.63113	10.1992	7.86658	10.079	10.3612	10.7032	10.0353	10.7015	10.5675	11.5412	10.4056	10.1486
1007_at	5.46456	4.74223	4.76113	4.74186	4.76432	4.25387	5.06796	6.1376	4.55775	4.93694	4.88914	4.69842	4.44783	4.43439	4.62309	4.48335	5.60493	5.0363	4.15769	4.53359	4.47299	4.52225	5.53457	4.22884	4.92057	4.36675	4.21865	6.34305	4.42597	4.33724	4.24423	4.3474	4.31544	4.29466	4.87509	4.16788	4.30628	4.25409	4.2496	4.27098	4.41051	4.24269	4.43235	4.40653	4.50498	4.44105	6.66664	4.40297	4.23097
10081_at	8.13417	8.77026	8.27266	8.55984	8.77327	8.27687	8.42872	8.50216	8.8433	8.83949	8.90525	8.42779	9.08564	9.03593	7.60297	8.11479	8.64859	8.13318	8.11611	8.02781	7.98706	8.48457	8.12654	8.84543	8.54398	8.20229	8.44297	8.61025	9.17185	8.71349	8.32291	8.64508	8.72975	8.01407	7.51996	7.98945	8.5401	8.09464	7.93405	7.56228	8.74106	8.42006	8.537	8.33384	8.93454	7.93714	9.02426	8.2	8.39438
10082_at	5.95547	6.82485	6.43737	6.41104	6.37956	6.57982	6.27218	6.49433	5.77086	5.80551	6.1659	6.83172	6.59992	5.87567	6.69178	8.03894	6.13552	7.0416	6.20074	6.85532	8.55505	6.10422	5.84667	6.48057	6.07225	7.85278	7.90409	5.82961	7.07266	6.36934	6.82169	6.8283	8.04154	6.71444	5.91659	7.71394	7.45865	7.40651	6.92347	9.62686	6.37929	6.12017	5.9181	6.38385	5.72368	5.95692	5.54771	7.08253	5.55195
10083_at	7.02758	5.37791	5.63463	7.62182	5.15011	5.49234	7.07242	6.66354	5.11868	8.61751	5.34921	5.89189	5.01429	5.24669	5.33047	5.11273	6.28664	5.0704	5.07532	5.09677	4.77633	4.8487	5.63626	5.0624	6.09055	7.90179	4.92365	5.44753	4.81691	4.716	4.90899	5.13882	5.0409	5.4482	5.13691	5.00542	5.32311	5.06152	5.4189	5.03804	5.15355	5.07425	5.25241	7.71963	7.73191	5.12858	5.32261	5.01378	5.14297
10084_at	8.99208	9.9829	8.66625	9.35563	9.15495	9.66075	10.1557	10.2488	9.78485	8.78736	9.75894	8.18977	9.66683	8.26642	8.56419	8.72349	8.68642	9.67335	8.77019	8.72998	9.22466	8.19811	8.64102	8.959	9.05291	9.44257	8.59112	9.75637	9.24158	9.05236	8.80113	8.55473	9.27572	7.98487	8.29197	8.2572	8.25342	8.857	8.84281	9.43085	8.42349	9.65441	8.45816	8.60112	8.42635	8.83246	10.209	8.91226	8.99276
10085_at	7.49373	5.70789	5.58477	5.23197	5.02163	5.24192	4.98458	5.35456	4.85692	8.13747	4.87884	4.73718	5.03847	5.36797	6.03524	4.95264	6.43406	5.96707	5.37095	5.03914	4.7796	4.83419	6.31564	4.83561	5.79529	6.83998	4.9514	4.97185	4.91049	5.58116	4.87835	4.75339	5.86933	5.46376	5.44243	5.75054	5.13357	5.08202	5.16563	6.28461	4.82365	5.28119	6.27421	4.94073	5.6479	4.8738	5.05	4.6476	4.83348
10086_at	6.23159	6.07518	6.04778	5.80863	5.74589	5.78743	5.95176	5.69067	5.75682	5.61609	5.9537	5.6693	5.59429	5.78857	6.11462	5.96773	6.03743	5.29271	5.80768	6.073	5.94956	5.96801	5.43693	5.79149	5.6057	5.75176	5.58808	5.72262	5.60515	5.85276	5.75958	5.90598	5.66933	5.54259	5.98089	5.69267	6.04684	6.02304	6.1288	6.05167	5.89518	5.61963	5.77359	5.85504	5.76544	6.11555	5.69295	5.89769	5.80423
10087_at	9.26164	8.14083	8.46663	8.66292	8.28974	8.75885	8.628	8.80046	8.00431	8.97497	8.47701	8.78752	8.30234	8.71182	8.36527	8.84583	8.0944	8.5781	8.07592	8.6372	9.00854	8.98729	9.52051	8.24916	8.85721	8.1979	8.54921	8.92947	8.9336	8.69874	8.22044	8.18923	7.79544	8.73852	7.02755	8.78698	7.97122	8.79158	7.73244	7.73582	8.39494	8.35108	8.34208	8.06591	8.52597	7.76091	7.8566	8.19339	7.72078
10089_at	5.70548	7.10124	5.78954	5.83739	6.04561	5.93546	7.59465	6.27438	7.40306	5.40611	5.64282	5.23858	6.83762	5.38206	5.68538	5.49489	5.51586	5.52102	5.40686	5.4542	5.37648	5.47457	5.5246	5.42423	5.41213	5.42532	5.51202	6.78378	5.45278	5.33566	5.42929	5.46968	5.5899	5.6499	5.53779	5.35579	5.27772	5.46752	5.66859	5.50117	5.58186	5.28718	5.39156	5.28843	5.84905	5.56416	5.88655	5.68028	5.40054
1008_at	9.4393	9.87235	8.69636	9.52118	9.23054	5.6028	9.57274	10.9033	9.08308	8.21841	9.65102	9.83193	4.08217	5.606	4.5583	10.2394	8.24099	9.17175	6.92664	8.87312	3.93104	8.24745	9.28592	8.44328	9.35095	8.62695	7.64861	10.2406	6.03786	8.60945	7.98273	9.82125	8.76657	6.78225	7.25175	8.20924	6.59191	8.20867	9.14955	4.4885	8.82606	8.04998	9.27011	7.80843	8.05919	8.00393	10.0556	8.37624	9.11788
10090_at	6.72052	9.85444	9.1342	8.43221	9.97644	8.08823	9.50471	10.2633	9.27528	6.58091	6.3028	7.56563	10.1573	6.92795	6.20816	7.43472	6.71502	8.19943	6.40127	6.99973	6.71107	7.14027	6.69352	8.50365	7.9643	9.85592	7.55276	9.51458	8.10032	7.46218	6.84688	6.85774	6.00509	6.52225	7.98439	7.06025	7.30309	7.01079	7.69594	6.43429	8.19443	8.5916	8.22107	8.90082	8.98511	9.14248	10.7384	7.6346	7.79858
10092_at	10.425	10.5496	11.2904	10.7722	11.5018	11.9645	10.6203	9.90378	11.0523	10.6998	10.6973	11.048	11.2504	11.435	11.002	11.1743	10.0802	11.7588	11.7685	11.4456	11.7043	11.9758	11.1287	11.1192	11.3026	11.2384	11.176	10.6407	11.5123	11.7133	11.1942	11.4072	11.8598	11.7123	11.3661	11.7111	11.6154	11.8268	11.4238	12.2158	10.6145	11.3381	11.5539	11.2811	10.8006	11.675	10.9768	10.9451	11.2015
10093_at	7.87353	7.62678	7.457	7.72216	7.3013	8.00491	7.77453	7.22293	7.95503	7.80142	6.56767	7.01551	7.55382	7.56937	7.94935	7.74564	7.96807	7.82893	8.21443	7.0777	8.40286	8.25997	7.08706	7.65085	7.40428	8.65085	8.96385	7.00521	7.54988	8.48994	8.82982	7.7044	7.28421	7.48704	6.55689	7.8147	8.36321	8.20412	8.03651	9.42187	7.52472	8.8758	8.01208	7.23196	7.72062	7.18535	7.54676	7.41609	8.32291
10095_at	7.80991	7.75754	10.4851	9.32177	8.84138	9.44732	8.21118	7.59556	8.57925	8.59028	7.9944	10.3639	8.61013	10.8782	10.8679	9.54555	7.9833	10.9755	10.6622	10.3117	11.6102	10.0547	8.81032	8.50044	9.8877	9.60507	9.94096	8.18228	10.3013	10.3871	10.0716	9.49128	9.59154	11.1443	8.59431	11.8188	11.0368	10.7865	10.1937	11.87	9.89748	10.6813	9.88916	10.0378	9.80134	10.0618	7.66239	8.83888	10.0165
10096_at	10.8572	10.9119	11.8376	11.0516	11.7295	11.8127	10.8889	11.0642	11.1934	10.775	11.2672	11.1346	11.0558	11.4495	11.6748	11.2637	10.5069	11.8348	11.9645	11.607	11.6524	11.8513	11.313	11.3269	11.243	11.1616	11.5735	11.2371	11.6229	11.8019	11.9372	11.5843	11.8579	11.8815	11.1897	11.8278	11.8066	11.6823	11.4349	12.3159	11.0517	11.7261	11.844	11.5429	10.6336	11.5892	11.3473	10.9844	11.6708
10097_at	9.97087	9.66855	10.1242	10.292	10.6449	10.357	10.0301	9.95993	10.177	9.98242	9.93241	10.6064	10.1344	10.953	10.7634	10.4093	10.2581	10.4611	10.6406	10.0757	10.3392	10.3516	10.1668	10.3977	10.5255	10.2806	10.7211	10.0076	10.6518	10.6953	10.626	10.1963	10.4937	10.6617	8.94049	10.3712	10.6083	10.669	10.4188	10.6715	9.54129	10.6552	10.5662	9.945	9.77062	9.80316	9.99627	9.97384	10.742
10098_at	9.98536	9.32425	7.64656	10.268	8.40308	8.91813	9.3424	9.42926	7.81184	10.7901	9.82481	10.3794	9.22667	10.3244	9.37581	9.81006	10.1206	9.51132	9.18347	9.52392	8.84357	9.07371	10.2664	10.1443	10.5504	9.97795	9.93351	9.61533	8.74923	9.05067	9.38713	9.93392	9.92738	9.51933	7.3317	9.61037	9.47867	10.1557	9.74382	9.75816	8.30919	9.28774	9.17159	8.88513	10.1148	7.57507	8.45338	10.0917	9.17583
10099_at	11.0778	11.637	12.0694	11.9634	12.4948	11.7191	11.896	12.2518	12.2062	11.3799	11.9321	11.1207	12.4359	11.4954	9.55212	12.0618	12.0243	11.9584	11.2577	11.8893	10.6697	11.318	11.3038	11.8733	11.9704	12.2063	12.0131	11.9048	11.0926	11.3207	11.8737	11.9679	10.2246	11.2482	11.6352	10.9214	11.3292	11.2101	11.6764	10.6629	11.9327	11.8504	11.6198	11.4998	12.3575	12.441	11.8938	11.8316	12.2176
1009_at	7.82213	8.25396	10.4691	9.16873	10.373	11.0902	8.79402	9.58319	8.81485	8.20571	9.1484	9.48767	9.71841	10.1456	11.018	9.67041	8.75576	10.2808	11.298	9.77885	11.4158	10.4424	8.19075	9.28696	9.58717	9.49414	10.5816	9.26327	10.179	9.96519	9.60379	10.0609	9.37616	10.452	9.18431	10.1851	10.715	10.5289	11.1748	11.5718	9.87997	10.1393	9.75389	8.82837	9.01982	10.4548	7.45583	9.69594	10.5413
100_at	6.23093	6.5606	6.5003	6.93821	7.22783	7.72825	6.82362	6.70494	7.55491	7.22528	5.8444	7.59194	6.90167	6.81517	8.29878	8.24402	5.58121	6.30423	6.71126	7.73345	7.82405	5.56955	7.25391	6.1025	6.78069	6.5248	5.57855	6.25415	6.06421	6.58326	6.03748	7.51541	6.39739	7.46661	6.08805	6.81195	6.38798	6.45268	6.01339	8.40428	5.67786	6.34525	6.3525	5.98523	6.43067	7.06582	7.95379	6.93272	7.45808
10100_at	4.36598	4.32953	4.50991	4.39751	4.65786	4.33902	4.23304	4.23309	4.1875	4.09952	4.41406	4.36105	4.20856	4.53122	4.65567	4.40996	4.24128	4.36663	4.72566	4.32093	4.09306	4.6117	5.03387	4.43611	4.47518	4.25457	4.29999	4.27497	4.74038	4.30563	4.31428	4.43303	4.46509	5.29871	4.36887	4.51765	5.31707	4.35906	4.49013	4.42911	4.31698	5.16866	4.28691	5.86299	4.19925	4.67957	4.32684	4.21863	5.16046
10101_at	8.99733	10.0656	8.94041	9.41076	8.92477	9.3094	9.59703	9.58778	9.47636	8.90859	9.18907	9.09493	9.29396	9.20178	9.08829	9.4807	8.70108	8.83661	9.11994	9.07821	8.43547	9.25559	8.62968	9.22289	9.5228	9.07426	9.34031	8.98841	9.8599	9.06109	9.53587	9.62017	9.50398	8.88277	8.60281	9.10805	9.50772	9.0463	8.9886	9.61547	9.07683	9.14349	9.46028	9.05924	9.53183	8.87468	9.59942	9.69404	8.77747
10102_at	8.50759	8.78769	8.57982	8.6105	8.67537	8.89819	8.58285	8.78452	8.64053	8.06166	8.46825	8.23631	8.6108	8.16045	11.5895	11.801	8.02894	8.82207	8.52216	8.71958	8.86333	8.53342	8.68159	8.44745	8.27	9.07111	8.27864	8.62081	8.44803	12.166	8.44889	8.85328	8.66903	8.55998	11.2394	8.44511	8.36608	8.55299	8.48264	8.5258	8.46427	8.6427	8.69074	8.44263	7.97593	8.46055	8.67161	12.9684	8.75317
10103_at	6.72474	6.15726	5.86568	5.88558	5.87818	6.40928	5.82891	5.84191	6.02284	6.62317	6.03396	5.91427	5.63013	5.95417	6.19071	5.72483	6.15957	5.90723	6.31922	6.41147	6.04704	6.1463	6.06634	5.94533	6.2365	5.6037	5.93112	5.83381	5.99657	5.88646	5.99981	6.07108	6.14627	5.76199	5.75729	6.17308	6.37727	6.11304	6.01582	6.28931	6.10693	6.29726	5.83996	6.18649	6.11803	6.34047	5.91751	5.82968	5.88802
10105_at	8.65601	11.4149	10.211	9.9125	10.2082	9.71772	10.8285	9.8845	12.726	9.64536	8.44802	9.07128	10.6367	8.00048	9.24354	8.46636	8.16808	9.77105	8.09511	8.45544	8.4114	8.53121	7.80164	8.48124	8.53189	9.36637	8.52531	9.59242	8.14808	8.60775	8.38444	8.50524	9.03402	8.46501	8.14697	8.24747	8.61069	8.45739	8.13124	9.40832	8.70115	9.32411	8.66757	8.30337	9.94155	8.65589	10.1679	8.37641	8.66163
10106_at	7.48039	8.32376	8.44481	7.73835	7.85861	8.47503	7.7948	8.33098	8.09758	7.30961	8.59439	7.95686	8.55029	8.19326	11.18	11.0663	7.86882	8.71774	8.56299	7.99	8.46085	8.376	7.42288	7.61901	7.41163	8.51354	8.163	8.15362	8.6006	10.6492	8.67619	8.0521	8.29523	8.01812	9.68294	8.03929	8.19614	8.11614	8.47337	8.3645	8.35812	8.47152	8.69433	8.07759	8.23065	8.17162	7.92863	8.52704	8.05383
10107_at	4.75131	5.07021	4.62765	4.65867	4.67511	4.65022	4.79389	4.83599	4.6839	4.6475	4.74877	4.61778	4.68197	4.59074	4.79664	4.65752	4.60412	4.62886	4.68137	4.73627	4.64858	4.52466	4.62844	4.57661	4.5339	4.49273	4.55628	4.65428	4.54905	4.45998	4.53088	4.5981	4.72171	4.75776	4.65105	4.60634	4.73571	4.72845	4.64936	4.67026	4.6269	4.54919	4.57332	4.63218	4.77723	4.63735	4.68861	4.63184	4.63306
10109_at	11.6259	11.6721	12.0869	12.0792	11.9259	12.4663	11.8621	11.2559	11.9812	11.2955	11.8004	12.0984	12.0384	12.5085	12.6967	11.9561	11.5082	12.4715	12.5557	12.239	12.5705	12.3307	11.9492	12.0366	12.1944	11.8251	12.1278	11.613	12.4698	12.1766	12.0629	12.1675	12.0297	12.6506	11.7107	12.665	12.5807	12.5382	12.2008	12.9953	11.9094	12.2126	12.3781	12.2119	11.8199	12.3111	11.8632	11.9048	12.0241
1010_at	7.22128	4.25138	4.20769	5.91619	4.26656	4.01185	4.47227	4.71785	3.99514	6.43543	4.15946	4.26383	4.18736	4.03959	4.05786	3.95113	5.85945	5.1361	4.17199	4.07639	5.32661	4.12067	8.01136	4.09612	5.84472	4.00419	4.12323	4.3391	4.17957	4.22626	4.15617	4.05133	4.4427	4.10928	4.8651	4.06308	4.10621	3.92849	4.16533	3.99984	4.13563	4.0537	4.47117	4.78162	4.62598	4.06697	4.1018	4.06443	3.93791
10110_at	6.0421	5.68355	5.00564	4.77213	4.74171	4.74324	5.01726	5.07707	5.18284	7.16868	4.97063	4.82441	4.88604	5.21615	5.45468	5.00919	5.33171	5.27213	4.93236	5.25829	5.11213	5.38985	5.28339	5.06253	5.47098	5.5754	4.92324	5.10839	5.27206	4.93997	5.02616	5.09016	4.72059	5.46135	5.4086	5.1953	4.91987	5.27815	5.58749	5.56844	5.33917	4.85378	5.22464	5.25569	5.20175	5.35936	4.76433	5.23615	5.14616
10111_at	7.72331	7.69214	8.35528	7.55367	7.68966	7.64243	7.97892	8.24776	8.09405	7.53783	7.53841	6.86784	8.37038	7.72439	7.68803	7.64322	6.81852	7.84914	7.87159	8.24716	8.05189	7.38838	7.81156	7.43219	7.17027	7.88139	7.51987	8.00107	8.05678	7.58648	7.82908	7.81437	7.09633	7.77227	7.47622	7.7854	7.5235	7.43437	6.78203	7.54935	7.375	8.17396	7.28864	7.56896	7.10081	7.52738	8.34252	8.09041	7.88694
10112_at	5.2972	7.05602	5.95937	6.21957	8.1387	8.22175	7.03968	6.78184	8.02324	5.14912	6.82767	6.17946	6.86283	7.85737	9.72721	8.20865	5.17581	6.11956	8.46154	6.5129	7.96556	7.69106	6.04962	7.81557	7.49066	5.12294	7.64848	6.21222	8.26961	7.45451	8.20685	8.92225	9.54995	7.77847	8.72311	7.29486	7.59807	7.11889	5.86879	10.1374	6.64474	7.87618	8.33456	7.77982	5.23911	6.48918	7.35015	8.71801	6.56951
10113_at	8.03738	8.34226	8.68691	8.31843	8.02278	8.671	8.21774	7.90999	8.63479	8.43408	8.40127	7.85281	8.02635	7.97619	8.73737	8.20355	8.20516	8.53714	8.47296	8.49758	7.93243	8.09932	8.15063	7.89094	8.1139	9.00436	9.06514	7.8684	8.55675	8.28854	8.50567	8.38503	8.53327	7.84196	8.41474	8.60514	8.86684	8.31436	8.55218	8.96786	8.41563	8.85088	8.60045	8.35534	8.50923	8.57833	8.71179	8.5512	8.60327
10114_at	4.47231	4.54628	4.32064	4.53101	4.2171	4.44064	4.84866	4.30125	4.75071	4.20565	4.26213	4.32033	4.36027	4.35103	4.75961	4.57319	4.5982	4.36968	4.46707	4.38531	5.3233	4.46693	4.27642	4.49789	4.34667	4.83728	4.84182	4.33208	4.09365	4.70523	5.11963	4.186	4.27078	4.32836	4.30165	4.40712	4.41081	4.78079	4.35479	4.9641	4.30992	5.29393	4.19172	4.24023	4.26276	4.42176	4.05893	4.40114	5.4735
10116_at	5.41745	5.62752	5.85792	5.55836	5.57764	5.65342	5.72673	5.74352	5.9449	4.79447	5.92415	5.60081	5.96654	5.51918	6.36214	6.35858	5.44351	5.81106	6.05552	5.8906	5.81818	6.14652	5.74267	5.62875	5.63364	5.46554	5.55164	5.52617	6.48095	6.47227	6.6701	5.48271	6.4057	5.81297	5.90721	5.74379	6.09794	5.89297	5.68282	6.80313	5.31632	5.84536	5.23061	5.50626	5.49038	6.06629	5.59854	5.56419	6.4961
10117_at	4.96249	5.04702	4.66453	4.43235	4.63056	4.57987	4.55764	4.59706	4.82318	4.64758	4.61927	4.92549	4.65995	4.44048	4.58646	4.42023	4.84134	4.48799	4.54301	4.94276	4.54634	4.56306	4.35476	4.84874	4.62406	4.46877	4.6359	4.44693	4.51052	4.54521	4.5541	4.49221	4.65256	4.67776	4.7045	4.84884	4.58174	4.64633	4.55383	4.70672	4.57219	4.48907	4.5379	4.73419	5.00522	4.51935	4.64929	4.52371	4.44213
10120_at	9.7165	9.09475	8.43149	8.94777	8.40614	8.85592	8.55242	8.61405	9.34303	9.46838	8.21363	8.36572	8.77722	8.20469	8.77233	8.38399	9.71234	8.11225	8.31761	8.45708	8.92816	8.84091	8.68866	8.30722	8.74209	9.14304	8.87772	8.15654	8.40833	8.38333	8.95778	8.47156	8.61176	8.15059	8.06954	8.62621	8.88611	8.90445	8.3389	8.58982	8.96097	8.82059	8.06499	8.29852	8.99578	8.68832	8.68142	7.9737	8.80439
10121_at	9.66092	9.4258	8.80949	9.33461	9.02267	10.012	9.12412	9.17391	9.81092	9.48181	9.78087	8.54518	9.55192	8.01155	8.89989	8.44055	9.32358	9.32151	8.6271	8.24431	8.3509	8.04964	8.60655	8.44172	8.44907	9.67591	8.87949	8.551	8.3677	8.52911	8.62605	8.0544	8.83869	7.96293	8.76808	8.47221	8.33834	8.17041	9.42082	8.96497	8.87474	8.83487	9.29105	8.4388	9.04424	9.26701	9.58421	8.26018	7.82511
10123_at	9.46165	8.22038	9.97652	8.80383	9.06741	11.3895	8.02566	7.78948	9.48256	8.4484	10.5068	10.4558	9.01486	8.69542	10.5677	11.3111	8.42398	10.6177	10.2818	11.1702	11.4022	11.548	9.75547	9.86528	10.8279	7.12281	11.7706	8.28539	11.9697	10.6428	11.1825	10.0773	10.6774	10.1385	9.49263	10.1882	10.9918	10.9088	10.5215	10.2958	11.3241	10.8024	10.007	9.32616	6.7741	11.1398	8.1168	9.84747	10.019
10125_at	9.5226	4.54957	7.92786	9.31067	7.14623	8.87715	6.56772	7.4965	7.27399	8.67553	8.38551	8.70816	5.36414	7.0047	4.42962	5.96351	8.22183	7.13621	6.8474	9.76271	3.93118	6.68526	9.28992	8.63086	8.39998	4.44161	8.36608	7.27039	7.62086	7.13575	6.43431	9.68742	10.2978	8.51864	6.84244	5.34568	7.09299	7.9736	7.92884	5.8384	6.73731	9.13073	6.2721	7.06201	7.91348	7.28437	7.83443	8.85555	9.74288
10126_at	7.88233	7.08469	7.47796	7.63548	6.8798	6.51991	6.93089	7.49508	7.35003	7.70184	6.97771	6.90125	6.55674	6.79053	8.00304	7.16216	7.43395	6.5572	6.81494	7.19794	7.2296	7.00007	7.49831	7.04735	7.03539	7.91562	7.46387	6.74703	6.68838	7.61093	7.57841	7.16043	6.94957	7.09622	6.976	7.03565	7.54853	6.99564	7.20502	7.25082	7.56401	6.50649	7.2397	7.02182	6.58443	6.99834	7.53847	7.17109	7.36898
10127_at	8.18562	8.69419	8.21308	8.31786	8.38282	8.56514	8.34083	8.7558	8.80579	8.30942	7.86825	8.32595	9.24413	8.15379	8.46371	8.26834	7.72119	8.68999	8.72476	8.77691	8.25591	8.96863	8.21167	8.32754	8.19697	8.31589	8.56433	9.08358	9.6147	8.30674	8.65287	8.24403	8.95666	8.08827	8.61993	8.62613	8.20044	8.37266	8.47736	8.42056	9.21463	8.30232	8.49506	8.46392	8.42799	8.67764	8.66772	8.71323	8.11511
10128_at	10.5828	11.1068	10.053	10.0576	10.4902	10.2036	10.7776	10.8367	10.8709	10.4251	10.1123	10.342	11.2355	9.75376	10.0161	9.99443	9.89263	10.1795	10.0031	10.03	10.3406	9.92998	10.2242	9.84971	10.2208	9.95063	9.93442	10.6183	10.9652	9.91444	9.95565	9.81268	10.9844	9.92894	9.95048	9.75232	9.71795	9.97857	9.89449	9.33719	9.90001	9.78617	10.3979	9.84938	10.0088	9.77967	10.933	10.7741	10.746
10129_at	8.01068	8.17605	7.9121	7.7087	8.86349	6.93843	8.4325	8.92357	8.57659	6.99743	8.55634	7.98033	8.21823	6.95686	5.06013	6.98661	7.91368	6.30346	6.26095	6.2439	6.38329	5.41737	7.71107	6.40825	7.23756	8.69769	6.92977	8.99821	6.61066	6.70615	5.9571	6.81344	6.64761	6.69923	7.07906	5.7916	5.68941	6.17277	6.45074	5.26289	6.20683	6.36986	6.58957	7.06063	8.00131	7.33265	8.64328	6.08002	7.06426
1012_at	10.866	8.8201	8.63611	9.87403	10.1952	10.7686	8.60591	8.39435	5.44526	9.14907	7.84716	8.89521	10.5253	7.02977	7.2815	11.0282	9.98483	9.30588	7.54652	6.46926	7.74881	6.41873	10.7754	7.16882	10.2774	8.34127	10.2248	8.79484	7.75223	7.61591	4.69877	6.86468	8.42559	7.89865	9.18064	6.10161	8.27306	9.07088	7.88669	7.47442	5.79107	7.74747	6.12117	8.8767	7.90387	8.51349	8.12809	9.86662	4.873
10130_at	9.55572	10.645	10.8851	10.5586	10.7879	11.0184	10.7098	10.5565	10.826	9.93747	10.5444	10.3669	11.0881	11.3477	11.3079	11.2269	9.68388	10.6725	11.1779	11.5412	12.2499	11.8482	10.6212	11.2106	10.6957	11.2298	11.338	10.8352	11.4377	10.7856	11.5839	11.6757	11.3472	11.2739	10.764	11.5135	11.8533	10.8533	11.0953	11.9161	10.8924	11.2169	11.5481	10.5035	9.94825	10.4324	10.9308	11.4563	11.8723
10131_at	9.65381	10.6342	9.44184	9.32801	9.82602	8.41725	10.3935	10.184	10.3319	9.41795	9.04241	9.40317	10.4446	8.91886	9.26098	9.65113	9.07795	8.63405	9.19394	9.36996	9.15436	9.2858	9.07522	9.31101	9.45717	9.82193	9.32631	9.96759	9.89934	8.85262	9.20339	9.48787	9.199	8.81182	9.1243	8.96166	9.04766	9.24063	8.82973	8.82802	9.18521	9.02713	9.15812	9.17675	9.64309	8.62047	10.5703	10.3553	9.55649
10133_at	10.4068	7.9247	9.52377	9.54556	8.73946	9.13108	7.58641	8.18475	7.46701	10.202	8.25451	8.31964	8.28743	8.60831	8.66334	7.46465	10.0019	9.16961	8.40325	8.27349	8.0376	9.00873	10.5871	8.15683	9.13655	9.82746	8.14312	6.96839	7.62249	8.05336	8.15088	7.34355	8.76193	8.47825	9.01239	8.37467	8.68299	8.15038	8.70668	7.98317	9.41026	9.75411	8.21692	8.30544	9.58312	10.1358	8.31927	7.69158	8.87257
10134_at	11.6044	11.2837	11.4052	11.5661	11.1321	11.5305	11.2005	11.1678	11.6407	11.4766	11.5752	10.9224	10.9827	11.7026	11.4899	11.3246	11.1553	11.8189	11.7303	11.8157	12.0018	11.8355	11.0629	11.39	11.2282	11.4167	11.7521	10.7831	11.3291	12.0945	11.7386	11.4857	10.7408	11.5418	10.6033	12.1323	11.6397	11.9474	11.4644	11.9917	11.5493	11.8639	11.8717	11.4531	11.4522	11.3273	11.2737	11.0492	11.5219
10136_at	4.78804	5.08108	4.90232	4.65415	4.96644	4.9476	4.82208	4.84422	5.06638	4.84798	5.09025	4.62785	4.81689	4.69689	5.6032	4.88083	4.8176	5.08446	4.93536	5.22857	4.90421	4.74661	4.99822	4.75032	4.58391	4.31731	4.68551	5.02891	4.97857	4.71136	4.89303	5.04652	5.35016	5.07693	5.05245	4.76137	5.21512	5.19417	5.22082	5.00873	5.13726	4.83584	4.63325	5.13548	5.08625	5.00315	5.05765	4.85315	4.89381
10137_at	7.38791	8.39043	8.41398	8.34048	8.60796	8.84876	8.2561	8.7687	8.90588	7.65906	9.08496	8.45328	8.93345	8.38231	8.1271	8.81621	8.1294	8.69198	8.13622	8.05359	8.53181	8.26869	8.09039	8.69059	8.44126	8.36743	8.21855	8.69059	8.47772	8.6326	8.45534	8.51308	9.13296	8.05139	9.44824	7.83439	8.16007	7.73895	8.19007	7.87517	8.1642	8.03449	9.0307	8.33957	8.41754	8.27922	9.35113	9.12392	8.2746
10138_at	6.89405	7.35641	7.60604	7.60185	8.0413	6.91272	7.39585	7.73244	7.30273	6.55784	7.79181	7.43709	7.76462	7.26687	6.05243	7.78893	6.75636	7.32134	6.74618	6.71309	6.53323	6.94182	7.73675	7.74214	7.05051	7.42123	7.08731	8.04407	7.11038	6.61799	6.66198	7.3309	7.61952	6.39483	7.07646	6.81727	6.26097	6.65685	6.36011	6.45566	6.65344	6.82193	7.46862	7.3065	6.27536	6.78121	8.11093	6.02961	6.24186
10139_at	7.53202	7.47223	6.52872	6.98551	6.71479	6.89015	7.32491	7.37702	7.22225	7.56836	7.31708	6.62951	7.4023	6.95256	7.45436	7.05052	7.26123	7.05828	7.08219	7.38349	7.34332	7.08437	6.55158	6.71045	6.75737	7.12936	7.17148	6.86849	6.44583	7.03122	7.6772	6.93951	6.66392	6.94697	6.37045	6.95386	7.35232	7.07172	7.31729	7.64797	6.9435	7.34873	6.81147	6.52601	7.25566	6.76837	7.09594	6.9825	6.80749
1013_at	5.74939	5.96832	5.0073	5.68466	5.40973	5.47066	5.75514	5.56822	5.47904	5.41134	5.54285	5.20353	5.81087	5.34571	5.50072	5.25313	5.38587	5.26955	5.31657	5.40215	5.45762	5.23332	5.42568	5.12744	5.04644	5.36321	5.15282	5.9504	5.27899	5.03256	5.33049	5.19492	5.30285	5.38457	5.43335	5.37457	5.2466	5.46561	5.43979	5.74298	6.15672	5.36762	5.32352	5.45589	5.82976	5.45972	5.39527	5.18567	5.21696
10140_at	9.59999	9.34153	9.38981	9.23977	9.04325	9.74321	9.48206	9.51243	8.80494	10.0787	8.85542	9.27612	9.41086	9.97923	9.22493	9.47822	9.42967	9.05362	9.62838	9.54605	9.7267	9.71646	9.19217	9.74964	9.67859	9.33238	9.59999	9.08335	9.65324	9.88577	10.2576	9.47059	10.2248	9.69712	9.40704	9.84824	9.67523	9.65844	9.66179	8.86115	10.1457	10.0931	9.2798	10.0699	9.70076	9.01357	8.50351	9.6474	11.3538
10141_at	4.03261	4.38028	4.34347	4.13661	4.39169	4.36813	4.16398	4.25087	4.28044	4.22392	4.42239	4.52505	4.32108	4.21295	4.26119	4.27378	4.10436	4.14165	4.22887	5.03419	4.45395	5.86519	4.25844	4.60342	4.4114	4.24699	4.26537	4.49691	4.32491	7.26622	4.24114	4.26753	5.21175	4.3371	4.53251	4.38879	4.50026	4.32845	4.23924	4.27725	4.3187	4.84066	4.28858	4.2546	4.28352	4.12286	3.98656	4.11559	4.18702
10142_at	6.6027	7.01056	7.02317	6.69894	6.91897	6.8867	6.94709	7.06097	6.90075	6.77643	7.23168	6.8265	7.10693	6.73382	6.72829	6.76407	6.78274	6.9507	6.76268	6.7573	7.40696	6.90394	7.07787	6.52462	6.854	6.88213	6.68453	7.13059	6.88099	7.02303	6.81514	6.51646	7.09867	6.80719	6.9059	7.23971	6.98186	6.90213	6.45114	6.31541	7.33763	6.67753	6.76972	6.72642	6.89526	6.64284	7.19135	6.80519	6.77452
10143_at	4.91115	5.10796	4.73078	4.72523	4.95885	4.84821	4.92596	4.64913	4.68768	4.50729	4.94205	4.532	4.70666	5.02219	4.9263	4.69497	4.71083	4.39963	4.76679	5.0117	4.99525	4.70969	4.72724	4.59976	4.42446	4.61128	4.41932	4.61997	4.7278	4.65884	4.75613	5.17635	4.86081	5.01477	5.02671	4.70043	4.6646	4.7832	4.99776	4.57832	4.69871	4.54947	4.49882	5.02342	4.88153	5.03872	4.90437	4.77045	4.50669
10144_at	7.63139	7.36342	7.89727	7.89415	7.45107	7.64017	7.267	8.24845	7.00163	7.47524	7.50317	7.77412	8.48222	7.54833	7.45624	7.40875	8.51612	7.77997	7.08056	7.51349	8.02993	8.64604	8.52504	7.63887	8.17407	7.85539	7.63718	8.23355	7.73217	8.39202	7.36924	7.54971	5.42497	7.74888	7.07809	7.18621	8.19546	7.52137	7.10862	7.14546	8.18411	7.37983	7.75038	7.37162	7.82542	7.57043	7.37152	7.66208	7.76706
10146_at	7.45063	8.48613	8.319	8.57652	8.55273	8.76067	8.84117	8.73778	8.58321	8.23063	8.59136	8.22687	8.15953	8.67155	8.87454	8.48917	8.32555	8.13769	8.50726	8.22694	9.13851	8.42697	7.99573	9.05833	8.51727	9.00964	9.05047	8.5747	9.46652	9.0515	8.91303	8.69869	8.27004	8.44975	8.58161	8.02968	8.52507	8.73629	7.97594	9.06695	8.1156	8.6052	8.63045	8.15839	7.90451	8.53405	8.4904	8.9701	9.76751
10147_at	8.09483	8.8597	8.35123	8.10304	8.81742	8.40438	8.53551	8.32143	8.71709	8.21065	8.55941	8.04526	9.61854	8.414	7.07093	8.06333	8.7315	8.32101	8.04995	7.57886	8.00419	7.77366	8.42249	8.06218	8.29269	7.49666	8.39392	8.93502	8.44988	8.57858	8.27755	8.32042	8.50285	8.22619	7.73822	7.74243	7.8579	7.94456	7.95505	7.10315	8.07125	8.30862	8.4354	8.27042	8.09821	7.82592	8.35986	8.08184	7.5998
10148_at	6.00992	5.46326	6.38265	5.8333	5.8583	5.33335	5.80175	5.48292	5.518	5.75884	5.6151	6.19344	5.48984	6.13037	6.75988	5.10448	5.8753	6.52541	5.96011	6.20121	6.47243	5.87994	5.91555	5.3369	5.92617	6.99204	5.91457	5.43821	6.0175	6.29765	5.99019	5.24315	5.29192	5.96365	5.47788	8.59229	5.27479	6.0597	6.70639	6.72883	5.94422	5.78527	6.76901	6.47658	6.69901	6.12903	5.42408	5.99041	5.40894
10149_at	4.70167	4.57963	4.1999	5.10796	4.48776	4.70275	5.44586	5.77463	4.43831	4.38009	4.63416	4.6269	4.53509	4.58757	4.94157	4.70415	4.66351	4.54373	4.63073	4.57005	7.09987	4.55727	7.3005	5.26822	4.46433	4.34895	5.70466	4.55865	4.94563	4.56786	4.41071	4.55693	4.29822	4.41788	5.14236	4.32324	4.86224	4.41272	5.99861	5.25213	4.61709	4.76973	5.47855	4.74188	4.73633	4.42854	5.16821	4.29503	4.35953
1014_at	5.16795	5.01424	4.842	4.89567	4.76622	4.92724	4.86982	5.05608	4.96847	4.76098	4.97467	4.76703	4.60481	4.41266	5.12074	4.81814	4.76788	4.59409	4.95298	4.97174	4.89809	4.91735	4.83888	4.63627	4.53136	4.6618	4.46304	4.83014	4.83509	4.46765	4.72742	4.76723	4.65758	4.74006	4.83991	4.89814	4.82564	5.03406	4.70122	4.78511	4.79762	4.44708	4.52869	4.85075	4.6957	4.63266	5.05393	4.71371	4.72413
10150_at	9.52273	7.44362	7.98129	8.13774	7.97321	7.28099	7.94072	8.27779	7.39571	9.4928	8.04963	7.25641	7.60741	7.67928	7.73347	8.60736	8.27942	8.5253	7.2733	7.87961	7.60983	6.99963	8.85918	7.93485	8.6885	8.67297	7.56308	8.12775	7.97297	8.93266	7.51555	7.72255	6.08631	7.77842	7.35874	7.63203	8.03178	7.99408	7.46775	7.59467	7.37434	8.03864	7.33953	7.5507	7.5026	7.9008	8.33124	7.04057	8.10846
10151_at	4.58469	4.80059	4.60906	4.49395	4.83115	4.55397	4.66097	4.72657	4.66172	4.49788	4.85321	4.69219	4.81865	4.33164	4.37657	4.64093	4.45853	4.63415	4.58401	4.55247	4.8559	4.5067	4.60922	4.62041	4.53027	4.58689	4.57636	4.60412	4.62315	4.83502	4.81417	4.55005	4.65038	4.54495	4.80088	4.44742	4.36926	4.51585	4.576	4.66831	4.53022	4.33305	4.8707	4.5329	4.49692	4.61805	4.64977	4.77208	4.54047
10152_at	8.77659	9.24075	8.63631	8.75823	9.07299	8.9928	8.98293	9.16093	9.29644	7.87576	9.05017	8.02849	9.02796	8.60386	9.10495	9.0898	8.94855	8.85326	8.8739	8.85725	8.9723	9.60453	8.51166	8.50105	8.17207	8.60406	9.01282	8.82609	9.35386	8.53232	9.3223	9.31493	8.73451	8.56919	7.785	8.6126	8.49801	9.09812	8.5275	8.57744	8.50439	8.62439	8.93444	8.45866	8.5437	8.34675	9.03877	8.83131	8.73709
10153_at	8.95534	10.3737	9.80141	10.0034	10.2168	10.2792	10.174	10.4375	10.4504	9.1921	10.105	10.9228	10.5613	10.2388	10.6231	9.84987	9.0953	9.8221	9.91177	10.1124	10.6968	10.2014	9.77116	10.1049	10.188	10.0224	9.72871	10.5088	10.6146	10.2248	9.80985	10.1529	11.3693	9.98692	9.90392	9.86694	9.81057	9.68286	9.8037	9.79913	10.0543	9.52334	10.37	9.72597	10.0172	9.58957	10.3867	10.4971	9.73858
10154_at	6.53301	5.74688	6.27376	6.40619	6.03631	7.53602	6.95378	6.13436	6.93694	5.23049	7.51081	8.27608	6.44389	7.80236	7.87734	6.40144	6.87898	7.72937	6.50441	6.2904	5.57308	6.11777	6.85559	6.16989	7.52159	5.68982	6.36574	6.20552	7.52636	6.28652	6.28197	6.04618	6.68589	7.67747	5.32644	7.16436	6.72487	6.21751	5.85608	7.88828	5.71661	7.20627	5.57465	7.02393	5.82876	6.45306	5.70798	7.44621	7.64123
10155_at	8.7292	9.92444	8.80099	8.86097	8.5004	9.19705	9.16973	9.15602	10.3859	9.3566	9.33475	8.34942	9.28221	9.0768	10.3083	8.85939	9.94072	9.20371	9.67056	8.84629	9.55939	9.16038	7.89655	8.92869	8.03893	9.73323	9.32889	8.32824	9.68356	10.4514	10.2318	9.32842	10.207	8.25467	10.2859	9.38344	8.64993	9.39998	9.4948	10.5805	9.69594	8.86598	9.47528	9.18935	9.87314	9.59128	9.39513	9.5695	9.80977
10157_at	5.74058	6.08765	6.06972	6.16314	6.72567	7.13141	5.79403	6.56863	5.88405	6.14936	5.06287	6.76834	7.37075	7.75408	6.3084	7.14806	6.46632	6.84885	6.92446	7.07601	6.57104	7.51176	6.37658	7.15312	6.56151	7.12674	7.04164	6.64729	7.46261	7.04943	7.39662	7.32031	4.3926	6.86476	6.63212	6.49264	5.84237	6.56894	7.78654	5.67844	6.68017	7.22745	7.38758	6.47957	6.95229	6.35156	6.28288	7.25617	7.23715
10158_at	5.16761	5.02736	4.45645	4.68878	4.5757	4.90279	4.7811	4.81658	4.84088	4.94753	4.72434	4.76765	4.87142	4.70684	5.13757	4.73192	4.91624	4.65421	4.69851	5.32282	4.77759	4.97447	4.919	4.9086	4.72195	4.9483	4.64287	4.90404	4.86604	4.39953	4.81077	5.044	4.66457	5.36119	4.65331	4.92003	5.16744	4.86882	4.85475	4.68182	5.35459	5.42625	4.75215	4.81899	4.78857	4.79592	4.85258	4.72206	4.90138
10159_at	12.0106	11.2734	11.788	11.5855	11.6497	11.7321	11.3581	11.3479	11.4762	11.5448	11.9294	11.6339	11.3703	11.6282	11.6944	11.8255	11.5777	11.6281	11.7732	11.8423	11.4122	11.6337	11.8178	11.7279	11.4957	11.6097	11.6726	11.3933	11.6927	11.6458	11.8363	11.6097	10.5004	11.7869	11.5966	11.8377	11.764	11.6359	11.6764	11.7055	11.2919	12.5041	11.2566	11.7098	10.486	11.9781	11.4221	11.4335	11.8472
1015_at	4.52349	4.81449	4.51786	5.19126	4.65642	4.50038	4.53276	4.65703	4.54791	4.36371	4.67944	7.8632	4.72283	4.34284	4.50948	4.64239	4.4628	4.5032	4.54478	4.61032	4.45759	4.44221	4.67449	4.60982	4.28069	4.32144	4.40013	4.38081	4.51576	4.25983	4.54137	4.55495	4.46886	4.47282	4.46693	4.47648	4.60088	4.5584	4.411	4.60394	4.22271	4.53231	4.60537	4.71846	4.69185	4.5996	4.54319	4.26678	4.47557
10160_at	8.00372	7.90825	8.12907	8.64415	8.10326	7.73187	8.26237	6.86649	8.03023	7.90686	7.81265	8.0745	8.25385	8.70709	8.49844	8.85217	9.0514	7.89819	8.4793	8.13368	8.54889	7.77633	8.5966	8.32669	7.94299	7.90657	8.59207	8.11273	8.20446	8.2063	8.52362	9.06492	8.09937	8.7861	8.73369	8.19452	8.4059	8.3833	8.24484	8.95933	8.25463	8.27532	7.99029	8.17944	8.76102	8.62285	6.23587	8.23504	8.05645
10161_at	6.9187	8.06488	10.2193	9.09764	10.3028	9.55014	8.17172	7.08197	8.07523	8.38445	8.01686	9.8928	7.43815	10.3176	10.2094	9.20825	7.32488	10.9038	10.0358	9.92731	9.68801	9.16033	8.86	8.85845	8.68818	9.25949	9.14808	8.45453	9.57008	9.15382	8.86828	9.37098	8.54313	10.7234	8.01076	10.7802	9.51087	9.81608	9.48749	10.3856	9.2012	9.71724	9.22299	10.1792	9.169	10.3604	6.81638	9.17284	9.89206
10162_at	6.1674	6.46016	5.83113	5.9003	6.32794	7.07284	7.05929	6.46226	6.59667	6.05283	6.41316	6.13592	6.64702	6.24071	6.91979	6.36048	6.51616	7.07434	6.77221	6.8026	6.96428	6.35115	5.855	6.53967	6.41193	6.19265	6.28181	6.36367	6.73516	6.34438	6.70774	6.35043	6.34745	6.0045	5.86299	6.55952	6.54606	5.89931	6.25157	6.79963	6.33992	6.89625	6.62123	6.28712	6.4354	6.53356	6.41935	6.0621	7.06331
10163_at	7.31077	6.74605	8.41247	7.62691	7.87905	7.65413	7.00025	6.95509	7.97461	9.12143	6.54404	8.02234	7.82827	8.43022	8.63277	7.67667	8.53959	8.30071	8.49665	7.82805	7.76507	7.61871	7.69524	7.86307	7.66687	8.51415	8.70924	7.22451	9.35744	8.86637	8.41469	7.46998	8.47635	8.70165	8.03134	8.6646	7.89375	9.06198	8.51046	7.94215	8.39209	8.19037	7.97707	8.03817	9.00302	8.66448	6.63599	8.44318	8.46925
10164_at	5.06765	5.10287	4.99768	4.82586	4.92707	4.93063	4.75383	4.87378	5.09186	5.03753	5.1502	5.05769	4.89202	4.90625	5.34704	5.08454	4.88367	4.86217	4.9114	5.33195	4.82847	5.05956	4.87133	4.77742	4.6245	4.83847	4.77315	5.12468	4.942	4.83604	4.73734	5.20504	5.01856	4.89107	5.19634	5.00169	5.00392	5.16743	5.11373	4.85663	4.9371	5.13133	4.89514	5.06595	5.2603	4.84741	4.81785	4.90913	4.78609
10165_at	6.44186	7.15452	7.58886	6.95918	8.0826	8.79893	6.98629	6.65458	7.90164	8.24036	7.84039	7.32122	8.12811	7.59346	6.89359	7.36254	6.12668	6.91764	7.68613	7.58938	8.30476	7.91737	6.53825	7.32556	7.65436	6.74047	7.94674	7.33623	8.0813	7.56126	7.37684	8.10635	7.50423	7.90901	7.95387	8.11786	7.5856	6.90646	6.82869	8.01665	6.35138	7.68492	7.43885	7.5798	6.97887	6.76473	7.82739	8.08304	8.65717
10166_at	4.76041	5.03292	4.61592	4.58243	5.25475	4.80642	5.3307	5.09242	5.34644	4.66655	5.05153	4.7873	5.02673	5.03823	4.70472	4.9158	4.67014	4.93511	4.57782	4.695	4.8653	4.46138	4.77841	4.93801	4.68289	4.9224	4.82807	4.76141	4.70955	4.82891	4.89659	5.06621	4.92837	4.6466	4.66861	4.55077	4.94939	4.72514	4.57611	5.01823	4.50844	4.53056	4.9977	4.66137	4.58527	4.64404	4.88002	4.79437	5.33321
10168_at	5.36506	5.71645	5.68545	5.61923	6.02083	5.64467	6.07354	5.74613	5.94632	5.47314	5.22875	5.52914	6.06023	5.41762	5.27021	5.66012	5.05313	5.33069	5.55523	5.38514	5.64687	5.58067	5.69937	6.04864	5.5653	5.31987	5.74724	6.05851	5.26933	5.32186	5.65914	5.89174	5.45371	5.48672	6.24572	5.46862	5.163	5.33763	5.5538	5.29206	5.78864	5.43106	6.06178	5.7307	5.59351	5.80439	6.57143	5.67193	5.53525
10169_at	10.9561	11.3964	11.0658	11.9506	11.5381	12.4048	11.2983	11.5595	11.6467	11.4756	11.1871	11.8434	11.4413	11.916	11.8794	10.8416	11.2456	12.1415	11.9419	11.8821	11.7771	11.9678	11.39	11.8226	11.283	12.1957	11.8132	11.4708	12.2615	11.9632	12.2147	11.9349	11.8578	12.0822	8.83196	12.0723	12.3549	12.1525	12.2329	12.7597	11.5128	12.3367	11.9686	11.6982	11.7476	11.3597	10.9818	11.5166	11.7191
1016_at	9.58922	8.38636	7.68072	7.80107	8.69237	5.56492	6.61219	6.87244	5.11828	8.1669	8.28861	6.85096	9.54512	4.97833	4.84907	4.78182	8.70909	8.31323	4.81849	4.96438	4.64103	4.92876	9.99017	4.68294	7.97161	5.90749	4.52116	10.6696	4.84785	4.97564	4.6553	4.54694	7.24593	4.62616	6.68333	4.93822	4.87024	4.62633	5.12921	4.73216	4.97591	4.68136	4.75304	5.86919	6.5121	5.14508	9.29778	4.87664	4.70778
10170_at	5.5658	5.00167	6.23495	6.8363	4.99684	5.16367	5.27745	5.63912	4.82185	7.06997	5.09178	6.23359	4.80547	6.66255	5.25604	4.92165	6.57536	5.11356	4.71836	5.38725	4.71527	4.88201	5.46329	4.91153	6.9406	7.83004	4.84842	4.94215	5.95747	5.35648	4.83969	5.10749	4.86118	5.28288	5.35141	4.85383	4.99919	8.19416	5.01351	4.83896	5.0671	4.77641	5.67644	5.6458	6.46086	5.08514	5.33467	5.23473	4.71213
10171_at	6.85324	7.62238	7.7895	7.68333	7.43217	7.72617	8.55159	8.37216	8.55699	7.20037	7.50146	7.22077	7.97368	7.47468	7.13171	7.10632	7.36041	7.81035	7.42281	7.55643	8.20092	8.01859	7.05077	7.17277	7.14199	7.33497	6.32573	7.56637	8.67424	7.56735	7.20638	7.06253	7.43326	7.54943	7.72296	7.72862	7.17558	7.3279	7.5356	8.15798	7.46298	7.214	7.33667	7.60174	7.66308	7.42032	8.71037	8.36868	7.17545
10172_at	4.72712	4.67534	4.79798	4.71848	5.13998	5.4577	4.98284	4.9945	5.50111	4.5748	4.77398	5.2739	5.60486	5.10122	5.16249	5.1761	4.84212	5.75735	5.72795	4.89303	5.71513	5.77172	4.97677	4.98719	4.70309	5.24863	4.73705	5.13793	6.46194	5.47306	5.47283	5.22519	6.4076	5.0368	6.45592	5.20427	4.74119	5.13258	5.23104	5.96325	5.82662	4.79497	5.63557	4.9123	5.33522	5.73759	5.34722	5.79675	4.96163
10174_at	6.46196	7.62439	6.93766	6.53663	6.75081	6.47056	6.77215	6.4529	8.1348	6.42323	6.94177	6.27252	6.97541	6.5863	7.93367	6.15847	7.36222	6.45794	6.53834	6.5777	6.23527	6.70448	6.13869	6.15912	6.0354	7.64963	7.15017	6.62567	5.65677	6.26387	6.8981	6.3571	6.66015	6.47878	6.17367	6.46841	6.33583	6.33883	7.02136	6.35464	6.61368	6.44908	6.18945	6.07053	7.20748	6.73545	6.76868	5.98946	6.46424
10175_at	10.4897	11.6699	11.0999	11.2943	11.4284	11.8255	11.7148	11.7212	11.121	10.2521	11.2443	11.0961	11.2748	10.8499	11.5136	11.0231	10.4048	11.1393	11.1785	11.3123	11.0371	11.5242	11.1131	11.226	10.6339	10.5865	10.7265	11.6419	10.7573	10.5639	10.8631	11.1506	10.913	11.0982	10.8106	10.3287	10.6987	10.8152	10.9388	11.6714	10.4637	10.248	11.0448	10.4569	10.3421	11.0102	10.6373	10.986	10.8137
10178_at	4.60655	4.92945	4.73216	4.44932	4.48301	4.64894	4.76183	4.41176	4.71133	4.4145	4.48145	4.1208	4.35156	4.585	4.50767	4.98065	4.52453	4.58417	4.62384	4.16483	4.40126	4.41009	4.49671	4.66587	4.5577	4.32549	4.78139	4.85063	4.39014	4.39197	5.09602	4.66074	4.75328	4.53275	4.53752	4.45318	4.37856	4.21345	4.37229	4.65419	4.41284	4.36876	4.39824	4.41693	4.40594	4.36975	4.70227	4.42857	4.37012
10179_at	7.80477	9.39395	9.43647	8.87434	9.28333	9.40514	9.2758	9.58141	9.26121	9.00206	8.53865	8.70358	9.87402	9.05789	9.97173	9.58106	7.81729	9.33801	9.90525	9.8097	9.86909	9.97833	8.46318	6.65115	9.24068	9.2785	7.86103	9.21932	8.78877	9.4843	9.73296	9.5844	9.25357	9.32455	8.94498	8.79908	9.84894	9.51098	8.75676	10.1354	9.27797	9.42664	9.64357	9.07654	9.00662	9.76961	9.27086	9.6508	9.5222
1017_at	5.81807	6.96459	6.89258	5.97521	7.12122	7.54196	6.48162	6.3785	6.81715	5.39898	6.4905	6.48075	6.59826	7.15064	7.08139	6.96918	6.5068	7.01978	7.63175	6.49642	7.9464	7.02864	6.09664	6.9775	6.67412	6.58758	7.38228	6.33262	6.83439	7.29048	7.43501	7.46811	8.44233	6.61835	6.7829	6.50986	7.11309	7.00146	6.55574	7.82098	6.45144	7.33089	7.69632	6.53113	6.13751	6.8115	6.70015	7.63835	7.20939
10180_at	8.70182	9.23315	9.13104	8.73898	9.56153	9.77866	8.66747	8.87617	9.40479	8.92394	7.93013	8.86268	10.2847	8.9993	8.63043	8.87707	9.01698	9.13682	9.14455	8.1472	9.42494	9.082	8.4382	8.8055	9.31228	7.87612	9.44487	9.16403	8.53018	8.95729	9.02137	9.00783	9.19648	9.02293	9.20091	8.60188	8.68681	8.76433	9.17346	7.94165	9.6349	8.70058	9.30525	9.20301	9.06553	9.5397	9.96014	8.95675	8.84156
10181_at	10.0277	10.2957	10.5341	10.1183	10.7929	10.4077	10.3864	10.22	10.8088	10.3192	9.64833	10.0366	11.0486	9.95369	10.0746	10.4313	10.2558	10.4787	10.1296	9.65518	10.3883	10.3298	9.83001	10.0103	9.92683	9.43134	10.7932	10.3507	10.158	10.524	10.4527	10.2369	10.2542	10.2455	10.5237	9.66227	9.93012	10.1085	10.2121	9.29894	11.0496	9.8348	10.6296	10.2028	10.2501	10.3268	10.9164	10.2783	10.2986
10184_at	7.00994	6.8695	9.55367	7.8889	8.28317	8.44965	6.91688	7.30938	7.17709	7.82855	7.31803	9.18277	7.29966	9.74363	9.68509	10.0021	7.89125	10.1223	9.6449	9.75673	8.70554	9.09948	8.78648	8.54075	9.07772	8.87866	9.55313	7.22014	9.34401	8.97546	9.39757	8.35977	8.97795	10.6376	8.6	10.1366	9.00777	10.3635	9.379	9.97302	9.57152	9.6711	9.68674	9.67893	8.84241	9.2554	6.91865	8.69744	8.83339
10186_at	9.31422	7.94011	10.4319	10.2887	10.4117	9.54986	8.4778	8.89807	8.58407	9.18899	11.1596	10.2634	8.06965	10.4236	7.79147	10.522	10.193	10.0334	10.296	10.9015	8.55936	9.34889	10.1916	11.1872	9.3661	9.8625	11.0731	9.20876	10.2842	10.4389	10.7189	11.0558	9.78662	10.4287	10.0124	10.8511	10.3951	10.3887	10.1132	9.05515	9.84587	9.68095	9.52384	10.4509	9.56542	11.2006	7.84079	10.031	10.6706
10188_at	5.96647	6.06978	5.66088	5.61202	5.739	5.56508	6.01166	6.14139	6.31901	5.89788	5.51487	5.73858	5.76791	5.31053	5.69542	5.41974	6.39233	5.35822	5.31285	5.47002	5.34506	5.436	5.48888	5.2825	5.10165	5.88877	5.91811	6.00535	5.56447	5.45657	5.35201	5.54779	5.04952	5.49607	5.89064	5.42954	5.4454	5.33053	5.60414	5.53172	6.06175	5.23278	5.52445	5.79386	6.07291	5.47871	5.9114	5.50221	5.32966
10189_at	6.91151	8.14227	6.41056	8.34469	8.04598	9.60098	9.08183	8.51569	8.57306	7.45675	8.61371	7.78133	9.19626	8.46976	9.61697	8.22807	7.90503	8.28421	8.24298	7.55006	8.73377	8.28557	7.49653	9.68689	8.67002	8.79896	9.30141	7.74226	8.59098	9.52894	9.64796	8.60143	9.5778	7.40034	7.70421	8.37257	8.5187	8.59797	8.82107	9.68584	7.86956	9.54453	8.4277	7.22227	7.67951	7.25487	8.26635	8.80702	9.36544
1018_at	6.79722	6.87269	6.70613	6.31133	6.3674	6.51616	6.95922	6.85726	7.23591	6.23562	7.32221	6.01132	7.15084	6.21969	7.19238	6.2043	6.45787	6.67371	6.34545	6.62855	6.28028	6.77579	6.26278	5.93004	5.88827	6.30665	6.54652	6.88043	6.60315	6.31415	6.23208	6.60184	6.27754	6.65061	6.37899	5.70746	6.44928	6.50749	6.48004	6.30277	6.39112	6.25905	5.88358	6.27384	6.92489	6.39155	7.08473	6.37905	6.25385
10190_at	9.1757	9.01121	9.4016	9.2752	9.33985	9.89026	8.88769	9.08013	9.11448	8.9308	9.14218	9.11458	8.62505	9.129	9.18151	9.35502	8.53135	9.59782	9.36592	9.40318	9.59862	8.95454	9.57667	9.45103	9.02311	8.85087	8.47082	8.87491	9.81944	9.09266	8.74249	9.47033	9.78785	9.43885	9.18225	9.38223	9.8374	8.83186	8.3276	9.99954	8.57822	9.25114	9.44927	9.19403	8.6685	9.46165	9.77255	9.58508	8.91072
10193_at	8.27645	7.93111	7.31646	7.90858	7.33058	7.4505	8.38406	8.09744	7.8937	8.11923	8.12309	7.18041	8.26428	7.02225	7.1703	7.77852	8.09466	7.70402	7.50319	6.98235	7.62351	7.31611	8.09174	7.64637	7.9092	8.25805	7.98218	7.88269	7.29366	7.54998	7.90263	7.06622	7.8387	6.83885	7.67639	6.94752	7.2489	7.36286	7.21637	7.15532	7.43094	7.45184	8.13906	7.21592	7.66192	7.12914	8.13524	7.98651	7.51666
10194_at	8.63072	9.75188	9.17607	9.57848	9.44522	8.2764	9.38933	9.35621	9.72647	8.90899	10.4808	10.0654	9.18446	9.02466	7.83625	9.12047	9.624	9.18563	8.2403	8.48227	9.67089	8.56946	8.87671	10.0576	9.0536	9.93682	9.66289	10.5995	7.93761	9.5544	10.8842	8.72442	9.50678	8.36757	10.4261	7.84223	8.36608	8.40775	9.19485	7.06421	10.0168	8.85576	10.4076	9.12056	9.17247	9.37629	9.94111	9.03607	9.83023
10195_at	7.53135	8.31041	7.86251	7.84282	7.72297	7.71296	8.07375	7.90957	8.05532	7.39195	7.9024	7.77786	8.07856	7.50904	8.72085	8.0958	7.13512	8.1333	8.21949	8.4029	8.66795	8.22304	7.36983	7.94337	7.82261	8.01661	7.92024	7.66646	7.94561	7.6949	8.23228	8.42679	7.12372	8.02782	7.6896	8.80614	8.60089	8.41807	8.50219	9.22148	7.67232	8.45939	8.15482	7.95508	7.98324	7.9402	8.07103	8.64687	8.23136
10196_at	7.08199	9.64302	8.73053	8.2619	9.19499	9.22815	8.82995	8.73112	9.22347	7.85359	8.27451	8.41956	9.28238	8.49785	6.905	8.68572	7.59394	7.58282	8.74869	9.1845	7.77645	8.09979	8.0583	8.66406	8.40624	9.45236	8.86521	8.60614	7.89555	6.90543	8.27463	9.44034	7.8079	8.03718	7.89932	8.35514	8.59886	8.20918	6.6257	8.04613	7.39249	8.79654	8.08285	8.77835	8.36567	8.39998	9.39006	9.61414	8.55509
10197_at	8.50144	8.69351	8.63613	8.57887	8.8301	9.17331	9.09215	8.74578	9.38747	8.23152	8.97407	8.15472	8.54557	8.29184	8.63328	8.79399	8.33727	8.49403	8.98594	8.34114	8.58427	8.38435	8.35392	8.69532	8.34057	9.05251	8.76904	8.41052	8.35069	8.80619	8.95092	8.8828	8.44295	7.9826	9.27265	7.89081	8.48519	8.39152	8.52183	8.58204	8.22355	8.58846	8.63433	8.29009	8.14998	8.31899	8.98882	9.32573	8.85933
10198_at	5.46188	6.34742	6.06541	6.13992	7.21402	6.63556	6.81209	6.83035	6.79762	5.52479	6.66142	6.20223	7.28515	6.11049	7.08526	6.15419	5.91267	6.31269	6.67154	6.12167	6.61669	6.54723	5.52289	6.35493	6.01881	5.4865	5.82732	7.22918	6.54351	5.90628	6.47957	6.77173	7.91821	6.27817	6.0288	5.73992	5.9907	6.00823	6.2889	6.52378	5.77849	6.28107	6.63521	6.20368	5.43027	5.57393	6.60382	7.0961	6.26341
10199_at	9.01172	9.23184	9.06062	9.22659	9.46417	9.34514	9.43939	9.62369	9.47518	8.9597	9.22958	9.3944	9.31811	9.32184	9.98427	9.12362	8.49345	9.34429	9.46825	9.03843	9.27923	9.27995	9.37427	9.29015	9.24073	9.39286	8.90181	9.6879	9.92467	9.2881	8.88939	9.06515	9.94221	9.47203	9.46907	9.41784	9.14624	9.22674	9.21756	9.54513	8.9163	8.83427	9.4951	8.49196	9.08494	8.97634	9.87294	9.51284	8.89691
1019_at	8.55645	11.3246	10.4404	10.9735	10.6736	11.4381	11.0437	10.962	11.7464	9.22319	10.3662	10.1311	11.717	10.1088	14.46	13.769	9.7934	10.3779	10.8864	10.0499	11.195	10.4768	9.16286	10.8042	10.1818	10.6977	10.4623	10.2096	10.6159	14.7207	10.97	10.7824	11.2558	9.79934	13.6318	10.4852	10.9107	10.5856	10.8617	11.057	10.4408	10.9958	11.1204	10.2477	10.2846	10.5037	11.0056	14.6347	11.3011
101_at	5.45784	5.86114	5.27676	5.18786	5.42973	5.66167	5.47606	5.56409	5.52639	5.62783	5.60838	5.44923	5.95005	5.65008	6.51063	5.93924	5.36385	5.88491	5.82169	5.91995	6.64169	5.94778	5.34954	5.45013	5.54192	5.37015	5.73077	5.68991	5.82473	5.45738	6.03272	5.58911	5.4441	6.11416	5.35491	5.845	6.24988	5.58773	5.64324	5.64542	6.22926	5.93656	5.16723	5.35175	5.67509	5.96297	5.63925	5.32476	5.60312
10200_at	9.50746	9.74776	9.48423	9.73559	9.35627	9.83499	10.0756	10.0117	9.4057	9.20162	9.21731	9.46711	8.85401	9.41583	8.61003	9.64537	9.15603	9.04924	9.50387	9.48002	9.40338	9.34613	9.73331	9.49861	9.8843	9.46781	8.99934	9.76985	10.0011	9.25215	8.30652	9.42651	8.79553	9.38122	9.70119	9.4582	9.22974	9.5585	9.64187	9.67383	8.96027	9.43707	9.89627	9.55355	9.19076	9.30833	10.2066	9.77607	9.11019
10201_at	5.67524	6.20105	6.34945	6.4503	6.11078	6.60852	6.00334	6.02666	6.41775	6.43187	5.42429	6.2577	6.7202	6.74835	7.0598	6.71135	5.8794	5.92274	6.3082	5.86349	6.62537	6.54454	5.75123	5.47263	6.3248	6.17288	6.45482	5.3189	5.76985	6.4621	6.92252	6.80761	6.47041	6.67669	5.06465	6.52124	6.35409	6.1204	6.81202	6.90078	6.6549	6.89379	7.30622	6.69228	6.38585	6.15187	6.19822	6.83439	6.25263
10202_at	4.80526	6.57426	5.36856	6.8595	11.5428	4.77261	5.21296	6.94976	9.28212	4.72302	5.95332	5.54817	7.6847	4.73724	4.84464	5.18343	4.95841	5.47815	4.74246	4.85043	4.54369	4.64866	4.81723	4.82808	4.72652	5.44631	4.64315	9.33449	4.74983	4.70415	4.79291	4.70993	7.5893	4.65277	5.10951	4.69331	4.64104	4.82371	4.81697	5.05143	4.86877	4.5854	4.98875	4.61451	4.80626	5.22507	5.17706	7.97976	4.61149
10203_at	6.05643	9.06114	9.43977	9.42229	9.59472	9.63953	10.1548	10.1488	10.6963	5.30424	10.9106	8.93876	7.58545	7.74083	6.48991	7.08027	7.51667	10.2984	9.11555	6.67525	6.38818	6.91328	6.41364	7.61314	9.39444	11.0238	7.87211	9.87896	7.02059	7.23424	8.68783	6.35235	9.21047	7.91416	7.5738	8.67855	8.29	7.53181	9.11878	8.97637	6.57218	9.32858	9.52191	8.42552	8.75149	9.6513	8.98269	6.41952	7.01651
10205_at	4.6844	5.00999	5.5913	4.93411	4.93386	5.74178	4.85273	4.57737	5.05109	4.78851	4.81648	5.38524	5.33283	5.32769	5.02543	4.88043	4.65927	5.04677	5.8086	5.02101	5.15524	5.00255	5.0205	4.85161	4.76664	4.65983	4.99501	4.8661	5.20769	4.84755	4.85592	5.02796	5.06356	5.70232	4.88369	5.18057	5.27059	4.9254	4.76171	6.0325	5.03985	4.93061	5.06484	5.31303	4.7298	5.03632	4.63815	4.79063	5.47092
10206_at	7.41372	8.50907	8.01288	8.25255	8.34278	7.88981	8.8901	9.07369	8.68409	8.09603	9.53184	8.13077	8.76296	8.52722	6.78845	8.24254	7.58922	8.32006	6.345	8.0447	8.37939	7.2231	8.1982	8.5745	7.97063	8.22532	8.1958	8.78501	8.07657	8.62099	8.09078	8.27234	8.66646	8.18939	8.09762	8.03418	8.33247	8.15712	7.5864	6.83475	8.5295	6.94155	8.27677	7.94407	8.41349	8.14699	9.09162	7.5801	8.14983
10207_at	4.4742	4.41824	4.31762	4.35042	4.29699	4.43311	4.52931	4.52819	4.41409	4.48917	4.91844	4.53058	4.40601	4.83271	4.47877	4.64812	4.44935	4.68529	4.5774	4.72376	4.66567	4.83847	4.59371	4.5271	4.58717	4.5131	4.43794	4.51992	4.50457	4.62649	4.57643	4.53542	4.99513	4.82156	4.69466	4.74133	4.46111	4.38259	4.48121	4.38109	4.8751	4.47893	4.41864	4.40557	4.68205	4.67021	4.38252	4.1339	4.51277
10208_at	8.33963	9.19078	8.83862	7.82856	8.77205	8.03843	9.18629	9.82353	8.90448	8.7782	9.58877	8.88454	9.68053	8.75268	8.4873	9.22118	7.99557	9.18785	8.09196	9.37925	9.30351	8.7793	8.52015	9.15143	8.21141	8.86036	9.18616	9.61901	8.59502	8.16872	8.79954	9.12647	9.21824	8.62557	8.47854	8.37257	8.13063	8.59631	7.99573	8.1728	8.99895	8.25627	8.67836	8.43911	8.49786	8.72195	9.69957	8.17639	8.17092
10209_at	13.1213	13.3293	13.1403	12.8723	12.9803	13.1384	13.4212	13.5319	13.2682	13.298	13.1835	12.7194	13.1585	12.6587	12.8872	13.2605	12.9576	12.9287	12.6995	13.0937	12.9499	13.48	12.9245	13.0156	12.9616	13.3101	13.0213	13.167	12.6382	13.4593	13.0748	12.7272	12.8607	12.593	13.046	12.2012	13.011	13.3306	13.0486	12.1995	13.3784	12.6705	12.9052	12.5693	12.9442	12.949	12.8498	12.656	12.3894
1020_at	9.99846	9.36707	8.03438	8.804	8.45861	9.17056	8.84452	8.77025	8.70193	8.8592	9.72963	7.96724	9.08639	8.31114	7.98661	8.31053	8.73621	8.58382	8.56942	8.58001	9.38017	8.27478	9.03996	8.31912	8.9321	8.83862	9.08893	8.15898	9.34341	8.42213	8.72057	8.81094	8.07043	8.04969	7.86319	8.89109	8.75021	8.46549	8.22691	9.02885	7.70585	9.15936	8.26624	8.27791	8.1348	7.73795	9.00517	9.24507	8.54201
10210_at	7.29251	7.52048	8.14767	8.10918	7.54805	7.98213	7.54531	8.43248	8.10806	7.91699	8.61746	7.40265	7.3755	7.7816	7.1944	7.62276	8.17913	7.84214	7.9274	6.58964	7.96771	6.84629	7.82537	8.06054	7.01889	7.78967	8.48754	7.47418	8.34975	7.80826	6.84946	6.84283	8.09859	7.67768	7.84967	7.52128	7.83326	6.90276	7.57453	8.01107	8.59757	8.24497	7.82544	7.73157	7.45754	8.22474	8.47539	8.09787	8.16237
10211_at	10.4419	9.7303	9.75701	9.67012	9.39933	9.70458	9.35556	9.34456	10.1146	10.1697	9.73255	9.41393	9.30359	9.69622	10.3334	9.9083	10.0037	10.5213	9.97	10.0088	9.86686	10.3945	9.46737	9.60997	9.73886	10.1515	10.4507	8.91093	9.29208	9.73779	10.6582	10.1927	9.76717	9.56575	9.73078	10.1068	10.37	10.8011	10.5261	10.4957	10.218	10.4894	10.1325	9.47546	10.2177	10.6201	9.38912	9.7983	10.2399
10212_at	8.67968	10.5548	9.67319	9.81748	10.3459	11.0349	10.3364	9.96652	11.1451	9.21038	10.3939	9.82839	10.8292	9.8903	10.0021	9.78641	8.67372	10.4657	10.4921	10.2885	10.495	10.3253	9.17613	9.84239	9.58981	8.86032	9.98936	9.88086	10.593	10.3006	10.2647	10.3761	11.3423	9.37537	9.76265	9.83421	9.99174	10.0419	9.69322	10.8742	9.74743	10.1003	10.2618	9.69247	9.48357	10.1336	10.2907	10.1191	10.3163
10213_at	10.3282	10.3628	10.3084	10.3815	10.4589	10.8279	10.6471	10.3899	10.6438	10.3287	11.1482	10.3628	10.8444	10.5804	10.3008	10.7759	9.90804	10.9324	10.7484	10.8176	11.1271	10.4323	10.7089	11.063	10.7794	10.5538	9.90296	10.8614	11.1743	10.3269	10.6287	10.9275	11.0542	10.1736	10.7806	10.5774	10.7719	10.5441	10.1154	11.222	9.93846	10.7098	10.8298	10.3671	9.9789	10.3402	10.6206	10.9498	10.2895
10214_at	4.93618	4.99186	4.68256	4.73002	4.763	4.75477	5.20496	4.87124	4.75641	4.6553	4.7991	4.86607	4.78938	4.89476	5.06043	4.7542	4.97943	4.48496	4.90862	5.11019	4.80463	4.68543	4.63008	4.76676	4.59375	4.57545	4.77564	4.88559	4.76613	4.62426	4.99736	4.84943	4.67103	5.05674	4.87568	4.7426	4.87136	4.85852	4.81129	4.71655	5.0976	4.66457	4.79814	5.05884	4.79911	4.7064	4.79188	4.90195	4.73641
10215_at	6.99922	10.3004	8.24109	9.39748	9.19275	6.9863	10.1984	10.1037	10.5976	7.65782	9.42494	8.09602	9.65371	6.4264	5.66009	8.15923	9.28271	7.73063	5.95029	6.85148	4.92088	6.2022	7.49988	8.47232	7.47641	8.95454	8.47459	10.2163	9.24131	8.11602	8.1038	7.97759	5.06542	6.29235	8.48982	5.19779	7.25183	6.25186	8.23399	5.28508	7.65926	7.65049	9.27773	8.71834	9.43149	8.03357	10.23	8.29859	8.58158
10216_at	4.01352	3.96551	4.05086	3.927	4.08671	4.04644	4.10761	3.95085	4.01164	4.13961	4.0402	4.07443	4.09429	3.99425	3.91242	4.00381	4.0342	4.03548	4.01357	4.11541	4.00463	4.10073	4.03075	4.28869	4.07466	4.12813	4.00857	4.07722	4.34132	3.99352	4.06494	4.11483	4.2667	4.111	4.10883	4.0566	4.0793	3.95614	3.93952	4.21741	4.13555	4.04698	4.05013	4.06994	4.01085	3.96475	4.03406	4.06484	3.96623
10217_at	7.42925	7.21204	7.94573	7.56823	7.63535	7.59498	6.99116	6.88238	7.79312	7.70862	6.7596	7.94249	6.68571	7.50591	8.50269	7.57205	8.2188	6.90313	8.01605	7.20812	8.41229	7.7006	7.80338	7.5679	7.71072	7.60181	7.80555	7.49357	7.84087	8.59183	7.64293	7.0628	8.06883	7.45301	7.5463	7.57511	7.78359	7.68008	7.53557	7.71501	8.01757	7.91685	7.59391	7.52166	7.87113	8.05202	7.31264	7.08029	7.30155
10218_at	5.17275	5.55201	4.92541	4.89234	4.91483	4.76743	5.17323	4.92048	5.02683	4.8989	5.05257	4.86146	5.01096	4.9131	4.97495	4.78909	4.81537	5.01383	4.82182	5.18085	4.95852	4.98915	5.09795	4.80483	4.92826	4.82681	4.89742	5.07908	5.44331	4.7894	4.87338	4.85856	5.18498	4.94298	4.88985	4.98543	4.84418	5.18715	5.05355	4.89669	5.02599	4.84196	4.80401	5.01812	5.06247	4.86377	4.94802	4.87793	4.79419
10219_at	5.8921	5.7701	6.26845	5.76549	5.22998	5.98262	6.16392	5.98422	5.76137	5.43521	5.69182	5.69305	5.75475	5.78071	5.47806	5.81194	5.85963	6.33319	5.37615	5.90827	5.17854	5.6017	5.46281	6.01468	5.61053	5.95839	5.72293	5.97055	5.59234	5.60065	5.46402	5.61185	5.44735	5.7019	6.13092	5.22404	5.56558	5.5611	5.96826	5.47526	5.51869	5.80562	6.49031	5.80634	5.38335	5.42412	6.8518	5.99925	5.66747
1021_at	5.70141	6.79845	5.50895	5.93839	5.37901	6.39035	5.6704	6.47668	7.13099	6.14358	6.51113	6.08884	5.44212	8.19994	6.18143	8.99523	5.53388	5.73792	6.75522	6.65999	7.56919	7.50449	6.58643	7.34673	6.49749	6.11433	8.48147	5.79004	6.98918	7.13234	8.95725	7.48156	5.96575	6.846	6.56576	7.15689	6.43103	7.55298	7.92114	6.47566	7.3687	6.456	8.55649	6.03355	6.27587	6.03473	6.23708	8.33122	6.30154
10220_at	5.80339	6.84876	6.02151	6.37722	6.33607	7.66725	6.6884	6.2461	6.87455	5.89939	6.0392	6.08205	7.01206	5.93349	6.24968	6.12657	5.90027	7.38995	6.7787	5.86031	6.78828	5.65458	5.83723	6.3814	6.04189	7.48801	6.43636	6.54698	6.52219	5.80799	6.14911	6.60294	5.22445	6.35452	6.80984	5.61223	6.13641	6.1527	6.97952	6.11161	6.52175	6.38328	6.76096	5.79007	6.61038	6.42325	6.60553	6.22163	5.9856
10221_at	5.32247	5.25296	5.72913	5.71867	5.15389	5.34291	5.45632	5.16101	5.46022	5.27884	5.18792	5.63501	5.69361	5.78897	6.42539	6.02161	6.03269	5.75176	5.48035	6.35281	6.94304	6.55501	6.08409	5.37742	5.82479	5.53251	6.13826	5.24382	5.69507	5.60398	5.47478	6.06157	5.24072	6.58054	5.35681	5.88879	5.66672	6.30586	6.14344	5.54896	5.9821	5.47409	5.96104	5.7146	5.38101	5.89549	5.06383	5.49782	5.6521
10223_at	5.53697	5.64579	5.72999	5.25694	5.17085	5.08586	5.37055	5.29087	5.22259	4.94896	5.5902	5.42661	5.23469	5.03717	5.06744	5.05839	5.3266	5.16058	5.24621	5.41626	5.17567	5.28666	5.02065	5.16197	5.04733	4.59843	5.01707	5.22883	5.33932	4.95247	5.04824	5.28581	5.675	5.2011	5.28517	5.07717	5.06958	5.21924	5.36287	5.3216	5.19434	5.16874	4.94382	5.4834	5.34051	5.30319	5.31132	5.2617	5.07474
10224_at	4.12988	5.69261	5.44768	5.40542	5.9599	6.15544	4.87095	5.57008	5.05442	4.98723	6.17497	6.05437	4.47288	6.15666	5.0306	5.52021	5.63699	5.26055	5.47054	5.18016	5.75376	5.55431	5.57052	6.01507	5.64515	5.04213	5.18002	5.38269	5.72465	5.47294	5.5335	6.16693	6.5909	6.11724	5.7879	4.91547	5.78821	4.8167	4.44111	4.41512	5.27393	5.90868	6.12921	6.04194	5.46228	6.03514	5.74489	5.98401	5.90148
10225_at	4.1967	4.46807	4.82933	4.27956	4.44152	4.35744	4.43576	4.34074	4.25974	4.23476	4.30592	4.64909	4.38843	4.60544	4.53658	4.39522	4.41438	5.06387	4.47065	4.52218	4.3879	4.22183	4.38334	4.28035	4.1349	4.35368	4.30367	4.44007	4.47419	4.24326	4.35752	4.18184	4.14563	4.49917	4.3078	4.2998	4.46018	4.31485	4.26328	4.36239	4.33528	4.313	4.36873	4.3783	4.39684	4.88596	4.33574	4.29005	4.40274
10226_at	7.72132	7.42565	8.51783	7.9894	7.64494	7.94297	7.10658	7.83816	8.05333	10.0101	6.61895	8.59675	7.40573	9.45835	10.2641	9.30717	8.16005	9.82667	10.1223	9.45533	9.82555	10.1259	8.69358	8.96466	8.70951	9.7721	9.11729	8.7371	9.13622	10.1411	10.3496	9.00317	7.87119	9.48043	8.34026	9.95932	9.64736	10.0357	9.40951	9.83345	9.7694	9.4723	8.55246	8.40847	9.32262	8.78272	6.10959	8.82906	9.59707
10227_at	7.87749	8.06308	7.42347	7.24038	7.17499	7.27414	7.52388	7.9277	7.87179	7.9301	7.56243	7.52221	8.22789	8.19326	8.30334	8.23642	8.02578	7.55287	7.86556	8.0076	8.83645	8.68322	7.52912	7.88717	7.83371	7.05766	8.60346	7.76424	7.54373	7.55161	8.49998	7.79007	7.07566	7.64255	7.88652	8.25449	8.62107	8.03032	8.60014	8.37655	8.31065	8.38555	7.90834	7.45479	8.30967	8.13962	7.31729	7.9021	8.13955
10228_at	7.79832	8.30377	8.31234	7.95894	8.53778	8.53459	8.19229	8.29689	8.8141	7.91542	9.0685	7.85647	8.19976	7.70612	7.46055	8.11449	7.78611	8.20555	7.83084	7.93827	7.27687	7.91637	7.49138	7.95332	7.73676	8.0512	8.74449	8.41563	8.65189	8.69672	7.99626	8.09686	8.65747	7.79082	8.32068	8.18586	7.50679	7.9586	8.29688	8.26332	7.54112	8.10769	8.77686	8.02657	7.35692	7.64883	8.64324	8.81472	8.26362
10229_at	7.22605	7.94056	7.15245	7.40134	7.26487	7.15783	7.7853	7.64492	7.24175	7.08267	7.18117	7.22129	7.8082	7.24015	7.03407	7.51709	6.95805	7.17092	6.71556	7.25662	6.81572	7.53081	7.33542	7.51784	7.55791	7.48595	7.37692	7.79121	7.82388	7.29292	6.7841	7.22817	7.36137	6.87539	7.11687	6.68843	6.71786	7.14515	7.2376	7.23035	7.07284	7.57765	7.20197	7.3931	7.18142	6.77253	7.61114	7.73424	7.54417
1022_at	8.31361	8.40375	8.52145	8.75215	8.47402	9.03163	8.84394	8.82907	8.24031	8.08171	8.26419	8.74212	9.05966	8.69975	9.69671	9.33051	7.51995	8.96517	8.69381	9.07182	9.45049	8.98694	9.39303	9.25852	9.06155	8.8162	8.22025	8.95537	9.22143	8.67624	8.45366	9.14329	7.74599	8.88599	8.45851	8.28652	8.91276	9.20504	7.58233	9.17913	8.28716	8.79623	8.88948	8.2925	7.84465	8.63931	8.88976	9.04905	8.67503
10230_at	6.1783	6.37596	6.2815	6.89624	6.73314	6.66816	6.95613	6.30932	6.40888	6.40901	6.86914	7.08002	7.10112	7.15143	6.48958	6.36883	6.707	6.39767	6.53748	7.06566	6.77885	6.71368	6.43615	7.25307	7.0796	6.98847	6.84547	7.02924	7.06075	5.9315	7.39766	6.87579	6.42125	7.22515	6.36719	6.50986	6.74425	6.67373	6.78492	5.8186	7.08291	6.55281	6.79891	7.02054	7.13854	6.82009	6.82505	6.78483	6.54026
10231_at	12.6724	8.75325	11.1421	10.1344	10.1298	10.7935	7.89561	9.68573	7.8736	11.836	9.36643	9.16004	7.65987	10.8691	6.81278	5.26826	11.2816	11.4201	9.00286	7.95657	8.48723	11.7877	11.8874	7.41487	11.2688	10.5194	6.82876	9.24546	7.36234	8.09581	5.76484	5.88442	6.2295	8.61404	10.0636	11.8788	8.26573	8.64004	10.932	9.86166	8.8437	11.4379	9.7246	9.07163	9.41906	9.99999	7.8857	5.90808	7.73962
10232_at	4.54745	4.88579	4.25897	4.35181	4.38313	4.48726	4.62954	4.55245	4.70655	4.88493	4.54493	4.27434	4.44612	4.29568	4.84247	4.23247	4.57388	4.5827	4.47767	4.49661	4.60193	4.70687	4.42446	4.23674	4.60676	5.05266	4.51464	4.73305	4.6072	4.34406	4.39102	4.36439	4.50864	4.41191	4.43435	4.64918	4.34392	4.61828	4.67875	4.56507	4.76764	4.29946	4.59255	4.6166	4.76631	4.70648	4.75875	4.25062	4.49836
10233_at	6.67203	6.38558	5.66236	6.50534	5.71714	6.12672	6.2415	6.26251	5.85023	7.07256	6.05711	6.29181	6.00953	6.76297	6.52179	6.92676	6.84229	6.55947	6.5504	6.90404	6.88699	6.62464	6.59262	6.67934	7.15508	8.18513	6.87079	6.12338	6.78108	6.92992	7.02923	6.66636	5.80591	5.41209	5.35696	6.40385	8.08948	6.51625	6.40974	5.53408	7.56111	7.28988	6.87952	6.92293	7.70123	6.38444	6.72638	5.66497	7.74651
10234_at	5.85876	5.75472	7.02078	7.55376	5.97302	9.9077	5.82686	6.38418	5.4888	5.57349	7.92329	6.50448	5.82202	9.5277	6.57728	10.1007	7.10747	8.78832	11.4223	9.88475	9.7941	8.32928	7.82827	8.24241	8.03859	5.99015	8.96711	7.01804	7.87896	9.74834	5.66823	10.5718	10.2077	9.3594	7.51829	9.80885	10.3947	5.56698	5.78347	10.5731	5.90722	7.95014	5.91736	8.12697	6.57398	8.7815	5.3689	10.9128	10.3837
10235_at	6.36056	5.42956	5.81655	5.96451	5.70242	5.43656	5.80593	5.45499	5.50788	5.54242	7.32405	6.10677	5.78261	6.12764	5.30965	6.65518	5.82475	5.92273	5.73781	5.97452	5.09151	5.89376	5.77794	5.6332	5.64773	5.31695	6.48001	5.54974	5.3443	5.28026	5.38211	6.0057	5.91806	5.98006	5.51033	5.4553	5.65045	5.89489	5.88574	5.36445	5.39699	5.41809	5.44714	5.74199	5.54635	5.58699	5.26237	5.68781	5.7344
10236_at	10.5532	10.877	10.7198	10.9795	10.9031	11.1492	10.8356	11.0549	10.9159	10.8336	11.222	10.974	11.3951	11.313	10.7792	10.9602	10.9601	10.9558	11.1588	10.3589	11.0634	10.4014	10.7729	11.2992	11.0916	11.1775	11.5883	10.8417	11.4899	11.7386	11.7033	10.7854	12.2403	10.7203	11.1582	10.8622	11.1426	11.0132	11.3833	11.0733	11.0223	11.0339	11.6759	11.2926	11.2711	11.0478	10.9704	11.5505	11.5522
10237_at	9.06047	9.64867	9.57515	9.49709	9.2966	10.2608	9.62718	9.53754	9.47436	8.8335	9.64544	8.99355	9.56584	9.36876	9.45364	9.59351	8.7514	10.1787	9.69767	9.74193	9.62292	9.40451	9.1175	9.80404	9.36114	9.64011	9.5695	9.20752	9.10756	9.61826	9.55179	9.90789	8.65229	9.14257	10.1282	9.66992	9.95171	9.54041	9.6274	9.8519	9.77134	9.50812	9.98387	9.30664	9.05328	9.5345	9.66062	9.58887	9.15129
10238_at	7.67717	8.70322	8.07363	8.44406	8.58924	8.75547	9.18518	8.8488	9.15057	8.20885	9.86909	8.4886	9.68601	8.24421	8.07655	8.29532	8.25482	8.54259	7.87149	7.85419	8.28459	8.27084	7.51579	8.57771	8.19384	8.72084	8.66401	8.6347	8.03997	8.82216	8.65445	8.22846	8.16182	7.66531	7.51962	7.72335	8.00012	7.98916	8.4101	7.47908	8.82389	8.26366	8.75106	8.0433	8.54355	7.97436	9.05453	8.46573	8.46303
10239_at	8.62131	8.35816	8.85897	8.86683	8.89178	8.44864	8.68519	8.6951	8.52798	8.80713	8.83434	8.54523	8.51809	8.64398	7.73121	8.73658	8.47618	8.82229	8.09649	8.70799	7.66122	8.66025	8.40466	8.66877	8.97429	9.02319	8.67573	8.79277	8.84172	8.77503	8.81005	8.93468	8.02035	8.06236	8.61605	8.91843	8.71885	8.54697	8.43508	8.56105	8.61494	8.96424	8.40713	8.47015	8.85348	8.97058	8.83941	9.2633	8.33022
10240_at	8.62676	9.46125	8.61998	9.09532	9.23505	8.72734	9.6578	9.77907	9.28331	8.91666	9.39113	9.51874	9.81715	9.16829	8.49846	9.31535	8.66016	9.37509	8.03935	9.15736	9.26758	8.12889	9.61362	9.74182	8.98655	9.2019	8.7491	10.0464	8.70543	9.11195	8.69196	9.261	8.09798	9.01614	8.96606	8.68176	8.78235	9.11486	8.32966	8.35673	8.96082	8.34857	8.74279	8.95878	8.97933	8.96122	9.81504	8.78841	8.96845
10241_at	8.45903	7.43892	9.30873	8.84373	9.06952	9.1926	8.6501	9.12565	8.46475	8.97805	7.13313	9.49596	8.72343	9.28494	9.27966	8.5188	8.88889	10.0021	8.93114	8.89009	9.15677	9.09451	8.80848	8.87815	9.06855	10.0962	8.91125	8.86256	8.63168	8.60169	8.65697	8.68984	7.79004	9.21206	8.58231	9.08159	8.86527	9.08191	8.48686	8.50651	9.25942	9.18088	8.53828	8.98621	8.9955	9.33656	8.33099	8.49747	7.48793
10242_at	5.25107	5.83332	5.49128	5.02639	5.7803	5.03882	6.04484	7.75428	4.77003	4.84029	5.4661	5.1905	5.52892	4.47923	4.63527	5.23158	4.91587	5.34089	4.90421	4.72566	4.96417	4.44118	6.17266	5.25556	5.23191	5.47121	5.42285	6.43989	4.49757	4.77923	4.68348	4.62805	4.71847	4.54392	5.35184	4.81334	4.67233	4.65657	4.57129	4.62209	4.37104	4.68417	4.61294	4.88816	5.05783	4.6005	5.96866	5.91451	4.57486
10243_at	8.54818	7.91476	7.50548	8.02829	8.67225	7.40825	9.12912	8.20417	9.00681	8.13931	8.51048	8.42529	9.42371	7.28464	7.32241	8.67856	8.47852	7.85012	7.62746	7.6152	5.772	7.29762	8.64002	8.32108	8.24131	7.22262	8.41278	9.1749	8.89724	7.53656	8.00459	8.76256	8.06963	7.0691	8.28509	5.97738	6.09393	7.19153	7.38702	6.73164	7.1592	6.09732	7.73147	7.2556	7.73063	7.25959	8.18647	8.79833	7.26942
10244_at	8.87155	8.86426	8.49093	9.03746	8.886	7.89022	9.91708	9.57663	9.08458	8.66533	9.38977	9.0867	8.96754	8.80678	9.06717	9.02786	8.40004	9.09323	9.19675	8.90565	8.95857	8.92611	9.12376	9.33009	9.14592	9.38405	8.70957	9.18531	8.78405	8.56112	8.94065	9.19031	8.55799	8.68677	8.67716	8.68226	8.74732	9.12329	9.10606	9.22449	9.45063	8.88724	8.84484	8.9263	8.72065	8.9985	9.38474	9.69945	8.02515
10245_at	8.14442	8.71904	7.66227	8.10543	7.79628	7.88587	8.55883	8.14613	8.5224	8.26256	8.27898	7.86821	8.58162	7.46285	8.01209	7.7705	7.76367	7.99821	7.7485	7.7663	8.11485	7.51301	7.42197	7.74346	7.52987	8.8309	8.24521	7.62299	7.60861	8.20023	8.18361	7.81457	7.80082	7.4327	7.6364	8.08902	8.13225	8.1265	8.28504	8.64666	7.94434	9.11971	7.89484	7.96831	7.94878	7.73444	8.33079	8.17198	7.88318
10246_at	4.56044	4.54848	4.40219	4.28739	4.1878	4.36129	4.52749	4.42861	4.77535	4.43376	4.31857	4.51812	4.28699	4.42604	4.39735	4.19035	4.41609	4.23487	4.2505	4.70369	4.32276	4.25294	4.24666	4.2937	4.07115	4.58747	4.29438	4.52006	4.35839	4.30234	4.47806	4.36516	4.50606	4.50974	4.54777	4.31689	4.33279	4.45825	4.44143	4.39435	4.65993	4.299	4.29504	4.16261	4.48435	4.40191	4.3873	4.42098	4.13563
10247_at	9.67067	9.09654	9.69167	11.4038	9.78145	9.69818	10.0282	11.4369	9.09336	9.88044	8.82506	10.6162	9.19457	9.64382	10.1679	9.5103	10.9193	8.76194	9.22815	10.2238	8.31088	9.98483	10.8552	10.4578	10.4314	12.5047	9.42591	9.80325	9.24021	9.59756	9.70461	10.3858	8.17438	9.29219	9.75229	9.41317	9.22527	9.5202	10.1103	9.38778	9.28026	10.2184	9.23599	9.93725	10.6942	9.60053	9.92267	9.64253	8.95253
10248_at	9.32633	9.58678	8.77235	9.39191	8.93712	9.68888	9.65881	9.54913	9.53363	9.22288	10.3628	8.9943	9.65219	8.97645	9.46153	9.77412	8.87696	9.37674	9.53079	9.33787	9.72164	9.14192	9.60524	9.38439	9.67364	9.37543	9.71448	9.47895	9.62384	9.43439	9.4275	9.56578	10.0481	9.16077	9.76217	9.60613	9.26396	9.31014	9.06413	9.96899	10.2979	9.33067	9.686	8.99427	8.6546	8.85649	10.0235	10.1924	9.4252
10249_at	4.54855	4.69578	4.55112	4.42373	4.35222	4.43962	4.56868	4.40712	4.53474	4.43598	4.60496	4.64629	4.55049	4.36109	4.60853	4.44826	4.42947	4.38985	4.44755	4.57032	4.50505	4.36406	4.45534	4.49579	4.37921	4.22929	4.29485	4.46981	4.4152	4.29935	4.41858	4.49846	4.62023	4.48508	4.40135	4.46393	4.43611	4.51619	4.53833	4.37206	4.48874	4.36101	4.40041	4.53176	4.48778	4.51027	4.45095	4.50999	4.39497
1024_at	5.99822	7.94033	7.17966	6.88265	7.32588	6.67214	8.44596	10.1561	8.01771	6.35774	7.49369	6.50198	9.00932	5.93569	5.91827	6.3647	6.56068	7.04832	6.5053	6.14352	6.25861	6.02381	6.62284	6.56726	6.82335	8.05319	7.38878	7.82181	6.80809	6.8024	6.58818	6.81093	7.30899	6.53385	7.11708	5.94313	6.26756	5.81141	5.98222	6.68842	5.85218	6.18992	6.58356	5.98439	6.42012	7.09807	8.8714	5.79367	6.60823
10250_at	9.68953	9.31095	9.23925	9.32703	8.89529	9.23531	9.24156	8.97534	9.11325	10.2296	9.27981	9.59606	9.34029	10.0237	9.77973	9.57506	9.94303	9.53067	9.31577	8.84009	10.1397	9.19166	9.10785	10.163	9.71646	9.86928	10.3867	9.12318	10.1415	10.4212	10.2387	9.1013	10.5129	9.41588	9.90347	10.2657	9.79933	9.73934	9.81151	9.80304	9.74662	9.73878	9.42874	9.61726	10.1044	9.65869	8.73992	10.1173	9.72031
10252_at	5.75944	8.03586	9.05352	7.55658	8.49232	6.99882	6.9013	5.54632	8.60088	5.2153	9.14317	8.62862	8.02161	9.45325	7.35216	9.14004	6.62214	7.06135	9.54127	8.49558	10.6979	9.17955	8.41266	8.73227	6.65854	6.63631	9.61661	6.93146	7.40506	7.49337	9.24607	9.79329	7.08343	9.60339	8.64655	9.07629	7.86305	9.1533	9.17345	7.92135	9.24863	7.89753	8.31367	8.35935	5.62733	7.86693	5.37787	9.88908	8.64927
10253_at	9.42413	8.75443	9.24008	8.8416	8.43128	8.11393	8.43849	8.51522	8.04047	9.28468	9.76976	9.23495	7.94936	10.9661	7.45757	11.2409	9.90057	8.90459	9.81409	10.6635	11.8277	10.5684	9.75329	10.4483	9.18487	9.27049	10.5432	8.61287	10.5463	10.7646	10.9124	11.452	6.97449	10.3889	9.49129	10.6971	10.0661	10.3486	10.1469	10.084	10.6528	9.40769	10.3188	9.27024	9.31349	9.17462	6.71186	10.4403	10.5166
10254_at	6.08801	6.69822	6.68568	6.79319	7.15321	7.18454	6.53523	6.92159	6.60851	6.47233	6.96039	6.96754	6.80568	7.169	7.17448	6.84227	6.48811	7.24589	7.06319	6.81699	7.20416	6.9943	6.74029	7.34595	6.94051	6.88252	7.02208	7.08454	7.22627	6.6607	6.93202	7.13789	6.96503	7.14644	6.65533	7.07472	6.94168	6.93744	7.08776	7.53959	6.43621	7.07574	7.03172	6.71553	6.67113	6.91204	6.82364	6.72454	7.14657
10255_at	5.46314	5.80244	5.2518	5.36695	5.15298	5.15383	5.0218	5.53482	5.46151	5.5152	5.37403	4.97955	5.26131	5.15407	5.43518	5.23907	5.55948	5.58961	5.18718	5.23242	5.17129	5.07684	5.41217	5.22528	5.09362	4.88909	4.97646	5.40817	5.14565	5.15661	5.1374	5.18244	5.03869	5.32461	5.29887	4.96897	5.26562	5.05593	5.19893	5.07597	5.61849	5.07062	4.89327	4.64432	5.41292	5.13907	5.3786	4.85103	4.907
10256_at	5.97113	5.84651	5.65363	5.26077	5.37133	5.44325	5.65471	5.70641	5.6154	6.02585	5.58117	5.17548	5.7043	5.38329	5.62796	5.83211	5.67785	5.41694	5.2196	5.41031	5.07746	5.36821	5.60798	5.41748	5.25348	5.76285	5.2047	5.2555	5.3899	5.57627	5.69184	5.06252	5.75908	5.94087	5.68349	5.44166	5.41404	5.30143	5.8471	5.47673	5.66257	5.34512	5.52061	5.34705	5.68315	5.60276	5.7013	5.64792	5.17942
10257_at	4.95603	6.51908	5.53358	5.75493	6.04628	5.68628	6.95212	5.4321	6.76882	5.37071	4.94678	5.5643	6.3776	6.25145	6.58206	6.23497	5.4583	5.57706	5.53281	6.0346	6.37054	5.72899	5.2061	5.99626	5.61732	6.50041	5.72093	5.76651	5.75318	6.8398	5.8948	6.25139	4.95698	6.80051	5.7351	6.52939	6.24043	6.10785	5.51247	7.29723	5.21204	6.62847	5.56977	6.21415	5.39593	5.80126	6.80203	5.9546	7.30228
1025_at	6.15861	6.07611	6.28441	6.32558	6.10925	6.21148	6.53106	6.58831	6.81582	6.64683	6.90777	6.17354	6.66025	6.2747	6.58915	5.925	7.11335	5.98003	6.19643	6.15423	6.74491	6.70723	5.79879	6.03231	6.30533	7.83109	8.4498	6.09523	6.12711	7.06488	7.19476	6.39544	6.21647	5.9569	4.96447	6.03367	6.73674	6.35472	6.06805	7.66496	6.78814	7.38146	6.10044	6.14076	6.65593	6.0001	6.53356	5.96238	6.97035
10260_at	6.61172	6.41722	7.4361	6.7896	7.13267	6.71154	6.81454	7.53741	6.95016	6.76164	7.11448	6.79004	7.22505	6.92108	5.69974	6.1902	6.74927	7.33946	6.77594	6.75891	6.65808	7.05818	7.20232	6.92897	7.10396	7.20509	6.5591	7.10886	7.90368	6.18384	6.79178	6.94835	6.61141	7.08009	7.46171	7.16355	6.89923	6.24594	6.60445	6.40554	6.53996	7.17129	6.97878	7.80733	7.09235	7.52717	7.33773	6.31662	7.21415
10261_at	4.72195	4.81019	5.52458	6.37335	5.45211	5.73035	5.21139	4.51014	4.67585	5.28989	4.93322	9.42037	5.12689	7.41039	6.58611	5.28343	4.7843	6.30136	5.83496	5.72887	5.64566	5.66453	5.77638	6.09612	6.87944	5.44787	5.39818	5.34825	7.34801	6.11189	5.20713	5.74925	6.52858	9.13564	5.48884	6.68123	6.48462	8.00639	6.73228	7.19034	5.0707	5.14272	6.0812	6.79899	7.31232	5.42959	4.58719	6.76119	5.52248
10262_at	7.24786	9.65865	8.73286	8.352	8.34607	8.86768	8.90856	8.67432	10.1295	8.41579	8.94449	8.04514	8.65603	8.25272	9.50037	7.98949	9.30417	8.0653	9.04585	7.63258	8.12678	8.62291	6.48048	8.26356	7.49141	9.32874	9.20232	7.76069	8.28273	9.70543	9.27005	8.52218	9.90058	7.7432	9.03128	8.92266	9.04164	8.19656	9.04237	9.09875	8.58061	8.51417	8.62285	8.24035	9.10185	8.33524	8.42523	9.07208	9.26693
10263_at	7.50088	8.57222	7.44002	8.14245	7.4068	7.84859	7.81786	8.41617	7.95997	8.71199	8.03165	7.8824	7.84792	7.86516	8.10576	7.81014	8.1092	8.38971	7.66161	8.03854	8.18232	8.38541	7.35741	7.87142	7.96176	9.64164	8.54652	7.65222	7.5858	7.58305	8.71608	8.14746	8.12045	7.61075	7.46193	8.09063	8.88144	8.58111	8.91809	8.56343	8.50151	8.56297	8.24193	7.69469	8.51986	8.14044	8.1837	7.60879	8.43125
10265_at	4.92292	5.00162	4.88044	5.13006	4.66257	6.38923	4.91557	4.66186	4.67185	4.77872	4.83182	4.66719	4.53519	5.42266	7.22086	6.2609	5.16828	4.51312	5.72104	4.9058	7.24795	4.78511	4.71445	5.82377	5.24527	4.69434	6.50828	4.89852	6.87608	5.68712	5.02153	6.06339	8.68315	4.97896	6.17274	6.21648	5.75998	5.60586	4.83043	6.51492	6.00981	5.52344	4.83217	5.4887	5.34177	5.35255	4.83434	6.74317	6.4313
10266_at	6.399	7.9422	7.22432	7.16383	6.36541	7.36881	6.58299	6.38068	8.12327	5.86706	7.83201	6.02853	6.61205	6.52779	6.61457	6.12102	7.29049	5.45341	6.45395	5.06587	5.69878	5.85571	5.53653	5.8772	5.58124	6.15178	7.04366	5.9592	5.20514	5.90735	5.81276	6.37076	7.02792	5.84315	6.53571	5.78934	6.27907	5.82549	6.60718	6.55884	6.1592	6.12227	6.31167	5.94781	7.20479	6.55842	6.34269	6.60226	6.55819
10267_at	7.96641	8.86317	9.33533	9.53859	8.65811	7.70766	9.50634	9.2011	8.46248	8.41157	8.45045	9.42859	7.7687	9.62188	6.70205	10.9272	9.55919	10.1321	8.29815	9.84804	8.23026	8.76833	8.91317	9.76725	8.68974	10.052	9.74919	9.03802	8.96022	8.47356	9.99067	9.84211	6.50369	8.90752	7.07116	10.1382	8.89253	10.4262	9.62844	8.51673	9.60817	9.50892	8.60893	8.66278	8.80437	8.90954	8.73076	9.0837	9.21868
10268_at	7.17512	6.8158	8.42948	6.71787	5.67142	7.75311	6.18555	5.73954	6.64295	8.11125	5.74536	5.30661	5.95446	6.95735	6.7068	7.31669	5.97958	6.45238	8.07216	8.35237	5.60363	6.15975	6.52981	6.67216	8.26162	5.66744	7.54066	5.92104	6.70862	7.53954	7.00633	6.49157	6.21318	7.62081	5.75774	6.96841	10.2224	6.47526	7.00459	7.086	6.78675	9.83528	7.31614	8.80044	6.32551	7.86206	5.35146	7.20072	7.51351
10269_at	9.56641	8.87153	9.55199	9.83144	9.49021	10.4834	9.53296	9.07148	9.42448	9.87188	9.45363	9.71367	9.10547	10.4606	9.74876	9.80727	9.57789	10.4968	10.8351	10.3911	10.1597	10.4545	10.2347	10.1966	10.1286	10.3831	10.1174	9.47378	10.5575	10.616	10.3158	10.2244	10.0893	10.33	10.5979	10.8777	10.374	10.2163	10.4628	10.7787	9.73658	9.51966	10.3472	10.1771	9.8212	11.1066	8.89919	10.4172	10.6478
1026_at	6.74625	10.7142	10.2228	9.16093	9.66898	8.4928	9.13981	8.29287	9.97745	7.31882	7.60912	10.7563	8.57418	9.25016	9.88441	10.4373	7.96643	9.78512	8.4005	10.3078	9.71343	10.2116	9.26817	8.59829	8.2192	7.50632	11.2158	8.94457	7.60838	9.54175	9.9258	9.50517	9.71859	10.114	7.93371	10.8701	9.72927	9.97365	9.53452	9.09831	9.83247	7.98099	8.61873	9.3671	8.08984	8.46144	7.34693	9.01705	9.65383
10270_at	7.6717	7.96021	7.94898	7.53792	7.59703	7.69837	7.54626	8.006	7.59114	7.43879	7.81206	7.62589	8.16398	8.07055	7.60222	8.00158	7.62962	8.45179	8.40112	7.81023	8.75233	8.45955	7.87786	8.00653	7.94192	7.5088	8.14529	8.06788	8.48587	8.21971	8.26343	7.78344	7.90931	8.1831	8.52502	7.936	7.79203	7.90705	7.99341	8.0708	8.42325	8.07981	8.10128	7.71487	7.60946	7.97292	7.91422	8.04678	7.81408
10272_at	6.4883	6.81143	7.17916	6.24377	6.32897	6.55719	6.248	6.14164	6.3932	6.7132	6.65475	6.40928	6.66869	6.9247	8.03446	6.3375	6.38135	6.50641	7.15165	6.97648	6.3344	7.5989	6.5908	6.07647	6.19632	7.12883	7.72626	6.23438	6.47245	6.5418	7.25049	6.20368	6.76233	6.4512	6.10712	7.26843	8.10023	7.43236	6.48808	7.6184	7.68094	7.28007	6.24573	5.99362	6.79494	7.33081	6.44459	5.98554	6.05824
10273_at	11.579	11.3011	10.7672	11.0126	10.4103	10.7658	10.8101	10.6418	11.2979	11.1561	10.441	10.3114	11	10.2102	10.6863	10.1757	11.2914	9.85964	10.5664	10.3552	10.5545	10.5068	10.5369	10.451	10.5129	11.1076	10.7289	10.0158	10.0876	10.2303	10.6251	10.5298	10.0354	9.82943	10.1283	10.8806	10.6274	10.437	10.4741	10.8119	10.4638	10.6943	10.6743	10.2761	11.1432	10.4724	10.7122	10.3644	10.6497
10274_at	6.3083	7.21422	8.39199	8.0557	8.58238	8.66955	7.83225	8.73769	8.11436	7.48787	8.88447	8.2348	8.56655	7.9693	8.57456	7.52177	7.29867	8.91743	8.73231	7.45537	8.99444	8.70851	7.63197	8.63464	8.12545	8.34753	8.03688	8.5174	8.18694	7.98235	9.0797	8.40445	9.9241	8.13413	8.08024	7.87591	8.26708	7.75804	7.67372	8.71991	7.97312	8.30992	8.81128	8.40466	8.00174	8.38366	8.10836	8.51107	8.40505
10276_at	8.50093	7.55575	8.07947	8.78882	8.56219	7.83789	8.79145	8.13666	7.66269	8.86625	8.20709	8.44948	8.6948	7.20831	8.7199	6.81838	9.91001	8.04449	6.35321	5.61686	7.02629	6.09133	7.97097	7.5541	7.57491	9.41604	6.95294	9.50934	7.27306	7.39798	6.80409	6.39272	9.79766	6.92998	7.7034	6.88802	5.85326	6.72793	6.52105	8.04877	7.67016	7.09003	7.57947	7.61907	10.069	8.46851	7.90618	7.01507	7.6743
10277_at	7.528	6.80465	6.67824	6.73427	6.46159	6.60801	6.98078	7.07967	6.70704	8.05337	7.12703	6.25924	6.42894	6.85498	6.67795	6.91676	7.4728	6.90116	6.60438	6.1704	7.1279	6.82203	7.06072	6.91028	6.95722	7.87409	6.99485	7.1564	7.18142	8.13897	7.529	6.01879	7.44982	6.71507	7.34382	6.52434	6.67145	6.61684	6.95332	6.96091	6.80237	7.67244	7.11361	6.57575	7.12446	6.92965	7.0581	6.84772	7.79591
10278_at	8.31333	9.72725	9.03036	8.95781	10.0989	9.55919	9.65343	10.0953	10.1327	9.57534	9.10649	8.99459	10.3502	7.01671	8.1062	6.16546	8.0046	8.33131	8.24297	5.90794	7.87137	7.87909	7.01491	8.63061	8.54067	9.18972	9.00627	9.81428	7.43313	6.42601	8.94621	8.15651	10.0601	7.97794	8.67445	7.32806	7.3627	7.93465	8.8987	8.02244	7.98225	7.7326	8.73564	8.40013	8.10009	9.23904	9.46221	7.64083	8.31107
10279_at	4.77715	4.39966	4.58364	4.2216	4.37831	4.43483	4.35225	4.4049	4.52378	4.46973	4.37063	4.29044	4.1542	4.90438	4.59013	4.39544	4.57749	4.35869	4.45307	4.65469	4.353	4.83229	4.56604	4.28572	4.40623	4.71789	4.23499	4.21349	4.2224	4.47053	4.3062	4.4729	4.29148	4.31291	4.4852	4.50567	4.41254	4.29371	4.27539	4.2587	4.33509	4.23536	4.29971	4.22673	4.29206	4.37417	4.17355	4.48693	4.32679
1027_at	11.2275	11.6344	11.3808	11.0903	10.727	11.476	11.0736	11.6778	11.6089	11.5337	10.1447	10.997	11.0633	10.4868	10.019	10.864	11.1037	10.6171	10.0692	10.7002	9.66094	10.6672	10.8397	11.1381	10.6597	11.3105	10.7845	11.9277	10.5022	10.9533	10.5448	10.5569	11.4519	10.5823	11.2457	9.92081	10.3539	9.25499	10.7251	9.80372	11.0349	10.4446	11.2901	10.5953	11.32	11.1653	11.3741	11.0273	10.4245
10280_at	7.61985	8.47614	8.00769	8.3745	7.69749	7.67359	8.8278	8.201	9.26189	7.81818	8.29565	7.5673	8.3918	7.8267	10.2786	7.91463	7.9161	7.87136	8.13754	7.6012	8.11341	8.14097	7.64715	7.36394	7.14557	8.2307	8.52009	7.73556	8.23243	8.07176	7.60498	7.45212	8.28093	7.44559	8.00856	8.24619	8.24679	7.24328	8.45655	8.70545	8.51969	8.45016	7.8796	7.96698	8.26543	8.40799	8.85541	9.25074	8.509
10281_at	5.75857	5.66246	5.37941	5.45539	5.51888	5.51001	5.70994	5.9143	5.49764	5.28729	5.61864	5.45802	5.42669	5.1309	5.57046	5.58079	5.74365	5.55082	5.4212	5.47413	5.60561	5.38019	5.72354	5.38113	5.3492	5.28118	5.3805	5.33964	5.63223	5.29989	5.46756	5.38695	5.4537	5.42355	5.46804	5.44477	5.47938	5.58701	5.50185	5.60966	5.27117	5.39382	5.22018	5.51658	5.79906	5.6488	5.50235	5.46201	5.45465
10282_at	8.10167	8.19099	8.46975	8.31732	8.50498	8.8395	8.3756	8.69139	8.21544	8.31243	8.3308	8.36962	8.0223	9.03747	9.11385	8.27272	7.83447	8.25803	9.03151	9.01826	9.40223	9.27136	8.89548	8.92092	9.35129	8.47916	9.0912	8.49188	9.10514	8.814	8.84231	9.25011	8.04635	9.43748	8.87963	10.0028	9.92108	9.05936	8.04474	9.49848	9.62437	9.49865	8.81183	8.62771	7.86847	8.48967	8.43613	9.46242	9.65985
10283_at	8.5116	9.09328	8.55422	9.39227	8.86028	9.10357	9.42828	9.0951	8.91723	9.0301	8.94093	9.59304	8.98599	9.12838	9.65491	9.27325	8.46509	8.86264	9.50466	8.93054	8.83648	9.16548	9.00518	9.22978	9.31023	9.41962	8.76383	8.96026	9.28927	9.02977	8.98162	8.91387	8.56495	8.94683	9.13933	8.02866	8.81164	9.42752	8.01597	8.86147	9.06023	8.81977	9.72247	9.46345	9.24812	9.03069	9.42135	9.39989	7.85892
10284_at	10.2137	9.35672	9.78033	9.93591	9.51	9.18684	9.77291	10.2119	9.42423	10.2191	9.81721	9.93234	9.26063	9.7393	7.72458	9.89699	9.57842	9.89756	8.73597	9.85918	9.60323	8.59696	10.6482	9.81432	9.44455	10.4867	9.3867	10.2516	9.38412	9.53674	9.25012	9.97397	8.90154	9.65542	9.51506	9.17617	8.92451	9.35992	8.89785	8.88271	9.08227	8.73703	9.10405	9.9382	10.3688	9.86751	9.92801	8.91278	9.24096
10285_at	9.4319	9.483	9.76566	9.45661	9.85231	10.0526	9.13449	9.98121	9.31925	9.65475	9.94667	9.74277	9.6821	9.46525	9.7623	9.41944	8.98792	9.80911	9.28373	8.99723	9.77919	9.68597	9.45776	9.92298	9.43747	9.5108	9.23454	9.8124	9.84368	9.70484	9.42869	9.39182	10.7223	9.68566	9.84748	9.63712	9.22255	9.48115	9.99325	9.97926	10.1322	9.22655	9.32598	9.4476	9.76353	10.1414	9.42058	9.71415	9.85374
10286_at	10.2634	9.08048	9.03773	9.40483	9.10118	9.5119	9.11597	9.06229	8.96364	9.82312	9.70965	9.48226	8.79923	9.62602	9.87323	9.89304	9.56968	9.88486	9.74224	10.1019	9.6741	10.0391	10.3745	10.2021	10.1037	9.62338	9.54	9.09293	10.1886	10.4233	9.68059	9.78609	10.4005	9.7735	10.2215	9.84931	10.0376	9.64699	9.61665	10.039	9.67835	9.70581	10.0757	9.96322	9.71261	9.62453	9.02632	10.0017	9.64286
10287_at	7.0361	7.49866	8.22732	7.69887	7.40571	7.91977	7.39032	6.8602	8.02354	7.43036	8.00066	8.30606	7.48888	8.74008	8.5455	7.60952	7.68757	8.91644	8.68918	8.22776	8.21173	8.10322	7.58039	7.74579	8.23174	8.10194	8.17294	7.29036	8.46412	9.26112	8.27925	7.87609	7.66861	8.96241	8.17726	8.90138	8.60696	8.89769	8.8405	9.07756	8.30554	8.25735	8.48254	8.36588	8.67984	8.72677	7.73862	7.99063	7.80622
10288_at	6.28099	6.21391	6.52403	6.40965	6.14708	7.22915	6.13693	5.93377	6.06174	6.01007	5.74254	7.57796	6.51104	7.16611	7.67848	6.37081	5.33356	7.46442	6.68969	6.73823	6.17089	6.63371	5.74049	5.6678	6.35311	5.89701	5.94521	6.37471	6.76961	6.11009	6.1796	6.19445	5.69519	7.24158	5.94052	8.08035	6.81619	6.92838	6.13009	7.859	7.49883	7.04765	5.96618	6.19447	6.72218	7.46685	5.52494	6.28572	6.12526
10289_at	12.2243	11.5434	11.5769	11.7086	11.4703	11.9703	11.5524	11.5571	11.1711	11.7779	10.4703	11.937	11.4924	11.0963	11.1085	11.7068	11.9353	10.7883	11.0158	10.6888	11.2206	11.4255	11.8031	12.0599	12.0114	10.8867	11.315	11.6315	10.789	11.5951	11.4174	11.7717	11.8523	11.335	11.471	11.0202	11.3609	11.6497	11.818	11.1108	11.4303	11.3747	11.7186	11.4216	11.1032	11.5322	11.7382	11.4701	11.2778
1028_at	8.83533	8.05231	7.17125	7.25543	6.51553	6.11086	7.50444	6.92946	7.68185	10.4202	8.1584	7.11189	5.71586	7.40282	8.29549	6.45328	7.24575	6.88115	6.90019	6.46779	7.06157	6.7144	7.59081	7.25064	7.76162	8.66444	6.77235	7.72382	9.2197	8.28973	6.73389	6.2614	8.86654	7.062	8.19887	6.99066	7.45556	6.71508	7.55013	7.07357	7.88801	6.90376	6.9568	7.8991	8.40077	6.98866	7.06683	8.7833	7.24764
10291_at	8.40429	8.89342	9.00743	8.62992	9.21817	8.16341	8.78969	9.02441	9.34073	8.32008	8.73134	9.13553	8.54124	8.31556	8.95466	8.51343	9.19207	8.15215	8.71174	8.96045	8.76805	8.3625	8.73046	8.8117	8.55883	9.30479	8.41451	8.80622	8.7838	8.93539	8.52743	8.75533	9.31374	8.59487	9.02187	8.70825	8.65427	8.32621	8.80085	8.48518	8.59488	7.72673	8.47056	8.47035	8.41701	8.57464	8.65182	8.87653	8.56636
10293_at	5.29112	5.97539	5.18397	5.28273	6.02726	6.24822	5.86207	5.19713	6.32756	4.94253	5.52121	5.47614	6.0171	5.44223	6.14255	5.66915	5.46509	5.49735	5.55784	5.52716	5.81049	5.73438	5.69893	6.09047	5.51658	5.01105	5.67749	5.58705	5.82651	5.42661	5.81982	6.60938	7.212	5.1448	6.19301	5.12905	5.74331	5.47651	5.11345	6.37612	5.29767	5.60991	6.58785	5.83586	5.21123	5.66981	6.58285	6.83785	5.59254
10294_at	9.82356	9.43307	9.28052	9.4697	9.74131	8.96571	9.39344	9.52304	9.5638	9.76888	9.05341	8.89152	9.44567	9.0797	8.16312	9.56794	9.64666	8.58342	9.45943	9.29724	9.38655	9.85195	9.2994	9.66225	9.08745	10.0806	9.63741	9.05505	9.54041	9.89779	9.05003	9.3315	8.17952	8.97343	8.96566	9.12824	9.32077	9.35318	9.35059	9.88099	8.87016	9.71423	9.62951	9.2726	9.0895	8.95617	9.68047	10.081	10.3375
10295_at	7.67957	7.97756	7.42902	7.52245	7.46576	7.04818	7.00601	7.40329	8.02614	7.26977	7.04156	7.72401	8.26145	7.4583	8.59556	7.96495	7.24281	7.76486	8.05918	7.85293	7.37297	8.34555	6.56093	7.60977	7.39732	8.0319	8.18532	7.06584	7.10037	7.45769	8.36816	7.80679	6.8586	7.50774	7.17983	7.99063	8.35257	8.09331	7.98144	8.10072	8.08276	8.33609	7.57348	7.14597	8.00694	7.70086	7.91274	7.67671	7.73891
10296_at	9.72043	9.14952	9.86152	9.26408	9.75999	9.28048	8.67694	9.56008	9.07422	9.69178	9.94439	9.49721	9.57618	9.43184	8.56537	9.24197	9.61662	9.87789	10.0092	9.48767	9.90418	9.64776	9.90387	9.35785	9.38828	9.44515	9.71549	9.55808	9.41884	9.85683	9.77471	9.46443	9.58887	9.96546	9.18314	9.51112	9.72464	9.30505	9.57978	9.67515	9.88236	9.66331	10.055	9.42826	9.51767	9.55897	8.91028	9.81834	9.51626
10297_at	7.731	8.73036	8.1669	8.18847	8.32165	7.58494	8.52785	8.51049	9.05255	8.01397	8.387	8.26023	8.75982	7.66373	7.6681	7.68981	8.2581	8.10615	7.98486	8.00389	7.4507	7.6581	7.79071	7.51108	7.80134	8.31311	8.11094	8.21765	7.67857	7.7447	7.94118	7.60302	7.83451	7.84959	7.82702	7.73723	7.61013	7.87693	7.97516	7.42093	7.81152	7.50971	7.47856	7.84373	8.57374	7.9523	8.60478	7.53646	7.93016
10298_at	7.86135	7.94866	7.17529	7.41558	7.13426	7.55906	7.58824	7.37045	7.65618	7.71321	7.48605	7.24704	7.18806	7.46097	8.08438	7.26203	8.07306	7.13561	7.80991	7.51897	8.01048	7.80671	7.29164	7.45133	7.26777	7.56781	7.66783	7.26759	7.51025	8.6521	8.2916	7.63308	7.83726	7.61036	8.11026	7.60067	7.53793	7.77119	8.21653	7.69611	7.81716	7.22059	7.55001	7.71777	8.24345	7.83526	6.99744	7.68606	7.6369
10299_at	9.86236	9.93032	9.74151	9.6017	9.98699	9.63271	10.0053	10.3822	10.2928	9.75298	9.8272	9.41573	10.36	9.6914	9.48886	9.87946	9.83683	9.56137	9.64208	9.322	10.0896	10.1594	9.86056	9.59109	9.56963	9.40447	8.95304	10.2133	9.77149	9.56855	10.1774	9.50443	9.57931	9.40275	8.88458	9.448	9.46912	9.47831	9.83734	8.05521	9.74125	9.27276	10.0873	9.49236	9.60541	9.42112	9.95228	9.72512	9.75233
1029_at	5.27558	5.55676	6.39834	5.41235	4.97412	7.41865	6.43044	5.27398	5.17354	5.27972	6.13256	6.2834	5.28368	4.88762	6.94922	8.20011	5.30068	5.55941	7.4829	5.07527	5.08131	4.79928	4.99445	4.89262	4.9934	6.19938	5.00099	5.61937	7.45957	7.67243	5.0161	4.77932	7.074	5.27844	7.36951	5.08433	4.96572	5.26151	7.14258	8.84856	5.10451	5.785	5.02032	5.13085	5.99604	5.52786	6.1536	8.15995	4.96433
102_at	7.10253	7.03548	8.09076	7.37304	8.63432	8.29882	7.55482	8.1508	7.94273	7.74246	7.79005	7.38856	8.17836	8.19297	6.89972	8.5776	7.04362	8.19616	8.00387	7.78162	8.95117	7.96321	7.89473	7.53241	7.54771	7.779	8.10773	8.08632	8.06907	7.94852	8.36771	8.03562	7.2673	8.08626	7.50828	7.56269	7.52467	8.07204	7.95694	8.41491	6.85904	8.18949	8.34281	7.35099	6.17087	8.03195	8.01376	7.77576	8.53477
10300_at	8.36879	7.87475	7.21095	7.54705	7.47344	7.20012	7.66689	7.70816	7.91831	7.82547	7.3928	7.09178	8.1942	6.92706	6.28138	7.387	7.62658	6.6101	7.08157	6.96598	7.19732	6.5245	7.50311	7.29232	7.40538	7.77657	7.44435	7.44702	7.68179	7.37508	6.84733	7.46749	6.2183	6.56381	7.16698	7.35593	7.47553	7.05763	7.20409	7.00404	7.46085	7.38257	7.79311	7.63247	7.23477	7.4485	8.22279	7.87217	7.01776
10301_at	6.4389	8.75665	8.4264	7.74528	8.69014	9.11057	8.8879	7.11555	8.98283	6.75219	7.0107	7.97279	8.97461	7.89815	7.02923	8.51233	6.45696	7.67402	7.37419	8.34094	8.56666	7.70802	7.74618	8.87761	7.95695	8.10474	7.6822	9.05549	8.67842	7.56295	8.31541	9.03343	8.1929	7.83745	8.26239	8.36931	8.18499	8.01741	7.66923	8.41349	8.00257	7.1318	8.23153	8.43349	7.26389	8.2397	9.26751	8.06168	8.15287
10302_at	5.8309	5.5804	5.35633	5.77908	5.29086	5.59573	5.24361	5.59628	5.43711	5.27738	5.65053	5.55825	5.67831	6.01108	5.26522	5.49655	5.32074	5.59353	5.3927	5.51312	5.32955	5.46942	5.7512	5.68151	5.81704	5.50488	4.99604	5.79119	5.56306	5.25472	5.10793	5.5721	5.57723	5.16384	5.33099	5.31855	5.30257	5.50726	5.4287	5.09431	5.58231	5.27723	5.24231	5.51362	5.20198	5.17856	5.73171	5.39133	5.24826
10307_at	8.04848	7.71386	7.25757	7.05434	6.92197	6.9098	7.39325	7.18529	7.33546	7.75272	7.13994	7.44955	7.77455	6.71868	7.4293	6.88217	7.96126	6.70302	6.79826	7.10421	6.62326	6.88499	6.8413	6.81228	6.64134	8.03892	7.55224	6.98165	6.53734	6.74308	7.02393	6.33823	6.48523	7.14114	6.96144	6.53562	6.9658	7.20174	7.08457	6.24489	7.45389	7.08819	6.79291	7.2285	7.40589	7.39935	7.13265	6.24624	7.2314
10308_at	6.00697	6.5421	7.00844	6.76873	7.51212	7.01815	7.07452	7.20316	6.71185	6.18756	6.66932	7.63291	7.10337	7.22317	8.33388	7.81014	6.37512	7.88894	7.22393	7.81613	7.42191	7.85215	7.05694	7.41232	7.10502	7.18188	7.11058	7.11905	7.80065	7.27946	7.57405	7.94587	6.95426	7.68494	6.98874	7.57768	7.59915	7.71553	6.54682	7.56993	7.74902	7.1504	7.65974	7.06072	6.69729	7.56488	7.22305	7.26418	8.08235
10309_at	5.9422	5.06445	5.12307	5.02125	4.87433	4.8878	4.82816	5.31326	4.87439	5.71579	4.97855	4.71029	4.92549	5.55691	5.78108	5.1728	5.50244	5.17896	5.21945	5.01131	5.13865	5.59181	5.2393	5.10575	4.95576	4.96361	4.70627	5.08364	4.86624	4.9286	5.12131	5.41663	4.99438	5.23765	5.49085	4.92933	5.32038	5.40809	4.94983	5.27915	5.27112	5.13355	4.78456	4.95671	4.96978	4.99963	5.00612	5.00859	4.97208
1030_at	4.5303	4.84189	6.18631	5.59215	4.58331	6.9238	5.08505	4.77427	6.14652	4.75648	5.90338	5.62171	5.07606	4.83722	5.36429	8.03593	4.62653	6.25484	6.53057	4.58619	5.33904	4.67407	4.68976	4.58648	4.71885	5.79747	4.75123	6.01144	7.74739	5.94612	4.36637	4.47351	5.84084	5.21907	6.01655	4.85842	4.60619	4.7625	7.03586	6.43984	4.54213	5.15934	4.22399	4.41277	6.57184	5.01071	6.0219	5.61776	4.38004
10311_at	7.14175	8.07997	8.05076	7.69644	8.27606	8.3632	8.47626	7.8878	9.02132	7.31202	8.03587	7.47211	8.84207	7.35046	7.31551	7.7342	7.39502	8.04429	7.50486	7.94984	8.19333	8.35061	7.60511	7.71627	7.78781	8.36816	7.48087	8.20478	8.75753	7.32285	7.68399	7.66634	7.40322	7.69081	7.44862	7.26549	7.70103	7.61453	7.13178	7.89392	7.43626	7.57577	7.33909	7.36027	7.53405	7.83787	8.08738	8.02592	8.23105
10312_at	5.62387	6.00074	7.63237	6.3774	6.02528	6.49444	5.77147	5.28811	6.48124	6.27805	5.39006	7.5812	6.1337	7.73295	8.14477	6.59631	6.20984	7.67301	7.74647	7.24674	8.59194	7.84455	6.29065	6.62619	6.99343	6.46489	8.23518	6.05502	7.12446	6.97749	7.76361	6.17563	5.73691	8.09425	6.35596	8.52948	8.31981	8.71453	6.74822	8.53247	8.32082	8.25001	6.69492	6.8714	7.17874	7.19037	5.43901	6.26169	7.26663
10313_at	12.0179	11.2347	11.1422	11.3998	11.2788	10.9358	11.4864	11.7653	11.2399	12.2168	11.6958	10.689	11.1424	10.5406	9.55356	11.1776	12.1823	11.1026	10.4787	10.3565	9.30628	11.0994	11.2703	11.0738	10.9608	11.6783	11.6675	11.2513	10.403	10.4182	11.1841	10.6932	11.3307	10.1928	10.9142	10.0135	10.7324	10.7175	10.975	10.1532	10.6605	11.3366	11.4429	10.5172	11.3051	10.8749	11.3893	10.4768	11.4724
10314_at	11.4103	9.88681	9.45283	10.0843	10.1513	9.59222	10.1209	10.1763	10.1385	11.4284	9.62769	9.29556	9.60019	9.28474	8.5592	9.72844	10.1799	9.12824	9.10869	9.2467	9.23532	9.36459	10.7129	9.69828	10.3658	10.0032	9.3307	9.95049	9.56834	9.25935	9.0967	9.61668	9.83527	9.20029	9.50181	8.45251	9.10103	9.02058	9.37544	8.14647	8.8911	9.28368	10.2587	9.73974	9.8963	9.08378	10.1874	9.78194	8.94359
10316_at	5.50989	5.30811	5.13377	4.84707	4.82123	4.79194	5.02093	4.91414	5.16975	5.06661	5.17951	4.57627	5.20018	4.91472	5.2721	5.05073	4.95943	5.0445	4.90377	4.98525	5.0078	4.91505	5.31459	4.8467	4.83231	4.73062	4.51342	5.7289	5.16794	4.66186	4.28815	4.81743	4.77247	5.05082	5.47857	4.79386	4.80251	4.80345	5.15906	5.14155	5.44673	4.70628	4.63359	4.56353	5.35547	5.19898	5.36032	4.75711	4.71475
10317_at	4.66746	4.44732	4.60629	4.2583	4.36676	4.40627	4.32489	4.52229	4.39774	4.40722	4.28121	4.4305	4.2031	4.52249	4.48698	4.38692	4.44188	4.38188	4.36559	4.45649	4.33491	4.42411	4.17785	4.5053	4.29042	4.605	4.53067	4.39884	4.5995	4.47043	4.36627	4.35541	4.38913	4.6474	4.67059	4.3887	4.51882	4.54676	4.38245	4.39286	4.52158	4.31977	4.39138	4.3813	4.44447	4.51638	4.64903	4.55052	4.43297
10318_at	8.33265	8.39838	9.07886	8.73348	8.82398	8.78558	8.31306	8.00506	9.61964	8.56388	8.60226	9.19116	7.89321	8.87203	9.67132	9.54969	8.50308	8.85991	9.2788	9.3526	10.325	10.2214	8.49723	9.18123	9.34948	9.53312	9.58124	8.00136	9.14174	9.60414	10.2908	8.93684	8.20087	9.44335	9.23378	9.26074	10.4563	9.05701	7.97315	8.90033	9.93497	9.43586	8.75948	9.02346	9.21137	9.54138	8.62666	9.05941	8.9298
10319_at	6.1437	6.72377	6.94344	7.18437	6.86191	6.70495	5.43606	6.15046	7.5631	5.71342	6.49149	6.52214	6.50934	6.96662	7.47209	6.64646	5.55735	5.34212	6.74366	7.08985	5.37848	6.24543	5.43588	5.42202	5.29739	5.89171	6.94081	6.47028	6.16831	6.44808	5.70334	6.39867	7.47086	7.17175	6.5976	7.59313	6.37268	6.40105	5.8826	6.08058	6.17892	6.29101	5.41284	5.71236	6.23115	6.53468	5.97568	5.89693	6.44741
1031_at	6.72256	8.99657	7.88558	8.68934	8.98214	10.0892	8.68567	9.53069	9.57777	7.8582	7.8937	7.48977	8.18641	8.42431	8.59079	9.10538	7.54068	8.11589	9.31495	9.46472	8.61418	8.69618	8.37957	9.53276	9.06152	8.20413	9.51682	8.30299	8.58141	10.1143	10.0056	9.74519	11.9133	8.51872	9.91102	7.91034	8.73529	9.00422	9.09144	9.35759	9.74245	9.04131	10.4061	5.96251	7.20852	9.17116	8.40005	9.75857	9.22377
10320_at	5.11235	5.14742	5.13746	4.96303	4.8305	4.96803	4.98295	5.02758	5.07711	4.88884	5.03744	5.09283	4.77415	5.00829	5.30674	4.95365	5.02641	5.02009	5.10024	5.07393	4.74006	4.86885	4.90629	4.90649	4.87182	5.0357	4.77054	5.15775	4.93808	5.03393	4.96661	4.79974	4.95088	5.2766	4.89716	4.97053	4.99255	5.22134	5.06165	4.99925	5.2726	4.91935	4.88652	5.06671	5.27676	5.20274	4.8834	4.81194	5.01386
10321_at	3.98561	4.05665	4.06156	3.99998	3.88663	3.96553	4.10995	3.96091	3.98166	4.04161	4.14533	4.07437	4.20493	3.952	4.06122	3.97123	3.94586	4.03704	3.84997	4.02858	4.21973	3.93779	4.10134	4.17594	4.00798	3.97385	4.04133	4.08112	4.1244	4.14275	4.00645	4.25659	4.09462	4.08138	3.99252	3.86624	3.9515	4.08641	4.04845	4.09834	3.95094	3.95342	3.95652	3.90969	3.95024	4.08247	5.7746	4.00052	4.01852
10322_at	6.9927	7.96639	6.86357	6.86764	6.33691	6.54105	7.0648	7.16542	7.68373	7.11119	7.10169	6.54641	7.16489	6.31304	7.0435	6.59551	7.39871	6.3375	6.59739	6.69246	6.7817	6.84379	5.72627	6.766	6.22044	7.90974	7.08596	6.3323	6.45549	6.84675	7.23823	6.31388	6.80047	5.82473	6.40583	6.93085	7.27112	6.45863	6.78066	6.7786	6.49548	6.98025	7.11195	6.48844	7.30479	6.93041	7.11073	7.17305	6.74238
10324_at	4.49044	4.53625	5.36529	4.6624	4.89029	4.44411	4.52525	4.48427	4.36147	4.29236	4.83178	4.84184	4.40892	5.13497	4.37936	4.58266	4.57474	4.82735	4.57974	4.83978	4.32539	4.41513	4.65286	4.53467	4.80345	4.90335	4.53941	4.66042	4.70418	4.47402	4.61604	4.93907	4.69303	4.67477	4.64964	4.46759	4.73882	4.56917	4.71975	4.39503	4.3942	4.67257	4.53581	4.98404	4.52489	4.36519	4.76098	4.59863	4.70857
10325_at	6.09749	6.432	7.54924	6.27181	6.99149	6.17671	6.54663	7.09414	7.1292	6.36883	7.77267	5.80054	6.31885	5.92061	5.64754	6.21538	6.21945	6.47167	6.43211	5.96068	5.93393	6.65751	5.78584	5.98904	5.80584	7.8626	6.24423	6.04204	6.36777	7.28462	6.65745	5.7458	5.55705	5.7395	6.18544	5.59456	6.13337	6.18514	6.04999	6.75573	5.82749	6.77624	5.76523	5.97531	6.5069	6.25643	7.7282	5.63812	6.565
10326_at	4.66327	4.56443	4.61932	4.35451	4.40008	4.43312	4.52657	4.38392	4.36815	4.29086	4.41694	5.15676	4.73189	4.45027	4.95759	4.57456	4.49706	4.64359	4.58764	4.4933	5.0001	4.39642	4.39259	4.36746	4.39665	4.13409	4.30367	4.565	4.68188	4.28804	4.23908	4.65992	4.44686	4.69767	4.48211	4.46378	4.43116	4.75609	4.40272	4.81138	4.53949	4.33046	4.42411	4.52059	4.57719	4.4375	4.50585	4.51681	4.38821
10327_at	9.25986	9.22366	9.54454	9.25859	8.6648	9.5217	9.46789	9.31635	9.98831	9.55189	8.92025	9.47315	8.36017	9.68808	10.0707	9.46735	8.99863	10.1704	10.0611	10.0258	9.49908	9.76061	9.05462	9.2293	9.68888	10.3183	9.17861	8.29928	10.1056	10.0944	9.57126	9.78397	9.69557	10.1291	9.48888	10.5223	10.2684	9.89751	9.73095	10.9149	9.3956	9.70449	9.5575	9.83888	9.87138	9.83779	9.41275	10.0088	10.1288
10328_at	8.28427	9.58528	8.98703	9.29634	9.2258	9.29098	9.37013	8.92316	9.39146	8.85073	8.61235	9.01158	9.66806	9.11473	8.24462	9.33334	8.61682	8.45551	9.4072	9.19416	8.96796	9.00087	9.05339	9.64645	9.26829	9.29027	9.11262	9.29755	9.97723	9.47475	8.47235	9.53301	8.56652	8.70533	9.3794	9.16131	9.24759	9.31689	9.2233	9.56858	9.08529	9.26607	9.19361	9.10229	9.08682	8.98899	9.27333	9.43593	9.11445
10329_at	8.3291	9.66839	8.91745	9.18755	8.90026	8.83937	9.75841	9.39694	9.126	8.77881	9.57271	9.16515	9.92628	9.6669	8.69561	8.05649	7.9398	8.94056	9.31726	9.5205	9.3304	9.58246	9.11578	9.32913	9.49122	9.31668	9.12477	9.33111	9.25706	9.22123	9.38062	9.54292	8.74126	9.322	9.19892	9.20928	9.45738	9.25927	9.17865	9.12457	9.15942	9.18769	9.00092	9.11958	8.61946	8.26243	9.1779	9.88557	9.38437
1032_at	8.52121	7.19846	6.09354	7.17714	6.14011	6.88847	6.99918	6.88461	7.15692	7.9725	7.37163	6.28651	7.12018	5.95675	6.44612	6.52954	7.85921	7.31381	6.39668	6.12683	7.08184	6.42896	7.54967	6.33364	6.86855	7.30718	6.50605	6.75607	6.43116	7.29833	6.79408	5.87902	8.6009	6.1812	6.61108	6.12209	6.58589	6.11538	6.50842	6.94811	6.57657	6.58495	6.89536	6.40048	6.52568	6.8881	6.98417	5.8606	5.74622
10330_at	10.5625	10.7859	10.3178	11.0258	10.733	11.6606	11.3602	11.1551	11.3945	10.6935	10.6736	10.3004	11.7169	10.8647	11.2203	10.7622	10.0301	11.15	10.8474	10.9912	11.4863	10.5944	10.6849	11.2847	10.8055	11.0127	10.8007	11.4195	10.7836	11.0283	11.2052	11.0423	10.7295	10.6701	10.8377	11.1903	10.9403	10.847	11.5133	11.4168	10.6822	11.0164	11.2875	10.6921	10.245	10.953	11.3742	11.4657	10.9778
10331_at	6.62085	6.98988	6.42519	6.28422	6.1833	6.68858	6.59237	6.46814	6.45783	6.23765	6.28158	6.3296	6.55503	6.00498	6.51198	6.01505	6.59893	6.00375	6.39638	6.37453	6.78551	6.08621	6.09011	6.12254	5.82284	6.14603	6.12839	6.43141	6.18243	6.29293	6.26536	5.99875	5.99998	6.39327	6.28122	6.21065	6.03395	6.33335	6.52197	6.08941	6.6393	5.83712	6.27758	6.23276	6.55248	6.49412	6.37986	5.98648	6.19305
10332_at	4.63657	4.67469	4.57031	4.52415	4.40705	4.43274	4.70313	4.82329	4.39034	4.33182	4.46936	4.60772	4.48202	4.46655	4.53032	4.45657	4.65723	4.34133	4.5081	4.62204	4.51752	4.42087	4.31015	4.47645	4.4054	4.58804	4.28789	4.4648	4.57815	4.35287	4.39957	4.41279	4.41819	4.6307	4.64349	4.47126	4.54242	4.48867	4.55345	4.69042	4.43907	4.40247	4.65246	4.58484	4.62441	4.51825	4.56466	4.526	4.4122
10333_at	5.00455	4.84174	4.9587	4.97882	5.08084	5.18996	5.18769	4.99158	4.95507	4.91131	4.87703	5.07106	5.17657	5.24034	5.19585	4.82113	4.95661	5.57917	5.52916	5.36498	5.60794	5.39471	5.03185	4.68346	5.31725	5.16984	4.5853	4.93603	5.13868	5.13551	4.91635	4.77602	5.02644	5.72609	4.94471	5.84531	5.34408	5.59425	5.30153	5.22747	4.92577	5.27668	4.74507	5.16383	5.26671	5.2861	4.70181	4.84181	4.86786
10335_at	6.40815	8.64459	10.3748	8.45276	7.83818	6.58562	8.77674	7.36628	7.75633	7.93751	5.57243	9.52842	8.07026	7.6215	5.39798	6.1391	9.99624	6.06624	6.55384	5.43109	5.32586	5.61504	8.66953	5.91381	7.41372	7.55794	6.44962	7.54249	5.59473	6.23379	5.55209	6.44103	5.8003	7.60678	5.42119	7.45649	6.16913	6.81196	7.30485	5.85459	6.08664	6.59739	5.84121	7.18796	9.75348	5.72858	8.28037	5.42364	7.14259
10336_at	7.69857	7.90748	7.34195	7.532	7.73887	7.43566	7.44224	8.17472	7.62637	7.69381	8.39211	7.6912	8.71179	7.62277	7.02505	7.64654	7.4724	7.65503	7.59473	7.08098	8.65049	7.56787	7.41744	7.57283	7.65879	7.30111	7.74544	8.1753	7.45766	7.83496	7.87994	7.29557	7.54633	7.37946	8.19427	6.96754	7.4294	7.30914	7.74003	7.25433	7.65384	7.33744	7.92941	7.29456	7.57658	7.62582	7.52793	7.41844	7.27174
1033_at	6.18091	7.51116	6.73896	6.96957	8.85469	10.1132	7.37426	6.84524	8.76783	5.17384	8.41528	6.85744	8.32649	7.85459	9.36714	8.72924	6.20478	8.16675	8.74414	7.52054	7.52572	8.55649	8.37012	8.52283	8.16826	5.6003	8.07124	7.61355	8.95957	7.82565	8.77489	9.12465	11.3782	7.33291	9.43207	7.39265	7.52708	7.43628	7.39003	10.4509	6.85593	7.47332	9.27669	7.92839	4.97407	7.16157	6.85218	9.33891	6.37556
10342_at	10.6351	10.8793	11.2606	10.8835	11.4093	11.1932	11.0715	11.3392	11.2408	10.6849	10.972	10.9672	11.2266	10.9107	11.4575	11.0331	10.6248	10.6072	11.5322	10.5377	11.6315	11.5199	10.666	11.2955	11.0148	11.2238	10.948	11.1743	10.7242	11.0151	11.4256	11.3441	10.8464	11.1967	11.2347	11.3518	11.5038	11.2716	11.1074	11.3996	11.103	11.3575	10.9842	11.3726	10.6925	11.3096	11.4679	11.0123	10.9539
10343_at	5.00913	4.98875	4.8739	5.01448	4.75181	4.55483	5.13504	4.81574	4.68784	4.89083	4.61629	4.67311	4.65225	4.7666	4.96218	4.88055	5.03083	4.76611	4.91273	5.36381	4.8228	4.90376	5.3079	4.8241	4.59296	4.99191	4.82807	5.16244	4.73048	4.65091	5.10104	4.9973	4.94519	4.89351	4.99905	4.68609	4.83076	4.84516	4.72135	4.8806	5.03676	4.69993	4.86459	4.89131	4.88019	4.99647	4.9057	4.8681	4.67049
10344_at	4.39398	4.5569	4.27394	4.45361	4.53822	4.45482	4.60178	4.30991	4.33127	4.29156	5.01083	4.6127	4.46154	4.84682	5.3257	4.27411	4.44436	5.90766	4.43923	4.62092	5.12732	4.34756	4.33275	4.49735	4.21742	4.71738	4.57818	4.65685	5.07075	5.99145	4.54715	4.32499	4.69419	4.80319	4.55332	5.01759	4.72585	4.46991	4.38931	5.53934	4.60451	4.4455	4.45032	4.46031	4.33968	4.87891	4.40812	4.45792	4.29509
10345_at	3.98608	3.92468	4.19406	3.89951	3.87586	3.96188	3.9717	4.16912	4.0388	3.86929	4.20776	4.03249	4.87464	3.97578	3.98357	3.92116	3.95151	3.99489	3.89696	4.06496	3.98566	3.83707	4.01176	4.03156	4.00921	4.07207	3.99595	3.96868	3.98773	3.97631	3.94749	4.14027	4.20072	3.99255	3.94096	4.00181	4.02944	3.96044	4.08477	3.96712	4.03684	4.02889	4.04052	3.99718	3.93624	4.1506	4.02973	3.9594	4.10056
10346_at	7.14865	7.48177	10.7517	9.24599	8.77362	10.2857	7.66272	7.25471	8.04129	8.59867	6.785	9.58208	8.01178	10.7356	9.4165	10.0181	7.82539	10.7539	10.4915	9.97148	9.06052	9.86751	9.07974	9.32177	9.73535	9.17488	9.89654	7.56184	9.38363	9.56891	9.06044	10.0811	7.54536	10.7603	7.82613	11.6127	10.2481	10.1834	8.85494	9.46124	9.23782	9.68583	9.32009	10.8963	8.48922	9.99134	5.8966	11.7393	11.3539
10347_at	6.42105	6.45297	6.05078	6.29459	6.00268	5.97284	6.28672	6.00265	6.47962	6.144	5.78245	5.69684	6.45108	6.24468	6.20511	6.12256	6.24365	5.95733	5.91254	6.03082	6.53205	5.83187	5.70741	5.82938	6.22911	5.95501	5.50927	6.22286	6.1819	6.27461	5.53698	5.83022	5.9227	6.06925	5.94825	6.03573	5.91121	5.93593	6.10924	6.17802	6.02219	5.86025	5.62824	6.09094	6.27249	6.51021	5.90638	5.70276	5.86073
10350_at	5.41617	4.70655	4.89692	5.38321	5.00454	4.81547	4.8395	4.61127	4.65107	5.0152	8.5634	4.80536	4.78213	5.12638	4.44073	5.19681	5.16289	4.7576	4.64268	4.87741	4.75868	4.66857	4.9025	4.52745	4.81014	5.35787	4.92678	5.10151	5.68698	4.86805	4.46915	4.49834	5.21845	4.72716	4.65664	4.82966	4.66444	4.60914	4.68639	4.45955	4.66752	4.79289	4.42495	4.70283	4.97149	4.83508	4.57189	4.5694	4.41945
10351_at	10.4189	5.47796	8.62832	8.75549	6.81059	10.0945	5.8366	6.31145	4.87417	11.3373	7.38857	9.14052	6.9618	7.89069	6.50167	7.97695	7.10109	8.08538	7.89171	7.45106	8.53782	8.50687	8.67938	7.72977	9.16364	9.20603	6.0064	6.71476	9.40197	7.88791	7.56102	6.21245	7.72936	9.06228	7.63488	9.16808	7.40604	7.14049	6.58585	6.01191	6.32999	8.98948	8.32674	8.89655	8.69081	9.29295	5.52731	8.23699	5.29994
10352_at	6.16094	5.9918	6.40993	6.43961	6.40915	6.9053	6.13092	6.60667	6.05327	6.35797	6.64925	6.50478	6.0008	7.42585	7.4268	7.28274	5.90354	7.00823	7.34286	7.6352	7.80596	7.49466	7.06647	7.49951	7.20301	7.17601	6.59744	6.4471	7.26813	7.45466	7.2328	7.8212	8.18559	7.46532	7.0043	7.3882	7.47586	7.29601	6.68599	7.8227	7.05295	7.54228	7.0499	7.16518	6.2796	6.96036	6.58525	7.3126	7.14358
10360_at	5.92098	7.10251	5.58806	6.04274	6.37875	6.6747	6.68918	6.8495	6.80852	5.36743	6.32016	5.43098	6.07588	5.37284	6.8689	5.90107	5.33072	6.38551	5.77161	5.89826	6.04994	5.68474	5.32076	6.18472	5.34517	6.53787	5.69557	6.70404	5.65478	5.24004	6.01088	6.24546	5.89729	5.20256	5.84968	5.757	5.28326	5.69346	5.78966	6.57844	5.26033	5.2884	6.20194	5.42041	5.87363	6.12919	6.80732	6.6367	5.88805
10361_at	8.44902	7.51051	6.71576	7.35408	6.6012	6.97131	6.70001	7.09757	7.03918	7.48727	6.86213	6.49252	6.89184	6.80248	7.54574	6.59157	7.94896	6.8302	6.94619	6.74635	6.54857	6.73438	7.58529	6.72393	6.52133	6.58455	6.49025	7.05093	6.39356	6.64127	6.83651	6.57664	6.48413	6.81686	7.21337	6.67147	6.87971	6.99504	7.01183	6.68128	6.82215	6.47034	6.63094	6.9127	7.28356	6.97026	6.73239	6.72219	6.4955
10362_at	6.27527	7.91245	7.29732	8.17005	7.21422	8.89019	7.13342	7.27167	8.34934	7.98857	5.8486	7.3771	8.06842	7.81766	9.22479	7.75643	7.79396	8.34705	8.66189	8.06394	8.769	8.48649	6.28012	7.66332	7.49022	9.29961	8.38467	6.19558	8.77714	9.10166	9.22917	8.34849	8.1322	7.38614	7.03599	8.20797	8.50078	8.22864	8.08666	9.29018	8.3566	8.55598	8.40274	7.51125	8.62475	8.13956	8.42555	8.57296	8.57925
10363_at	8.42824	8.81464	8.73413	8.93302	9.32905	8.33534	9.19007	9.4384	9.44415	8.56148	9.25667	8.38423	9.1483	8.21625	7.6854	8.24149	8.67134	8.53127	8.32503	7.88208	8.22561	8.13147	8.52339	8.6457	8.79774	9.20729	8.67477	9.30703	8.98819	8.67401	8.64576	8.48486	9.12548	8.16804	9.24692	8.46669	8.36138	8.0844	8.10198	8.27175	7.91131	8.62012	8.75089	8.46813	8.67411	9.25077	9.7096	8.84117	9.26128
10365_at	8.63335	8.3513	9.80901	8.36141	8.10145	8.43076	8.78481	7.91114	8.62864	7.97255	7.7021	8.45224	8.15654	8.80184	9.59926	7.35262	9.54127	8.11522	8.2792	7.14617	7.90629	7.48794	7.56646	7.44862	8.52456	7.84476	8.73159	7.83968	8.63538	11.8735	7.01596	7.76944	8.26198	8.07239	7.19818	7.94726	8.2645	7.85393	8.11801	8.56455	7.99524	8.11824	8.2891	9.2189	8.63942	7.47193	7.85026	7.12672	8.06515
10367_at	10.0928	10.1995	10.3843	9.79195	10.3737	9.79149	10.1478	10.3598	9.95091	9.54627	9.92208	9.73493	10.0817	8.53838	9.27696	8.30768	9.54624	9.19024	8.72499	8.76895	8.48069	8.6204	9.5533	8.97588	8.81783	9.57035	8.31442	10.3211	8.87264	8.28034	8.33311	8.63067	9.10917	8.77022	9.68094	8.15713	8.34306	8.50588	9.53369	8.33073	9.15487	8.95269	9.07802	8.93577	9.59172	9.54755	10.609	8.69271	8.92312
10368_at	9.84794	5.0829	4.51734	6.37879	4.6568	4.80943	5.64052	5.39248	4.92147	8.40215	4.97672	4.93497	4.52819	4.7086	4.87575	4.50748	8.37824	4.51389	4.72279	5.17274	4.67237	4.83824	7.88302	4.69962	5.81863	4.54536	4.60119	4.73441	4.45692	4.96356	4.66861	4.56666	4.72037	4.81156	6.62222	4.70374	4.4802	4.6706	4.7081	4.58455	4.71383	4.58542	4.88135	4.73731	5.18315	4.8409	5.05439	4.66478	4.70014
10369_at	7.48438	9.33359	6.76599	7.02027	7.16366	5.27998	8.35801	7.78229	8.38979	6.89762	7.82823	7.25373	7.55025	4.6385	5.12746	5.15201	7.19418	5.35966	4.61411	4.72209	4.9122	4.5683	6.59181	4.70843	5.92713	5.47139	6.27521	7.51494	4.72746	4.92505	4.98593	4.72202	5.52355	4.93414	5.20931	4.52613	4.73537	4.88344	4.94807	4.82481	5.00633	4.65869	4.89487	4.93919	5.25979	4.97464	8.22788	4.73604	6.63333
1036_at	9.92579	9.63641	9.33387	9.79044	9.86937	9.15309	9.9203	10.3368	9.80704	9.35976	9.98587	9.23495	9.29907	10.2471	8.11885	10.232	9.69797	9.2399	10.4151	9.91965	7.10909	9.94202	10.1905	11.4841	10.7308	10.1521	9.19923	10.1317	6.14241	10.6719	11.0858	10.4405	8.07792	9.631	10.3727	9.28743	10.4247	9.55845	8.86342	9.6203	8.12978	11.1618	9.50945	11.3103	10.5971	10.1578	9.61678	11.1584	10.7419
10370_at	7.83792	7.25373	7.95571	6.96059	6.66124	6.81443	5.84798	8.34499	8.15161	6.98692	7.83845	7.06816	5.25327	7.59287	8.97167	7.5965	7.72722	8.21771	8.63248	7.1513	9.36121	9.15743	6.77685	7.49337	6.86795	7.12975	8.58844	6.86054	8.64532	8.94998	7.98073	7.21873	7.89872	7.79058	8.13678	8.18537	7.53652	7.54249	5.94936	8.26761	7.62419	8.39012	7.17336	7.8009	6.53067	7.58654	6.6953	8.38864	7.11635
10371_at	6.89281	5.68959	5.82098	5.82261	5.61282	6.03778	5.72883	5.91253	5.39584	6.45293	6.10003	5.63264	5.88352	7.03089	7.65235	7.53908	6.63893	7.24014	9.33986	8.76331	11.1832	9.39215	6.3929	6.8698	6.81816	5.06385	4.9891	5.32708	5.87335	6.92934	5.73978	5.39326	7.78157	5.9298	7.43318	11.2209	7.94092	9.70873	8.3214	8.25334	9.05648	7.43368	9.10578	7.07367	5.85636	5.65406	6.60464	7.33053	5.37887
10376_at	14.4681	13.6956	13.3787	13.5762	13.7575	14.2047	13.2094	13.042	13.8813	14.1644	13.5968	13.4099	13.472	13.7763	13.6476	14.0016	13.877	13.5728	14.1844	13.3447	13.3428	13.7983	13.772	13.8409	14.0182	13.7311	14.2249	12.5959	13.9245	13.8927	14.1473	14.0212	14.5306	13.6261	14.2581	13.9061	14.0655	13.9664	13.8824	14.154	13.6459	14.1441	13.7656	13.7939	13.7108	13.7975	12.7688	13.4908	13.7156
10379_at	8.7387	8.71498	10.4961	9.01813	9.81221	10.873	8.95725	9.35361	10.478	9.79075	9.75935	8.92363	10.341	9.69812	8.78803	9.52786	10.1619	10.3438	10.1249	9.32775	9.05389	9.68497	8.37885	9.28491	10.0688	10.2715	9.92589	8.69262	8.54709	10.2882	10.1141	9.35968	7.67258	9.40424	8.65734	9.40744	8.90043	9.83041	10.0625	9.91552	9.66044	9.3695	10.0695	9.3166	9.89108	10.3067	8.23462	10.2185	11.1176
10380_at	7.11799	7.49484	6.95596	7.26987	7.07444	7.99223	7.14241	7.7361	7.14253	7.6395	6.5626	7.38936	7.54584	7.07749	6.36963	7.1695	6.81197	7.25678	6.82381	6.86329	6.86661	6.75642	7.00972	7.82822	7.11413	6.99371	6.83751	7.79556	7.66633	7.39033	6.69963	7.2159	7.20692	6.81256	7.83131	6.92708	7.16726	6.91494	7.13061	7.41478	6.81995	7.12776	7.71016	7.3791	7.17992	7.03939	8.10241	7.33154	7.4831
10381_at	10.1724	10.3328	9.15708	10.0261	9.26169	10.2149	9.65591	9.33293	10.5605	9.55694	10.1798	9.07698	10.1999	8.85038	9.25663	10.3264	10.0155	9.28338	9.18988	8.85635	8.84782	9.51824	9.29216	8.83772	9.42882	8.9919	10.7504	8.75987	9.96582	10.0385	10.0791	9.55073	10.0861	8.71735	10.8908	9.61672	9.40282	10.0624	10.266	10.0805	9.99774	10.1563	9.45803	9.07112	9.38579	9.67038	10.0712	9.19269	9.99004
10382_at	10.4688	7.45583	7.60504	8.46166	7.29804	6.00561	7.72658	7.15657	9.09876	12.007	8.22654	6.9587	6.94858	5.9924	6.99848	5.95882	10.6642	5.79844	5.67495	5.96799	5.69937	5.75531	8.38517	7.78168	8.09757	8.63078	7.27084	6.79204	5.75065	7.79386	6.61112	6.06226	5.60686	6.13848	11.4177	5.55541	6.6756	5.8818	7.01586	5.19331	7.22775	5.95412	6.82829	7.96828	9.57033	5.6313	7.29397	6.32072	5.67606
10383_at	11.6294	10.8543	10.4415	11.373	10.7325	11.0392	10.7537	10.5617	11.7368	11.3391	10.9627	10.5361	10.7968	11.0602	11.0847	11.3471	11.7353	10.4849	11.0622	10.6422	11.1558	11.1815	10.9588	10.7999	10.9909	10.6155	11.189	9.95358	11.1634	11.4772	12.4063	11.409	12.205	10.8614	11.227	11.1995	11.8164	11.3543	11.0005	11.8066	12.0252	11.4948	11.0389	11.0123	11.1581	10.9921	10.5531	11.2536	10.7596
10384_at	5.94089	7.42972	9.47077	7.54874	8.10782	8.43982	6.93717	7.29641	7.88837	6.59554	7.44751	8.47745	8.84737	8.0599	7.59312	8.29132	6.05623	9.32643	8.57435	8.3445	6.83545	8.5731	7.07394	7.74094	8.63971	7.61617	7.26715	8.53068	7.78886	7.46333	7.52283	8.08449	5.21199	7.51565	6.62852	8.3995	8.97035	7.26798	7.80236	8.52336	7.00437	8.83626	8.54641	7.58976	6.85794	9.24885	7.20471	9.63721	8.29842
10385_at	5.83669	6.33259	7.80017	6.4503	6.76328	7.67012	6.00357	5.99218	6.44561	5.77202	5.88805	6.73744	6.52094	6.93679	6.71533	6.76676	5.85774	7.37021	6.6903	7.28874	6.32671	6.96183	6.25637	6.81611	6.83859	6.91581	6.44911	6.34061	6.69932	6.80894	6.39195	7.00297	6.01767	6.74922	6.61262	7.11222	7.31688	6.67105	7.2178	6.74903	6.7041	7.20597	7.34354	7.02025	5.84688	7.50177	6.88189	7.56939	7.31321
10388_at	4.68246	4.69206	4.7053	4.62978	5.29089	4.52322	4.63924	4.76876	4.70377	4.72381	4.28768	5.19675	5.59811	5.65861	4.67192	4.85132	4.85605	4.71687	4.63717	5.28589	4.42519	4.6101	4.6793	4.59087	4.54017	4.66059	5.0174	5.95945	4.69971	4.46309	4.47308	4.67702	4.73974	5.31521	4.84332	4.16034	4.41887	4.17695	4.56953	4.22216	4.42939	4.91639	4.55719	4.68294	5.58853	4.5746	4.78674	4.82444	4.81857
10389_at	6.00974	6.82083	5.72068	5.88918	5.83745	6.05683	6.11686	6.99221	6.86499	5.48129	6.86525	6.1121	5.3539	5.25797	5.59722	5.6305	5.68824	5.57624	5.22504	5.71393	5.34399	5.49097	5.72762	5.65101	5.36915	5.53525	5.45809	6.24937	5.83671	5.28735	5.01324	5.36415	6.09288	5.46668	6.63893	5.19565	5.29188	5.67987	5.78439	5.40317	4.9986	5.28546	5.46713	5.52599	5.78448	5.65167	6.61875	5.61784	5.41808
1038_at	4.5615	6.30167	4.18339	4.43072	4.30257	4.42403	6.68229	4.92284	4.89231	7.92557	6.91977	4.92912	6.044	4.13269	4.14302	4.25507	4.37179	4.26044	4.0765	4.13725	4.18222	4.05531	4.59162	4.08593	5.75002	7.15764	4.13443	5.67077	4.15566	4.13713	4.29081	4.1035	4.14176	4.15717	4.19175	4.06856	4.48265	4.34862	4.22717	4.32927	4.5386	4.06063	4.3825	4.11284	4.49893	4.25514	4.36216	4.10143	4.1808
10390_at	7.5438	6.76916	6.85112	7.26936	7.05177	7.38514	7.15075	7.50922	6.58105	8.35428	6.87077	7.55215	7.03824	8.12112	7.58052	7.71941	7.81318	7.90006	7.59874	7.86064	7.57608	7.09324	7.75661	8.18836	8.07914	8.426	8.13007	7.16113	8.45748	8.67908	8.01719	8.04022	7.58854	8.07917	7.53901	7.36979	7.89934	7.97727	7.56644	8.38175	7.38353	8.4841	7.72956	7.40689	7.9507	7.79627	6.88663	7.64205	8.53494
103910_at	12.4183	11.6865	12.8521	12.63	12.5326	12.7582	11.7657	11.4042	12.5106	11.8658	12.6697	11.9657	12.4293	12.5848	12.7712	12.2909	12.2707	12.7891	12.7825	12.3457	12.6169	12.6117	12.4058	12.2383	12.0078	12.5094	12.2502	11.868	12.3593	12.4198	12.631	12.3956	12.6324	12.8969	12.6654	13.021	12.6675	12.6577	12.4755	13.126	12.3724	12.5243	12.3799	12.6361	12.2234	12.7933	12.1329	12.2157	12.7126
10391_at	10.2967	7.00181	8.48648	9.39015	7.66183	8.31252	7.48228	7.66382	9.55463	10.8011	10.0882	8.27828	8.18616	9.59797	6.37155	9.27372	10.4162	8.49967	8.97296	8.59767	9.988	9.11905	8.76705	9.19513	9.02982	7.84673	9.84818	8.15804	7.53718	8.39979	9.54966	9.00719	8.78322	8.86477	9.39188	10.8579	8.42271	9.80597	9.91348	8.47938	9.12131	9.32783	9.25933	8.51726	9.51762	9.17664	6.79586	9.32247	8.02495
10392_at	6.14641	6.20071	6.36467	6.07594	6.29708	6.51283	6.2342	6.06225	6.16929	5.86631	5.82793	6.38667	5.81634	6.5322	6.89609	6.14531	6.28432	6.3048	6.94991	6.56191	6.47143	6.76991	5.6011	5.6935	6.12839	6.35361	6.45659	5.94695	6.40085	6.4052	7.05212	6.25762	6.19085	6.53182	6.04012	6.97096	6.7846	6.79711	6.48635	6.60322	6.37355	6.68452	6.1963	6.08089	6.57457	6.60707	5.7435	7.45524	6.50122
10393_at	8.20504	7.95101	8.63483	8.94477	8.08613	8.98336	7.6797	9.10609	7.37325	7.85762	8.60816	8.77616	8.91823	8.83664	8.30361	9.25156	8.14207	9.28642	9.03628	9.01685	9.27248	9.16935	9.27089	9.60084	9.01574	8.98097	8.23976	8.73334	8.80424	8.51086	8.7273	9.49553	8.65977	8.91655	8.86176	8.94641	8.86817	8.74829	8.75414	9.18708	9.28494	9.37928	8.49473	8.93424	8.64683	8.71276	8.07423	9.34984	8.11531
10394_at	5.21727	5.06932	5.21622	5.05978	5.06065	5.11885	5.00804	4.9991	5.09389	5.09452	5.10176	4.90894	5.07724	4.96946	5.20024	4.97317	5.18493	4.83452	5.01011	5.38087	4.96299	5.08241	4.95545	5.08609	4.91482	4.65985	4.96742	5.34609	4.97988	4.85202	5.08623	5.14967	5.36751	5.5907	5.29691	5.26238	5.29816	5.17038	5.27753	5.21037	5.08172	5.00209	5.06367	5.01441	5.17072	5.5457	5.05959	5.01284	5.04971
10395_at	7.72701	6.66511	7.09893	7.25019	7.58673	6.85562	6.67918	6.43236	7.08675	8.25227	5.49162	7.31039	6.19056	8.26921	7.66743	8.62387	7.27624	5.79653	7.84586	8.66754	7.40873	8.19625	7.71771	7.29565	7.0241	6.24632	7.89143	6.97414	7.54965	6.61117	8.10368	8.23441	6.73071	8.66377	6.97794	7.30047	7.00741	8.29606	7.44578	6.78077	6.69555	6.38831	6.87308	6.91181	7.1549	6.50244	6.1175	7.19807	7.18096
10396_at	7.65216	6.20456	5.38049	5.85	6.77686	5.22932	5.86342	6.64886	6.38063	6.77187	5.52027	5.04504	7.74152	4.87319	4.85961	5.94193	5.56207	5.51156	5.04722	4.85823	4.73327	4.80655	6.50947	4.6699	6.10206	5.72727	4.52465	6.09023	4.84815	5.07718	4.66274	4.78723	5.0312	4.98319	5.15859	4.70996	4.67374	4.72578	5.05512	4.74923	4.6185	4.75803	5.41149	5.39624	5.68336	4.84411	7.12506	5.2715	4.90128
10397_at	11.6706	7.53419	9.45931	9.7956	8.20844	9.34559	8.74636	9.39474	9.34221	12.7566	8.87081	9.36668	7.90458	10.1926	12.0165	10.2231	11.5182	9.97427	10.2018	11.784	12.1515	13.4077	11.4465	11.2401	11.5448	11.1992	11.8983	9.00076	10.9411	12.4303	11.8558	9.57995	10.5746	12.2949	11.1348	10.6273	13.3725	12.4068	10.2449	10.5369	11.9835	11.6882	10.5991	10.201	11.048	10.7651	9.46306	8.45279	10.1565
10398_at	7.2532	7.04189	8.75066	8.37817	7.07583	7.71107	6.42435	5.48211	8.4542	6.47642	5.5803	6.1037	7.14466	8.70352	9.83891	6.19525	7.67984	6.23391	10.4168	6.9377	6.68346	8.1618	6.14701	6.75083	6.12205	6.19711	9.23803	5.89459	7.71796	7.74971	8.37942	6.36957	6.85847	8.64629	6.42705	8.6917	8.90486	8.87315	7.53564	9.96906	6.90849	8.35348	6.36484	6.19337	7.55701	6.79501	5.03234	6.04098	6.96381
10399_at	11.9965	14.3142	13.333	13.7695	13.5635	13.3163	14.3506	14.2594	14.1841	12.2215	13.4124	12.9494	13.379	13.306	14.001	13.7115	12.4317	13.7365	13.2612	13.3669	14.0336	13.5905	12.5866	13.5657	13.1472	13.752	13.358	13.8505	13.8888	13.651	13.4833	13.5335	12.5772	13.2165	13.3161	13.4254	13.2984	13.7824	12.9484	13.9279	13.5048	13.2466	13.3954	12.9986	13.0766	13.1644	14.3186	14.1243	13.6122
1039_at	8.2939	8.00928	7.70368	7.21696	7.63718	7.70603	7.15567	6.48133	7.38661	7.21642	6.42966	7.50548	6.72996	8.33712	8.62559	8.05012	7.16375	7.56888	8.70255	7.9567	7.6503	8.86327	7.8156	7.63436	7.34798	6.78073	7.39045	7.24433	7.76246	7.5152	6.84054	7.77937	8.44255	8.4098	8.06174	9.1849	7.85918	7.68031	6.99999	9.37017	7.73946	8.48286	7.8327	7.14525	6.72089	7.83512	7.54977	9.33571	7.9092
103_at	11.345	11.2197	11.3186	11.2352	11.1808	11.3532	11.2913	11.1916	12.0796	11.4056	11.4545	11.1681	12.1365	11.697	10.9385	10.9472	11.4604	11.6495	11.5632	11.1981	10.8799	11.502	11.0318	11.1764	11.4948	11.4281	11.3948	11.2121	11.706	11.8954	11.594	11.4526	11.4664	10.8724	11.5234	11.5421	11.1078	11.2451	11.2039	11.1868	11.4813	11.2854	11.6449	11.5068	11.5839	11.6267	11.4166	12.1788	12.4566
10400_at	7.83659	9.21779	8.20185	8.43566	7.66998	8.25623	8.95808	8.56443	9.02018	8.13975	9.07864	8.18586	8.44231	8.01255	8.69329	8.18318	8.18613	8.37657	7.92307	8.65258	8.10152	8.08799	7.63144	8.48228	8.02634	8.91211	8.26194	8.07495	8.86798	8.07809	7.93246	8.48569	7.92108	7.39727	8.26222	7.82779	7.96594	8.35538	8.65432	8.10162	7.85255	8.27812	8.32435	7.50966	8.12073	8.19099	8.87212	8.52662	8.05976
10401_at	7.24195	6.92925	7.57933	6.86161	6.91754	7.78384	6.41255	7.01174	6.95165	7.39366	6.74714	6.69194	7.72713	7.73029	8.1116	6.98658	7.13968	6.97968	7.92575	6.55393	8.38293	7.72237	6.33965	7.0793	6.91469	7.93366	7.79469	6.72821	6.98272	7.52956	7.60298	7.37618	6.85542	7.28257	7.87431	7.64294	7.50861	7.46256	7.68014	8.01406	7.12559	7.80366	7.42873	7.1866	7.70315	7.90531	7.09801	7.24189	7.53339
10402_at	7.09238	6.15535	8.81433	7.77241	7.29261	6.84089	6.41188	5.58735	6.36865	7.13165	6.80279	8.00198	6.81263	7.34708	6.57284	7.2015	6.61263	7.75691	7.48226	6.3985	6.82664	6.15222	7.77592	7.22157	7.63149	7.99652	8.20971	6.77627	7.21988	6.98756	5.83722	6.52652	5.98291	7.94599	7.41964	7.85048	6.7927	6.84908	8.01659	6.98097	6.57129	7.02192	7.62658	7.93131	9.45731	6.9287	7.26635	7.68923	6.2486
10403_at	4.18021	6.52297	5.4331	6.23316	8.6907	8.90684	6.2742	5.86438	7.78856	4.11412	7.93603	6.67802	7.51303	8.07039	7.27132	7.87268	6.48812	7.86245	8.6978	7.60361	7.96372	8.05079	7.66898	8.53458	8.18819	4.80272	7.52693	7.37625	7.91977	7.36392	8.36476	9.1686	11.415	7.83162	9.33269	7.2717	8.16222	7.03765	6.47239	8.81716	7.34016	7.93941	8.55112	8.80153	5.05304	7.46445	7.84718	9.13124	7.21926
10404_at	7.60389	5.99568	7.34249	6.75617	6.60813	7.17681	5.50812	5.91288	5.84878	8.28505	6.1591	6.97301	5.15732	8.46983	8.74367	7.61594	7.18407	7.37096	8.64708	8.1353	6.76965	8.52598	7.69954	7.81834	7.94081	6.7021	7.27477	5.88029	6.56433	7.20217	7.88173	7.65175	6.35134	8.79579	6.07448	8.97172	8.45896	7.86539	8.26663	9.03758	7.83757	8.2073	6.9504	7.78085	6.67868	7.10008	5.46628	6.79311	8.21795
10406_at	5.02353	4.7153	4.49436	4.55641	4.67535	4.70795	4.6416	4.71977	4.55934	4.67781	4.45903	4.63825	4.6528	4.66982	5.04186	4.69517	4.80364	4.57367	4.81024	4.89454	4.87238	4.6768	4.6535	4.77258	4.65266	4.61444	4.71384	4.76512	4.58711	4.65862	4.93009	4.65772	4.58109	4.7369	4.97332	4.63237	4.44276	4.72262	4.89423	4.70236	4.80687	4.76478	4.84211	4.58919	4.53974	4.68087	4.73759	4.61371	4.58966
10407_at	4.29295	4.53327	4.21967	4.09585	4.11071	4.38219	4.3031	4.55941	4.57007	4.3336	4.24884	4.33098	4.45635	4.25222	4.66896	4.26211	4.32713	4.12422	4.37092	4.69806	4.17938	4.48852	4.58428	4.6337	3.99133	4.19498	4.33959	4.06321	4.55471	4.4092	4.30096	4.52034	4.5999	4.4392	4.22905	4.52592	4.73701	4.37016	4.32842	4.46076	4.49267	4.09982	4.57516	4.41968	4.55953	4.34502	4.43851	4.17043	4.31373
10409_at	12.6762	11.7195	10.8247	11.8257	10.9545	11.3479	11.8582	11.5726	7.07267	11.8523	12.0047	11.1921	11.1999	9.69944	11.9963	11.2972	12.5367	11.279	9.23746	9.18289	7.99975	9.29628	11.9185	8.35464	11.3797	10.7169	8.32021	10.917	11.1911	10.5684	9.55162	7.37172	11.7082	9.92536	11.4859	10.4194	10.332	10.1828	11.412	10.0895	10.4571	9.09575	11.1888	11.0266	10.5792	11.4596	11.9763	10.2929	7.88015
1040_at	8.80423	5.22562	5.63638	7.99332	5.57184	5.35494	5.62078	6.23876	5.24831	8.1132	5.46892	5.51515	5.28391	6.55541	5.47043	5.04075	8.55918	4.76611	5.34137	6.12167	4.67688	5.85231	9.0559	5.66847	6.96196	5.39386	5.07291	5.20286	5.61509	6.31942	5.3928	5.64919	5.36522	5.57716	6.10238	5.99821	6.05358	5.63345	5.52377	5.22188	5.50841	5.76528	5.20834	9.24858	5.55663	5.4625	5.08382	5.15795	6.95176
10410_at	9.43506	9.26622	10.308	10.8425	9.58538	10.992	9.83373	8.34008	8.9444	10.4227	8.28958	9.25929	9.11566	11.3062	12.1716	9.65746	11.9754	10.9733	12.262	10.1435	11.7752	10.1984	10.1085	11.4873	11.227	9.51172	10.7424	8.97737	10.5998	11.4232	10.6407	10.99	9.77281	10.8972	9.25346	12.4794	11.6106	12.5998	11.6196	12.6555	10.937	11.3813	10.2986	11.814	9.82607	10.475	7.03894	10.9387	12.8488
10411_at	7.77751	6.10811	5.95372	5.94259	7.11425	5.87145	5.92319	6.27408	6.06896	8.57285	6.24364	6.65785	6.29179	6.09926	6.15046	5.73371	6.59756	6.1029	5.98633	5.93155	5.61707	5.81223	6.3138	5.84195	6.20199	6.09605	5.97099	6.30853	6.12628	5.65858	5.45445	5.7145	5.63423	6.35882	6.16409	5.57401	5.91847	5.74374	5.8682	5.82128	5.90759	5.89406	5.71029	5.83458	6.67016	5.89256	5.82427	5.54321	6.21929
10413_at	5.61656	4.84578	7.71166	6.94755	6.82217	6.32965	5.80353	6.10036	5.51639	6.39734	4.70016	5.92767	4.80553	8.47894	7.99885	7.44569	7.89317	7.92414	8.45662	8.48211	9.95997	8.55172	7.54535	7.58273	6.8929	8.5299	5.91827	5.72168	8.05559	8.48747	7.38261	8.7001	5.64747	7.87749	6.16759	8.15164	7.54453	8.05582	7.85235	8.72938	6.78179	7.74262	7.67202	7.94116	7.78155	8.04926	4.9579	8.70943	9.47427
10417_at	7.09199	6.72841	6.70885	7.28279	6.30647	8.0965	5.90617	6.20257	6.4702	5.27269	5.96276	6.63779	7.28267	6.95099	11.328	7.10955	6.52221	5.56756	10.7205	7.29716	8.35944	7.51377	6.70999	6.57615	6.67803	5.10521	7.70552	6.63137	7.27504	8.29688	6.75348	7.17772	9.6085	8.10997	7.67317	8.38212	8.94094	6.3741	7.02079	9.83757	7.07948	7.7374	7.16342	7.05115	6.0201	6.94449	6.76514	6.1596	7.29616
10418_at	6.54633	6.4751	7.41308	8.40144	7.6138	6.53641	7.64612	8.84492	5.8652	7.46037	10.4685	7.1236	5.9816	8.40509	7.29371	8.53106	8.80816	7.75373	8.42309	7.86422	8.2828	6.57676	7.93246	8.48495	8.02498	9.20218	7.4253	8.62158	5.87592	6.4513	6.1881	10.1168	6.67062	6.87542	8.18824	6.33458	7.51381	7.84538	7.55785	8.35633	6.14065	6.76114	7.43935	8.59121	8.75404	7.97503	6.06699	8.25288	9.69469
10419_at	8.6148	9.21019	9.17859	9.19165	9.55192	9.93741	9.99906	9.91224	9.67014	8.34036	9.21935	8.95156	9.66145	8.95909	9.66018	9.72326	8.40988	9.23794	9.45391	9.49776	9.7412	9.70226	8.77281	9.40741	9.14558	10.2176	7.95286	9.6569	9.44556	9.24358	9.47224	9.71858	9.07188	8.97822	9.27169	8.52601	8.60432	9.31295	9.55473	9.92324	8.90896	8.27878	9.38317	8.29065	9.14792	9.02712	9.18353	10.3337	9.45224
1041_at	5.27069	5.00313	5.05661	4.87216	4.89199	4.9017	4.9292	5.1742	5.22139	4.71594	5.08239	4.98359	4.77307	4.81645	5.15822	4.85811	5.01303	4.82447	4.86266	5.00387	4.83692	4.86347	4.77511	4.83924	4.55792	4.96315	4.47159	4.99474	4.97087	4.43864	4.65758	4.87097	4.99951	4.99622	5.16401	4.76845	4.79698	4.91627	5.14546	4.74502	5.04566	4.79502	4.6626	4.97648	4.92502	5.0476	5.01318	4.82944	4.59575
10420_at	7.51191	5.6208	6.42843	6.28286	5.91764	6.33435	6.1275	5.93068	5.89487	8.44453	5.87957	6.17213	5.72069	6.29804	6.30729	6.09293	6.91766	6.35398	6.24075	6.04404	6.0602	6.34132	6.19919	6.01719	6.46331	6.71669	6.00953	5.81601	6.09014	6.45874	5.9855	5.92448	6.04113	6.34342	6.89919	5.86959	6.19105	6.02065	6.4812	6.107	6.23675	6.12647	6.07152	6.49366	7.17611	6.34066	5.89219	6.29336	6.56028
10421_at	8.55904	9.19186	8.48103	8.85862	8.61712	8.39267	9.14553	8.97402	9.02816	8.405	8.30344	8.48796	9.09037	8.46208	8.94653	8.5275	8.61037	8.33771	8.77531	8.69124	8.60855	8.5715	8.48905	8.11087	8.24928	8.95978	8.71872	8.50445	8.99395	8.80025	9.06708	8.80774	8.82577	8.59172	8.15919	8.89345	8.91812	8.67593	8.86594	9.31756	8.44266	8.47525	8.54509	8.26043	8.92684	8.33182	8.72468	8.85917	8.98151
10422_at	8.58217	8.91782	8.73212	8.61023	8.324	8.24489	8.32584	8.56348	9.34367	9.13861	9.02683	8.28159	9.02092	8.26742	8.89613	8.25767	9.14469	8.43694	8.54097	8.16833	8.14288	8.42192	8.20747	8.33721	8.29147	9.37026	8.97528	8.33209	8.62642	8.33575	8.85237	8.51238	8.17204	8.02521	8.61792	8.48534	8.62767	8.45331	8.84208	8.86449	9.23178	8.49948	8.81187	8.09207	9.07824	8.82579	8.7638	8.15661	7.90592
10423_at	10.9178	10.9134	11.089	10.4511	10.838	10.1948	10.6767	10.9685	10.7931	10.714	10.601	10.6823	10.3754	10.6035	10.4021	10.413	10.693	10.7778	10.4482	10.4392	10.7727	10.3787	10.6361	10.367	10.3421	11.2121	10.4518	11.0096	11.0238	10.3061	10.2814	10.1629	10.6086	10.6272	10.1282	10.8878	10.3537	10.3049	10.8479	10.6971	10.4189	10.6733	10.5762	10.2617	10.7212	10.7037	10.7287	10.4128	11.0521
10424_at	8.00894	8.28942	8.55284	8.28318	8.22463	8.81515	7.43077	8.68771	7.74775	7.69074	8.07477	8.31652	8.46684	8.11901	7.85778	7.85899	7.39582	8.27934	8.42408	8.61332	8.78038	8.87963	8.22627	8.7432	8.2912	7.71372	7.41893	8.74347	7.66725	7.52054	8.31601	8.57523	7.87424	8.10801	8.27706	8.3775	8.82489	7.74896	8.0828	8.24851	9.12528	8.40908	8.04534	8.24366	8.02036	8.93963	8.06941	8.62903	8.90497
10425_at	7.57224	7.44827	7.50822	7.18695	7.90632	7.54294	7.70309	6.89843	7.9243	7.76145	6.61575	7.20387	8.34297	7.27709	7.48219	7.73112	7.50636	7.23521	7.61297	6.82601	8.08917	7.47555	7.18644	7.85248	7.46976	6.8306	7.7584	7.20235	7.34987	7.82123	7.82972	7.62719	7.44603	7.41426	7.26599	7.35363	7.45006	7.50182	7.17375	7.23369	7.91256	7.24836	7.67877	7.61727	7.4048	7.0961	7.91359	7.78143	7.39027
10426_at	6.21932	7.11718	6.86294	6.04339	6.85115	6.45988	6.90116	7.15611	7.21978	6.39057	6.65725	6.17194	7.04112	6.72934	5.31452	7.21056	6.25853	6.30453	5.76307	6.13356	6.7731	6.34556	6.50239	6.87871	6.22007	7.28101	6.84121	7.42256	6.41139	6.22805	6.58393	7.1917	7.78948	6.15512	6.414	6.11752	6.1204	6.36008	5.63224	6.44353	6.22889	6.42066	6.34563	6.51822	6.52127	6.27205	7.40434	6.20173	6.42097
10427_at	9.64288	9.91505	10.3284	9.95614	9.90067	9.6286	9.03023	10.7388	9.17902	9.57706	10.6003	9.82868	9.89033	10.0408	8.91759	10.3417	9.70853	10.4151	10.2694	10.5394	10.4149	10.7899	10.1022	10.2416	9.78763	10.1322	9.99586	10.3292	10.1582	10.1156	9.78635	10.5067	9.4196	10.4777	10.2705	9.95998	9.97092	10.0248	9.73693	9.65717	10.9389	9.96228	10.4028	10.2994	9.94434	10.2983	9.84233	10.4095	10.1155
10428_at	9.5462	10.0985	9.72009	9.97139	9.90791	9.57233	9.89146	10.0606	10.1416	9.70609	9.44228	9.43197	9.03985	9.57555	9.60577	9.63302	9.3146	9.14964	9.36655	9.66388	9.65187	9.93754	9.9224	9.90745	9.81035	10.1888	9.71999	9.83622	10.2417	10.2646	8.83764	9.68297	8.92264	9.55411	10.1546	8.90566	9.41664	9.7835	9.44495	9.66127	9.28398	9.77898	10.1272	9.57227	9.37662	9.86	10.4308	9.77254	9.95072
10430_at	10.0904	9.97833	10.2364	10.4135	9.34872	10.4465	10.011	9.75596	9.90424	10.5605	10.1157	9.77227	10.0064	10.6298	10.8523	10.7514	10.2871	11.4111	11.1776	11.1074	10.8185	10.6995	10.5635	11.0734	10.7175	10.653	10.8042	9.69016	11.1845	11.2085	10.9823	11.3458	10.0505	10.8059	10.8369	11.2053	10.1972	11.269	10.9244	12.1318	10.5517	10.1357	10.9327	10.5335	10.723	10.8204	9.97055	11.0375	11.0208
10431_at	9.79737	9.86912	9.5918	10.0524	9.80517	10.1733	9.59771	9.47853	10.0532	9.56381	9.5207	9.5375	9.96307	9.0751	9.77499	8.97417	9.48124	9.83971	9.29501	9.04841	9.22131	8.78246	9.81766	9.51879	9.33489	9.68138	8.76691	9.35888	9.42233	8.93036	8.96086	9.19761	9.97829	9.37728	9.76678	9.6394	9.34649	9.20145	9.51896	10.1155	9.63673	10.153	9.34833	9.16895	9.44801	9.89525	9.90156	9.22522	9.71084
10432_at	6.39623	6.69521	6.56336	6.49593	6.42833	6.70277	6.8114	6.83512	7.34521	6.49846	6.6781	6.32252	7.16615	6.11755	6.58719	6.48894	6.83231	6.52715	6.16146	6.23879	6.78064	6.44983	6.08384	6.34117	6.19141	7.43077	6.94958	6.40016	6.45739	7.17766	7.17265	6.70303	7.29847	6.22453	6.83339	6.3197	6.54155	6.11126	6.70019	7.04509	6.32447	6.66127	6.46988	6.23297	6.73585	6.36724	6.71386	6.95936	6.85397
10434_at	8.56022	10.5674	9.94218	9.85908	10.4281	10.008	10.0477	9.93931	10.1732	8.47445	10.2114	10.1449	10.2266	10.2104	10.3655	10.7104	8.97008	9.8121	10.6847	10.707	11.0825	10.2877	10.0291	10.0666	10.0242	9.76659	9.64494	10.1383	10.1049	10.1271	10.0168	10.5571	10.3892	10.6155	10.206	10.3554	10.3571	10.1057	9.62944	10.8036	9.27751	10.1294	10.2821	10.51	9.23525	9.81937	10.4668	10.0562	10.542
10435_at	7.07009	6.58871	6.00093	6.09036	5.91977	6.02485	6.16812	6.18106	6.17968	7.56178	5.97078	5.81889	5.84053	5.8386	6.76057	6.17106	6.42643	5.98809	6.24215	6.18236	7.00144	5.85618	6.08377	5.80367	6.12858	5.87852	5.76621	6.17344	5.56266	6.0517	5.84292	5.87381	6.45503	6.05926	5.89733	5.83124	6.15204	6.20483	6.69506	6.26909	5.76561	5.7808	6.31627	6.11513	6.63956	5.98669	6.03875	5.79769	5.63681
10436_at	8.4401	9.06103	9.35233	9.26245	8.66815	9.20319	9.84743	9.35745	9.05365	8.71864	8.42045	8.68189	9.7556	9.03036	9.81848	9.06052	8.54845	9.2152	9.26078	9.25859	9.8662	9.05863	8.89762	9.40836	9.16322	9.60202	8.85411	9.51866	8.3042	8.85344	9.19612	8.88635	8.98321	8.91079	8.81839	9.18367	9.59269	9.23683	9.34536	9.91955	8.21413	9.71492	10.0298	8.87088	8.77687	8.67865	9.28991	8.81488	9.1874
10437_at	6.85076	8.02172	9.93914	9.11429	8.94776	10.642	8.43611	7.07447	8.35412	7.62558	8.21855	11.5399	8.59551	10.9787	11.4698	10.0262	7.27624	11.7585	11.1658	11.0263	9.52653	10.4621	8.68241	9.40716	10.8993	8.78982	10.11	8.13616	10.8121	10.451	10.6246	9.73238	9.56966	11.5432	9.10307	11.7661	11.2279	11.514	9.9634	12.3297	11.067	11.5206	10.503	10.7415	9.63746	11.3475	7.22097	10.3029	11.0567
10438_at	7.25127	7.37524	6.78161	7.0913	7.24218	7.29897	6.49163	7.8364	7.53748	6.75413	6.85508	6.52083	5.68719	5.77941	7.06213	7.03768	6.74473	5.13725	7.22391	7.02753	6.71834	7.40424	7.78375	7.63436	7.27687	7.45095	6.51651	6.62998	7.32323	7.29502	7.03222	6.75436	6.99418	6.59874	7.6869	6.95619	7.41267	6.86215	7.13139	7.54381	6.16129	6.26766	7.44243	5.69846	6.66646	7.75494	6.59362	7.29243	6.71126
10439_at	11.3891	9.02209	8.4886	10.9986	9.24419	8.6171	9.78459	9.69352	9.60978	10.7449	11.0212	9.63181	8.88984	8.17639	7.31364	9.40315	11.4397	8.23934	7.35159	9.12518	5.94172	9.50914	11.3805	9.36336	10.0804	7.77804	10.3268	9.10631	10.3881	10.5733	9.28953	8.06362	10.2954	7.98048	10.1676	6.23657	9.03522	7.97942	7.73694	7.29255	9.81707	7.23256	7.19263	8.567	9.09974	8.2222	9.47427	8.06019	7.94923
1043_at	5.45853	5.18996	7.3462	6.03166	5.17414	7.1216	5.60596	4.84024	5.17998	5.21606	4.98694	9.31312	5.87368	5.98837	5.7862	5.23089	5.08264	8.57112	6.15812	6.13646	5.0418	5.06024	6.11711	4.86172	5.5252	5.72372	5.17803	5.44362	5.75153	5.20311	5.68384	5.42588	5.42404	6.61548	5.228	6.5844	7.8085	5.25337	5.14877	6.96652	5.72225	7.23137	5.13826	5.94284	5.08229	8.01349	4.8998	5.62141	6.87975
10440_at	9.76612	9.16816	9.48687	9.45138	9.3646	9.68848	9.28397	9.18401	9.2722	9.11233	9.59957	9.14257	9.37806	9.33417	8.69428	9.08788	9.05743	9.44066	9.53058	9.46738	9.264	9.58819	10.1587	9.73459	9.3057	9.20967	8.94614	9.43098	10.0327	9.51776	9.22493	9.78373	9.78487	9.37106	9.4582	9.61295	9.89989	9.41676	9.05613	10.1479	9.00161	9.1325	9.4982	9.55381	9.01154	9.50063	9.24852	9.6793	9.49304
10443_at	8.70866	9.75473	9.3448	8.53876	9.10136	8.35671	9.17108	10.2926	8.77256	9.25221	9.55551	9.39298	9.65799	9.027	7.15975	9.09465	8.85322	9.26615	7.06232	8.77144	9.73576	7.51289	8.00354	9.15538	8.64486	9.5923	8.22051	9.83859	8.90774	8.62305	8.43666	8.77117	9.02425	8.37919	8.78446	8.31689	8.76444	8.04314	7.69902	7.90644	8.02156	7.68623	9.0379	9.19368	9.01908	8.98861	10.2735	8.22138	8.96058
10444_at	7.86625	7.20211	6.74941	7.10452	6.64606	6.96643	6.80756	7.33639	7.35961	7.59117	7.36885	6.57994	7.23339	6.62799	7.17777	6.83226	7.6668	6.86104	6.61229	6.87927	7.10989	6.91278	7.03347	6.71167	6.7255	7.88223	7.16366	6.90885	6.99678	7.14498	7.14986	6.5169	6.83824	6.72811	6.53927	6.71344	7.13202	6.42094	7.28067	6.83841	7.39742	7.02753	6.80144	6.704	7.40287	6.83132	7.00649	6.96553	6.7416
10445_at	8.04077	8.45313	7.87663	8.25141	7.5202	8.17079	8.0009	7.94043	8.72488	8.47264	8.25143	7.64608	8.39827	7.54689	7.70243	8.11318	8.2775	8.17011	7.91568	7.98417	8.08347	7.60989	7.07573	7.94057	7.68533	8.52725	8.63228	7.5836	7.75235	8.27194	8.36138	8.36874	8.10536	7.29371	8.22945	7.58577	8.10794	7.91619	8.14162	8.20006	7.81628	8.30172	8.02171	7.82466	8.09296	8.03798	8.01078	7.58561	8.16045
10446_at	8.5284	8.05535	7.83767	8.47996	7.74073	7.61856	8.38686	7.83396	7.89364	7.69316	8.66396	8.41618	7.0745	7.0724	7.89635	7.61911	8.21228	7.77658	9.22046	8.00369	6.97707	7.25082	8.34971	10.2748	7.27487	7.11437	7.32607	8.32838	8.06003	6.97838	7.38216	8.0788	7.67765	7.49491	8.26697	7.06679	7.96397	7.46906	8.80007	7.52671	7.99575	8.34193	7.30815	7.4625	8.3088	8.36611	8.51316	7.3615	8.38362
10449_at	9.33663	7.62595	8.13071	9.31928	9.00783	8.58183	8.41988	7.77203	7.42404	10.2794	7.67035	9.3925	7.49798	10.6446	10.3533	10.5616	10.2518	9.39619	10.3523	10.3118	11.2195	11.1171	10.1854	11.1168	10.7725	9.32015	9.28847	9.09964	9.97308	10.3905	9.41376	9.7739	9.96653	10.8657	11.4459	10.4635	11.007	9.83185	10.3327	10.8518	9.25946	10.9405	10.0688	10.5281	9.1131	9.82696	8.45006	10.8889	9.94248
1044_at	7.35032	7.36906	6.70007	7.08448	6.79319	6.56025	7.18685	7.09424	7.01813	7.28091	6.96688	6.62426	6.81424	6.7301	7.79008	6.73255	6.89934	6.62725	6.67537	7.17092	6.80411	6.63993	6.77735	6.60962	6.42235	6.43591	6.21378	7.05644	6.99397	6.61958	6.23423	6.94701	6.46056	6.8738	7.13663	6.92883	6.84796	7.03281	6.96235	7.56306	6.90409	6.77087	6.06117	6.84939	7.08717	6.97505	6.91561	6.87622	6.85305
10450_at	8.13106	7.37186	7.42436	7.61361	7.35867	7.66316	7.22046	7.65615	7.41535	8.19121	6.97248	7.53465	7.17976	8.08261	8.1819	8.0862	7.33946	8.48311	8.20295	7.72344	8.40985	8.35793	7.97457	8.11833	8.00641	8.68398	7.99425	7.78213	8.85954	8.65343	8.22126	8.3682	8.5516	8.02503	8.00425	8.2453	8.33077	7.8312	8.07511	8.76154	8.14741	7.53812	8.45941	8.35759	7.98254	7.98501	7.68372	8.42901	7.90406
10451_at	5.27426	5.59014	5.64941	5.2742	5.65765	5.23804	4.82444	5.20816	5.01228	5.34306	6.29496	5.68541	5.11316	6.42265	5.58738	7.3904	5.05285	5.89193	6.51151	7.54075	6.10193	5.89449	7.24051	6.59356	5.47893	5.07546	7.23274	5.53842	6.58544	5.57421	5.98786	8.66661	5.7918	5.83682	5.74658	6.25782	5.75436	6.685	5.41746	5.99328	5.63115	5.98403	6.1736	5.54348	5.0604	5.58689	5.09755	7.56657	6.23985
10452_at	7.62396	7.92333	6.50036	7.21087	6.8394	7.40926	7.54081	7.02216	7.84056	7.93822	7.30998	6.70782	7.85481	6.58744	7.77864	7.11683	7.7165	6.69898	7.70111	7.4859	7.89717	7.09532	7.07915	6.97534	7.01811	7.79794	7.38547	6.87087	7.91116	8.03793	7.99854	7.25164	7.44352	6.53213	7.51357	7.83502	6.91159	7.54623	7.52006	8.14654	7.61536	7.3545	7.70233	6.89569	7.74783	7.40476	7.33887	7.56299	7.28991
10454_at	6.40149	6.81445	6.03711	6.14371	6.17505	5.93788	6.33658	6.54072	6.62328	6.73483	6.24612	6.40096	6.42173	5.88083	5.92419	5.92444	6.38757	5.87871	6.08445	6.43245	5.91114	5.6321	5.7414	5.99975	6.05172	6.6128	6.31708	6.23681	5.99199	5.98847	6.16342	6.01299	6.08522	6.16348	6.08878	6.02857	6.1393	6.22347	6.31184	5.96603	6.63901	5.87472	6.08357	5.90547	6.289	6.31289	6.61453	6.06548	6.00123
10455_at	8.86185	9.58934	9.71485	10.4352	9.9172	10.3069	10.1612	9.92504	9.85948	9.32501	9.46542	9.80583	9.33863	9.95982	9.84714	10.1307	9.5118	10.4221	10.3138	11.0351	9.46858	10.2105	10.3595	10.6926	10.1696	10.7605	9.61033	9.82001	10.0896	9.51561	10.4455	11.077	9.99377	10.1074	9.88904	10.218	9.77472	11.1245	10.831	10.4888	9.67294	10.0109	10.3913	10.0659	9.94568	10.3167	9.69941	10.6496	10.3794
10456_at	10.2544	10.4414	9.98738	10.2667	9.97726	10.3654	10.6039	10.6378	10.4325	10.1233	10.2267	9.77413	10.107	9.70114	9.96155	10.2922	9.96584	10.1183	9.86055	10.0168	9.74289	10.0072	10.1859	10.3118	10.0324	10.9357	10.1107	10.4159	10.3183	10.64	9.98014	9.99438	11.1899	9.79624	10.2057	10.0814	10.2922	10.0138	9.97337	10.7195	9.53614	10.2519	10.5081	9.78684	10.4257	9.9702	10.3589	10.3051	10.6386
10457_at	8.21036	7.03606	11.4913	8.69298	10.0608	11.8879	6.57918	5.92443	8.21626	8.07574	7.7147	13.1469	8.0684	11.2031	12.1282	9.07392	8.77025	8.98033	10.91	10.9313	9.39042	10.5784	9.39686	9.3913	11.675	6.58011	10.6917	8.9738	9.84215	10.5593	10.4927	7.8737	9.25393	12.4567	11.1306	9.56287	11.6324	10.7238	9.80412	11.2785	11.0671	11.6915	9.83688	10.039	9.5024	9.76619	4.81634	8.93503	10.2396
10458_at	6.97844	6.03347	5.98714	6.33528	5.30601	6.09154	5.825	5.76765	5.91887	6.50661	5.34168	5.88961	6.03833	5.75052	6.33908	5.46948	6.8428	6.30354	5.98541	6.37804	6.2481	6.29625	6.49748	5.74144	5.98809	6.74866	6.35261	5.70346	5.28597	6.84047	6.83311	5.90474	5.75349	5.85195	6.4366	6.40861	5.79068	6.43489	6.52973	6.03553	6.84885	5.9101	5.77702	5.7149	6.35786	6.54736	5.64577	5.59519	5.94255
10459_at	8.21199	9.26632	7.93362	8.95703	8.25834	8.77421	8.85669	9.09378	9.59502	8.92528	9.92762	7.94143	8.61124	8.83742	9.11025	9.95382	8.89136	9.74533	9.25528	8.71683	9.42106	9.71491	8.30606	9.69625	9.24721	9.94601	9.40728	7.78848	9.26612	9.95617	10.3531	9.05748	11.0276	8.22288	9.05244	8.98718	9.70052	9.50891	9.54617	10.2334	9.66396	9.80952	10.4391	9.3596	9.62917	9.1029	9.24513	9.78697	9.38325
1045_at	5.82017	5.89682	5.27038	5.31425	5.2171	5.49289	5.53581	5.33695	5.42198	5.56996	5.15461	5.23847	5.31199	5.31079	5.59773	5.13728	5.65421	4.94804	5.35695	5.38935	5.57757	5.02536	5.68118	5.15816	5.23477	5.21371	5.38777	5.05266	5.18221	5.09429	5.69457	5.41311	5.30952	5.03803	5.31437	5.22046	5.47603	5.20102	5.17792	5.10478	5.20106	5.13313	5.097	5.1085	5.53446	5.42557	5.4355	5.1999	5.21811
10460_at	6.12102	7.2693	6.33591	6.55065	7.42425	7.34742	6.21477	6.67071	7.44441	6.0341	7.18387	6.4616	7.97419	7.33518	7.65379	7.39569	6.9231	7.18892	8.04305	6.93894	7.51396	7.50084	6.27147	7.19958	6.90787	5.25002	7.66822	7.0214	7.40792	7.41419	8.16996	8.112	9.03995	7.17233	8.09852	7.52377	7.4037	6.71027	6.96238	8.25113	7.16942	7.41487	7.80132	7.2382	5.80212	6.9133	6.21443	8.11194	6.83785
10461_at	6.0602	5.16877	9.13689	7.9343	7.8289	7.95493	6.51379	8.28886	6.50345	5.87109	6.77393	8.57817	6.51338	8.6918	8.49308	7.56802	8.56906	8.93004	7.90451	7.84938	7.3902	7.22412	7.86069	6.44465	7.86826	9.74717	8.16628	7.16339	7.04011	7.86625	7.02423	6.84635	6.09802	9.13468	7.06149	9.22594	7.53413	7.80531	8.2134	8.61281	8.30097	8.89431	8.07812	8.36742	8.53003	7.80248	5.64163	7.59255	8.20152
10462_at	5.75815	5.2384	5.4283	5.62367	4.99031	5.63617	5.37169	5.1175	5.10249	4.89607	5.30905	6.92119	4.8922	5.28699	6.01056	5.08969	5.1845	5.43446	4.97524	5.32646	4.99343	4.91992	4.80395	4.75995	4.76173	5.38791	4.70693	5.56748	4.93865	4.85343	4.98354	4.87037	4.98451	5.49103	5.00321	5.16065	5.41812	5.36318	5.46758	5.99799	5.90021	5.36826	4.91741	4.88345	5.38125	5.89754	5.01637	4.78813	5.16822
10463_at	10.3647	10.1195	10.1851	9.9587	10.1813	9.76278	9.5141	10.2742	9.31562	10.2442	10.3211	9.86872	10.2882	9.53039	8.2465	9.97382	9.85799	9.41032	10.4512	9.66384	9.86562	9.71213	10.2791	10.0079	9.95192	10.2107	9.65223	9.96009	9.2188	9.36779	9.60406	9.88834	9.14297	9.57618	10.3291	9.58169	9.94863	9.48245	9.03293	9.26893	9.22771	9.50213	10.0403	9.79472	10.0007	9.63821	9.83908	10.1545	9.55207
10464_at	5.8704	7.64052	7.56781	7.04178	7.75535	7.18914	7.18657	8.20316	7.6188	6.44613	7.24944	6.83001	7.52599	7.76226	6.97045	7.47353	6.1742	7.90384	7.54434	7.76158	8.16382	6.54366	7.22343	7.48276	6.99151	7.71185	7.0844	7.82872	7.50509	7.09937	7.05416	7.70532	7.28311	7.64349	7.42284	7.93077	8.0015	7.72582	5.41669	7.94702	7.5901	7.00185	7.38171	7.97537	6.56838	7.54275	8.39969	7.11835	7.95258
10465_at	7.55016	7.72844	7.26069	7.90726	7.7104	8.32198	7.92668	7.75303	7.2677	7.79195	7.68113	7.61913	7.86684	8.37115	8.87661	8.16995	7.48654	8.63135	8.33256	8.46422	8.83282	8.45098	8.40107	8.68156	8.43048	8.62656	8.31197	8.07457	9.47189	8.50536	8.61822	8.96509	9.54076	8.34337	7.84404	8.63157	8.29288	7.9271	7.97628	9.24516	8.15248	8.39839	9.05302	8.54727	8.30279	7.91388	8.42232	9.29405	8.08085
10466_at	8.7206	9.20105	8.76866	8.6002	9.31506	9.35654	8.75535	9.00313	8.97851	8.67137	8.72173	8.28101	8.77181	8.81021	8.73899	9.28571	8.23918	8.91746	9.49357	9.44284	9.04179	9.56375	8.73397	8.5891	8.90212	9.29588	9.40677	9.1094	9.77911	8.81097	9.39883	9.25932	7.92172	9.39144	8.66703	9.53661	9.08758	8.75117	8.00936	9.32808	9.73601	9.29119	8.75856	8.62908	8.36611	8.89949	9.15354	10.1175	9.85581
10467_at	10.0402	10.3356	10.1171	10.6374	10.2639	10.941	10.4204	10.4967	10.2491	10.3641	10.4373	9.87002	9.85256	10.9838	10.6156	11.0563	9.79899	10.7529	10.667	10.7612	11.6118	10.7531	10.5877	10.8149	10.8616	11.0363	11.2244	10.239	11.3202	10.9791	11.0105	10.9854	9.90977	10.4658	9.96499	11.1146	10.9038	11.2043	10.4394	11.5124	10.4667	11.3616	10.9399	10.659	10.345	10.0013	10.5867	11.3686	11.0863
10468_at	5.42998	5.31558	5.95705	5.4972	5.84248	5.76544	5.32624	5.43433	5.15464	5.31019	5.5275	5.70811	5.74106	5.38757	5.87065	8.35897	5.30207	8.48141	5.65032	6.98242	8.77476	6.38243	5.80875	5.44933	5.42937	5.08821	5.25028	5.32167	5.89349	7.91466	5.57756	6.59344	5.0209	6.87571	6.93566	6.36889	5.38187	6.78599	5.31087	5.82849	5.60773	5.18494	6.84232	5.39014	5.25531	6.17734	5.80685	5.25246	5.63555
10469_at	7.36133	7.97555	7.51937	7.41685	7.33266	7.91158	7.99925	7.61562	8.03878	7.60629	7.89254	7.13622	7.51205	7.23262	7.48936	7.69848	7.34385	6.94164	7.67037	7.63887	7.47675	7.68392	6.75388	7.457	7.42605	7.93425	7.81338	7.40321	7.83576	8.28797	7.88815	7.5406	7.58586	7.14725	7.17486	7.45662	7.84069	7.33737	7.66735	7.82708	7.66914	7.76249	7.71132	7.18977	7.92224	7.11373	7.84744	7.82104	7.59145
1046_at	5.53278	5.35025	5.38781	5.16645	4.96268	5.27097	5.27463	5.25518	5.28474	5.01261	5.10852	5.1539	4.9224	4.81122	5.25672	5.02534	5.08037	4.82952	4.92657	5.0049	5.19992	4.87183	5.00006	4.64141	4.84937	4.82021	4.55735	5.49231	4.7392	4.88996	4.76298	4.94955	5.06366	5.0107	5.4927	4.89977	4.90111	5.28306	5.21435	5.00433	5.1656	4.787	4.85519	5.38932	5.55038	5.12623	4.98339	4.94032	4.83997
10471_at	9.03216	8.75774	7.77298	8.69158	8.5107	8.64927	8.38818	9.04081	8.7493	8.77634	8.40778	7.965	8.53101	8.00983	8.68063	8.60799	7.67469	9.14458	8.20271	8.26626	8.68071	8.30495	8.83289	8.73717	8.53098	8.31189	8.54183	9.17066	7.63519	8.04012	8.49646	8.35257	8.91444	7.73311	7.95036	8.45022	7.99196	8.35906	7.78705	8.59047	7.949	8.41624	8.49268	8.21321	8.18684	7.81249	8.72554	8.52222	8.29322
10472_at	7.78522	6.29489	6.7989	6.84931	7.99951	6.94798	7.10266	7.89001	7.33061	7.15554	8.9493	6.80741	7.29599	6.90736	5.01113	6.5115	8.10361	6.21353	5.53215	6.65553	5.13173	6.57833	6.82401	6.40638	6.77156	6.95149	7.11319	6.89407	6.99287	6.95029	6.41679	6.4255	8.65845	5.40592	7.27635	5.90813	6.15934	5.92537	6.40981	5.31887	6.87365	6.56879	7.05553	6.79725	7.19893	6.61954	7.0144	7.12702	6.83019
10473_at	9.42821	10.2981	10.4619	10.0994	10.445	10.6007	10.2372	10.271	10.5714	9.61978	10.2984	10.1074	10.0902	10.194	10.3917	10.3693	9.85917	10.5667	10.5382	10.5582	10.5525	10.6519	9.90639	10.5757	10.1765	10.5055	10.1704	10.1944	10.0157	10.6152	10.604	10.7269	10.5118	10.3183	10.6305	10.1135	10.5386	9.85752	10.4742	10.5391	10.2691	10.3316	11.0293	10.4272	9.86551	10.8134	10.7087	10.9922	10.888
10474_at	6.40581	6.79825	6.38102	6.60756	6.55412	7.00348	6.70097	6.2751	6.96901	6.40932	6.00559	6.5192	6.98079	6.2599	6.74849	6.36083	6.6807	6.57498	6.87745	6.18423	6.6544	7.02637	6.31293	6.49308	6.36907	7.00191	7.1744	6.33833	6.23549	6.70342	7.10477	6.53442	6.51681	6.35546	6.24425	6.67006	7.02137	6.75075	6.88914	6.91248	6.65084	6.76403	6.71406	6.39389	6.59774	6.72106	6.58967	6.68859	6.6188
10475_at	5.59595	5.46316	7.41704	6.05122	6.53814	6.55637	5.97622	5.43384	5.94516	5.69048	5.44183	7.36438	5.93643	8.22932	8.12667	6.14572	5.87132	8.18416	7.88358	6.98253	8.47326	8.16677	6.08879	6.98832	6.83317	6.63205	6.93249	5.86317	6.861	6.32799	6.14883	6.26952	5.70046	8.14805	5.61578	8.10486	7.33927	8.14673	6.60449	7.62803	6.82296	8.13052	7.02265	7.41344	6.60215	6.48933	5.27041	6.10322	8.22254
10476_at	12.804	12.3935	12.1024	12.4615	12.0518	12.8887	12.5202	12.2415	12.349	12.212	12.7694	12.0501	12.4094	12.134	13.0115	12.4763	12.063	12.8119	12.5243	12.37	12.5318	12.4207	12.8487	12.3519	12.3962	12.5771	12.1457	12.2121	12.5181	12.4814	12.4148	12.3942	12.0734	12.451	12.743	12.8238	12.5816	12.6298	12.3232	12.7382	12.4289	12.4632	12.4317	12.3588	11.9803	12.3105	12.4301	12.4637	12.2196
10477_at	10.6182	10.639	10.0947	10.5472	10.655	11.076	10.1121	11.1101	10.2727	10.2433	11.3904	10.3144	10.3884	10.2672	10.3629	10.1811	10.9304	10.4654	10.8337	9.67291	11.4037	10.343	10.1606	10.7177	10.2419	10.4827	10.0505	10.6977	10.9331	10.4452	10.8651	10.5542	11.6152	10.156	11.133	10.5953	10.437	9.63499	11.0463	10.5792	10.0958	10.5219	11.6592	10.626	10.2566	10.6194	10.9883	10.8608	10.93
10478_at	6.77601	7.05287	6.716	6.72756	7.0886	6.81647	6.87641	7.26568	7.03281	6.70772	7.55503	6.537	6.17996	6.22193	6.47956	7.21945	6.56175	6.47337	6.97545	7.24081	7.70104	6.61582	6.91214	7.40855	7.02103	6.92004	7.10686	6.49817	6.75324	6.59152	7.32399	7.14436	7.61401	6.9383	7.56123	6.75365	7.34676	7.01396	6.57083	7.32651	6.77557	6.32115	7.15084	6.68561	6.15203	6.68222	7.56185	7.27153	7.142
10479_at	11.6214	9.83469	9.89244	11.0078	10.1034	9.91403	10.04	10.0297	9.38506	10.9037	11.1364	9.82677	9.63873	9.40367	7.58671	10.6989	11.4342	10.2928	8.93505	9.39222	8.68699	9.45453	11.376	9.69359	10.538	10.4186	9.49446	10.3611	9.64477	9.9895	9.2076	9.43618	9.09939	9.15662	10.2963	9.36807	8.96516	9.03885	9.47153	8.76694	8.90856	9.58036	10.227	9.60774	10.4698	10.1727	10.286	9.355	9.40353
1047_at	6.77266	8.02322	7.79393	7.75554	7.86813	8.0015	7.51809	8.75926	7.80313	6.15147	9.50059	6.44557	6.88214	6.3436	4.25967	7.46306	5.93336	6.75479	5.19603	4.94189	6.19846	6.69129	6.69596	6.55944	7.20984	5.17088	4.89742	8.03765	7.64313	9.67326	5.2023	6.68624	9.2139	4.56362	8.63476	4.7179	7.50757	4.23545	5.46892	5.28225	8.17393	7.31921	7.33069	7.46133	5.72772	6.23402	8.96019	7.55327	4.74087
10480_at	9.63052	11.5284	10.4155	10.1493	11.1055	10.5416	11.7036	11.2705	10.9912	9.75972	10.2377	10.5773	10.9973	10.3095	12.0777	10.7069	9.82486	10.8308	11.1637	10.9691	11.2007	10.8111	10.3486	10.9781	10.5096	10.4608	9.80204	11.3701	10.6831	9.76277	10.0835	10.7527	10.7848	10.7708	10.3472	10.3772	10.6351	10.9439	9.44798	11.1267	10.3503	10.6518	10.4082	10.9098	10.2386	10.4591	11.3327	11.1165	11.1328
10481_at	5.13792	5.435	4.95824	4.82207	4.82994	5.1807	5.12339	5.17923	5.35786	4.85496	5.4755	5.03969	4.79999	5.123	5.65686	5.87352	5.25378	4.77551	4.98208	5.09165	5.03207	5.00975	4.91829	4.92797	4.73115	5.14805	5.55497	5.27974	5.25843	5.02925	4.94468	4.9481	4.75363	4.94598	5.27192	4.85917	5.04589	4.88859	5.16151	4.9256	5.1754	4.78296	4.97813	4.86968	5.16786	5.08598	4.97848	6.4396	4.89471
10482_at	8.65353	9.41775	9.38963	8.5352	9.0109	9.22384	8.93933	9.35137	9.56337	8.89269	9.2122	8.9041	9.18839	9.18946	9.27556	9.18943	8.89244	9.67366	9.23776	8.90273	9.5331	9.25399	8.28077	8.89941	8.54083	9.10243	9.35147	8.90162	9.23554	9.14159	9.12923	9.1355	9.4505	8.85047	8.91345	8.92984	9.06788	9.15848	9.13305	8.64495	9.6535	8.91718	9.58841	9.1772	9.14254	9.32018	9.40797	9.28041	9.4892
10483_at	8.63612	9.49045	9.3895	8.94001	9.52268	10.0008	9.28269	9.60703	9.36443	9.26337	9.08364	9.25932	9.15523	9.35752	7.86181	9.50996	8.34845	9.25701	8.99423	9.86442	8.68591	9.2674	9.08795	9.41096	9.13077	9.33075	8.94141	9.47416	8.64028	9.10445	8.80851	9.48996	8.92391	9.42138	9.94439	9.09681	9.37884	8.90859	9.08918	9.05855	8.95107	9.44716	9.62688	8.24443	8.95758	9.31471	10.0878	9.44408	8.80148
10484_at	9.37459	8.29637	9.37814	8.77832	9.27051	9.77217	8.73781	8.96207	8.80749	8.53653	9.29133	8.50738	8.49856	8.94146	9.85084	9.31345	8.99641	9.3657	9.81093	9.08998	9.67939	9.7013	9.14754	8.24852	8.58605	8.97653	9.07572	8.82127	8.8295	9.37505	9.2785	9.03772	9.86496	9.3194	9.15585	9.32051	9.35805	8.85482	8.44569	10.3837	8.81969	8.63864	9.00508	8.407	8.12017	9.36489	7.92206	9.15327	10.2221
10485_at	12.209	13.9439	13.0146	14.0949	13.7824	12.5952	13.5169	13.5126	13.4545	12.6262	14.1859	14.1219	13.9245	13.4661	9.13471	13.4986	13.955	13.0364	12.2731	14.1572	7.12726	12.9413	13.7025	13.821	12.9935	14.0492	13.882	13.8191	13.081	13.4427	13.4786	14.0745	11.7748	11.964	13.8509	12.1445	12.3985	13.115	13.2228	11.2575	13.1365	12.2985	13.754	13.8066	14.1951	13.1694	13.5273	13.9765	13.0022
10486_at	11.9982	5.56906	9.41938	9.44132	8.08969	7.09004	7.37109	8.08022	6.29851	10.6436	8.9246	8.16464	5.56017	8.92212	5.6745	9.27938	10.5829	9.01482	8.56807	9.19938	5.11669	8.66956	10.5438	9.02241	9.61505	5.96027	9.62262	7.3289	9.09968	8.50769	9.01385	9.51619	9.63525	8.19269	9.56666	9.51296	8.84255	8.67255	9.92373	7.91235	8.15732	9.45203	8.76194	9.03735	8.28439	8.44818	6.34099	9.89134	9.45136
10487_at	11.1025	10.4055	11.6163	11.3023	10.9286	11.2957	10.6623	10.2579	10.7597	11.1261	10.5967	11.5685	10.8612	11.8239	12.3376	11.3856	11.1093	11.9363	12.1462	11.8553	11.6337	11.9634	11.5511	11.5699	11.6084	11.8787	11.7131	10.4063	11.8222	12.0284	11.3258	11.4757	11.5432	12.1891	11.8381	12.1988	12.0481	12.1126	11.7985	12.4508	11.528	11.1751	11.8205	11.513	11.7154	11.8929	10.3238	11.1106	11.1848
10488_at	9.09192	8.65349	8.89301	9.20179	8.20422	9.06351	9.03503	8.90252	9.25852	8.94649	9.06062	8.31973	7.65305	8.35748	8.41052	8.80315	8.58384	9.24596	9.36854	9.18567	8.9538	9.256	8.80021	8.20848	8.3977	8.7108	8.07359	8.13521	8.92093	8.54773	8.20637	8.14406	8.34203	8.39987	8.19634	9.17602	9.66613	8.58318	9.08657	9.64896	9.25441	9.38842	8.4959	8.88582	8.94698	9.20432	8.91765	8.52429	8.87139
10489_at	7.89229	7.73855	7.37423	7.54892	7.2503	7.59363	7.52839	7.90731	8.4176	8.16466	8.10771	7.14004	8.24127	7.77059	8.63904	8.28496	8.63087	8.29957	8.20213	7.75908	8.2977	8.34861	7.27954	7.83032	7.30687	9.29113	8.65866	7.22265	8.29811	9.16903	8.76426	8.17018	8.19362	7.22861	7.37724	8.24114	8.39474	7.88559	8.19243	9.14564	8.41307	8.62439	8.21513	7.77543	8.23842	7.99202	7.79126	8.25732	9.11007
1048_at	4.53652	4.64161	4.69883	4.55696	4.52999	4.4291	4.28341	4.49153	4.60167	4.42291	4.58389	4.5989	4.46007	4.55668	4.31122	4.46049	4.41851	4.44823	4.32549	5.57381	4.66857	4.31299	4.2594	4.50293	4.18692	4.21657	4.37934	4.65812	4.26252	4.51871	4.7017	4.60471	4.92396	4.63261	4.69974	4.61365	4.53847	4.4891	4.42101	4.3729	4.76689	4.55744	4.78976	4.70988	4.67197	4.54115	4.71576	4.54633	4.34088
10490_at	10.6871	9.16488	9.68661	10.456	10.112	10.5402	10.2744	9.96522	10.3125	10.5935	10.0389	9.59186	10.0121	9.50217	10.4314	9.55119	10.2686	10.3596	10.0681	10.2052	9.69262	10.2191	10.4091	9.87568	10.2204	10.0899	10.2449	9.7228	9.24773	9.49021	10.0981	9.88069	9.29411	9.84514	10.0626	9.51187	9.41107	10.1515	10.3563	10.7073	9.78674	9.83807	9.97673	9.15718	9.83074	10.2478	9.39889	9.70027	9.95048
10491_at	7.72019	8.67802	9.1283	8.15144	8.83838	9.59315	8.8391	7.61866	8.91102	7.99539	6.72329	8.53304	9.4427	8.63548	9.42583	8.55882	8.01724	8.64066	9.06514	8.07846	9.70931	9.38124	7.41508	8.3067	8.2874	9.10568	8.50989	8.56069	8.18065	8.23603	8.6103	8.67285	7.88549	8.60245	7.74174	9.48791	8.94864	8.75944	8.41411	9.08472	8.53965	9.49119	8.36097	8.39504	8.86633	8.68825	8.3342	8.53426	9.01178
10492_at	7.75299	8.60865	8.55692	8.69105	8.86361	9.28131	8.5522	9.07967	8.66026	8.13838	8.33572	8.57578	9.22861	8.64834	7.85087	9.64465	8.11031	8.14966	9.48534	8.77714	9.85454	9.68213	8.74848	9.12356	8.37179	7.7402	9.34686	9.14177	8.68924	9.26587	8.53905	9.60496	9.43047	8.99078	9.37086	8.80617	8.20366	9.15401	8.33815	9.52	8.43795	8.42985	9.17417	8.46538	7.94656	8.20403	8.86941	9.73241	7.47284
10493_at	8.81129	9.49707	9.40379	9.19256	9.47418	10.2678	9.67977	8.67581	10.006	9.03103	8.78197	9.51802	9.1609	9.36311	10.8096	8.50491	9.08634	9.59875	9.54561	9.52471	9.22328	9.92223	8.45313	9.5027	9.45435	9.91124	10.1878	9.04219	8.96906	9.39998	10.348	8.93099	8.99824	9.4824	9.19732	9.06853	9.60634	10.1266	10.1854	9.12652	10.1779	10.3344	9.1937	9.4628	9.74951	10.5594	9.7003	8.51731	9.53905
10494_at	8.68801	8.52632	8.27913	8.25116	8.02374	8.05609	8.24685	8.3786	8.89891	8.45368	8.57668	7.83937	8.09293	7.48058	8.18237	8.21104	8.84817	8.35006	7.7806	7.92454	8.3588	8.02572	7.63209	7.82972	8.02053	8.03669	8.85064	7.84196	8.05093	8.50271	8.79134	7.97242	8.29811	7.16185	7.32824	7.80693	8.07942	7.98461	8.66612	8.33204	8.487	8.55785	8.3451	7.49768	8.57393	7.91859	8.48233	7.79006	7.98912
10495_at	6.15922	5.94112	6.19788	5.77313	5.81966	6.47349	5.85408	6.31584	5.75464	6.47178	6.53449	6.08146	6.42126	5.5755	6.0702	6.35307	5.89892	6.72193	6.47961	6.33521	6.32454	5.7378	6.37617	6.08783	6.21119	6.07169	5.71726	5.99538	6.32141	6.90328	6.06301	6.38974	5.9438	6.49132	6.7551	7.49523	6.05453	6.25845	6.2235	6.45567	6.01424	6.42018	6.12218	6.48173	6.27224	6.47186	5.9634	6.52892	6.23094
10497_at	8.96971	8.97236	8.96357	8.27118	8.61904	8.88735	8.9674	8.56293	9.01525	8.67213	6.14504	8.18585	8.12192	8.58013	6.60272	8.98532	8.46985	8.39974	8.64034	7.98844	7.44122	8.76069	8.36674	7.13782	7.84028	8.16118	7.70563	7.42587	8.70396	8.78172	7.14127	7.98395	6.71833	8.71607	9.51828	8.44361	8.13607	7.79423	8.60204	8.421	8.30221	8.73446	7.82105	8.5793	8.78573	9.12992	8.84812	8.93649	7.9071
10498_at	7.83593	7.58884	7.28263	7.19009	6.59534	7.63026	6.49524	7.19362	7.97116	7.80252	7.50435	7.2914	7.72673	6.92418	8.71285	6.34628	8.09721	7.62301	8.23288	6.77944	7.86676	7.43082	6.36457	6.66313	7.16224	7.87632	8.14268	5.78953	7.46357	8.06691	7.96577	7.2734	7.65293	7.12124	8.36494	7.97883	8.04006	7.26909	8.03274	7.66172	7.78167	7.59504	7.12405	6.97823	7.77546	8.50546	7.12413	7.83653	7.35605
10499_at	5.53736	5.61415	6.19128	5.55911	6.22195	5.1989	6.1173	6.17545	6.06661	5.26725	6.87731	5.39739	6.39178	5.23794	5.15471	5.81925	6.13698	5.28035	5.0659	4.98239	5.49931	4.90641	5.3489	5.39488	5.69976	6.39679	5.20235	6.36524	5.01912	5.67304	5.18108	5.39644	6.36391	4.77857	5.25545	5.06955	5.04712	4.93294	5.35559	4.99244	4.66863	5.34998	5.30126	5.10665	5.24681	5.36401	5.9082	4.94978	6.35712
104_at	6.87557	6.50629	6.45222	6.49627	6.07209	6.15792	6.61902	6.59295	6.60087	6.61752	6.88675	5.96746	5.94449	6.19955	6.08323	5.65694	6.49595	6.06079	6.1589	6.18058	5.84615	6.13831	6.56598	5.97185	6.18012	5.40341	6.01206	6.32975	6.37322	6.04944	5.98317	5.5907	6.4083	6.54962	6.41741	6.68762	6.15014	6.19748	6.16843	6.28561	6.07772	6.11829	5.89794	6.23999	6.03709	6.23437	6.07905	5.82977	5.96737
10500_at	7.16279	7.42706	6.54996	6.43921	6.64446	6.47361	7.28221	6.70278	6.77515	6.70873	6.8859	6.48542	6.898	6.36158	6.60961	6.31017	7.28933	6.5788	6.45498	6.2369	6.52072	6.11057	6.27202	6.25682	6.33892	6.94019	6.71139	6.81324	6.12886	6.65932	6.39636	6.06289	6.55648	6.68049	6.6349	6.641	6.54214	6.41502	6.78761	6.55149	6.54619	6.47477	6.75089	6.29404	6.88745	6.6543	7.0229	6.00362	6.09983
10501_at	6.72985	6.89584	5.81962	6.18845	5.93329	5.58055	6.73517	6.52182	7.01657	6.5129	6.42585	6.03584	6.34272	5.60996	5.8244	5.74072	6.60023	5.60443	5.7093	5.76625	6.17441	5.66625	5.69966	5.53456	5.68372	6.24329	5.75766	5.93114	5.67493	5.92554	6.0971	5.45701	5.73329	5.52473	5.83638	5.65265	5.57358	5.76649	5.93044	5.77837	6.01165	5.61531	5.51134	5.47736	6.43815	5.82701	6.22348	5.52728	5.61275
10505_at	7.87265	7.33916	6.70837	6.95404	7.14538	7.01141	7.17362	6.99625	7.1678	7.18457	7.7531	6.68634	7.43614	6.92688	6.52205	6.86622	7.53664	6.92975	6.38277	7.25705	7.10993	7.57465	7.77077	6.87178	6.99016	6.64085	6.82963	6.97528	6.69862	6.48894	7.94283	7.10492	7.43317	6.57335	6.78876	6.68729	6.93671	6.8828	7.49238	6.17047	7.04776	7.26404	6.86172	6.67081	6.43955	6.4626	7.10411	6.92048	6.29133
10507_at	8.94805	6.30931	7.97572	7.08598	6.11073	6.09726	6.59307	6.20232	6.10994	9.80884	7.07009	6.9494	7.33603	7.35265	6.37736	6.5717	7.82589	8.53568	6.53394	7.43178	6.44696	6.79662	8.3046	8.31841	7.7318	6.96218	6.48505	7.04792	7.56176	7.76401	6.72597	6.94824	8.1453	7.79487	9.29048	8.2701	7.14048	7.42344	7.29114	6.59018	7.88614	6.82904	7.23175	8.21148	8.02206	7.59768	6.65337	6.99802	6.59381
10509_at	7.31265	7.32681	7.38442	7.63745	7.86913	7.32653	7.6017	7.8078	7.64107	7.95768	7.88926	8.12379	7.21088	8.30803	7.97623	8.21063	9.44869	8.28249	8.03787	8.68517	10.4077	9.00723	7.05268	8.19598	8.17297	9.27284	9.08149	7.14718	7.45231	8.99822	9.55291	7.98469	7.92841	7.84113	8.53326	8.67635	9.45596	9.00777	9.58862	7.69164	9.07271	8.71902	8.08237	8.10101	9.01588	8.62561	7.22062	7.83837	8.34887
1050_at	6.66412	5.84651	8.2656	6.88393	5.91587	6.49172	6.14659	6.18343	5.55547	7.85513	5.59068	7.9849	5.24395	9.05188	8.98945	7.134	7.46537	8.81344	7.29542	7.47546	5.08384	6.90577	7.01665	7.26547	7.92038	9.37964	8.13527	5.42185	10.1161	8.66515	7.57325	7.42468	6.15857	9.85889	7.35135	8.39788	6.95025	9.66098	8.90717	7.78521	7.52375	7.88539	9.38105	8.799	8.32276	7.87661	6.03252	7.34976	7.84498
10512_at	6.54262	5.944	7.84475	5.77433	6.04162	8.02076	5.36687	4.9578	4.89471	6.79021	5.25629	5.83535	7.01494	5.27387	6.14441	5.14264	5.16003	8.55435	7.30969	5.10696	6.98487	5.62783	7.09169	4.68262	6.25496	6.7784	6.29377	5.03725	7.3984	6.00018	4.91717	4.91268	8.1636	5.65413	6.00571	9.01479	7.26288	4.86115	6.67763	5.60472	5.30958	6.59997	7.83705	5.31119	5.00439	6.33591	6.29616	4.97888	4.72816
10513_at	8.8837	8.7437	8.63654	8.9966	8.97569	9.21398	9.36489	9.26703	8.65474	9.48369	10.1392	8.69236	9.25527	8.74177	8.88502	9.1919	8.73775	9.20178	8.64112	8.35207	8.75106	8.54034	8.9728	9.3091	8.96772	9.08682	8.89213	9.37917	8.83648	9.2507	8.99685	8.8213	8.54262	8.50849	9.44274	8.74348	8.39921	8.36922	8.37583	8.56259	9.05085	8.91328	9.00586	8.55782	9.14981	8.81926	9.04158	9.12014	9.35198
10514_at	6.75687	6.40178	6.18587	6.02479	6.02897	5.97464	6.2606	6.3942	6.58225	6.47764	6.15256	6.06273	6.63653	6.15759	6.26388	6.31506	6.56063	6.01296	6.32163	6.14994	6.57875	6.183	6.31028	6.15904	6.03236	6.64136	6.56087	6.24925	6.11898	6.33726	6.45924	6.04516	5.77767	5.72272	6.12239	6.22452	6.06217	6.24731	6.00223	6.17279	6.25304	6.26305	6.17118	5.78899	6.12088	5.90719	6.84279	6.71655	6.36332
10516_at	7.12784	5.54038	9.85235	7.43662	6.14972	8.89092	6.01963	6.07757	5.38919	6.66973	6.15032	6.27922	5.43979	7.38441	8.80435	9.16458	7.24691	9.81645	9.49763	10.2492	5.5034	7.89904	7.52495	7.94703	9.03754	8.44513	8.7779	6.1159	7.64047	9.13877	9.71758	9.86286	6.60146	9.22603	7.01606	8.16994	10.2846	10.3887	10.5291	8.4926	8.55846	8.36823	6.82249	8.75926	6.66569	10.0359	5.39576	7.01437	8.16799
10518_at	7.38533	7.20827	6.7893	7.33005	6.78665	7.09882	7.49224	7.14537	6.68226	6.85321	7.82028	7.14381	7.06011	7.37885	6.98222	7.40713	7.59019	7.02016	6.32414	7.32031	6.63078	7.06772	6.98342	7.1891	6.7522	6.72798	7.30439	7.19553	6.92346	6.86273	7.96624	7.61813	8.46299	6.89115	6.8208	6.59829	7.44787	7.18178	8.18039	7.02524	6.84612	7.16315	7.63898	6.29204	7.30041	7.33984	7.33797	7.53423	6.9795
10519_at	8.75578	7.74698	9.20685	8.98019	8.68933	8.81617	7.77887	8.68439	7.99218	9.12087	7.59638	8.92185	8.30387	9.4427	9.369	9.22964	9.02304	9.92118	9.53194	9.83415	10.6452	9.98904	9.04458	9.38953	9.38119	10.0154	9.29156	8.27236	9.6876	9.93531	9.68197	9.52135	7.86828	9.92137	8.06821	10.4435	10.0254	9.90664	9.67927	10.1965	9.63521	10.4723	9.15909	9.45546	9.75577	9.25131	8.26802	9.08925	9.41026
1051_at	9.76998	7.91388	11.1093	10.0286	9.89693	10.9972	9.20586	8.5533	8.31717	9.56948	9.03987	11.431	8.69746	11.5754	12.5448	11.0329	10.5597	10.9871	11.1486	11.8815	12.3462	11.7566	9.93709	10.4966	11.4272	11.0516	11.6955	8.8408	10.7635	11.7787	11.8594	11.1017	9.57541	11.8526	10.5854	11.8163	11.9528	11.9726	11.206	12.3214	12.29	11.6987	10.6035	11.3973	10.7664	11.2923	6.63762	10.9533	11.0337
10520_at	7.30568	7.30235	7.76049	7.38328	7.87248	7.70817	7.68459	8.31688	7.40748	7.93114	8.54869	7.87033	8.07466	8.52462	7.03123	9.00627	7.87679	8.9866	8.69681	8.36393	8.11505	8.32088	7.99166	8.31093	7.55415	7.46566	7.96648	7.91229	8.87804	8.85675	8.56791	8.35012	8.03408	8.42976	8.98932	7.82438	7.18574	8.20861	8.21386	8.31024	8.75509	7.44973	8.44035	8.18598	8.27613	8.40328	8.0036	8.18062	8.13102
10521_at	6.78197	6.98567	6.32915	6.95545	7.3805	6.42323	7.27959	7.20543	7.01579	7.82648	6.80637	7.04953	6.72443	6.94638	8.3488	6.90579	7.02893	6.21158	6.4908	6.31479	8.81969	7.54672	6.56028	8.86009	7.17775	8.15267	8.33396	7.44717	6.76738	8.03443	8.11479	7.10363	8.74281	6.88052	6.35525	6.60359	8.22885	8.84483	6.86961	8.13237	6.9879	6.71538	7.47861	6.5009	6.65183	6.64288	7.07121	6.86771	9.41432
10522_at	9.94808	10.5583	8.99858	9.35628	8.88268	8.29627	9.80951	9.35483	10.5355	8.99212	10.2583	8.38375	10.3283	8.03094	8.48805	8.3578	9.52239	8.54256	8.35994	8.32439	8.22019	8.30894	8.76105	8.03402	8.68109	9.40774	9.4344	8.91545	7.70149	7.91008	8.37183	8.62975	8.3715	6.89683	8.20785	8.18121	8.89379	8.11992	7.67207	8.17331	8.26899	8.71668	6.67671	8.41682	9.29016	7.45418	9.93475	8.576	8.42711
10523_at	6.713	7.64879	6.8209	6.79007	7.08791	6.72409	7.10053	7.27508	7.31918	6.53617	7.4193	6.66991	7.3873	6.87057	6.7695	6.71575	7.08732	6.74714	7.12841	6.9327	6.99465	6.8515	6.71255	6.84239	6.73041	6.53721	6.81345	7.03792	7.12994	7.04523	6.85477	6.90181	7.42614	6.90595	7.30565	6.81116	6.66917	6.77699	6.55344	6.552	6.927	6.67724	6.95718	6.98814	7.19682	7.00635	7.26493	7.21461	6.83353
10524_at	8.56148	8.80866	8.1344	8.3871	8.11815	8.32486	8.66697	8.72215	8.83378	8.55747	8.80117	7.6686	8.5401	7.82419	7.81588	8.2195	8.39895	8.60848	7.9617	8.52751	7.99376	8.32965	7.6014	8.17734	7.88234	9.19669	8.61734	8.14529	7.79629	7.93193	8.51834	8.20734	8.05205	7.72602	7.2755	7.50058	8.05613	8.17764	8.15868	8.27152	7.80541	8.30132	8.24651	7.75942	8.63938	8.12668	8.32058	8.03257	8.3891
10525_at	9.48032	9.1265	8.93572	9.02699	9.1174	9.23683	9.05769	8.7122	9.42949	9.62488	9.01532	8.20162	10.3797	9.20323	8.73164	9.19949	9.3309	8.90185	9.17286	9.18841	9.21064	9.57268	8.74452	8.75225	8.7811	10.1706	10.3675	8.61771	8.5286	8.99584	9.9154	8.99162	8.82817	9.34174	9.20006	9.36404	10.2222	9.43985	8.97582	9.18487	9.32271	9.64676	9.64713	9.03025	8.79863	9.08245	9.39168	9.14481	10.1539
10526_at	7.55171	8.12316	8.13072	7.94348	8.38715	8.02266	7.94891	8.14473	8.0165	7.55645	7.92261	7.8768	7.80349	8.06913	7.26365	8.42223	7.49677	8.15301	7.81816	8.03041	8.43424	8.03542	7.85119	8.16424	7.72438	8.48747	8.21153	8.28977	8.14041	8.37407	8.4501	8.11519	7.74501	7.86167	7.88886	7.64018	7.66046	7.63805	8.03147	7.45746	7.89758	8.14092	7.98898	7.54945	7.84592	8.06005	8.42935	8.08582	8.36018
10528_at	9.31069	10.225	9.12254	9.5288	9.49543	9.7754	10.3775	9.81354	10.2052	9.18236	9.95407	9.60984	10.0875	9.93666	9.37132	9.74423	9.07342	9.57546	9.58933	9.69661	9.67263	9.23547	9.50425	9.4914	9.46548	9.40763	9.05274	9.85589	9.17053	9.64272	9.39313	9.69891	10.3736	9.51362	9.79425	9.19974	9.24347	9.7842	9.86976	9.78382	9.32191	9.03605	9.96264	9.20359	9.88396	9.13382	10.2353	10.5712	9.595
10529_at	7.33865	7.74235	7.30934	7.49664	6.48581	6.32517	7.71167	8.01737	7.54432	7.31129	6.29526	7.13108	5.72584	6.18335	6.23725	6.54957	7.74842	7.88312	6.17276	7.17663	6.11944	6.36844	8.01442	6.89654	6.92675	7.35839	6.48985	5.92838	6.48426	7.2226	7.35455	6.05248	5.7607	6.23185	6.50633	6.68404	6.62837	6.78595	6.45606	6.60092	6.68294	7.79259	5.83563	7.16011	7.47625	7.5083	6.80841	6.41677	5.82691
1052_at	8.73791	7.80634	10.6547	9.94141	9.02126	10.3254	9.40483	8.95614	8.03039	8.68374	7.79384	11.3066	7.69444	11.4003	12.4276	11.6106	10.1361	11.4887	11.6061	11.6533	11.3803	12.265	10.0715	11.3941	11.9749	10.9143	12.0012	8.52531	11.2106	12.4694	12.4995	11.188	9.56559	12.0035	10.2864	12.2434	12.3585	12.0023	11.8251	12.004	12.2099	12.0228	10.9657	11.6703	10.5314	11.1995	6.7332	9.78343	11.5584
10531_at	9.79024	8.35398	9.05795	8.33533	9.05873	8.73901	8.59101	8.77071	9.34451	9.06444	9.14955	8.46567	9.3171	8.18709	8.66195	8.1565	9.36125	8.60632	8.53606	8.04832	8.92581	8.48418	9.06705	7.74165	7.9492	8.81753	8.04956	8.56974	8.08665	8.32762	7.94033	7.96133	8.46725	8.44155	8.77891	8.43359	8.20606	7.14872	8.39686	8.70045	8.68083	8.37939	8.32361	8.24833	8.47566	8.91502	8.71224	7.83398	8.18505
10533_at	7.23599	6.54469	7.44549	7.55681	7.12325	7.4647	6.52556	6.36353	6.87733	7.09789	6.39886	6.93003	6.94044	7.0642	7.50444	7.248	7.11493	7.08137	7.50335	7.12044	7.81591	7.37656	7.40483	7.21218	7.03055	7.53856	7.01067	6.60666	7.24053	7.39056	7.69676	7.31187	6.76794	7.29336	6.53868	8.12521	7.60295	7.42925	7.71914	8.59445	6.95722	7.63615	7.72904	7.14159	6.89216	6.97188	6.57998	7.30937	7.62805
10534_at	7.31517	8.40333	7.11682	8.0678	6.78114	7.61684	7.96412	7.98529	7.90224	7.17652	7.62386	7.24548	8.31644	7.23114	7.93803	7.71061	7.20542	8.08008	7.79564	8.0245	8.40066	7.61582	7.43941	7.5501	7.39075	8.34365	6.85435	7.69351	7.23274	7.1011	7.51236	7.7628	7.33016	7.25457	6.87064	8.08395	7.98246	7.76266	7.66363	8.58925	7.0678	7.63312	7.90086	6.96989	7.57791	7.57553	7.96474	8.3391	7.78224
10535_at	6.93518	9.06481	7.05842	7.8978	8.98767	9.30916	9.04535	8.42312	9.68848	7.56439	8.63638	7.46047	9.08236	8.40394	8.71678	8.44024	7.61688	8.88613	9.39538	8.04837	8.5993	8.14314	7.93268	9.12553	8.72943	8.25176	8.58271	8.65283	9.17053	8.5428	8.97681	9.59414	11.255	7.49977	9.77848	8.23784	8.52517	8.26903	7.7891	9.72339	7.28996	8.81346	9.58543	8.37781	7.60165	8.32283	9.23411	10.898	8.46467
10536_at	6.5327	6.58573	6.10753	5.56739	6.08216	6.311	6.3844	6.09485	6.17044	5.98328	6.30415	5.97937	6.69426	6.2586	7.9531	5.99569	6.31646	6.03595	7.16791	6.04032	6.84811	6.36159	5.63472	6.19424	5.80689	5.83197	6.15593	5.93057	6.03945	5.40474	6.73674	6.02228	6.25946	6.27856	6.27024	7.48974	6.53696	6.41803	6.57094	7.40509	6.35446	6.37518	6.11296	6.07478	6.37149	6.20762	6.11314	6.15062	6.1844
10537_at	4.86846	4.85399	8.70163	7.33599	6.07202	8.20839	5.12061	5.15118	5.18904	5.12249	5.22165	7.2527	4.9213	5.77865	5.45683	5.15746	4.80955	11.7853	6.70861	7.85103	6.09095	6.75039	6.89221	5.73627	5.68407	5.63797	4.8944	5.53055	5.06586	7.85525	8.37978	8.64379	6.57014	8.41817	5.71007	5.78934	9.34991	6.41864	4.89138	5.83205	6.00194	8.97984	6.57813	6.6566	6.31418	8.94699	5.34604	6.90628	9.26463
10538_at	6.56128	7.02807	6.52861	6.1265	6.11844	6.2436	6.50637	6.45923	6.33464	6.37176	5.99801	6.73041	6.346	6.38287	6.96588	5.83961	6.07949	6.70425	6.75558	6.619	6.40721	6.14156	6.0356	5.99363	6.80537	6.37369	5.98968	6.31985	6.30519	6.29043	6.4924	6.09452	6.14913	7.06597	6.46923	7.01281	6.69754	6.77433	6.77532	7.1203	7.0244	6.45879	6.44114	6.33065	6.46684	7.06586	6.10383	5.89924	6.20972
10539_at	6.84724	7.10002	6.93876	6.8631	6.68868	6.90602	7.23507	7.03715	7.26219	6.36356	6.6427	6.69423	7.17179	6.53478	7.14425	6.54858	6.52196	6.92954	6.69188	6.8149	6.57775	6.40701	7.06358	6.80282	6.39409	6.99771	6.15028	7.01337	6.8214	6.5219	6.28953	6.79002	6.79575	6.6693	6.72882	6.88392	6.65302	6.5985	6.80923	6.79439	6.60563	6.40475	6.34677	6.7024	6.57845	6.85731	6.95765	6.6751	6.39885
1053_at	5.61987	5.87224	5.2616	5.46092	4.9288	5.22448	5.41505	5.54143	5.48959	5.38745	5.42804	5.32584	5.54686	5.09466	5.53059	5.16036	5.19999	5.33498	5.14971	5.45607	5.17274	5.32774	5.39872	5.39548	5.26198	5.11344	5.01192	5.63076	5.10145	4.90578	4.90726	5.16722	5.01628	5.32954	5.56703	5.00214	5.12126	5.37024	5.63003	5.01767	5.25692	4.97153	4.85104	5.53304	5.37548	5.22135	5.53932	5.21489	5.10883
10540_at	11.2517	11.1755	10.8882	10.8469	10.8611	10.9933	10.6999	10.6037	10.8224	11.0321	11.0102	10.5992	10.8457	10.3846	10.1018	13.9524	10.7712	10.7171	10.6068	10.916	10.5716	10.7384	10.6108	10.7726	10.4612	11.1524	11.1001	10.5326	10.6751	10.1897	10.826	10.5241	11.4063	10.0202	13.1558	10.3051	10.8099	10.5679	10.8728	10.2308	10.8167	10.9883	10.8641	10.3759	10.8412	11.1793	10.884	14.2143	10.6319
10541_at	11.4571	11.4116	11.8482	11.6528	11.7623	12.5689	11.9929	12.3514	11.7277	12.4847	11.2184	12.4839	11.7737	12.0378	11.9195	11.4684	11.6367	11.6573	11.8388	11.7155	12.2709	12.2317	11.3577	12.3519	12.2768	12.4308	11.6206	12.2939	12.0884	11.9594	11.9724	12.0822	12.9134	12.0272	12.615	11.4662	11.6394	11.9736	11.9887	11.9816	13.1013	11.5137	11.8776	12.3872	12.3866	11.9699	11.6317	12.2437	11.0478
10542_at	10.8019	10.1798	10.2135	10.8062	10.1463	10.9118	10.2315	10.2861	10.106	10.8003	10.5542	10.4049	10.3824	11.0195	10.2189	11.2031	10.5473	11.2657	10.7593	11.5958	11.2705	10.5708	11.4066	11.413	11.2619	11.2146	10.7936	10.4377	11.2118	11.483	11.248	11.5353	11.5319	11.0612	11.3012	11.2262	11.0748	11.3978	11.1126	11.1575	10.7938	11.3244	11.2947	11.1953	10.9284	11.3102	10.097	11.284	11.2557
10544_at	5.32426	5.71701	6.498	6.89867	6.60881	6.43846	5.65902	5.7373	6.21922	5.98514	5.83221	6.25485	5.38574	7.51682	6.459	5.48002	5.70462	6.37522	7.02798	6.38145	8.73048	6.60492	6.02865	5.88695	6.12699	5.20109	5.31656	6.04909	6.3487	5.66363	5.63842	6.27427	5.95713	7.62178	5.6441	7.85065	7.02253	6.09571	5.61278	8.19765	5.93443	6.80489	6.43509	6.33957	6.21852	6.66582	5.66516	5.47008	6.22399
10548_at	6.75226	7.68236	8.38389	8.05968	8.33483	9.37774	8.11737	8.22515	8.64669	7.57016	8.17216	7.80848	8.31188	8.60864	9.31577	8.82037	7.63435	8.96452	9.17736	8.97477	9.51527	9.69881	7.61479	8.73693	8.23564	8.91881	8.67943	7.84067	7.90361	8.94884	9.61374	9.0038	8.09699	8.71698	7.92186	8.68551	8.94388	8.99304	9.03964	9.96214	8.54997	8.3196	8.49428	7.5638	7.80434	8.78359	7.28217	8.63683	9.1241
10549_at	9.01252	11.103	11.1469	11.0191	11.2071	12.1426	11.1279	11.5569	11.6832	9.83333	10.7397	10.854	11.5527	11.0467	12.1498	11.3651	9.15552	11.2627	11.89	11.9436	12.3947	12.0292	10.6191	11.7432	11.0813	11.0555	11.4362	11.2793	12.0864	11.636	11.952	11.6468	11.205	11.3444	11.6248	12.2666	12.3003	11.4857	11.9452	12.6604	11.2481	12.4855	10.3437	10.7436	9.44729	11.2681	11.2978	11.9661	11.2347
1054_at	7.43125	6.90621	7.61996	7.48008	7.55287	8.70444	6.8923	7.4238	6.63738	7.51699	7.62191	7.83422	7.0001	8.84007	7.94307	8.91046	7.56531	8.98228	8.26888	8.73854	8.02916	8.9729	8.48099	8.6163	9.19223	7.98545	8.56374	7.24539	9.71058	10.036	9.0044	8.66861	9.52229	9.01577	8.65192	8.14788	9.41666	8.38461	8.42138	9.06042	9.14269	7.67625	9.07767	8.0592	8.18673	8.56032	7.02037	8.78098	8.68193
10550_at	11.6228	10.0227	11.7683	11.3255	10.9733	11.9837	11.3683	10.2387	11.5028	11.7513	9.52631	11.3817	10.6825	11.7559	11.333	11.1657	11.1632	11.4975	10.8064	11.128	11.8836	11.2624	11.6589	11.2374	11.5808	10.9547	11.0435	10.8902	11.5237	11.3349	11.7759	11.0794	10.1537	11.6011	10.762	11.8384	11.5006	11.4018	11.623	11.6895	10.9636	11.3433	11.4349	11.2578	11.2283	11.6875	10.778	10.8829	11.8939
10551_at	4.46765	4.64416	4.4048	4.46865	4.35489	4.39715	4.64905	4.51961	4.57309	4.44564	4.50144	4.4338	4.77466	4.36928	4.53265	4.45171	4.443	4.57497	4.37478	4.61733	4.42682	4.52828	4.37158	4.43282	4.14611	4.42135	4.25289	4.59073	4.30106	4.39625	4.54771	4.58504	4.42548	4.58708	4.57893	4.65997	4.56582	4.4884	4.55936	4.59343	4.46172	4.37224	4.48319	4.3733	4.4769	4.58416	4.59194	4.47321	4.47658
10552_at	10.869	10.6513	10.4045	10.3219	10.6914	11.192	10.8202	10.7888	11.2326	10.4193	10.8064	9.90151	10.6406	10.8604	11.3617	11.3764	10.4921	10.549	11.0831	10.6901	11.6308	11.3103	10.5892	10.4686	10.6508	10.713	11.6196	10.4215	10.9783	11.5313	11.5641	10.8359	10.7595	10.6457	10.7019	11.0268	10.8407	10.2524	10.0841	11.6176	9.75117	11.3369	10.6019	10.1215	10.0401	10.0633	10.9793	10.9343	10.9334
10553_at	8.45029	4.96382	7.11532	7.53458	6.47794	7.15251	5.27793	5.4436	5.20801	8.99708	4.68673	7.78377	5.49821	7.6145	7.75766	6.31138	6.7816	7.3275	7.10969	7.76945	8.92677	9.11731	7.77913	6.22519	8.11731	7.11616	8.30225	6.32635	6.95146	7.30867	8.11439	7.15218	6.86903	9.06785	7.21038	9.16045	8.73218	8.29077	8.34344	9.01539	8.74101	9.04234	7.41425	7.76071	6.91743	7.6928	5.00924	7.4467	8.51675
10554_at	9.32574	9.77746	9.35661	9.22104	9.35727	8.7881	9.54767	9.21407	10.9106	9.27756	9.1237	8.38015	10.227	8.76099	9.6074	8.64744	10.0877	8.82564	9.58056	8.74535	8.95665	9.2529	8.54987	8.57191	8.46461	9.94409	9.94132	8.99068	8.20159	9.53746	9.70539	8.62328	8.49625	8.60173	9.25372	8.73522	9.13503	9.32456	9.50581	8.89445	8.83399	9.28837	8.94414	8.58323	9.51812	9.45018	9.13688	8.75692	9.1364
10555_at	7.06057	6.59364	6.2064	6.13811	6.01503	6.43457	6.35891	6.37906	6.43979	6.12352	6.23733	5.98577	6.07604	6.56947	7.78465	6.2671	6.67827	6.72659	6.79838	6.72949	7.459	6.89186	6.24534	6.40879	6.09352	6.14114	6.09222	6.46583	6.31013	5.90738	6.89292	6.32458	6.77492	6.3793	6.153	6.59747	6.90779	6.91251	6.67261	7.19775	7.00902	6.42793	5.67843	6.16618	7.04608	6.66102	6.23915	6.13272	6.27458
10556_at	8.06551	8.71692	8.64484	8.66488	9.19149	9.78777	8.93494	9.34907	9.23735	8.41915	8.71399	8.79682	8.97041	8.33004	9.15813	8.05787	8.06309	9.2167	8.32673	8.46155	8.91668	8.44882	8.90519	8.81876	8.54416	9.09132	7.7703	9.23841	9.02671	7.77655	8.00104	8.26805	9.22076	8.58602	8.60302	8.39512	8.43487	8.42237	8.90987	9.56666	8.59245	8.27917	8.49267	8.14493	8.42675	8.94571	9.14707	8.42227	7.73515
10557_at	7.62359	7.84576	7.66067	8.01474	8.01213	8.03304	7.80518	8.0577	7.74124	7.53292	7.96632	7.89469	8.37523	7.62522	8.14427	7.28208	8.01715	8.37997	7.48881	7.519	7.4276	7.38181	8.22071	7.67496	7.65992	8.05773	6.82784	8.30774	8.28411	7.27894	7.10044	7.53539	8.37844	7.94599	7.66647	7.62042	7.60626	7.15051	7.80138	7.67893	8.07141	7.67039	7.36371	7.48966	7.82047	8.47698	8.23617	7.54045	7.95055
10558_at	7.89561	7.66128	8.14624	8.16361	8.22121	9.13786	8.32434	8.35141	8.27192	8.21369	7.89435	8.04269	8.11968	8.25047	9.78209	8.49782	7.92306	8.28921	8.3395	8.26914	9.12531	8.55065	8.24052	8.40418	8.40226	8.36384	8.13785	8.28536	8.88841	8.25028	8.63117	8.29572	8.04906	8.25098	7.92973	8.21098	8.43498	8.17697	8.30347	8.86947	8.43356	8.25454	8.14071	8.04271	7.91141	8.59327	8.45424	8.48551	7.6705
10559_at	9.91074	9.75835	10.0918	9.82926	10.7115	10.4603	10.1657	10.6143	10.0756	9.92971	10.1991	9.64317	9.94365	9.87551	9.51884	9.91127	9.89811	10.7016	9.9362	10.0958	9.83944	10.1039	10.0157	10.0581	9.98837	9.76415	9.60281	10.3871	9.81908	9.57091	8.80327	10.0822	9.94344	10.0908	10.0197	9.74575	9.23884	9.6022	9.97007	9.63413	9.72375	10.1809	10.5875	10.0978	9.35857	10.3193	10.5741	9.60631	9.083
10560_at	6.26348	8.00783	8.5375	7.58479	7.63206	7.74677	7.54008	8.09754	7.19976	6.05347	7.89804	7.95011	8.60334	7.0042	6.8695	7.76847	7.20605	7.79103	6.7353	7.16622	6.45702	8.14437	6.9429	7.26066	6.86248	7.70032	7.96251	8.11597	8.10808	8.3008	6.68568	7.39664	5.22896	7.11516	8.39412	7.64652	7.28545	7.19094	6.70952	6.83829	6.98852	7.57769	8.66952	7.20911	6.2362	7.76153	8.08072	8.03795	8.7287
10561_at	5.85357	5.18549	8.79067	7.38037	7.70643	9.20146	7.04731	5.9482	8.65869	7.34311	7.82843	7.29697	8.32405	10.2424	9.64098	8.42278	7.50791	10.3164	10.6926	8.58824	8.90105	9.27958	7.42124	8.78529	9.88268	7.81444	8.42897	7.50516	8.61854	8.99338	8.5897	9.06683	6.87654	9.10169	8.54565	10.9199	9.03448	8.97317	8.82097	9.90878	8.52678	8.86222	9.61585	10.5742	8.22805	9.52408	5.15055	10.6193	10.527
10562_at	4.45277	4.31407	3.99511	4.32499	4.38474	4.08336	4.05709	4.33368	4.13353	4.30746	4.4889	4.88792	4.71613	4.07324	3.98493	4.03707	4.21962	4.12616	3.88136	4.21573	3.88253	4.04294	4.61686	4.10715	5.17792	4.15476	4.0304	4.2664	4.16271	4.20797	4.02622	4.17011	4.27181	4.19246	4.15087	4.0654	4.0249	4.11015	3.94041	4.12098	4.223	4.22856	4.1907	4.45973	4.02018	4.06634	4.37844	4.18946	4.51543
10563_at	4.07884	4.47007	4.37354	4.36548	4.12514	4.12035	5.61009	4.41984	4.12175	4.24409	4.39237	4.25054	4.76958	4.20127	6.29974	3.9542	4.06301	4.84699	9.27317	3.98249	4.18266	4.80815	4.07931	4.17261	5.29827	3.91502	3.96309	4.89191	4.04743	4.91547	4.28422	4.15783	4.12795	4.01242	4.20918	5.26403	12.3498	4.09837	4.12189	9.84951	4.08844	7.84992	4.31198	4.34106	4.48091	7.26811	4.49659	4.02215	4.06699
10564_at	5.18172	5.20768	5.25733	5.22256	5.42208	5.37151	5.53547	5.35998	5.33948	4.84025	5.46719	4.78083	6.04115	5.2665	5.28015	5.48034	5.43292	5.264	5.85155	5.55235	5.57366	5.72956	4.87109	5.17744	5.23443	5.72041	5.50754	5.1566	4.98375	5.60031	5.49943	5.4553	5.52205	5.22842	4.81943	5.21283	4.8062	5.11089	5.26257	5.41465	5.08876	6.28959	5.22913	5.05046	4.74382	4.98396	5.41532	5.03243	5.8007
10565_at	7.79746	8.0851	8.28776	7.78279	8.46329	7.61854	8.17116	8.21536	8.13925	7.77019	8.08262	7.3906	8.30804	7.61445	8.20994	7.91927	7.69534	8.38988	8.05272	8.1439	8.02661	8.00134	8.16767	7.75139	7.92476	8.36662	8.05513	8.45619	7.18657	8.07609	8.30023	7.90059	7.66266	8.02225	7.70302	7.63944	7.70874	7.8869	7.44204	7.82371	7.53071	8.03621	8.04	7.47002	7.44541	7.95046	8.5383	6.87504	8.16549
10566_at	5.60277	5.79973	5.9555	5.63666	5.89746	5.66098	5.37463	5.66675	5.80022	5.93476	5.55188	5.14239	6.21583	5.11347	5.61967	4.99286	5.63906	5.34614	5.28323	5.57502	5.23418	5.93821	5.32528	5.87054	6.12777	5.83726	4.80568	5.47538	5.3453	5.59815	5.09145	5.91706	4.65291	4.88865	5.74741	5.16076	5.38638	5.39954	5.57572	5.01722	6.16751	5.66581	5.50083	5.62282	5.76931	5.94256	6.08487	5.58338	5.88569
10567_at	11.1837	9.81926	10.1886	10.8759	9.65002	10.6529	9.83223	10.2923	9.89537	11.0984	10.2824	9.53958	10.174	10.5575	11.4064	11.0424	10.8424	10.7446	11.1841	11.0725	10.9972	9.88202	10.8535	11.1289	10.7755	10.8333	10.3959	9.973	10.7737	11.2544	11.283	10.7729	9.99141	10.2395	10.267	10.74	11.3061	10.7914	10.9613	12.123	10.6935	10.5483	11.0452	10.5162	10.981	10.8015	10.0494	11.1922	11.1815
10569_at	8.50332	7.85954	8.18273	8.18192	8.23109	7.83466	7.88507	8.59086	8.10174	8.47828	8.08201	8.62436	7.4056	7.70594	8.1274	8.46745	7.95728	8.08318	7.38985	8.028	8.64756	8.07055	8.60315	8.2205	7.88623	8.85591	7.77032	8.06641	8.64023	8.41341	7.87468	8.01736	7.62079	8.19361	8.06047	8.30199	7.97578	8.42186	7.02496	7.85416	8.21992	7.71177	8.27861	8.09903	7.93083	8.11355	8.72322	8.07472	8.38384
1056_at	5.16779	4.92965	4.80233	4.72655	4.48016	4.80841	4.65289	4.91969	5.27806	4.96723	5.0447	4.75147	4.68296	4.62519	4.77654	4.63672	5.20338	4.68343	4.57909	4.75223	4.48407	4.88596	4.61713	4.47252	4.31895	4.88392	5.10011	4.73679	4.78757	5.41225	4.78615	4.60924	4.94851	4.38402	5.04469	4.6838	4.62298	4.42649	5.00023	4.2214	5.08749	4.50866	4.74187	4.59814	5.22061	4.70418	4.85894	4.89978	4.54672
10570_at	8.24682	8.9503	7.63668	7.97155	7.8977	8.79879	7.60265	8.09167	9.14054	7.55487	8.81978	7.25707	9.18261	6.80621	6.74656	7.58565	7.87267	7.37051	6.55279	6.44372	5.62454	6.60587	6.75709	7.62783	7.15822	7.75913	8.12683	7.3145	6.60525	6.67695	7.85008	6.91032	7.84474	5.69055	7.45799	6.23534	7.56297	6.35894	7.06451	6.60979	7.92909	7.31338	7.07101	7.07957	7.85908	7.61191	9.16881	7.06804	7.52161
10572_at	8.20898	7.99511	8.0431	8.68976	8.19902	9.22247	8.43114	8.48367	8.88872	8.64999	8.56711	8.2641	8.82164	8.58494	9.80397	8.62731	8.10977	8.79225	9.00835	8.86958	8.75132	8.94991	8.62808	9.54933	8.90966	8.42386	9.10652	8.49422	9.1399	9.36194	9.47551	9.16634	10.3093	8.56573	8.24504	9.24118	8.66768	9.11735	8.40769	10.3149	9.25914	8.43439	8.67605	8.1601	8.40996	8.54066	7.86433	9.25941	9.24499
10573_at	8.60051	8.5858	7.86069	8.35728	7.86342	8.51894	8.41294	8.23795	8.35793	8.69777	8.01961	8.0986	8.52337	7.93975	8.04342	7.9693	8.46355	7.5509	7.9236	8.16729	8.07156	7.73648	7.91256	8.13651	8.25894	8.61195	8.34065	7.74162	8.08625	8.19525	8.2624	8.15502	7.96503	7.59818	7.78354	7.96853	8.20222	7.91521	8.0346	8.37257	8.26525	8.26951	8.77394	7.80369	8.8324	7.93954	8.47686	8.22755	7.8204
10574_at	10.5491	11.4035	11.0146	10.6929	11.1116	11.1011	11.2149	11.4999	11.4151	10.454	11.1368	10.3981	11.5635	10.5073	10.7447	11.0393	10.2731	10.824	10.6984	10.8036	11.4424	10.7821	10.4543	10.7215	10.7172	11.0203	10.6723	11.1262	11.2701	10.9101	10.8967	10.6896	11.2929	10.0974	10.4849	10.7653	10.7213	10.7207	10.5342	11.0971	10.424	10.8146	11.132	10.7647	10.6561	10.4417	11.6148	11.3137	10.5336
10575_at	11.6023	12.3543	11.8696	11.6999	12.1336	11.8644	12.2297	12.4642	12.1331	11.3315	11.6821	11.7563	11.9747	11.6495	12.3258	11.8357	11.0507	11.8096	11.5394	11.8185	12.3759	11.9121	11.8822	11.5736	11.5533	11.8512	11.2721	12.2978	12.0703	11.8163	11.5914	11.638	12.4724	11.4943	11.5975	11.4242	11.6717	11.3883	11.3291	12.0005	11.1181	11.5361	11.9156	11.546	11.2879	11.4314	12.2802	12.2295	11.3661
10576_at	10.4071	11.1956	10.8158	11.1871	11.4182	11.2822	11.4081	11.3872	11.7273	10.1318	11.4038	10.6823	11.4592	11.0315	13.9404	11.5025	10.3162	11.6672	11.3459	11.3254	11.4211	11.1929	11.0833	11.394	11.0638	11.1413	10.8011	11.5202	11.2059	14.4191	11.132	11.6225	11.7242	10.6288	14.1795	10.5217	10.9891	10.9627	11.3767	11.1064	10.5336	10.9584	11.151	10.9849	10.2976	10.9289	11.7843	14.549	11.3391
10577_at	8.91211	8.19455	11.0333	10.1443	9.37707	11.4396	9.26695	9.03775	9.07609	10.1954	8.69013	10.8182	9.79299	10.9816	11.9241	10.2276	9.66432	11.9562	11.0383	11.3372	10.2226	11.0527	10.2071	10.6775	10.8885	10.4871	10.8898	9.35076	11.2438	11.2169	11.0223	10.4982	9.04485	11.8072	9.99939	11.9255	11.0798	12.4403	11.0334	12.5459	10.6333	11.888	10.9709	10.7674	10.4546	11.1987	7.78761	9.81548	11.3193
10578_at	5.55628	5.40974	5.41114	5.97242	5.55586	5.31472	5.27625	5.39159	5.48389	5.20299	5.30222	4.98959	5.4475	6.77594	5.41207	5.27392	5.78751	5.58567	5.50311	6.47321	5.13131	5.98851	5.36173	5.05292	7.29982	5.80063	5.04661	5.15036	5.40958	5.22179	5.60163	5.48862	5.05332	5.57882	5.72317	6.72845	5.63832	6.85029	5.89076	5.69749	5.27901	5.42229	5.01829	5.74803	5.56262	5.52132	5.3905	5.16057	5.23012
10579_at	7.85202	8.83905	8.03345	8.08877	8.58486	7.46355	8.78277	8.65964	8.15761	7.11575	8.8323	8.00027	7.76169	7.4138	5.90233	8.41	7.66363	8.09765	6.64268	7.42098	6.93521	6.7326	8.00232	7.20367	7.2459	6.87731	7.32568	9.07103	7.29582	6.41937	6.92235	7.52613	7.60103	7.09242	7.51778	5.92863	6.50744	6.55358	8.1938	5.9817	7.41492	6.21991	7.18718	6.77118	7.32754	7.5733	8.93104	7.3682	7.35561
1057_at	5.45785	5.27356	4.45753	4.63222	5.02075	5.2355	4.9673	5.0283	5.16479	5.00922	5.15558	5.17442	4.80505	4.75728	5.1517	4.7055	5.50649	4.68421	4.78615	4.94323	4.82637	4.45706	4.36046	4.9572	4.52512	4.85531	5.04409	4.91935	4.35494	4.90075	5.06827	4.69826	4.80968	5.10335	4.80658	4.9284	4.94875	4.82573	5.37379	4.84315	5.34411	4.8937	5.19003	4.67959	5.24573	4.86933	5.03047	4.73224	4.51181
10580_at	8.3634	6.9075	9.02604	8.71211	9.29442	8.48055	8.29871	8.24106	7.47655	8.41792	8.77177	8.73098	8.39794	8.02191	6.31336	8.41831	8.7053	9.21593	8.09723	8.14098	6.30262	8.23634	8.33132	8.13616	8.27875	9.26527	8.58567	7.85501	8.6928	7.77883	8.56777	8.25966	7.61372	7.8055	8.00235	7.92525	7.88063	8.32926	9.14353	7.31119	9.37742	8.68861	8.51996	8.21941	8.91749	9.48388	8.13467	7.5389	8.42694
10581_at	9.26208	10.0194	11.373	10.8519	9.86284	10.9115	10.4145	8.49546	9.44807	10.4311	8.8073	9.74857	10.0427	10.9007	11.8725	9.75484	11.394	11.1059	11.9377	10.5058	11.0461	9.53832	9.61873	10.5085	10.5948	9.96787	10.2397	8.74379	11.3873	10.2947	9.89438	10.6329	9.87472	10.6553	9.75227	12.1573	11.2279	12.3862	10.9923	12.3456	11.0053	10.9167	10.3797	11.9616	10.9244	11.2268	8.11876	10.1805	12.382
10584_at	4.76026	4.79391	4.81391	4.64848	4.58224	4.55954	4.74948	4.5134	4.54031	4.67735	4.60975	4.81362	4.65225	4.69378	4.52223	4.61306	4.61997	4.59243	4.59221	4.65892	4.60454	4.37238	4.42805	4.67711	4.6028	4.63571	4.45496	4.68162	4.67832	4.78701	4.72387	4.67642	4.50123	4.61468	4.53353	4.66098	4.55606	4.57281	4.62289	4.52839	4.38154	4.58127	4.65845	4.68599	4.86669	4.79645	4.71252	4.68668	4.58047
10585_at	7.73932	8.2757	7.9171	8.10823	8.18466	7.99986	7.9165	8.02853	7.64085	8.08255	8.70064	8.3056	8.3729	8.12642	7.13012	8.12342	8.12549	8.4827	7.92986	8.1578	7.22902	8.11301	7.94904	8.18028	8.17075	8.43339	8.40488	8.54636	7.59238	9.04905	8.24863	8.0816	7.72928	7.5964	7.87042	7.2954	7.7673	7.03832	8.42178	6.23787	9.16303	8.19291	8.05005	7.84816	8.35838	8.56854	8.61461	7.68212	6.56098
10586_at	4.29155	4.20444	4.20053	4.23073	4.25347	4.2325	4.2095	4.39868	4.30633	4.14839	4.34572	4.32714	4.14491	4.65473	4.21729	4.2251	4.25987	4.16264	4.41796	4.34312	4.39106	4.81006	4.32295	4.48051	4.08261	4.2605	4.16607	4.20899	4.25561	4.20506	4.23561	4.25727	4.09202	4.28395	4.28429	4.32634	4.29827	4.2916	4.21501	4.68	4.28043	4.20588	4.22112	4.2354	4.22804	4.23837	4.20865	4.12109	4.20265
10587_at	7.15907	7.4065	6.72286	7.0983	6.58519	6.78138	7.10561	7.63217	7.47206	7.23048	7.52033	6.68701	6.90151	6.22425	7.14031	6.86012	7.21385	7.17469	6.68439	6.93161	6.58675	6.5989	6.55114	6.34484	6.52479	7.20457	7.32801	6.68303	6.29307	9.28219	7.36313	6.83755	6.53007	6.34578	6.19014	6.63007	6.85057	7.32177	7.04067	7.52571	7.36283	6.84281	6.82363	6.30959	7.11243	6.65959	7.58672	6.8296	7.03259
10588_at	7.63374	6.96758	7.13394	7.98585	7.15261	7.19523	8.05983	7.71696	7.1496	7.2245	7.27072	7.27654	8.06231	8.06764	8.46064	7.49131	7.43111	7.51405	7.8257	7.7644	8.47576	7.99398	8.16956	7.94305	7.99008	7.88702	7.35019	7.83866	7.86768	7.31557	7.96909	8.06181	7.98062	8.13783	7.65487	7.99901	7.51241	8.58104	8.71518	8.48925	7.15287	8.08215	7.76376	7.92572	6.61322	7.46156	6.37319	7.87403	7.90979
10589_at	8.99507	8.83875	8.61094	8.5586	8.12885	8.56841	8.47505	8.27923	8.86283	9.16105	8.79168	7.90547	8.46354	7.87365	8.84869	8.31965	8.75475	9.44806	8.80328	8.66216	8.83935	8.14476	8.04045	8.23712	8.2216	10.0437	9.60689	8.07645	8.03757	8.24218	9.09436	8.90797	8.42019	7.62732	7.77318	8.89188	8.46447	8.8116	8.76246	9.07928	8.63315	9.01165	8.983	8.21105	8.80052	8.64936	8.68957	8.68486	9.08267
1058_at	5.23071	6.50818	5.0418	5.81605	6.99799	8.18848	6.42124	5.91504	6.84975	4.93339	6.61895	6.27897	6.56807	7.01307	7.40399	6.92595	5.81014	5.82344	6.94227	6.38405	6.91595	7.12139	6.05644	6.85545	6.72198	4.9935	6.84742	6.35717	8.14447	6.31535	7.44011	8.18141	10.5242	6.47518	7.29373	6.12716	7.12066	6.12875	5.85528	8.33521	5.64766	7.21654	8.5091	7.17935	5.37706	6.01926	6.35387	8.02068	6.27076
10590_at	5.19852	5.54182	5.50311	5.20859	5.59169	4.98672	5.85565	5.55531	4.96399	5.15676	5.20583	5.7209	4.98953	5.46385	5.2221	5.04132	5.56619	6.44399	5.2096	5.46696	5.24465	5.0426	5.82759	4.94343	6.1139	5.15299	5.00354	5.2397	5.16637	5.85285	5.4042	5.15474	10.517	5.69334	6.59118	5.08552	5.18078	5.11432	5.04463	4.95859	5.66577	5.33672	5.25155	5.16075	5.33335	5.03477	5.29956	4.96608	6.95201
10591_at	8.60913	9.68795	8.80067	9.44478	7.913	9.00245	9.75023	9.43217	9.69891	8.60565	8.80779	8.95397	9.99625	8.652	8.84699	8.59939	8.84587	9.18283	8.30805	9.05553	7.77094	8.79754	8.74779	8.73861	8.6059	9.388	8.90097	9.25106	8.95579	8.15893	9.33735	9.5026	7.93486	8.53546	7.82807	8.56637	9.0264	8.97139	8.47566	9.15233	8.90045	9.1664	8.32505	8.31188	9.17553	8.25751	9.14259	9.83354	9.61562
10592_at	6.54658	6.88715	7.24554	6.94108	8.87327	9.76568	7.61076	7.6373	8.35468	6.9778	7.97026	7.00118	8.03077	7.7162	6.50996	7.37001	6.74673	8.1837	8.50834	8.03368	8.33254	8.24228	7.51563	8.53819	8.01557	7.92404	7.932	7.91899	8.34324	6.8518	8.05525	8.95591	10.2853	7.58974	8.14211	7.09252	8.13947	7.36926	7.17245	8.64707	7.81867	7.91827	8.69276	8.25237	6.15249	7.70007	8.41779	8.40745	7.27816
10594_at	10.4975	11.0871	10.5132	10.3381	10.3968	10.0892	10.7107	11.3008	11.3253	10.2522	11.0261	10.5301	11.3733	10.2947	10.4907	10.2028	10.2598	10.5757	10.4234	10.3628	10.686	10.3862	9.5688	10.2585	10.0711	10.8919	10.7482	10.5211	10.8574	10.7493	10.5522	10.4913	10.8778	9.93968	10.3118	10.4973	10.4827	10.019	10.4734	10.003	10.7161	10.5724	10.8448	10.3594	10.8114	10.4106	11.0117	10.5904	10.6165
10595_at	6.26909	6.6191	6.11654	6.11717	6.03704	5.98769	6.61466	6.33634	6.19953	6.37844	6.36045	6.09196	6.19591	6.2357	6.28041	5.91567	6.22394	5.81662	6.16117	6.54642	6.12878	5.94676	6.11511	5.95438	6.04394	6.16842	5.56252	6.56263	5.79706	5.92018	6.14924	5.91447	6.0379	6.37892	6.16541	5.98484	6.13019	6.28192	6.3519	5.93585	6.26931	5.9457	5.91318	6.34115	6.73422	6.15581	6.27238	6.02183	5.69028
10598_at	10.6875	9.32714	9.63028	10.3486	10.3428	10.5655	10.5504	10.4935	10.4888	10.8472	10.3507	10.0766	10.9924	9.83161	10.8358	10.1386	9.9217	10.5325	9.98083	10.0897	10.0533	10.0669	10.4672	10.4193	10.6064	9.72861	9.81943	11.0199	10.3682	10.3276	10.0806	10.6502	10.3194	9.98158	9.88652	9.62722	9.1601	10.0322	10.4361	10.6684	9.86705	9.48131	9.80864	9.852	9.63925	10.0741	9.7265	10.7702	10.3978
10599_at	4.42993	4.48731	4.39865	4.43096	4.22468	4.26909	4.58155	4.32981	4.43849	4.35312	4.38443	4.31227	4.30067	4.44263	4.68063	4.42802	4.3416	4.29955	4.34895	4.41868	4.41048	4.42153	4.57921	4.29595	4.47978	4.41123	4.33009	4.36085	4.47708	4.42804	4.58266	4.49221	4.57354	4.31252	4.4278	4.5019	4.38007	4.47612	4.3523	4.37782	4.32863	4.17342	4.37441	4.29276	4.56188	4.44233	4.38233	4.4463	4.31555
1059_at	6.73076	7.75273	7.56924	7.01504	7.02464	7.29634	6.97013	6.6595	8.28118	8.37106	7.17178	6.94521	7.06176	7.38616	7.48752	6.59607	7.59001	6.74214	7.71373	7.39349	6.86284	6.5888	6.41225	6.61869	6.60322	8.31428	8.34259	6.81885	6.43668	7.54762	8.05289	6.7971	7.61646	7.09652	6.10712	6.74709	7.10359	7.2035	7.56303	7.42939	7.30786	7.59236	7.17803	6.64392	8.26769	6.77464	6.47065	7.01694	7.86769
105_at	6.85428	5.69128	5.24011	5.5081	5.49271	4.98679	5.4656	5.97684	5.60425	8.74921	5.77319	5.4931	6.05071	5.14527	5.29578	5.22944	6.01645	4.98062	5.01997	5.17103	4.91288	5.10326	5.79452	4.98869	5.33927	7.71271	4.78285	5.61109	5.10277	4.93597	5.00033	5.00015	5.52046	5.54691	5.70976	4.85669	4.99629	5.23351	5.3825	4.83386	5.38832	4.95915	5.11844	5.27987	5.73186	5.14555	5.33205	5.14182	4.85819
10600_at	9.11562	9.24232	9.64388	9.36886	9.58091	9.75526	9.46499	9.36586	10.1984	9.52173	9.8957	9.42892	10.046	9.73656	9.24354	9.34926	9.22284	9.49729	9.36544	9.4352	9.29925	9.27473	9.59602	9.56753	9.50256	9.69434	9.30385	9.56742	10.4242	9.45428	9.30401	9.60341	9.60996	9.53388	9.65712	9.26624	9.48007	9.30539	8.55346	9.621	9.32319	9.30415	9.34535	9.47695	9.49983	9.31998	9.45589	9.74916	9.64693
10602_at	6.76056	6.28692	7.95773	6.94699	7.43189	5.89871	6.97193	6.78655	6.67844	6.14681	7.71711	7.49792	6.20882	7.42057	8.47249	7.72424	6.43095	7.39065	6.44223	6.04812	9.60928	7.42168	7.53671	6.77226	6.95195	6.51079	7.27904	6.51943	7.21489	6.99017	6.8666	6.54187	8.43933	7.02654	7.19244	7.53814	6.85558	7.27142	6.52349	7.78155	6.18552	6.76972	7.54897	6.62908	5.39635	6.79916	7.53372	7.10263	6.72271
10603_at	7.1596	8.69289	7.69701	8.19124	7.39353	7.94023	8.02493	7.91264	8.66541	7.99783	8.60422	8.1665	7.99737	7.58495	7.73301	8.15763	8.61442	7.64847	7.87558	8.14376	8.87379	8.27341	6.85107	7.39795	7.52473	7.97931	8.71865	7.66868	7.49871	12.2508	9.24287	7.78318	7.68379	8.00201	7.13722	7.58986	8.21721	8.06706	8.08566	7.72682	9.09732	7.98768	8.10885	8.43274	8.94244	7.60282	7.92887	7.64173	7.86825
10605_at	8.24094	8.39358	7.49045	6.8118	7.00855	6.78278	7.15732	6.82292	7.2542	7.25337	8.68931	7.33929	7.50787	6.9814	7.20329	8.02349	7.52974	7.25132	6.07125	6.80679	7.79378	5.76639	8.31541	6.14496	7.52118	6.30813	6.65352	7.95926	7.12552	8.55003	6.9524	5.96412	8.05275	6.88828	8.21221	6.63294	6.4945	6.17734	6.11256	5.38278	6.69407	7.12441	8.08029	7.45341	6.85742	5.97635	8.08097	8.34014	8.30608
10606_at	9.25527	10.8053	10.0722	10.6751	10.8614	10.4572	10.6567	11.1038	10.0732	9.66259	9.13879	10.514	11.3786	10.842	10.9272	11.0695	10.3919	9.84949	12.8898	11.2733	11.5704	11.3958	10.4335	11.3087	10.5401	11.1545	11.0631	10.678	10.8691	10.7217	11.1955	11.9117	10.2404	10.5559	10.9607	10.8027	10.813	11.3653	10.1455	10.4373	11.2264	10.7513	10.7742	11.8795	10.3229	10.3547	10.5258	12.0723	10.6994
10607_at	7.48265	8.03691	7.36621	7.21659	7.01491	7.20915	7.69286	7.56323	8.4785	7.86418	7.32478	7.2905	8.01356	6.92699	7.73112	7.47274	7.38802	7.05106	7.24014	7.20793	7.09833	7.51018	6.75538	7.34979	7.51799	7.85487	7.38498	7.09467	7.26651	7.21336	7.50571	7.17738	7.25213	6.97046	6.93571	7.26522	7.52538	7.38142	7.27504	7.97923	7.05115	7.50725	7.51935	6.6677	8.03642	7.45972	7.86393	7.58049	7.57981
10608_at	7.54594	8.42496	7.80182	8.38584	7.95482	7.79816	7.83375	8.07728	8.0545	7.67855	8.16247	7.73584	8.81308	7.66265	7.90883	7.40774	8.50075	7.86838	7.44941	7.50858	7.53744	7.26722	7.33803	7.54301	7.60005	8.79556	7.9783	8.03302	7.61161	8.01663	7.65976	7.30125	7.1137	7.52263	7.01633	7.53009	7.78844	7.45112	8.24483	7.05321	7.70009	8.07025	7.69106	7.40632	8.33101	7.53741	7.54495	7.64308	7.68184
10609_at	5.76574	6.74625	5.96121	7.0244	7.45152	7.41788	6.66441	6.10703	6.98277	6.14892	6.48391	7.38994	7.66817	7.91096	8.44048	8.15942	6.51583	5.56481	8.22468	7.797	8.31919	7.59268	6.56601	7.82997	7.18172	7.19739	7.45452	8.26963	6.94353	6.96153	7.06637	7.80799	7.21353	7.64237	7.22554	7.68569	7.93257	7.12968	7.77494	8.37667	7.65619	7.59127	7.15331	6.34268	7.44079	7.65044	6.58129	7.90398	6.94272
1060_at	6.2739	6.17272	7.00425	6.71501	6.69412	6.88515	5.86423	7.11467	6.55237	7.17169	7.04226	6.87534	7.13819	6.78947	6.89468	6.36384	6.08723	7.01804	7.15288	6.93818	7.10996	6.93791	6.56566	6.76395	6.70877	6.57501	6.78162	7.17258	6.98305	6.72351	6.80581	6.92792	7.53915	6.65927	7.02718	7.04707	7.25945	6.56966	6.5938	6.60964	7.81743	6.76982	7.52827	7.16855	6.60122	7.01876	6.64798	6.69236	7.02986
10610_at	5.71575	5.30716	5.52018	5.29056	4.95627	5.37706	5.20001	4.96763	5.0281	5.03705	5.24111	5.33201	5.02974	5.19967	5.20172	4.76295	5.36118	5.96367	5.14971	5.28283	7.16885	4.9865	4.90188	4.99541	4.90493	4.71448	4.68828	5.09575	5.46375	6.02823	4.92708	5.03075	6.80129	5.03434	5.12096	5.23833	5.80186	5.24369	6.30828	5.08717	5.34346	6.09204	4.85154	6.29415	5.09392	5.73689	5.03909	5.10214	5.39684
10611_at	6.18416	7.96239	8.46758	7.9383	6.12667	7.15713	7.3198	8.77727	7.39042	6.51459	6.98777	8.18963	5.47119	8.10674	6.75643	8.54333	7.5847	7.84712	7.51525	8.61004	6.65581	8.07085	7.26033	7.56388	6.40319	8.23655	8.37623	6.56394	6.47434	7.6495	7.68799	6.29353	6.09824	7.81768	7.31587	7.61131	7.46691	7.65994	7.63891	7.62281	8.64656	7.66866	7.95758	7.47662	7.89181	7.218	7.82658	7.77094	7.86325
10612_at	5.95555	5.55815	5.41402	5.23546	5.18434	4.98991	5.48752	5.3967	6.07886	5.9452	5.6054	5.10422	5.48408	4.9366	5.51382	5.18067	5.64987	5.22467	5.19209	5.07619	5.10001	5.14005	5.01407	5.02159	5.07986	5.49972	5.1186	5.37804	5.09975	4.92827	5.18062	5.02107	5.18099	5.15272	5.32429	5.08236	5.08702	5.05958	5.13827	5.27602	5.25598	5.02514	4.84804	5.02248	5.41829	5.11332	5.29373	4.88612	5.13754
10613_at	7.12521	8.07406	8.19505	7.50928	8.39975	8.98621	7.68433	8.24619	8.75548	7.02368	8.11524	7.27997	8.25072	7.53757	8.73926	7.15915	7.26804	8.60582	7.8404	7.59842	8.31934	8.27293	7.4021	7.68821	7.39819	8.06547	7.35818	8.15758	7.70586	7.20929	8.14249	7.87915	8.21514	7.48953	7.31083	8.1712	7.75857	7.24246	8.01586	8.50499	8.05455	7.60468	8.11266	7.44858	7.27277	8.26376	8.12155	7.68617	7.94723
10614_at	8.82127	7.81199	8.24544	8.11267	8.29939	9.00705	8.14186	8.20492	7.82681	8.45995	7.63189	8.20781	8.67098	8.64341	8.59445	7.99304	8.2133	9.77665	8.70402	8.19743	8.69888	8.61508	8.97991	8.87742	8.40644	8.41214	7.78698	8.75606	9.3367	8.66972	9.0146	8.15434	7.74179	9.01413	8.12437	8.03322	7.87264	8.92153	9.04533	7.71568	8.40728	7.9984	8.88851	7.77883	8.56599	9.53027	7.85594	7.98463	8.0983
10615_at	6.91244	7.9983	6.89842	7.32722	8.53383	8.7162	8.06361	7.76856	8.15522	6.06719	8.00236	7.28793	8.21549	7.80335	8.34694	8.16114	7.31574	7.01789	8.42754	7.65965	8.62075	8.20597	7.77955	8.21433	8.18667	5.93928	8.11074	8.17143	8.85842	7.86681	8.6136	8.98824	10.6138	7.47869	9.25451	7.01216	7.96605	7.27986	7.51605	8.70209	7.84202	7.64302	9.15772	8.70512	6.61389	7.26101	8.30786	9.05337	6.90236
10616_at	7.72671	8.24918	7.53213	7.00821	6.79869	7.80162	7.3495	7.37943	8.11502	8.04293	7.41606	7.33348	7.71016	7.72293	7.32229	7.1282	7.7251	7.45734	7.57409	7.51461	7.12213	7.46262	5.9654	6.59823	7.04112	7.82311	8.10846	7.06003	6.45547	7.84708	7.99619	7.24102	6.0208	7.08305	7.15078	7.77798	7.8176	7.24616	7.79562	7.21597	7.3507	7.40704	7.04449	7.00123	8.03784	7.62374	7.29751	7.61589	8.21148
10617_at	9.29499	9.61296	9.09253	9.10267	9.83836	9.73576	9.38451	9.86509	9.36542	9.91327	8.76256	9.32467	9.56701	8.1298	8.66492	9.13761	8.39024	9.18959	8.49085	9.01689	9.03347	8.99791	8.94296	9.52274	9.36462	9.8845	9.0277	9.65378	9.37459	8.06132	9.03152	9.34898	9.13234	8.89538	8.69602	9.04799	8.97128	9.09238	9.22482	8.91148	9.1621	9.27635	9.57571	9.15825	9.6116	9.13162	10.0528	9.1234	8.88497
10618_at	8.46233	7.88537	8.59866	8.09956	8.2369	8.64949	8.25603	8.20192	8.55047	8.66904	8.17561	8.14898	8.45226	8.50363	9.03936	8.10777	8.40646	8.29115	8.49003	8.08685	9.20259	8.75329	8.49938	8.12194	8.44654	8.4491	8.37775	8.25294	8.42415	8.99158	8.88168	8.06649	8.37651	8.39415	7.65176	9.21481	8.69921	8.57248	8.62978	8.21078	8.32821	8.68347	8.49343	8.19511	8.33442	8.4117	7.78104	7.68516	8.37886
10621_at	8.28023	8.94852	8.76082	8.29089	8.84865	8.90285	8.65047	8.79483	8.88014	8.15723	8.7756	8.47393	8.41055	8.51113	7.81232	8.34889	8.49025	8.30946	8.34827	8.65876	8.3823	8.31334	8.43756	8.2034	7.9784	8.61973	7.99371	8.72565	7.60314	7.79639	8.04704	8.25226	8.41415	8.04467	9.06398	8.36708	8.19349	7.86991	8.45696	7.96802	8.16816	8.34099	8.56604	7.93907	8.34409	8.1697	8.89705	8.58799	7.79149
10622_at	5.70391	6.39582	5.81728	5.85625	5.60896	5.60128	6.47141	6.09015	6.28238	6.01573	5.86287	6.2054	6.8676	6.06457	5.83675	6.55965	5.84436	5.57123	5.70494	5.65202	6.05042	5.65026	6.03706	6.37112	6.44889	5.6971	5.14988	6.53041	5.81585	6.05929	5.3252	6.22445	5.79712	6.01671	6.14225	5.78567	5.82079	5.72782	5.92425	5.82948	6.02552	5.58972	5.93195	5.59212	5.81636	5.86022	5.94405	6.8302	6.42511
10623_at	6.88083	7.71981	7.84557	7.6593	8.12945	7.96977	7.87044	8.23412	8.01985	7.2015	8.06261	7.3689	7.80382	7.60739	8.38619	7.84677	7.13879	8.15337	8.17714	7.8016	8.2104	7.73872	7.59403	7.77925	7.44312	8.15465	7.41929	7.50622	8.18812	8.31566	7.73579	7.69422	9.44782	7.48058	8.32746	7.92399	8.05262	7.8279	7.70755	8.72514	7.44162	7.65662	8.07441	7.68488	7.24594	7.7397	8.39262	8.14783	8.30165
10625_at	8.67428	10.1309	9.47285	9.40452	11.0399	9.97543	9.41887	10.3474	10.3788	9.69226	9.27682	9.67284	10.6119	9.17214	8.74293	9.55742	8.85738	9.10212	9.61165	9.31623	10.2355	9.99697	8.65496	9.19758	9.07823	9.38095	9.33293	10.1835	9.57808	9.81733	9.57044	9.76952	10.2374	9.57706	9.76987	9.1606	9.15764	9.60178	9.87134	9.68814	9.4812	9.17402	9.73121	9.48279	9.21304	9.78687	10.8001	9.46018	9.46561
10628_at	9.81303	9.64549	11.4792	11.0195	11.2404	10.6978	11.2908	11.9532	10.6253	10.5422	10.2454	11.3226	10.9059	11.2898	12.45	11.6509	10.7293	11.6113	10.2778	10.8042	10.6815	10.271	10.3522	10.6078	11.7605	12.4206	11.7954	11.3987	9.76833	12.6588	11.345	10.6216	10.4124	10.4682	9.11195	11.172	11.3034	11.0039	10.4966	11.1234	11.3853	11.2002	11.43	11.1743	10.6196	10.4594	10.8475	10.07	12.0316
10629_at	5.38855	5.84607	5.57089	5.37609	5.22045	5.70386	5.59657	5.64424	6.09614	5.5552	5.55814	4.97023	5.50442	4.97654	5.40004	5.49239	5.68391	5.4392	5.53551	5.51212	5.52502	5.50144	5.15728	5.15092	5.02922	6.15983	5.70859	5.17772	5.30245	5.38003	5.29	5.57425	5.31363	4.98104	5.03893	5.16551	5.54884	5.37063	5.63371	5.9015	5.2518	5.67727	5.34807	5.16043	5.6727	5.0667	5.64948	5.62974	6.04447
1062_at	4.94318	6.10469	5.4381	5.38567	6.66547	7.56267	5.32111	5.83848	5.74642	5.07779	6.50195	5.753	6.20322	6.9659	6.12122	7.48027	4.94558	5.50658	7.77853	6.27159	7.12759	7.43901	6.45285	7.42473	6.59942	5.25192	7.29328	5.63498	6.92685	6.9237	7.55923	8.32479	9.33789	6.44565	8.70637	5.94896	7.11905	5.82051	5.85666	7.06723	7.07516	6.76961	8.49068	7.46156	4.82996	5.94204	5.93426	8.2014	5.36593
10630_at	5.86133	5.68995	5.46686	5.37061	5.57178	5.84012	5.59963	5.49098	5.64548	6.27775	5.30572	5.84356	5.15869	8.90955	7.90464	10.7845	5.89863	6.0349	9.61871	9.3252	7.33615	11.0832	7.82289	8.41684	9.47634	5.79066	8.82482	5.17478	6.58454	10.2141	10.7709	8.5847	5.71765	10.0655	8.65494	10.1189	9.12323	11.0935	10.8971	9.2004	7.76307	9.74517	11.9488	7.25839	5.83803	6.62046	5.59614	9.10803	8.77568
10631_at	5.09424	5.08957	10.676	6.9433	6.49466	11.8587	4.38484	4.90867	5.10931	4.36353	8.21855	8.14215	5.24696	10.9659	11.7653	11.8637	4.67926	10.7711	13.5128	7.39389	12.1991	10.2522	8.6774	10.7475	6.36581	4.42402	9.76674	6.53655	9.03368	9.06811	5.87901	8.45235	9.91182	11.7328	6.42688	11.468	13.2593	12.047	9.06275	13.0247	8.26595	10.5232	9.18225	9.41837	5.94653	9.47354	4.3305	12.2014	8.43998
10632_at	11.492	12.2765	11.6685	11.6795	11.3034	11.9602	11.7909	11.6221	11.4947	11.353	11.3076	11.8566	12.4414	11.483	10.8507	11.3656	11.1958	12.1469	11.1037	11.5074	11.8544	10.9605	11.8982	11.8434	11.6034	11.5861	11.2068	11.8858	11.3241	11.0298	11.3471	11.5307	11.7824	11.3437	11.3054	11.317	11.2846	11.1368	11.1708	11.7364	11.1089	11.3953	11.7978	11.5873	11.3257	11.3411	11.8919	11.6687	11.2966
10633_at	8.81137	5.9987	6.37862	8.58186	6.6205	6.67414	7.65078	7.68012	5.58104	7.78421	6.14737	8.16113	5.39546	6.10925	5.75746	5.77138	9.41834	5.53578	5.7922	7.28807	9.04386	6.01795	8.15087	6.32522	7.56028	8.21126	5.80334	6.34003	5.50078	5.96781	5.4742	6.75898	7.82077	6.27072	6.70445	5.40361	7.45915	6.6882	6.23579	5.49037	6.55923	5.45175	5.39322	6.55971	9.20859	5.94454	5.25294	5.96491	6.11204
10634_at	8.84748	7.75385	8.38512	8.24902	8.31888	8.3388	7.92512	8.59015	8.7694	8.77842	7.38308	8.89372	7.28252	8.27657	8.10951	8.37612	8.95912	7.44963	9.01973	8.86758	9.05807	8.24531	8.35427	8.58924	8.78508	9.73293	9.22231	8.11457	8.47094	8.54916	9.26255	8.67452	9.10133	8.08602	8.36418	8.74734	9.05807	8.58975	8.84764	8.31731	8.80491	8.32427	7.33261	8.26743	8.74538	8.76291	8.46087	8.35683	8.61422
10635_at	4.60143	7.83147	6.77426	5.89998	7.87946	8.60475	7.0413	6.80818	7.93319	4.97799	7.07938	6.60563	6.97973	6.87311	7.2805	7.29821	7.77579	6.71295	8.04221	6.68227	7.07626	7.22902	6.47779	8.08473	7.37819	5.84957	7.03024	6.81196	7.75676	6.86631	7.39212	8.7469	10.481	6.81307	8.34055	6.76822	7.62863	6.71654	6.2963	7.80575	5.78856	7.36212	9.26341	8.01393	5.26042	6.73478	8.14461	8.99771	6.31298
10636_at	5.9746	5.0453	4.92963	5.12518	4.87811	4.93862	5.13948	5.11552	5.05344	5.40061	4.87982	4.8482	4.77725	4.994	5.6925	5.18321	5.28873	5.02058	5.16808	5.10292	5.65852	5.22108	5.41217	4.95551	4.81638	4.7867	5.10266	5.06179	5.53127	5.12744	5.24535	4.83166	4.92171	5.07303	5.29727	5.47636	5.09526	4.94085	5.03926	5.38428	5.1352	4.99272	4.80575	4.99814	5.14018	5.05192	4.95353	5.03659	5.04981
10637_at	5.19006	5.61254	4.86078	4.5114	4.77942	4.57315	4.64209	5.37083	4.52723	4.91041	5.32378	4.86067	4.93746	4.77583	4.74957	4.84365	5.09453	4.74658	4.62042	4.69453	4.67769	4.81332	4.85858	4.79816	4.86566	5.05953	5.17334	4.78856	4.5231	5.36468	4.58404	4.62263	4.58606	4.67373	5.56977	4.52653	4.37514	4.55922	5.08845	4.5691	5.36093	4.58983	5.20048	4.68147	5.10264	5.07564	4.99921	4.62812	4.49909
10638_at	9.5259	7.51766	8.12093	8.45537	7.92211	8.06703	7.98319	8.79116	7.42268	9.09471	8.60458	8.3705	7.46272	8.09911	6.63294	8.52468	8.51544	7.99906	7.90159	7.67254	7.223	7.93845	9.33787	8.73627	8.12724	9.4768	8.18525	8.40541	8.46728	9.06089	7.7825	8.28454	8.31206	7.90129	8.82458	8.1728	7.78968	7.54386	7.23033	7.99566	6.81993	8.12025	8.19808	8.65362	8.01205	8.39739	8.72266	9.13372	9.29233
10639_at	5.13348	5.18158	4.75817	4.98583	4.82228	5.00604	5.11418	4.86701	5.02305	4.95179	4.96117	5.03414	4.94903	4.64456	4.96335	4.82822	4.85556	4.64704	4.78033	5.23568	5.01455	4.78494	4.64765	4.99223	4.66276	4.68018	4.57689	5.0411	5.17253	4.65177	4.6963	4.79858	4.84398	5.06178	4.97143	4.90723	5.02602	4.86505	5.01785	4.66102	4.99986	4.63732	4.63108	4.81613	5.31195	4.9693	4.74858	4.86631	4.75733
1063_at	5.07738	7.47997	6.23153	6.57218	7.66191	8.73065	7.14292	7.01815	7.95367	4.89572	7.69206	6.71035	7.70665	7.742	7.32852	7.50711	7.1949	6.35848	8.1035	7.12851	7.29893	7.86134	7.11084	6.77732	7.64728	5.33966	7.9898	7.01804	8.39918	8.28314	8.67959	8.92875	11.4	6.8996	9.62827	6.64102	7.69409	7.22116	7.57998	7.58189	7.14543	7.33406	9.06158	8.77446	5.30354	7.10849	7.82018	9.3318	7.40836
10640_at	8.09477	7.96668	8.50796	8.55576	9.19415	9.29374	8.87401	8.95323	9.04058	8.48998	8.844	8.47911	8.98378	8.27008	8.2458	8.90221	8.31012	8.56033	8.48448	8.31563	7.48975	8.4366	8.28901	8.94305	8.64525	8.79711	8.80947	9.06618	7.42524	8.78388	9.03173	8.80703	9.59839	8.32298	8.28022	7.39139	7.81141	8.65981	8.46115	8.34391	8.26436	7.90771	8.91073	7.89987	8.12512	8.32354	8.23376	8.5469	8.65868
10641_at	9.06995	8.9334	8.69863	8.55461	8.9488	9.00825	9.15241	8.9119	9.18841	9.0517	7.54119	8.84858	9.30347	8.39721	9.06171	8.6009	8.60893	8.43945	8.67122	8.32217	9.08324	8.76973	8.64123	8.92681	8.85427	8.41913	8.79647	8.70522	8.31877	8.65689	8.89253	8.75377	8.43872	8.65279	8.30722	8.87847	8.77667	8.80454	8.94995	8.87706	8.90138	9.09636	9.00841	8.67891	8.63786	8.77133	9.35103	8.68949	9.13959
10642_at	5.46426	5.63528	5.34962	5.08398	5.12857	5.09466	5.2192	5.24925	5.26541	5.21213	5.25847	5.26877	5.19876	5.15938	6.2329	5.11884	5.10722	4.90945	4.93872	5.22765	5.36156	5.00998	5.01901	4.9786	4.96174	4.76621	4.99221	5.30986	4.93339	4.93713	4.98605	4.98489	4.9298	5.19789	5.12041	4.95728	5.06997	4.99222	5.20297	5.68654	5.20944	4.91586	4.9047	5.16636	5.32092	4.98735	5.12466	5.19763	4.78238
10643_at	4.13695	4.43998	4.37223	4.08532	4.77495	5.26871	4.36255	4.15102	4.67687	4.31505	5.65614	4.84145	4.8328	9.99706	6.7201	8.57791	4.32922	6.24876	8.90077	8.13071	11.967	7.33267	4.96073	8.63077	7.68321	4.88685	8.58937	4.1975	6.77352	9.20533	9.57977	8.25814	9.23876	8.32653	8.69002	7.44161	7.79529	7.56	8.39746	7.35834	7.21988	6.12154	8.46431	7.85504	4.41124	6.85892	4.05656	10.0685	6.36364
10644_at	4.29137	4.66065	4.6125	3.94451	4.48827	4.56555	4.30366	4.26629	4.27518	4.41655	4.28869	4.2682	4.25656	4.64207	5.93481	4.87341	4.28484	4.53701	5.04927	4.66176	6.2158	4.97832	4.34455	4.77831	4.36842	4.09083	4.64279	4.3469	4.14671	5.02468	5.31204	4.57705	4.07745	4.94525	5.09905	4.65753	4.72926	4.51903	5.03005	4.6618	5.02626	4.18808	5.50202	4.83008	4.30907	4.33849	4.39901	5.16095	4.56235
10645_at	8.38453	6.60112	6.59786	6.79911	6.41204	6.17038	6.67678	6.51151	6.69427	7.51475	6.2741	6.0735	6.92785	6.25042	6.58455	6.26667	8.05747	6.09965	6.34515	6.41167	6.45821	6.26801	7.15952	6.09691	6.56541	6.28727	6.70357	6.30821	6.48404	6.40313	6.44065	6.23775	7.10147	6.3743	6.00821	6.16998	6.22376	6.26348	6.25625	6.26209	6.50397	6.35748	5.97263	6.30917	6.38651	6.10746	6.41038	6.60383	6.33679
10647_at	4.55661	4.20765	4.8286	4.22328	4.34011	4.64857	4.32281	4.40691	4.1582	4.47786	4.16096	4.38581	4.23329	4.21791	4.37973	4.33987	4.17914	4.36829	4.27936	4.5234	4.27693	4.27112	4.97604	5.85171	4.71822	4.14022	4.16316	4.33979	4.38703	5.02168	4.0249	4.35283	7.43341	4.28642	4.20646	4.28666	4.18728	4.16499	4.35921	4.22874	4.01207	4.12597	4.28965	4.60664	4.28479	4.41399	4.33951	4.30862	7.07226
10648_at	4.11933	4.20024	4.2525	4.07733	4.21852	4.19307	4.20723	4.07112	4.04868	4.2133	4.16404	4.04665	4.11232	4.05177	4.16427	4.21242	4.12789	4.17899	4.27036	4.28581	4.1675	4.17407	4.18618	4.19748	4.18864	4.18669	4.13091	4.20583	4.22544	4.22321	4.2153	4.14737	4.24495	4.33205	4.11202	4.18688	4.11902	4.19787	4.27706	3.97406	4.25575	4.11729	4.33519	4.09833	4.2247	4.13135	4.21832	4.27538	4.02484
10650_at	6.36767	5.43066	6.2	5.87258	6.31117	5.4047	5.76911	4.77071	4.85076	6.71665	6.9683	5.93453	6.65391	6.29546	6.00581	6.0932	6.03418	6.36329	6.24681	6.59161	5.90111	6.59971	5.99231	6.28624	6.31633	6.83996	6.78019	6.35632	5.28396	5.40228	6.43637	6.38211	6.44221	6.3664	6.03399	5.88353	5.91716	6.05451	5.68312	5.72057	5.99462	5.74511	5.66734	6.20527	6.45128	5.9422	6.06833	6.50278	6.15272
10651_at	10.0501	9.01547	9.17305	9.14085	9.16246	8.89029	9.29016	9.20775	9.54031	9.65498	9.73349	8.83187	9.63306	8.89749	9.06459	8.60538	9.09416	9.07201	8.79025	8.88084	9.69033	9.24765	9.46996	9.33529	9.47382	9.03765	9.23703	9.31256	8.90261	8.7086	9.0761	8.74687	9.22876	8.77249	9.51586	8.90338	9.18867	8.97299	9.08616	9.28251	8.91064	9.18214	9.50461	9.29086	8.63813	9.08855	9.44038	8.79521	9.1551
10652_at	7.32558	7.44902	7.27842	7.57746	7.24099	8.78809	7.74356	7.36592	7.89624	7.22585	7.67869	7.09618	7.88208	7.23412	8.14349	8.21242	7.23241	7.88986	8.73222	8.32013	8.30013	8.05693	7.35907	7.50145	7.95962	8.22678	9.23244	7.05405	8.24705	8.50861	8.61536	7.72729	7.20476	7.33548	7.77907	8.98833	8.65941	7.96621	7.64865	8.88213	6.86051	9.43761	7.86045	7.63422	7.61638	7.78721	7.70762	7.77159	8.41317
10653_at	9.64041	7.21817	7.25572	8.21382	6.36229	6.66106	6.68345	7.45949	5.86721	8.63173	7.20133	7.67721	6.17086	6.83742	7.17394	6.05761	8.85455	8.20248	6.46204	6.96306	6.54994	6.4965	8.55449	6.16169	7.7187	7.06278	6.64546	6.18251	6.83309	6.86053	6.14569	6.02809	6.6912	7.5022	6.75602	7.57623	6.82899	7.19677	6.71881	8.37636	7.12633	7.37982	7.10339	6.93444	7.29082	7.39422	6.44924	6.30009	6.89342
10654_at	9.26781	9.76563	9.27536	9.60853	9.17782	8.78509	9.73933	9.52777	9.21929	9.3551	9.01167	9.0614	9.59535	8.56735	8.37114	9.18917	9.00121	9.13526	8.76132	9.16391	7.89622	8.79381	9.12852	9.32688	9.19826	10.1876	9.02608	9.429	9.84892	9.36699	8.76236	8.98761	9.37049	8.4246	7.57616	9.00571	8.91363	8.96801	9.34127	9.40715	8.45997	9.46296	8.88438	8.7913	9.44423	8.31123	9.64124	9.2242	9.45524
10655_at	5.37691	4.34457	4.15909	4.5802	4.39654	4.35784	4.40154	4.40708	4.45813	6.02382	4.55706	4.15986	4.26159	4.73345	4.31021	5.96837	4.44151	4.12536	4.25002	4.29081	4.16239	4.39544	4.78768	4.16576	4.33077	4.28131	6.36664	4.55515	4.47498	4.81114	4.28998	4.55743	5.63069	4.35965	4.43289	4.64559	4.10855	4.22243	8.43959	4.33185	7.58802	4.33322	4.94265	5.39928	4.63424	4.25623	4.36097	4.86398	4.10086
10656_at	10.6731	11.591	10.8115	11.1178	11.0227	9.31253	11.1592	10.1243	11.6443	10.267	11.2628	10.9373	10.9208	8.99164	9.87023	10.7005	10.7446	10.4004	10.2525	9.24437	9.23573	9.80886	10.7022	10.8934	10.8332	10.2613	10.7996	12.0257	9.85705	10.4895	10.9604	10.3214	10.0475	9.85824	11.7733	10.1004	9.73597	10.8471	11.0183	9.43617	10.385	10.1459	10.8714	10.9253	10.1327	11.3363	10.6132	8.80117	9.94212
10657_at	10.5126	11.0833	10.5351	10.5103	10.7292	11.1556	10.9128	11.1871	10.7895	10.7739	11.1511	10.5778	11.1573	11.173	10.8095	10.7942	10.9877	10.6015	10.9496	10.9311	11.2334	11.0446	10.4545	11.1448	10.7794	10.5039	10.6718	10.4808	11.1579	11.3946	10.8219	10.6996	12.0652	10.7136	10.9047	10.4406	10.6926	10.6127	10.6117	10.6317	10.8015	10.582	11.3767	10.9609	10.9577	10.3386	10.9754	11.5068	11.0233
10658_at	6.61374	6.91202	6.93881	6.76616	7.02106	6.81084	6.96489	6.96625	7.48043	6.17842	7.69072	6.69336	7.4804	6.38382	6.45242	6.86409	6.83129	7.04217	6.57277	6.43259	7.20415	7.07037	6.58507	6.71281	6.92969	7.28609	7.71135	7.13962	6.56395	7.07136	7.73781	6.8882	7.97714	6.13997	6.36576	6.44788	6.48344	6.84186	6.52564	6.83774	6.60927	6.87379	6.82949	6.75698	6.36933	6.24938	6.94398	7.14283	7.58329
10659_at	9.04272	8.91277	8.75406	9.2922	8.99448	8.36262	8.88608	9.84291	8.42175	8.48753	9.69925	8.79674	9.50872	8.35477	6.90351	8.41932	9.95205	9.18256	7.82421	8.1638	5.23642	7.97014	9.22622	8.74327	8.71812	8.75215	8.20129	9.26233	8.37695	8.37546	8.56044	8.1822	8.46193	8.48978	8.81456	8.49225	8.1553	8.54906	8.78607	7.24802	8.48876	8.77861	8.49208	8.47825	8.95639	8.84254	9.97894	8.06062	8.57062
10660_at	5.09309	4.98602	4.40089	4.57088	4.41656	4.52552	4.68398	4.67368	4.91934	4.80175	4.66233	4.35339	4.73227	4.33472	4.98724	4.68006	4.56098	4.6537	4.45109	4.84628	4.70965	4.58975	4.9465	4.44819	4.27918	4.56569	4.49735	4.69522	4.74009	4.62864	4.37899	4.5837	4.63452	4.60016	4.89049	4.57626	4.76276	4.58395	4.74496	4.60098	4.60802	4.47918	4.25586	4.41158	4.72936	4.9643	4.37379	4.53457	4.65857
10661_at	4.92803	5.0588	4.67535	4.61325	4.9218	5.00012	4.99765	4.84825	4.92666	5.03283	4.73079	4.87273	4.79703	4.82363	5.12483	5.00036	4.70138	4.81876	4.88909	4.78835	4.56715	4.88251	4.65651	4.75012	4.48443	4.74597	4.71771	4.77707	4.77943	4.77976	4.69096	4.82351	5.15427	5.27924	4.78478	4.86741	4.7569	5.07618	4.85324	4.8954	5.13585	4.82192	4.70279	4.51532	4.80615	4.6393	4.95666	4.55698	4.58912
10663_at	5.17725	5.67734	5.44638	4.99554	4.99136	5.08407	5.12653	5.22215	5.20689	5.09681	5.09037	5.14211	5.13939	5.12682	5.13645	4.79334	5.19831	5.60599	5.26043	5.51679	5.19973	5.11346	5.18923	5.04743	4.96404	5.14908	4.92741	5.16941	4.88705	5.10005	5.02158	4.93864	4.96254	5.136	5.13422	5.23386	5.27753	5.11946	5.27482	5.04057	5.14537	5.21951	5.00261	5.18971	5.21527	5.73344	5.21192	5.06895	5.11276
10664_at	9.71256	10.3931	9.92242	9.86101	10.315	10.1654	10.36	10.606	10.4273	9.78764	10.1754	9.52906	9.75287	9.81174	8.6459	9.52125	9.13005	9.47764	9.66927	9.39832	9.71065	9.56975	9.67496	9.90661	9.74181	9.58641	9.32784	10.5762	10.2607	9.46039	9.23178	9.91196	10.1783	9.4967	10.1545	9.21867	9.18556	9.11651	9.53036	9.14434	9.69249	9.23194	10.1538	9.82995	9.8336	9.74328	10.3933	10.1789	9.75996
10665_at	4.10651	4.05592	4.06536	3.84512	4.00484	4.04863	3.88823	4.01723	4.20316	3.93624	4.03068	4.06842	3.90679	4.00751	4.18576	3.97584	4.02125	3.94574	4.10837	4.10414	3.97874	4.01535	4.01909	3.93547	3.8522	4.0802	3.84533	3.88199	4.03497	3.92107	3.91825	4.1406	3.9756	3.94817	3.99911	3.97179	4.01018	3.91253	4.13371	3.90753	3.98202	3.88142	4.05583	4.11984	4.20531	3.96065	4.00794	4.08047	3.97337
10666_at	4.31203	4.11897	4.44399	4.07742	4.17923	4.06919	4.26018	4.29407	4.25062	4.07791	4.06902	4.21489	4.12543	4.18111	4.10494	4.18923	4.15755	4.53166	4.3616	4.37752	3.93834	4.1934	4.11123	4.17283	4.32105	4.37214	4.06323	4.24831	4.2839	4.01561	4.03453	4.29263	4.03851	4.82847	4.24804	4.61996	3.9759	4.47043	4.37454	3.99206	4.29555	4.2031	4.12113	4.30174	4.10129	4.69416	4.32582	4.15377	4.23567
10667_at	7.20866	7.78336	7.67895	7.74773	7.60208	7.80253	7.77185	7.71216	7.96882	7.07516	7.39005	7.79351	7.72506	7.67374	8.03616	7.62376	7.24364	7.68875	8.20423	7.93238	8.68051	8.12211	7.95741	8.00693	7.9418	8.1555	7.38623	8.16819	7.34576	7.64404	7.90079	7.77571	7.6025	7.91235	7.80743	7.94105	8.04744	7.86113	7.25654	8.46087	7.78575	7.72029	7.82495	7.65442	7.60477	8.12874	7.89373	8.36671	7.75131
10668_at	8.35392	8.09162	7.95334	8.86096	8.51945	9.05416	8.77526	8.55059	8.5809	8.68287	9.07877	9.10777	8.59574	8.26064	8.35922	8.64492	8.86787	8.94307	8.11804	9.14562	7.55781	8.99688	9.6411	9.16606	8.61985	8.83871	8.07633	9.04761	8.25191	8.23644	8.02423	8.88002	8.48236	8.34331	8.53769	7.69762	7.75362	8.22823	8.23155	8.47562	8.06709	7.57632	8.50377	7.43186	8.11806	8.5826	8.2353	8.47895	7.63948
10669_at	7.06895	7.38874	6.679	6.65009	6.4208	5.43063	7.08703	6.55438	7.26209	6.49739	7.01763	5.83531	6.89282	5.68873	6.39449	5.85922	6.94615	5.56997	5.26334	5.591	5.82415	5.78274	6.65799	5.61101	5.98362	7.10251	6.26569	6.32591	5.51163	5.14178	6.46127	5.82193	6.17615	5.57575	6.36028	5.30251	5.53989	5.58666	5.7297	5.88231	6.29073	5.5408	5.74343	5.59722	6.20347	6.12246	7.15018	5.91521	6.51283
10670_at	10.9395	10.2201	10.7563	10.8344	10.068	10.6614	10.7544	10.976	11.0697	11.06	10.5621	10.317	10.3782	10.544	9.94954	10.5666	10.9533	10.5089	10.7152	9.85885	10.8442	10.9486	10.4714	10.0425	10.2064	10.5436	10.9496	9.79567	10.7848	10.9021	10.9833	9.70789	10.0691	10.4018	10.3966	10.2282	10.1923	10.0709	10.8003	11.0433	11.0715	10.2776	10.0084	10.6453	10.4666	10.8564	10.8173	10.6359	10.0848
10671_at	11.1577	11.1284	10.9937	11.549	11.394	11.216	11.4437	11.7838	11.0628	11.1751	10.996	11.2137	11.2517	10.8919	10.7291	10.8113	10.967	11.0327	10.7858	11.1421	11.03	10.906	11.4347	11.4449	11.1184	11.2114	10.8759	11.6832	10.1117	10.2277	10.6233	11.4153	10.9154	10.7327	11.0888	10.5747	10.4802	11.0366	11.1452	10.8122	10.0504	10.5984	11.1899	11.0675	11.0183	11.3081	11.4984	10.3869	10.1316
10672_at	5.98523	7.16585	7.43977	7.37998	7.69671	7.81897	7.76684	7.48011	8.03362	6.86762	8.71674	7.54612	8.54758	7.43821	8.54901	7.73226	7.08736	8.36801	7.52885	7.81774	7.5775	7.95646	7.22028	7.77318	7.72997	7.67067	7.34459	7.76819	7.57131	7.79184	7.58353	7.55865	8.28551	7.86708	7.40203	7.48331	7.31984	7.57933	7.64263	7.5113	7.23684	7.47774	7.9381	7.83221	7.49675	7.88916	7.53793	7.70285	8.29058
10673_at	6.78969	10.8044	10.5382	8.89883	8.88255	9.30537	7.66423	5.62268	5.72669	7.14334	8.78694	11.8783	8.42164	9.74825	9.98849	8.25109	5.96524	11.2358	10.2669	10.4913	7.20251	9.05793	8.47929	10.0679	10.2329	7.68093	10.4751	12.221	9.82929	8.43356	8.24457	9.38668	7.28056	10.7244	9.21797	11.5956	9.47873	9.72773	8.69793	10.3201	8.66004	10.6902	9.71207	10.9691	9.71482	11.4557	6.56543	10.0275	11.2117
10675_at	9.162	10.0086	8.64736	10.789	10.6347	9.90565	10.9185	8.45527	10.2897	9.10153	10.2883	10.0878	11.0722	8.11833	6.41717	10.3016	10.7877	7.51567	8.93054	8.57682	6.28868	7.40119	9.75284	10.6761	9.74166	7.47766	10.497	10.1997	7.18252	9.10346	8.91255	10.6852	7.7622	7.02331	10.0719	5.95944	7.92827	8.53572	8.65232	6.27587	8.54003	9.18253	9.25522	9.24619	9.48455	8.52256	9.9	10.0136	10.334
10677_at	6.1585	6.27722	6.68783	5.83654	6.33998	6.2549	5.92542	6.06025	5.98924	6.065	6.04679	6.16543	6.40068	6.94822	8.86473	10.67	6.11752	7.84588	6.81137	6.59063	6.69669	6.43204	6.16117	6.11263	6.20101	5.57497	6.29782	6.27813	7.83578	8.61966	6.0556	5.8574	5.89834	7.29778	8.57817	6.28051	6.07658	6.03417	7.23	5.78057	6.45442	6.98532	7.26413	6.72391	6.14377	7.05273	6.11756	6.21783	5.93901
10678_at	6.68738	5.50324	7.34712	6.44142	6.716	6.79269	5.67207	5.29491	5.70113	6.3611	5.34453	6.39068	6.03507	6.39652	7.70624	6.15532	6.64671	6.35024	7.3441	6.27621	7.10663	6.38977	6.54466	5.50118	6.09386	6.383	6.08301	6.00872	6.93877	6.6279	6.24093	5.72912	7.1562	7.26116	6.29565	7.54139	6.98883	6.11252	5.96766	8.32863	6.04882	6.67616	6.45289	6.37131	6.46018	6.81382	5.38123	6.18793	7.13516
10681_at	9.33895	8.50023	7.97435	7.91905	7.5637	8.14473	8.35374	8.37848	7.88808	8.36181	8.96809	7.6515	7.44765	7.72277	6.48958	8.3778	8.19249	7.17707	6.93678	7.71452	8.1845	7.70535	8.83028	7.83548	7.98114	6.80463	7.6733	9.07736	8.08998	7.70851	7.72657	7.53839	9.0117	6.99733	7.20276	7.24445	7.32601	7.51557	7.12192	7.77618	6.91176	7.40463	7.28142	6.92172	7.52239	6.96859	8.37294	7.5071	7.69276
10682_at	7.93421	8.57155	7.76299	7.94014	8.07437	8.57704	8.10884	8.0679	8.31889	7.63838	8.3477	7.73597	8.64836	7.75885	7.88244	8.07476	7.20674	8.12529	7.89729	7.50673	8.59505	7.47473	7.68614	7.70612	7.97389	7.62223	7.53362	8.28401	8.82474	8.34233	7.81606	7.85157	9.03061	7.45536	7.81995	8.18847	7.5001	7.63048	7.96427	8.73326	7.33111	8.26898	7.20075	7.71314	6.81892	7.55814	8.4636	8.36799	7.40252
10683_at	5.97039	10.5345	7.92503	8.45266	8.39311	7.77605	9.28981	9.72192	10.2898	5.66842	10.2047	8.13724	8.49186	5.75308	5.45538	6.97323	8.13601	8.61054	5.842	6.28355	5.31152	5.35956	6.46247	6.26872	6.848	8.46803	7.97506	8.47687	6.36295	6.85	7.34402	6.92226	5.98382	5.45765	7.39778	5.39938	5.77954	6.63622	8.6993	5.513	6.7382	6.10918	7.76698	7.5013	10.7856	7.18029	8.16757	8.82205	5.60607
10686_at	5.51613	5.48559	6.0879	5.36099	5.43588	5.77523	5.13266	5.57509	5.53236	5.53683	5.84549	5.4843	5.29156	5.30387	5.61095	5.52553	5.77385	5.55244	5.33329	5.9496	5.38129	5.76104	5.4762	5.45595	5.11449	5.25592	5.37905	5.32165	5.80948	5.30548	5.45111	5.51504	5.29162	5.46193	5.57663	5.28456	5.60772	5.58023	5.26888	5.64568	5.84346	5.56039	5.62124	5.68131	5.11362	5.54437	5.91903	5.55473	5.5065
10687_at	10.1753	8.84157	8.7523	9.0473	8.9136	8.00053	9.32607	9.02409	8.82675	9.08466	9.5093	8.30861	8.80844	8.94039	6.94694	8.98401	9.79368	8.51391	7.72382	8.92573	5.31804	9.19767	9.73046	9.15824	9.33406	8.78412	9.22841	9.13443	7.48625	8.40205	9.44393	9.07929	9.12204	8.36951	8.68826	8.19138	8.86882	8.92818	8.16929	7.40689	7.65902	8.69645	8.11628	8.56471	8.88879	8.54527	8.91388	8.07953	9.3359
1068_at	5.62766	5.59595	5.42507	5.17971	5.22128	5.48849	5.37538	5.38992	5.27499	5.41171	5.52759	5.8246	5.36332	5.21534	5.30152	5.10329	5.45187	5.08597	5.27297	5.5911	5.38696	5.45206	5.39675	5.23704	5.04051	5.18907	5.41654	5.54652	5.30176	5.26492	5.4247	5.41274	5.2294	5.42311	5.50619	5.19623	5.68673	5.54194	5.43807	5.55088	5.34872	5.29471	5.46634	5.49393	5.72481	5.36982	5.36076	5.4474	5.37916
10690_at	4.11885	4.08479	4.2166	4.34362	4.10796	4.13219	4.4887	4.30358	3.96036	4.23551	4.32205	4.38371	4.31147	4.05128	3.88044	3.95491	4.41568	3.96508	3.93311	4.08121	3.87554	3.9615	4.40669	4.3858	6.01054	4.26823	4.16329	4.44074	4.12883	4.33465	3.97855	4.34795	4.87204	3.87049	4.01494	3.96648	4.02186	3.91456	4.21863	3.87646	3.95569	4.0071	3.99449	4.13343	4.28726	3.86685	4.38662	4.0205	4.1653
10691_at	6.7247	6.40243	6.11546	6.44782	6.27898	6.61549	6.51969	6.49166	6.51884	6.87314	6.88017	6.13059	6.52895	6.77525	6.64801	6.69761	6.78535	6.51591	6.3722	6.34819	6.72159	6.7143	6.12512	6.7439	6.41821	6.30837	6.8253	6.62469	7.35739	7.38358	6.68234	6.52054	7.54288	6.59721	6.25185	6.82139	6.4945	7.18359	6.82597	7.3255	6.88832	6.80074	6.93482	6.67267	7.01629	6.36685	6.52371	6.76435	6.62892
10692_at	4.79117	4.55802	4.90538	4.658	4.75824	4.708	4.67079	4.74058	4.92248	4.51887	4.58593	4.73563	4.67811	4.50942	4.81094	4.78419	4.77923	4.89857	4.73375	5.04857	4.79559	4.49598	5.00403	4.80952	4.72954	4.53689	4.81427	4.61128	4.5517	4.58039	4.6059	4.86303	4.61081	4.38371	4.68262	4.81065	4.80531	4.901	4.85614	4.58416	4.79699	4.68638	4.77487	4.81443	4.67264	4.68902	4.70352	4.78617	4.58244
10693_at	5.84535	5.4973	6.28035	6.14071	7.15617	6.3722	6.04345	6.50974	5.89851	5.51217	6.02718	6.32171	6.82403	5.50591	5.50664	6.17817	5.74652	5.87486	6.49008	6.93613	5.51139	6.50829	6.9213	6.49638	6.89186	6.95963	5.39453	6.16263	7.00195	5.11469	5.84653	6.07417	5.67889	6.10787	6.24815	5.91561	7.11008	6.05336	5.47124	6.3431	5.98884	7.70654	5.81903	6.58623	6.69492	5.76061	7.25423	7.19756	5.89562
10694_at	11.6854	11.7918	11.688	11.5478	11.9297	12.0073	11.6782	11.9977	12.7522	11.0383	11.9781	11.2113	11.8797	11.7251	11.6042	11.7662	11.2357	11.661	11.9396	11.7549	12.3478	12.0048	11.8054	11.5832	11.4583	11.3387	11.2895	11.8021	12.4947	11.8644	11.5186	11.8479	12.339	12.0294	12.1459	11.9205	11.8877	11.7044	10.838	12.1755	11.575	11.6515	11.8326	12.0049	11.3352	11.6617	12.3588	12.1175	12.3164
10695_at	7.2812	8.16338	7.73268	7.90291	7.50107	7.86076	7.48748	7.23367	8.34521	7.99756	7.26899	7.55261	8.27011	7.72902	8.80326	7.42203	7.339	8.58776	7.88725	7.74991	8.17061	7.73213	6.82532	7.55083	7.61991	8.65763	7.91489	7.43286	7.58032	8.03663	8.32105	7.6645	7.80384	7.63863	6.79348	8.28383	8.15285	8.17006	8.2883	8.32971	7.90641	8.13424	8.05951	7.81507	8.16061	7.55714	7.73827	7.87527	7.77936
10699_at	4.513	4.59799	4.90974	4.42946	4.24903	4.34784	4.23701	4.50397	4.49422	4.62913	4.47353	4.27631	4.30084	4.29627	4.74654	4.3252	4.30278	4.34967	4.70008	4.52268	4.32078	4.56142	4.50448	4.21849	4.18466	4.38199	4.32005	4.38409	4.37873	4.23214	4.25067	4.47505	4.58981	4.61348	4.43995	4.45499	4.89932	4.44974	4.39646	5.27694	4.62118	4.31873	4.21496	4.50419	4.27417	4.41877	4.44369	4.43713	4.17556
1069_at	10.4677	10.0682	10.3474	10.8079	10.139	10.5601	10.2769	9.94059	9.64718	9.96733	10.2182	10.4857	10.0702	11.1496	10.6419	10.2867	10.4706	10.8037	10.9096	11.0792	10.8408	10.9119	10.8141	10.9865	11.0765	11.4207	10.1824	9.77368	11.021	10.8588	11.3263	11.116	9.96435	10.8379	9.81962	11.189	11.9685	11.0359	10.855	10.9473	10.9584	11.7495	10.6549	11.5063	10.5633	10.6865	10.2292	10.8069	11.7416
1070_at	8.58838	9.62476	9.57264	9.42668	9.85105	9.08769	9.04809	10.1421	9.19568	9.72483	9.59568	9.57445	9.6628	10.0422	9.80023	10.193	8.62347	9.63861	9.3467	9.5954	9.8715	9.95317	9.35254	10.261	10.0529	10.0094	9.09788	10.0955	10.0729	9.68151	9.8408	10.0299	9.81974	9.77335	9.5032	9.70683	10.04	9.43051	8.66684	9.84968	9.63787	9.65196	10.4878	9.89141	9.3884	9.86246	9.81729	10.2731	10.4141
10712_at	8.69531	8.77357	8.35878	8.07098	8.19215	8.03998	8.14793	8.38513	8.65196	8.35902	8.3672	8.1758	8.59603	8.01405	8.46823	8.01936	8.50876	8.41094	8.20645	8.22077	8.39821	8.20533	7.90075	7.94943	7.76844	8.36792	8.1686	8.28297	8.14847	8.42703	8.0365	7.93146	8.6285	8.17182	8.56018	8.38025	8.24628	8.04252	8.69471	8.13521	8.37517	8.26533	8.14904	8.24423	8.50569	8.22301	8.32181	8.08597	8.24207
10713_at	7.53222	8.52479	7.98716	7.84462	8.26815	8.53263	8.33471	8.33122	8.65437	7.66844	8.56207	7.76011	8.45404	7.82526	8.0339	8.13574	7.68972	8.41179	8.16901	8.26665	8.50015	8.16288	8.03726	8.30067	8.16903	8.18877	8.02201	8.49044	8.23721	7.91316	8.11978	8.28424	8.7154	7.91349	7.70218	8.45867	8.17041	8.21255	8.02821	8.46352	7.79313	8.12901	8.47215	8.18285	8.18363	7.96914	8.50805	8.53494	8.13497
10714_at	6.35254	7.62231	7.1798	6.69775	7.15557	7.40892	6.82976	6.96197	7.08147	7.03033	7.4282	6.99347	6.62402	7.29911	7.23455	7.60551	6.85592	7.50783	7.37355	7.05827	7.54448	7.39697	7.02007	7.87339	7.6854	7.29966	7.46663	7.20989	7.82624	7.06968	7.73929	7.87848	8.96175	7.2386	7.08449	7.45356	7.52473	7.25945	6.65799	7.50738	7.45073	7.46597	8.23905	6.9765	6.57087	6.85986	7.56486	7.97156	7.45592
10715_at	8.50936	6.94192	7.39606	8.52097	7.66346	8.01451	7.72148	7.65485	7.65108	9.06818	7.20144	7.90969	7.67878	9.77192	7.34764	7.61738	8.54534	7.63938	8.45946	9.00148	6.79155	8.45223	8.83467	9.15161	8.65352	8.06375	8.34639	6.83919	8.17774	9.00614	9.12376	8.08392	6.91641	8.94793	8.48537	7.58815	8.93378	9.29829	8.61747	6.91608	8.72153	8.35041	7.84793	9.07136	7.8846	8.12452	7.73177	8.37844	8.7747
10716_at	8.45798	4.05803	4.05813	5.66757	4.17625	4.03254	4.1642	4.53738	3.9135	7.03626	4.17911	4.19988	3.88191	3.97711	4.00555	4.0264	7.18955	3.82807	4.15571	3.99173	4.13002	4.00371	6.94904	4.07109	4.79082	4.01767	3.9876	4.25697	4.04221	4.04154	4.15215	4.1593	3.87673	4.23888	4.54566	4.03808	4.01985	4.1325	3.86875	4.11555	4.02283	3.8947	4.06112	4.03818	4.12628	4.48483	4.3789	4.07754	3.9377
10717_at	8.76624	8.01504	8.25237	7.84161	8.45165	8.31063	8.07759	8.12712	7.69487	8.45025	8.03956	8.10158	8.36608	8.81611	8.20435	8.83531	8.15562	8.93284	8.50557	8.31039	8.45243	8.53905	8.89675	8.36771	8.66504	8.22541	7.9991	8.90438	9.82688	8.51203	8.17358	8.52461	9.16395	9.00916	8.78887	8.91003	8.20368	8.54765	8.26684	8.46671	8.43484	8.48279	8.80707	8.74845	8.39213	8.32991	8.55968	8.57325	7.97823
1071_at	4.46627	5.09962	4.74196	5.73098	5.59347	5.16006	4.6923	4.45	5.51519	4.35312	4.4549	6.88113	4.51065	5.09403	4.81931	4.61693	4.48878	4.49842	4.6161	4.68893	4.24983	4.6036	4.44733	4.39749	4.55767	4.31329	4.61288	5.00198	4.62311	4.66561	4.14244	5.07807	4.67232	5.24081	4.59057	4.39861	4.60979	4.75013	5.09354	5.30237	4.89508	4.449	4.77882	4.44531	4.86768	4.84311	5.26653	4.99237	4.67637
10721_at	5.60799	6.08332	5.91195	5.39325	6.05407	6.13264	6.07565	6.16947	6.23224	5.15167	6.01519	6.01156	5.88295	5.72291	5.96805	6.0722	5.79846	5.37486	6.39346	5.74922	6.18884	6.18158	5.30979	6.58777	5.96497	5.17039	5.92449	5.98159	5.9756	6.03696	6.27689	6.90021	7.21995	5.96798	6.93306	6.42392	6.07656	5.8154	5.52299	6.60839	5.49297	5.80991	7.08644	6.61946	5.57458	5.94765	6.1768	6.76284	5.25769
10723_at	8.52835	8.65805	8.86373	9.13114	9.36875	8.59579	7.9078	7.71992	7.88012	8.4215	7.55289	9.46325	8.02645	9.33877	9.07323	8.86001	8.74984	8.66439	9.47842	9.48808	8.42304	9.46246	9.6177	9.11844	8.68458	7.90632	9.3706	8.09622	8.90853	10.4123	9.72999	9.46327	8.97847	9.71751	7.97851	9.7006	9.53333	9.41998	9.33156	9.04519	10.0703	9.09473	8.90337	9.02664	8.20524	8.95426	8.36107	8.97456	9.41572
10724_at	9.92793	9.05847	9.7485	9.70184	9.81157	9.2859	9.81459	10.0484	9.42337	9.62427	10.5643	9.18616	10.5019	8.99364	8.03838	9.04218	10.1634	9.69298	8.35049	8.82401	9.18718	9.10546	10.0232	8.80697	9.28297	9.69695	9.25381	10.0229	9.31639	9.32755	8.7834	8.61191	9.09088	8.97681	9.20134	8.69585	8.15888	8.87588	8.09829	8.23224	9.46085	8.7597	9.73431	8.92008	9.30511	9.44926	10.0064	8.72921	9.36427
10725_at	7.27744	7.42313	6.29819	7.89356	7.0578	7.51946	8.2544	7.0495	6.73018	7.51425	6.98947	8.42601	7.12732	8.94498	6.7338	7.60973	8.11403	6.59787	7.10001	7.35811	9.06558	7.67648	8.07064	8.15654	8.94715	7.27076	8.02568	7.73944	9.00996	8.2981	7.12521	7.63526	7.01164	8.54041	6.0707	7.83596	8.05995	8.80467	7.74908	6.49626	7.39441	7.82136	7.64039	7.74284	8.34249	6.75976	7.48338	6.76344	8.28667
10726_at	10.3075	9.52366	9.03253	9.58987	9.03178	9.43984	9.45486	9.22451	9.8532	10.1616	9.3493	8.91939	9.68209	9.62151	9.77366	9.77753	10.0992	9.71118	9.7714	9.09857	9.9667	8.94457	9.74143	9.88386	9.77254	10.5264	9.5739	9.14335	10.1783	10.4541	9.9499	8.86756	10.4037	9.06175	9.74402	9.44955	9.9278	9.67258	9.31707	9.73948	9.93154	9.74823	9.92309	9.54109	10.0368	9.35927	9.55073	9.87336	9.67134
10728_at	12.3267	12.4061	12.5869	12.2095	12.512	12.579	12.2748	12.6172	12.6958	12.7086	12.544	12.3571	12.6074	12.2519	12.4872	12.373	12.0912	12.2117	12.268	12.3819	12.7011	12.5305	12.076	12.6104	12.3078	12.7666	12.4443	12.3407	12.3989	12.6552	12.5209	12.4637	12.8692	11.9613	12.4672	11.7767	12.3883	12.137	11.9204	12.0861	12.2938	12.4879	12.7543	12.3001	12.0155	12.2141	12.3444	12.426	12.748
1072_at	11.8451	12.2	11.8981	11.9938	11.7695	11.8377	11.8686	11.2687	12.5592	12.1326	12.3376	10.6084	11.9393	11.6126	12.0492	11.5988	12.232	12.2036	12.6927	11.8743	11.615	12.1998	10.7175	11.4439	11.3048	12.821	12.8615	10.7851	11.372	12.0051	12.7602	11.93	11.6897	10.7701	9.68076	11.4592	12.0347	12.0625	12.1617	12.3657	10.8503	12.473	11.7839	11.4727	11.781	11.55	11.1471	11.6258	12.0868
10730_at	9.85144	10.1622	10.3607	10.054	10.7511	10.9664	9.99668	10.6404	10.4666	9.76585	10.3547	10.2492	10.6119	10.1744	10.9151	9.79894	10.1045	10.7646	10.2361	9.98835	10.315	10.4925	10.0431	10.1017	9.86911	10.3107	9.51823	10.1918	10.3721	10.0756	10.1323	9.86312	10.8149	10.5361	10.0539	10.2798	10.3047	9.88395	10.5526	10.5524	10.7582	10.6828	10.2336	9.94604	9.96914	10.9047	10.2246	9.88587	10.7681
10732_at	10.065	5.62191	8.31266	8.60785	7.11534	6.63947	6.65695	7.8737	6.77347	10.4042	9.08201	7.50635	6.85849	9.23761	8.93818	8.25824	9.07204	8.38016	8.60704	9.08899	8.93949	8.73936	9.57636	8.7472	8.50217	9.37074	8.83986	5.783	8.16902	8.16776	9.02038	7.27118	8.58058	8.92135	10.1612	8.37968	9.02184	8.29825	8.32819	8.21684	8.14962	8.73123	8.68921	8.38243	9.02998	8.89761	7.70748	8.74124	7.81365
10733_at	4.27837	4.60782	4.32473	4.42099	4.60252	5.12831	4.31753	4.56985	4.83777	4.20755	4.72339	4.25272	4.72155	4.60809	4.60735	4.7821	4.3524	4.40217	5.14277	4.38351	4.95483	4.75287	4.58119	5.20022	4.72451	4.02625	4.60151	4.72568	4.42872	4.73535	4.90483	6.03573	6.01541	4.38174	4.99453	4.25567	4.59346	4.3505	4.33089	5.39338	4.36752	4.55274	5.08036	4.7373	4.09134	4.41161	4.3838	5.67608	4.48106
10734_at	5.86218	6.91985	6.43724	5.65377	5.82932	5.87565	5.71918	5.75994	6.10036	5.92197	5.86567	6.23514	6.4683	5.95716	6.96138	5.80616	5.6148	6.36147	6.09239	5.74829	6.22154	5.73456	5.9811	5.69156	6.02981	6.2427	5.71308	6.40662	7.12866	5.66488	5.95517	5.82671	6.11861	6.13159	6.29074	6.19028	5.9907	5.82272	6.07032	5.98579	6.06802	5.43633	6.24959	6.2064	6.69308	5.77855	5.94833	5.90131	5.39231
10735_at	9.47888	10.3245	9.71406	10.3339	10.9354	10.8281	10.7353	10.8217	10.7261	10.2912	10.8332	10.5957	10.7937	8.79406	9.17852	10.3763	9.98443	10.6075	10.4993	10.6592	5.40583	8.39865	10.2055	10.9183	10.5214	10.624	10.34	11.2118	10.8826	10.691	10.4048	10.7136	11.4979	10.4007	9.27326	10.0203	10.0479	10.5317	10.4607	9.58888	10.3788	10.2033	11.0858	10.5257	10.8973	10.2611	10.9585	10.9519	10.5046
10736_at	4.8718	5.14087	5.34106	4.97308	4.88837	4.91247	4.85005	5.01725	5.05172	4.69666	4.84714	4.7443	4.97711	4.77745	5.32487	4.97056	5.01388	5.23683	4.89645	5.05852	4.83622	4.93647	4.91356	4.79733	4.59797	4.64857	4.86457	5.09425	4.93823	5.00945	4.73409	4.94635	5.0503	4.93778	5.28107	4.69207	4.9897	4.85917	5.20072	5.44844	4.93817	4.71901	4.81052	5.1255	5.09693	4.86206	5.11654	4.82143	4.74005
10737_at	4.11543	5.00565	4.51063	4.33008	4.62941	4.19066	4.49895	4.38575	4.30929	4.45417	4.70015	4.5832	3.96857	4.08307	4.37409	4.74871	4.26917	4.91134	4.35963	4.47732	4.01312	4.26642	4.13158	4.27853	4.4385	4.23193	4.3122	4.44706	5.57976	4.93785	4.24972	4.64545	4.52332	4.74241	5.51373	4.34544	4.4547	4.56565	4.39252	4.06578	4.5996	4.1991	4.93583	4.26179	4.50777	4.63848	5.09923	4.99698	4.44355
10738_at	5.69966	5.25885	5.34636	5.11109	5.08586	5.05336	5.38781	5.58836	5.43976	5.9465	5.28537	5.4391	5.17114	4.86925	5.65778	5.12787	5.55522	5.0119	5.39093	5.26674	5.29447	5.34268	5.32379	5.13066	5.1257	5.13841	5.141	5.0206	5.34269	5.2954	5.01355	5.70386	5.49993	5.53188	5.42958	5.18213	5.02013	5.30468	5.16883	4.94459	5.17971	5.03341	5.12009	5.49416	5.61795	5.46998	5.31322	5.197	4.82914
10739_at	5.60927	5.13167	4.36438	4.69881	4.61578	4.47875	4.89516	4.87751	4.90964	5.72606	4.48785	4.61333	4.54196	4.61751	4.62392	4.14097	5.05746	4.59009	4.47396	4.69054	4.55771	4.3317	5.26829	4.27993	4.69835	4.88633	4.42118	5.03477	4.69627	4.96844	4.46861	4.88856	4.77532	4.33773	4.78952	4.4994	4.44683	4.55674	5.02897	4.51397	4.78836	4.50931	4.3804	4.62307	4.65939	4.39493	5.22801	4.3564	4.63944
1073_at	10.8581	9.69573	10.6634	9.91203	10.2624	10.9272	9.96916	10.0369	9.95991	11.285	9.57135	9.75054	9.94107	9.46618	9.28036	10.1561	9.72485	10.0871	9.78165	9.70852	9.04487	10.0799	10.1639	10.2416	10.128	10.5178	9.85081	10.1598	9.12527	9.24066	9.63977	9.93124	10.2463	9.54743	9.47898	9.18275	8.92911	10.1601	9.75789	10.2265	9.18762	9.41911	9.96744	8.95578	9.89797	10.2794	8.97074	9.28721	9.74929
10740_at	9.53123	6.05214	5.17531	6.63693	7.20026	4.38435	4.96636	5.21869	5.22659	8.35262	4.69315	7.63595	4.41011	4.60722	4.57773	4.35867	8.5114	4.39535	5.00844	4.43153	4.81299	4.30996	8.35583	4.62961	5.51606	5.83465	4.58065	4.70399	5.03827	4.51209	4.56868	4.27094	4.63043	5.16018	5.89585	4.5368	4.29017	4.46723	4.4521	4.42993	4.22329	4.22725	5.40353	4.72022	4.64159	4.59595	5.35394	4.226	6.70629
10741_at	6.0161	7.33619	6.41344	6.62985	7.18646	7.62348	7.08777	6.98382	7.00057	6.25325	7.05709	6.36309	6.48885	6.89032	6.92437	6.74936	6.33942	6.67778	6.80129	7.42247	6.76154	6.4302	6.75345	7.18469	6.65077	6.89511	6.02631	7.0934	6.39929	6.45597	6.39009	6.98965	6.92147	6.53784	6.63673	5.79881	6.78218	6.23096	7.18959	6.44572	6.03091	6.43038	7.17379	6.01178	6.49836	6.35753	7.60427	7.23877	6.4536
10742_at	7.02728	6.80071	6.72849	6.86308	7.34288	5.55327	6.95102	6.69302	6.41528	6.37904	7.21102	7.07733	6.07547	6.03135	5.55042	5.8993	6.95446	6.10248	5.34282	4.9228	4.97834	5.07904	6.56332	6.06514	6.71567	5.60208	4.804	6.89903	5.96878	5.22526	5.32924	5.13044	7.34866	5.78485	6.75895	5.1006	5.55099	5.36904	6.76399	4.87219	5.85125	5.21562	5.78086	6.28464	6.33117	6.9475	7.34567	5.63666	5.14685
10743_at	8.52117	8.76545	7.92656	8.08538	8.14903	7.90531	8.47767	8.59127	8.63111	8.23759	8.85982	8.31904	7.87531	7.93898	8.54268	8.21835	8.55261	8.15115	8.33743	8.29033	8.25016	8.04116	8.01904	8.18682	7.89453	7.79306	8.23556	8.50342	7.70492	8.82865	8.29494	7.90571	8.51338	8.07828	8.36364	7.95252	8.25965	8.35943	8.37929	7.86134	8.13915	7.85787	8.13669	8.04825	8.32275	8.18546	8.50891	7.92537	7.80287
10744_at	4.16428	4.37242	4.07976	4.22494	4.21858	4.45548	4.2932	4.12106	4.27589	4.27277	4.30239	4.23719	4.09763	4.2304	4.21571	4.46253	4.16337	4.4099	4.4198	4.34581	4.34219	4.24555	4.04966	4.0724	4.13259	4.31024	4.24716	4.31909	4.31175	4.15971	4.19978	4.52141	4.32508	4.11979	4.22185	4.23393	4.13378	4.21591	4.11761	4.31862	4.34017	4.32408	4.19632	4.34712	3.99665	4.32294	4.39019	4.36877	4.21082
10745_at	6.62464	5.45713	6.19164	5.88887	6.33274	6.29615	5.22938	5.29841	5.76918	5.89468	6.54017	5.90305	5.4137	7.33101	5.80036	6.80874	7.00277	7.03508	7.63179	6.67466	7.60027	7.0139	6.67019	6.57795	6.50573	6.28609	6.54669	5.60632	7.24468	6.91815	7.3046	7.34465	8.5861	6.76969	7.05474	7.37501	7.40156	6.61641	6.26048	7.00212	6.77274	7.27006	6.86677	6.83845	6.25973	6.99159	6.07016	7.03382	7.80137
10746_at	7.39417	8.04959	8.37569	7.83215	8.2688	8.89052	8.21508	8.02306	8.44781	7.70156	8.81324	7.97475	8.8163	8.76143	8.5238	7.82915	7.93939	8.91055	8.17003	8.48563	8.41378	8.14235	8.18229	8.3775	8.53633	8.06253	8.23816	8.49321	8.82527	8.25166	8.26379	8.28673	8.57538	8.91989	7.76943	8.42835	8.05117	8.59566	8.26361	7.73883	8.65695	8.31968	8.6695	8.77589	8.60576	8.73037	8.28616	7.79205	8.56269
10747_at	5.49322	5.46633	5.3451	4.98614	5.07423	5.17566	5.3385	5.15386	5.33061	5.1283	5.15455	5.09504	5.20012	5.06702	5.24532	4.87988	5.18346	4.85268	4.9413	5.27212	5.05966	5.05675	5.21994	5.11606	4.88577	4.99873	4.88583	5.25101	5.16121	5.0155	4.9143	5.05062	5.07052	4.98781	5.27199	4.88281	5.13279	5.19832	5.28198	4.99489	5.02184	4.90335	4.91119	5.08693	5.38093	5.24325	5.25858	5.12277	4.9679
10748_at	4.18165	4.62133	4.6069	4.46629	4.31549	4.43886	4.65878	5.07643	4.54343	4.30789	4.84764	4.18539	4.69987	4.28762	4.23406	4.49094	5.44771	4.39507	4.55827	4.3023	4.69504	4.35346	4.11006	4.48229	4.52415	4.56588	4.88412	4.57575	4.79648	4.37443	4.67044	4.73838	4.1989	4.31721	4.59411	4.53779	4.39262	4.26631	4.30971	4.23829	4.44362	4.45784	5.18729	4.30197	4.25459	4.6702	5.13165	4.65271	5.50268
10749_at	7.70392	7.10702	7.33878	6.82459	6.53923	6.66327	6.87418	6.86805	6.64162	8.84521	6.40433	6.86449	6.59881	6.8761	7.32404	6.6292	7.30846	6.98244	7.10571	6.85017	6.51495	6.89818	6.85225	6.70072	6.82151	7.92966	7.53236	6.89304	6.27857	6.64957	7.05726	6.33153	6.03179	6.79646	6.85029	7.03893	6.69549	6.90922	7.31014	6.70081	7.37725	6.9331	7.22004	6.44369	7.61302	7.08354	6.57162	6.7096	5.99785
10750_at	4.99684	5.43066	4.9336	5.55092	5.43011	5.09642	4.96782	4.99739	5.15596	4.94644	4.89886	4.96454	4.99134	5.06224	4.98287	5.12314	4.87903	4.78735	4.68906	5.02146	4.91044	4.70074	4.52501	4.88295	4.59635	5.08379	5.30769	5.06516	4.8866	5.01059	4.93803	5.1825	4.73914	5.10176	4.79243	4.92193	4.80867	5.21153	5.1449	5.05797	5.21523	4.98322	4.60292	4.67121	5.38968	5.18683	4.95407	4.87036	4.95793
10752_at	11.1009	9.50579	10.4616	9.64932	8.56558	9.21802	7.23536	8.80397	4.45507	10.0087	10.7233	9.99202	4.54555	9.96764	6.97727	11.2745	10.6398	8.19052	11.23	8.97069	4.60597	11.1139	10.8752	9.96622	8.2055	7.34471	11.7855	9.6879	9.83617	11.3025	5.501	11.0171	9.10501	10.324	10.6475	10.6556	10.9042	11.3697	10.7105	9.42597	9.65401	9.60935	8.72375	9.43126	7.42649	8.67871	7.17891	10.2354	9.73621
10753_at	4.6792	4.33733	4.55895	4.38821	4.4564	4.47814	4.4764	4.44506	4.36955	4.46129	4.43293	4.43078	4.34294	4.23204	4.30397	4.41458	4.5123	4.07331	4.3712	4.34971	4.46006	4.50995	4.33717	4.2497	4.15372	4.56431	4.23971	4.60478	4.65235	4.41163	4.47206	4.49599	4.63027	4.47836	4.40298	4.52401	4.47556	4.45159	4.582	4.38617	4.36539	4.38636	4.43954	4.33144	4.46952	4.34834	4.5042	4.3852	4.52101
10755_at	8.70064	9.22301	8.08566	8.4693	8.28929	8.8184	8.75288	8.15532	9.33642	9.4139	8.59902	8.63158	9.16776	8.37172	8.69845	7.98959	8.89678	8.99991	8.5724	8.2682	8.26072	8.048	8.19647	8.4604	8.10076	9.16621	9.09106	8.52042	8.51663	9.10869	8.79118	7.88415	8.35584	8.15515	9.42355	8.81854	8.48605	8.52964	8.93407	8.58141	8.79482	8.96541	8.3336	8.20994	9.04124	8.97172	8.57858	8.21699	8.18643
10758_at	6.30514	9.56721	8.4373	9.5495	8.70856	8.39182	9.1058	8.72527	9.15086	6.68317	9.08088	8.95732	9.39647	8.71323	7.69015	8.33873	7.866	8.62582	8.76644	9.1852	8.29424	9.44672	8.89484	8.98487	8.37703	9.06989	8.339	9.31909	7.36123	7.88224	7.29523	9.20756	6.74996	8.21698	7.00138	8.63054	7.79521	9.29549	9.22555	8.61789	8.26147	8.29468	8.71927	7.84532	9.11815	7.7833	8.28885	9.71154	8.28743
1075_at	5.5753	6.04826	8.74028	7.87355	7.69948	8.68541	6.96713	5.80783	6.77396	6.41561	7.03942	9.6957	6.37529	8.83477	9.82408	7.94037	5.97118	9.66087	9.23863	8.59251	10.3179	8.63954	8.02913	7.35094	8.91745	7.81871	7.49723	6.84303	8.33271	9.54782	10.7338	7.86792	8.18146	9.92517	8.6771	10.8167	9.61725	10.4798	10.3062	10.5469	8.29715	9.07726	8.28238	8.881	8.06735	9.62273	5.47194	8.36216	8.44732
10761_at	4.53522	4.882	4.46397	4.59489	4.75997	5.16394	4.73652	4.73517	4.49336	4.37176	4.54908	4.66224	4.78903	4.73968	5.48562	4.5582	4.52182	4.84621	4.75389	4.59673	4.74063	4.6627	4.69251	4.51903	4.44262	4.36561	4.5324	4.56437	4.63059	4.37551	4.43432	4.42985	4.33656	4.55749	4.76958	4.81734	4.77121	4.68747	4.6732	4.65111	4.51402	4.52441	4.78153	4.95212	4.75828	4.60647	4.81634	4.84059	4.57101
10762_at	5.20216	5.23984	5.17208	5.35384	5.56804	5.28124	5.52831	5.43139	5.50743	5.17443	5.23758	5.08784	5.29245	5.14032	5.46674	5.27597	5.18546	5.23941	5.41687	5.26797	5.667	5.21156	5.40981	5.39313	5.48728	5.60179	5.5203	5.61428	5.36414	5.58661	5.92371	5.5328	6.09538	5.3789	5.19889	5.54012	5.10002	5.32066	5.35686	5.56365	5.25412	5.21415	5.5487	5.0399	4.48965	5.23457	5.70814	5.33984	5.34704
10763_at	7.57543	8.61647	8.45279	9.63712	9.07911	8.60381	9.10805	8.42668	9.07568	7.56807	8.94619	9.31864	9.69909	10.0111	9.06044	10.0525	7.57235	7.61089	9.2976	11.0374	8.30838	9.63686	8.7766	9.59591	9.0887	9.27618	11.1548	9.59337	9.65717	10.4958	10.9425	10.6643	8.39193	9.97191	8.99519	9.95233	9.3063	10.1651	10.0535	9.25676	9.88246	9.77936	9.07363	9.78406	10.0489	9.16061	8.9748	9.97211	10.7321
10765_at	7.48599	9.28718	8.29347	9.15682	9.2938	8.89325	9.32322	9.68686	9.33654	7.42999	9.25514	8.47991	9.64951	8.2492	8.52794	8.97469	8.49203	8.20626	8.51258	8.26114	9.45978	8.66651	8.10493	8.99218	8.15342	8.57483	8.54806	9.54194	8.49997	9.44493	8.77726	8.68605	7.20529	8.61951	9.89717	7.90958	8.28262	8.05578	8.51119	8.51655	8.37794	7.99359	8.98308	7.81239	8.52979	9.19656	9.87882	9.69374	9.28561
10766_at	7.21002	6.58974	7.83817	7.59113	6.71195	7.12136	7.05742	7.43425	6.64201	8.42287	6.80179	8.35897	6.74873	7.76411	7.67321	7.74193	7.99469	7.13278	7.05134	7.36058	7.44951	6.38205	7.16009	8.39194	8.17338	8.76493	8.33171	7.28732	7.80123	8.44279	8.21994	7.66951	7.27101	8.10195	5.89034	8.37386	7.99711	7.86794	8.07672	7.4841	9.24875	7.55714	7.78097	7.80308	8.72199	7.57082	6.75491	8.59154	9.1169
10767_at	6.99107	6.79789	6.79604	6.6993	6.75486	6.69498	6.38625	6.37306	6.18234	7.91358	6.74159	6.62457	6.69001	6.7931	6.3944	6.61875	7.10821	7.08949	6.2662	6.12496	6.81446	6.61137	7.17356	6.95202	6.87375	6.07674	7.0081	7.02745	6.38506	6.59966	6.48607	6.42935	7.18965	6.1434	7.13725	6.31456	5.79621	5.97717	6.97567	6.72798	6.78201	6.98834	7.49969	6.89658	6.69768	6.1692	6.96026	6.35334	6.18172
10768_at	12.1259	10.6293	11.7953	12.2165	12.2846	11.4024	11.3425	12.1241	11.3251	12.5413	11.9293	13.1238	11.4585	13.1217	11.5101	12.0095	13.0584	12.5776	12.2916	13.5247	11.1414	12.6837	12.3984	13.1017	13.3547	14.1445	12.166	11.36	13.2519	12.5987	11.947	13.2152	11.5517	11.6498	12.0169	12.2458	12.3984	12.855	11.9848	11.3348	12.1475	12.7661	12.0111	13.1925	13.8858	12.7273	11.1023	12.3788	12.8548
10769_at	9.68145	6.83876	6.77299	8.71285	8.18119	7.33719	7.48779	6.72625	7.23019	8.87278	9.40828	6.95794	7.11091	7.32849	8.72707	9.27843	9.56176	8.01139	8.1432	6.23155	6.48057	6.4698	9.46899	6.80119	7.92026	5.06351	8.95105	6.41673	7.25112	8.42533	7.73006	7.72318	6.44935	8.01332	8.52219	8.51677	8.22379	7.46281	4.87307	8.81622	6.62157	8.00483	7.32759	6.62212	5.71383	5.66938	7.36263	7.9133	7.55512
10771_at	8.3014	8.45478	8.31895	8.37169	8.51683	8.12822	8.45946	8.56018	8.41072	8.31045	8.70433	7.95771	8.50459	7.51052	7.47415	7.61658	8.45362	7.97333	7.36837	7.35693	7.10875	7.38333	8.44029	7.89554	7.76017	8.49238	7.44294	8.67968	7.70015	7.22273	7.08564	7.7775	8.05233	7.42757	7.71709	7.37462	6.85472	7.10761	7.8482	7.01763	7.60633	7.6925	7.62107	7.41468	7.94346	8.23137	8.55272	7.30437	8.05115
10772_at	8.57393	8.56078	8.98689	8.80797	9.19866	9.72497	8.89619	9.34087	8.92828	8.85016	9.43834	8.52485	8.90224	9.50592	9.42568	9.67938	8.94145	9.56709	9.51195	8.8453	9.96353	9.37285	9.48092	9.63868	9.55615	9.48596	9.26236	9.40935	9.92904	9.80907	9.67016	9.51662	11.1182	9.4657	9.62498	9.57345	9.39849	9.36241	9.13774	9.88665	9.07684	9.25083	9.90731	9.62985	8.91562	9.37116	9.10171	9.84427	9.6984
10773_at	4.51321	4.99194	5.25638	5.35409	6.17862	5.43683	5.71094	6.3499	5.77292	4.94385	6.55868	4.47518	5.49482	4.79307	4.77546	5.61516	5.00298	5.4023	5.04068	4.835	5.11821	5.04529	4.88153	5.72712	5.27838	5.66901	5.77953	5.77736	5.28847	5.7413	5.90524	5.41857	5.75851	4.8934	5.40858	4.53201	5.13879	4.79216	4.69155	5.13808	5.11671	5.19526	5.27556	4.9874	5.23847	5.57103	6.18023	5.26199	5.09511
10775_at	10.0414	8.70339	9.54131	9.83978	9.44746	10.1184	9.29062	9.32164	9.10157	9.93321	9.40592	9.52423	9.05586	10.2213	10.1118	10.2725	9.50267	10.5878	10.77	10.4677	10.4606	10.2734	10.8482	10.6093	10.089	9.34865	9.89336	9.43346	10.8886	10.4653	10.1181	10.4395	10.1847	10.6327	10.6835	10.684	10.5399	10.5554	10.0881	11.8657	9.67106	9.78653	10.2514	10.2831	9.51529	10.0089	9.40578	10.4193	10.0249
10776_at	12.1638	10.5378	10.4341	11.0379	10.4521	10.3697	10.5303	10.7557	10.3157	10.9381	10.3781	10.1842	9.82922	9.81952	8.80335	10.1084	11.1302	9.98507	9.573	9.96307	9.46445	10.2914	11.6845	10.4776	10.3074	10.7118	10.2423	10.6894	10.0309	9.63959	10.2435	10.3444	10.6616	9.56235	10.2739	9.49365	9.6483	10.0572	10.308	9.35149	9.84748	10.1739	10.2527	9.97142	10.3527	10.1024	10.75	10.4918	9.5567
10777_at	8.14989	4.96556	5.24567	6.3062	6.62653	4.4364	5.91514	6.68997	4.72127	6.81921	4.87983	5.95332	4.78157	4.39817	4.36969	4.69227	6.97081	4.75798	4.43232	5.00871	4.25059	5.03814	7.02606	4.74212	6.2042	4.90738	4.36888	6.93525	4.38821	4.52775	4.40659	4.54261	4.67874	4.35503	6.16951	4.63983	4.25053	4.55442	4.74884	4.29901	4.50495	4.67468	4.69349	4.95068	4.90104	4.78809	5.18119	4.18748	4.24099
10778_at	9.06004	8.71282	9.20221	9.58553	9.99514	9.90526	9.15728	9.0297	9.89564	10.0105	10.6837	9.80498	9.73226	9.8382	7.44752	9.43709	9.42581	9.69811	9.22287	9.42131	8.97935	9.27523	9.43732	10.0751	9.58733	9.67191	9.69646	9.7342	8.79076	9.52699	9.53392	9.65784	9.40026	9.68347	9.66195	8.78298	9.34777	9.35167	9.84504	8.49416	9.62458	9.5493	10.1957	9.44338	9.13543	9.28538	10.3819	9.66991	9.51923
10781_at	8.28762	9.8393	9.64871	8.97909	9.4009	9.56794	9.35254	10.0686	9.94691	7.90785	9.88892	9.32719	10.4556	8.72556	8.67284	8.86034	9.20814	10.0114	9.42985	9.01639	9.20735	9.18534	8.69536	9.03199	8.40846	9.01472	8.67256	9.70048	9.38016	10.0242	9.17006	9.41805	9.449	8.94316	10.2191	8.9856	8.87825	9.0862	8.99374	8.78586	9.84616	8.71373	9.13896	9.2227	9.09683	10.775	10.1902	9.28673	8.7772
10782_at	7.87505	8.45528	8.60897	8.58239	8.73229	8.635	8.05333	8.71849	8.46139	8.40473	8.78295	9.1331	8.40993	8.34416	7.60547	8.55854	8.5309	9.59913	9.14344	8.75515	8.96468	9.52241	8.50078	8.30209	8.53137	8.60295	8.21631	8.74915	9.70938	8.91629	8.79468	8.49971	9.40796	8.48104	9.73063	8.28521	8.43385	8.25319	9.46741	9.03478	9.29683	8.20355	9.16354	8.47696	9.49008	9.74853	8.70467	9.18726	7.71096
10783_at	6.26803	5.45186	7.01302	6.61467	6.40699	6.72644	6.52205	6.02693	6.37361	6.92605	5.87759	6.85209	6.02468	8.31104	8.46729	8.84483	7.30967	7.85644	9.43821	9.80101	8.45673	9.42767	7.77664	8.88484	8.72997	7.91702	8.82492	6.10316	7.74274	7.64514	9.81453	9.06853	7.78927	9.12725	7.97431	8.99256	8.52944	9.94754	9.65817	9.26014	9.78033	8.95072	7.91268	7.42188	7.03074	8.9055	6.85854	8.84561	7.6268
10785_at	6.0378	5.70456	5.97378	5.70391	5.82669	6.07558	6.25828	6.22953	6.76645	6.12358	6.58011	5.89723	6.03274	6.29845	6.09107	6.35584	5.6396	6.039	6.0102	5.96389	6.36227	6.04542	5.93795	6.01612	5.48378	5.84843	6.14122	5.75439	6.42935	5.93993	6.28993	6.55513	6.76312	6.1887	6.42517	6.56319	6.095	6.13742	5.70936	7.08638	5.97828	6.054	5.92839	6.18809	5.60639	5.28354	6.36529	6.38268	6.86088
10786_at	4.89879	4.87097	5.14353	4.63612	5.12047	4.80077	4.63847	4.60834	4.69069	4.41557	4.60967	4.64708	4.61353	4.88291	4.43542	4.5262	4.86716	4.54241	4.79337	4.93763	4.52413	4.65851	4.56232	4.73281	4.34528	4.82893	4.40443	4.61889	4.5134	4.81984	4.69085	4.7646	4.34718	5.07561	4.65134	4.67984	4.51934	4.72821	4.6131	4.45213	4.69895	4.92236	4.65837	4.74601	4.7927	4.66153	4.54798	4.48391	4.40215
10787_at	11.344	10.9256	10.7943	10.9661	11.3616	11.1415	10.7308	10.8102	10.7653	10.5228	11.1627	10.5101	10.557	10.6074	10.3921	10.6533	11.1728	10.6082	10.8512	10.7601	10.3458	11.0642	11.0452	10.8393	10.5127	10.2322	10.2571	10.7622	10.5556	10.1635	10.7655	10.8173	10.8555	10.332	11.0635	10.6204	10.9717	10.5304	10.8664	10.2954	10.5944	10.81	10.9703	11.2279	10.9122	11.2002	10.9971	10.6222	10.8348
10788_at	4.69313	5.0927	9.15332	6.90084	8.83146	7.28505	5.43055	6.40843	6.36979	4.74522	6.25647	9.45021	5.58848	7.58861	7.57196	9.63847	4.64956	9.24622	7.93138	7.91739	5.06598	6.48363	7.46994	7.73359	8.19391	8.56652	6.84011	7.0093	7.61023	7.2988	7.37216	8.58691	7.58333	8.53924	6.86325	7.84454	7.26679	7.34544	7.92352	7.92781	8.0513	8.25699	8.01746	7.9422	7.18075	9.25349	6.00912	9.30819	8.21164
10791_at	6.61131	6.8713	7.30578	8.05763	7.52439	8.13796	6.62577	6.43139	6.38735	7.15946	5.92842	7.36274	5.94953	8.18635	8.54496	8.49358	6.70558	8.82241	7.88936	8.6942	8.87676	9.04462	7.90934	8.37925	8.1624	6.98818	7.91013	6.8952	7.0211	6.85156	8.28869	7.86548	7.74602	8.05647	6.03099	9.42959	8.46088	9.27745	8.40334	9.25494	7.92033	9.16568	7.22498	8.2982	7.75217	8.40366	6.13044	7.59393	8.82603
10793_at	5.36201	5.54113	5.22466	5.47394	6.66732	6.16644	5.7105	6.08566	5.84122	4.99657	6.42998	5.44815	6.6148	5.7006	5.10671	6.08796	5.85989	6.19569	5.89182	5.20738	5.09337	5.84995	5.47712	6.22475	5.91063	5.6529	5.79247	6.2638	6.13632	5.57709	5.77376	6.41649	7.28283	5.42145	5.9244	5.27187	5.06363	5.70904	5.04777	4.83654	5.59173	5.85997	5.66991	5.98994	5.72664	5.77649	6.51387	6.38602	5.87127
10794_at	4.39968	4.50382	4.3111	4.24789	4.203	4.25415	4.26212	4.44131	4.19806	4.39974	4.25813	4.20584	4.02751	4.30051	4.5598	4.47668	4.21959	4.2158	4.32104	4.33547	4.37321	4.3709	4.47279	4.40734	4.27062	4.39944	4.21424	4.3299	4.4245	5.00967	4.36119	4.41938	4.56622	4.61445	4.36409	4.12064	4.1769	4.47758	4.41803	4.97184	4.71933	4.19371	4.2739	4.22044	4.40523	4.23694	4.31452	4.41514	4.62895
10797_at	5.76562	10.0393	11.3986	9.99089	11.1019	10.949	10.0964	11.09	9.7007	7.55672	10.0999	11.6449	9.35504	9.60182	10.539	9.87719	8.89934	11.2992	10.3452	10.2065	10.1612	10.6188	8.76847	9.93644	10.4736	12.2556	10.158	11.499	9.87198	9.99592	9.8147	9.5625	12.6739	10.9679	9.43453	10.2126	10.2673	10.419	9.67619	10.8671	10.4045	9.44849	11.0174	9.75968	11.222	10.5325	9.39335	10.0114	9.70896
10798_at	4.68774	4.61402	4.48214	4.3727	4.54868	4.60744	4.75343	4.27289	4.46662	4.4735	4.52918	4.6996	4.67586	4.36556	4.48851	4.48556	4.71329	4.24331	4.42315	4.66667	4.33074	4.37518	4.67614	4.50971	4.28402	4.62003	4.36696	4.63983	4.51818	4.47117	4.56747	4.65804	4.43772	4.4481	4.53381	4.59688	4.51319	4.4668	4.67524	4.48614	4.48082	4.29424	4.37876	4.36243	4.62534	4.72843	4.24655	4.5125	4.45366
10799_at	7.8959	8.36363	7.87719	8.35427	8.52571	8.95517	8.94088	8.6307	8.57693	7.69521	7.72674	8.55851	8.60156	8.51271	8.87656	8.69227	7.01853	8.31962	9.04501	8.23856	8.86026	8.53067	8.58554	8.90864	8.49586	7.96844	7.71532	8.04486	8.62688	7.99857	8.32607	9.23338	9.05803	8.5504	8.89402	8.53383	8.55127	8.86413	8.21219	9.22312	7.71709	8.71914	8.93052	8.07693	6.91673	8.16207	9.07037	9.47434	8.77358
107_at	8.37873	6.0032	5.5175	6.40924	5.62575	5.33056	6.18049	6.49842	5.67869	7.02551	7.71852	5.83084	5.50364	5.49047	5.74162	7.42626	7.56542	6.02624	5.32005	5.93185	5.35725	5.51369	7.11998	5.08391	6.00307	5.03968	6.24448	5.70781	6.44375	5.78798	6.1889	5.94143	6.75387	5.54264	6.8388	5.44973	5.58632	5.67763	5.78511	5.2841	5.50522	5.71399	6.25899	5.41271	5.82368	5.60386	5.73643	7.86162	6.50811
10800_at	4.72261	5.12333	5.99045	6.01077	5.3636	6.45667	5.65478	4.85614	5.43089	5.16327	5.10371	7.25469	5.41832	6.39956	6.56228	5.22679	4.83139	6.43049	5.84198	5.28589	4.51319	4.83745	5.12423	5.08711	5.11124	5.39926	5.30769	5.34254	6.08775	5.40475	4.6918	5.73981	5.4082	6.9496	4.73312	6.38742	5.79017	5.86624	5.45155	5.93744	4.95408	4.99863	5.13773	6.53869	5.44372	5.86112	4.69109	5.56244	6.06606
10801_at	7.64006	8.02751	7.81526	8.25263	8.45916	8.75971	8.29985	7.89621	8.1554	7.08515	9.00114	7.82566	8.01233	8.29106	8.34562	8.74295	7.93945	8.34309	8.67428	8.92107	8.61895	9.26966	8.42616	8.77697	8.35492	8.04994	8.86483	7.79411	7.71572	7.6982	8.82037	9.35762	8.48074	8.19944	8.18971	8.18903	8.34139	8.53027	8.20764	7.95001	8.26561	8.24299	7.82123	8.46449	7.67434	8.53792	7.75901	8.29954	7.87747
10802_at	5.5129	6.65416	6.42629	6.08429	6.67348	6.44244	6.3774	6.54281	6.59387	5.8248	6.51149	6.50652	6.43852	6.39417	6.67232	7.33257	5.59887	6.7928	6.81503	6.77435	7.00862	6.95881	5.88617	6.57779	6.31344	6.2932	6.54841	6.44853	6.74307	6.44566	6.66695	6.76418	5.69312	6.79649	6.43829	6.77952	7.06611	6.50845	5.84027	6.97855	6.88753	6.88025	6.61263	6.34487	6.06992	6.55028	6.86841	6.64405	6.55884
10803_at	4.21264	4.47406	4.61594	4.21014	4.20914	4.21166	4.35738	4.24961	4.1866	4.49695	4.41795	4.22692	4.10574	4.2512	4.18843	4.45428	4.41102	4.2901	4.23402	4.26661	4.17735	4.2598	4.20869	4.27501	3.97644	4.54306	4.29198	4.25427	4.42332	4.07868	4.31024	4.34765	4.47696	4.35391	4.39577	4.18309	4.26602	4.2171	4.40573	4.19777	4.24969	4.05994	4.46631	4.46836	4.24491	4.34621	4.51968	4.1973	4.25284
10804_at	8.18452	4.08954	4.11616	7.79581	3.91421	5.36307	4.46654	9.02284	4.10419	8.13094	4.16496	4.32307	4.03021	4.18141	4.01402	5.98913	11.2423	6.04832	4.15031	4.37123	4.3394	4.12081	10.3886	4.43914	8.6736	4.0908	5.03887	4.05186	4.51987	6.2417	4.13409	4.68514	4.86636	4.05541	8.61745	4.32159	4.59358	4.19273	4.01147	4.57014	4.04922	4.24993	4.21925	7.20253	4.24141	4.077	4.32386	4.33973	3.91757
10806_at	6.22931	6.34989	6.39052	6.42005	6.70083	6.35105	6.36725	6.59613	6.62373	6.46836	7.10657	6.38145	6.89396	6.42211	6.54544	5.89548	5.76659	6.7725	6.65876	7.30708	6.36495	6.29702	6.49701	6.3917	6.14791	6.27685	6.22982	7.18099	7.69237	6.40827	6.05941	6.54798	6.95104	6.90173	6.49054	6.73596	6.66616	6.6244	6.64856	6.3409	6.44131	6.56664	6.45067	6.87953	6.81008	6.57537	7.60933	6.8448	7.0739
10807_at	7.65257	8.89869	8.58632	8.06972	8.47312	8.27318	8.53767	8.7973	9.09618	7.80044	8.55395	7.98398	9.45004	8.16379	8.36963	8.7014	7.99527	8.36249	8.40452	7.97442	8.42699	8.5414	7.49642	8.10678	8.07886	8.41704	8.75617	8.47974	8.96791	8.48515	8.55977	8.19194	8.00115	8.14962	8.54339	8.02604	9.05892	8.4817	8.40658	8.76767	9.02566	8.40518	8.48104	8.6373	8.51752	8.62074	8.85894	9.1483	7.67518
10808_at	10.4359	8.79667	9.11667	9.00658	9.19725	8.85335	9.05032	8.99006	9.61137	9.65816	9.38452	8.83153	8.82352	9.03721	10.3321	9.28076	9.42506	8.64014	8.63466	9.18833	9.82189	9.23894	9.8718	8.89901	8.98548	8.97365	9.13007	9.09548	8.5874	9.83295	9.19899	9.44154	9.2069	9.03315	9.28441	9.05929	9.04556	9.03042	7.91537	8.72798	9.32195	8.60531	8.55985	9.24212	7.70094	8.7838	9.63664	8.62515	9.2708
10809_at	7.8057	8.44236	7.40328	7.04942	6.99413	7.78137	7.89051	8.11928	8.13862	7.9061	8.06715	6.92265	7.87131	6.56996	7.02973	5.99777	7.73408	7.34345	6.2939	6.11704	7.11702	6.99946	6.69296	6.39491	7.04612	7.39155	6.87383	7.95699	6.28033	5.64661	6.68895	5.9913	6.90422	5.855	6.50966	6.10513	6.95451	5.86803	7.70424	6.43228	7.07076	6.91147	7.74122	6.11185	8.17927	6.88589	8.12552	6.34534	6.19397
1080_at	4.53265	4.52164	4.32799	4.49818	4.31163	4.47164	4.42507	4.51451	4.31987	4.47012	4.36471	4.45633	4.51231	4.25326	4.58693	4.15583	4.4499	4.31191	4.42312	4.62612	4.42763	4.13933	4.45686	4.31519	4.25998	4.20368	4.27178	4.40563	4.26044	4.22237	4.36179	4.3524	4.5605	4.52941	4.21838	4.39711	4.31588	4.485	4.33165	4.22777	4.31777	4.13123	4.21767	4.34949	4.83171	4.50127	4.40553	4.21266	4.31961
10810_at	10.9762	10.5854	10.5775	11.0178	11.0335	8.98466	10.9356	11.4519	9.34479	10.7491	10.7482	11.272	10.5757	9.51605	6.55473	10.8434	11.443	9.63	8.45922	10.3403	4.92552	8.84619	10.9583	10.7986	10.0647	12.0672	10.5551	11.0073	8.99757	9.56662	8.6879	10.4245	9.00505	9.06368	10.2093	8.66	8.20801	9.79022	8.71528	7.37005	7.90497	8.65524	9.20761	9.98591	11.4977	9.42589	10.9424	9.66174	10.3841
10811_at	8.17073	7.33573	6.52549	6.41573	6.89242	6.89811	7.09309	6.89186	7.39911	7.16494	7.22625	6.66825	7.20717	6.90393	7.21316	6.64065	7.63195	6.15061	6.51164	6.91178	6.41425	6.85702	6.99464	6.35003	6.74309	6.33827	6.64135	7.40726	6.48662	6.24593	6.45225	6.16702	6.87523	7.09045	6.93007	6.589	6.77808	6.94285	6.47955	6.26558	7.01523	6.35091	6.33131	6.34578	7.26626	7.18403	7.53687	5.96567	6.51093
10813_at	7.11264	8.09752	7.19673	7.44395	7.98938	7.87101	8.2164	8.32421	8.12499	6.93895	7.72156	7.53696	7.64182	6.38903	8.32993	7.82169	6.65666	7.99736	7.64785	7.72643	8.44233	7.7311	7.90843	7.7927	7.66969	7.7105	7.3712	8.68283	8.44479	7.73606	7.54494	7.684	7.89899	7.8475	7.70802	7.99096	7.48106	7.74103	7.57732	8.25492	7.36943	7.42551	7.65575	7.59591	7.38763	7.37566	8.31772	8.348	8.12598
10814_at	7.60084	6.76516	5.4473	5.66163	5.3984	5.05695	6.1884	6.06975	6.6113	7.0605	6.69065	5.49055	5.68957	4.93405	5.21367	4.92804	7.55068	4.95887	5.01167	5.07094	5.10813	4.88516	6.97406	4.96659	5.5852	5.07139	5.07365	5.46661	4.70087	5.16381	4.81297	4.68876	5.15602	4.8782	5.37397	4.8996	4.75934	5.04843	5.07563	4.8892	4.98544	4.92602	5.01897	5.15468	5.55535	4.98093	6.2589	4.73613	5.1691
10815_at	10.513	9.6362	7.75505	8.66146	7.94274	7.68381	7.93671	8.28764	8.80998	10.6634	9.16006	8.84318	9.72587	4.83009	4.13893	5.46163	10.4285	5.05154	4.53301	4.70782	4.49378	5.29388	8.85835	5.98994	7.93331	6.15034	6.88904	7.45129	7.30328	5.75745	5.33975	4.86491	6.86394	4.30838	7.94784	4.19685	4.52304	4.09368	5.0136	4.38829	5.14939	4.39541	5.68518	5.63564	6.45992	6.24364	8.0303	5.66518	7.05937
10817_at	7.22313	6.84496	5.99534	6.27071	6.25968	6.36383	6.33837	6.49254	6.67846	7.4462	6.97436	6.36766	6.43174	6.25254	6.92098	5.87229	6.95619	6.14188	5.60113	6.20314	6.14397	5.69984	6.42251	5.99793	6.03706	6.5125	6.22451	6.79046	5.89581	5.50449	6.14316	5.61677	6.84252	6.02705	6.86027	5.99797	6.33706	5.85163	6.33022	6.07773	6.46291	6.0051	6.24042	6.07118	6.55982	6.39397	6.2794	5.97073	6.00022
10818_at	5.48497	5.66911	5.2492	5.58286	5.60892	6.02822	5.98147	6.52041	5.79999	5.30304	6.30092	5.42646	6.2962	5.27898	5.71055	5.93853	5.5801	5.36042	5.33356	5.55346	5.80692	5.48152	5.26701	5.55077	5.52668	6.12212	5.81333	5.81318	5.19434	10.6611	5.90877	5.807	5.74459	5.36934	8.1447	5.41267	5.40682	5.71031	5.73375	5.38833	5.15431	5.6116	5.14449	5.16057	5.50509	5.59828	5.39596	5.5847	6.38744
1081_at	4.88862	5.10169	4.8838	4.61951	4.67287	4.6	4.81257	4.92896	4.78798	4.93651	4.78368	4.95569	4.85028	4.78852	4.93971	4.55511	5.11335	4.73852	4.63798	5.03532	4.81876	4.91676	4.54525	4.9971	5.00404	4.59716	4.83241	4.66186	4.74157	4.75827	4.86216	4.76964	4.76865	4.70619	4.62459	4.73943	4.9937	4.98445	4.73846	4.58452	4.95573	4.66919	4.73888	6.08608	4.80312	4.70346	5.0124	4.71737	4.77751
10825_at	5.29216	5.4024	5.3683	5.13284	5.11183	5.13234	5.38909	5.35824	5.30316	5.0724	5.49544	5.21425	5.26646	5.01631	5.46394	5.04087	5.29238	5.02548	5.05695	5.33007	4.95769	5.14571	5.19005	4.8994	4.77986	4.83438	4.87364	5.28783	4.92977	5.06063	5.03032	5.28494	5.04908	5.05669	5.06019	5.01283	5.24566	5.32781	5.38645	5.02281	5.27915	5.01247	4.96898	5.27795	5.12632	5.16606	5.29251	5.13621	4.94587
10826_at	9.61458	8.4157	8.91884	8.73333	8.44224	8.43093	8.22517	8.66519	8.37353	10.5606	7.82502	8.70683	7.62442	8.49772	8.47899	7.85741	9.06725	8.28963	7.99524	9.07846	7.92445	8.58307	8.61192	8.52828	8.62647	9.21281	8.2088	7.95899	7.90289	7.99263	8.46354	8.61668	7.54048	8.33996	8.03512	8.34651	7.9671	8.5364	8.36746	7.67372	8.61851	8.09982	8.24184	8.72301	9.14068	8.86848	7.74907	8.31705	8.68819
10827_at	6.67467	7.47475	8.14228	7.63053	8.50586	7.86919	7.49403	7.72492	7.73312	7.02092	7.61199	7.98448	6.83706	7.84987	7.92202	8.52438	6.78303	8.62451	8.02618	7.98057	7.54189	8.1088	7.62721	8.15714	7.85485	8.42713	8.1706	8.09449	8.76001	8.06688	7.89491	8.01919	7.09991	8.06243	8.28397	8.31616	8.3395	8.07626	7.4024	8.76186	7.89919	8.42946	8.15936	8.03822	7.36032	8.55334	8.23539	8.17725	8.27251
10838_at	8.58222	9.94596	10.1193	9.23021	9.84823	8.89032	10.2027	10.4448	9.73099	8.88542	10.6744	10.2341	10.4598	9.09846	9.01365	9.25125	8.82647	8.96823	9.01263	9.25825	8.56869	9.17163	8.50211	9.01323	8.96725	9.89505	9.37815	10.0066	9.06627	9.00635	8.98357	9.34662	8.29837	8.48632	8.91115	8.88375	9.08159	9.02164	9.5277	7.82134	9.27502	8.99206	9.33464	9.46868	10.1788	9.32738	10.6604	9.49198	9.42457
10840_at	7.87365	6.3715	7.83246	8.96873	8.1708	6.88065	7.39208	9.48446	6.13693	9.21927	6.56472	9.51747	6.79242	9.43149	6.47796	9.49817	10.9877	5.95547	7.92591	9.07133	6.05511	9.88534	9.2614	9.64872	8.99729	10.4556	9.13974	8.10411	9.24173	8.55942	9.44139	10.651	6.39773	7.55725	7.11778	7.35265	8.25086	8.07517	7.63384	6.41434	8.08221	9.56658	7.27332	8.42956	9.43483	9.11462	7.50803	10.1031	11.0091
10841_at	6.82354	6.57429	5.96474	6.11456	6.0483	6.30256	6.36246	6.21252	6.5265	6.83703	6.42241	6.00975	6.07906	6.06422	6.67448	6.07972	6.53616	5.97269	6.18738	6.35174	6.20553	6.17664	6.0873	6.32592	5.96451	5.92216	5.71613	6.47663	6.2872	5.958	5.77908	5.99806	6.06798	6.12227	6.19332	6.02377	6.08614	6.20901	6.25034	6.13655	6.46272	6.01617	6.08519	6.1708	6.40039	6.38415	6.43598	6.2079	6.12226
10842_at	6.23255	6.94284	7.00121	5.625	7.04569	5.4272	6.68757	7.09445	5.42209	5.26268	5.26225	5.39237	5.84507	5.06999	5.63678	7.16404	5.38852	9.52618	5.42731	5.39366	5.14127	5.06498	6.64914	5.24084	6.37344	6.32548	5.16848	5.50107	5.26785	5.14619	5.35977	5.06931	12.4319	5.17889	5.50724	5.35451	5.29085	5.24206	5.47438	5.33693	5.20134	6.0024	5.35672	5.64316	5.49722	5.37998	8.44636	5.01524	5.05673
10844_at	7.92608	8.53914	7.53783	8.04295	7.41492	8.20429	8.21429	8.35864	8.66875	7.52322	7.82476	7.577	7.73987	7.45394	8.31536	7.31342	7.73254	7.99141	7.19893	7.74821	8.24362	7.70075	7.33038	7.30741	7.28741	8.20154	7.55706	7.68038	7.81674	7.48462	7.82677	7.41886	7.25062	7.43896	7.27785	7.53844	7.60805	7.47319	7.72987	7.789	7.91256	7.5816	6.94335	7.27967	8.22149	7.5133	8.18473	7.29693	7.62965
10845_at	7.85587	7.96453	8.15934	8.50979	8.9822	8.50817	8.10993	8.54431	8.57265	8.47115	8.63051	8.41566	8.71751	8.29568	7.77103	8.74066	8.13808	8.66619	8.78271	8.77083	8.51319	8.85379	8.15333	9.17578	8.28426	8.66424	8.06252	8.40048	9.85413	8.22348	8.22747	8.83333	9.00463	8.27429	8.48779	8.74494	8.53807	8.14008	7.33612	8.8263	8.33295	8.59647	8.84762	8.67191	8.49162	8.77322	9.14423	9.29288	8.9264
10846_at	4.68713	4.57112	4.5723	4.67278	4.60705	4.54829	4.93521	4.66673	4.6738	4.44786	4.86843	4.6012	4.36668	4.44022	4.6694	4.71865	4.61093	4.52989	4.55843	4.57301	4.35724	4.56961	4.60304	4.49121	4.53645	4.30116	4.35709	4.74886	4.45265	4.34031	4.44198	4.6348	4.62683	4.452	4.40769	4.63275	4.29385	4.4716	4.47705	4.48757	4.58034	4.50895	4.65274	4.69975	4.41286	4.58561	4.86875	4.40176	4.3271
10847_at	5.1195	5.05302	5.01485	4.85081	5.18884	5.02193	4.98188	5.07707	5.27724	5.04015	4.96664	4.72797	5.09772	4.83078	5.17972	4.87464	5.0282	4.72141	4.93368	4.97891	4.82715	4.82306	4.75041	4.90822	4.79776	4.90683	5.01337	4.91851	4.96255	5.02694	4.88573	4.89409	4.74754	5.06584	4.89535	4.84706	5.08903	4.91252	4.81273	5.04582	4.99203	4.98087	4.92614	5.06837	5.10441	5.00913	4.79242	4.70428	4.99284
10848_at	5.71731	6.17369	6.21926	5.40896	5.59686	5.93743	5.54514	6.03845	6.45903	6.40755	5.20376	6.20836	5.09072	5.76343	7.5038	5.62852	6.13655	5.23717	6.37908	6.28857	6.03556	6.06862	5.47951	6.05464	6.16298	6.29327	5.79007	5.71152	6.37056	6.69877	5.76538	5.49788	6.15439	6.04913	6.21246	5.97847	6.23294	5.90477	5.7334	6.59261	5.64142	5.79744	5.71277	6.53319	6.6388	6.45128	6.02358	5.6862	6.71589
10849_at	7.37658	7.78748	7.29263	7.38608	7.46372	7.63386	7.50811	7.59412	7.74046	7.57319	7.64593	7.24695	7.13662	7.2828	7.83321	7.61228	7.21724	7.17799	7.884	7.65204	7.94837	7.38547	7.48453	7.73587	7.32343	7.49682	6.97576	7.26497	7.65177	7.24559	7.53292	7.94211	7.56232	7.4584	8.4621	7.57219	7.51009	7.78222	7.38796	7.88535	7.07761	7.1176	7.64353	7.72926	7.55456	7.56183	7.95389	7.72135	7.41996
1084_at	6.0309	6.18605	5.70555	5.70831	5.98347	6.14911	6.18414	6.02761	6.05022	5.87161	6.0893	5.97071	5.80295	5.80188	6.3157	5.69763	5.88789	6.03098	6.01786	6.20267	6.3689	5.86345	6.0166	5.99005	5.6525	5.52922	5.56247	6.35432	5.81269	5.7171	5.70441	6.11675	6.0895	6.27191	6.15436	6.1252	5.97934	5.9501	6.22464	6.06826	5.84872	5.74551	5.65721	6.16888	5.90101	6.08746	5.95077	6.13589	5.73669
10850_at	4.68194	4.62458	4.26843	4.3858	4.42542	4.54675	4.40182	4.50694	4.79606	4.51248	4.5096	4.52177	4.32545	4.63137	4.71374	4.41665	4.56959	4.48914	4.51191	4.52158	4.53487	4.59249	4.97428	4.27122	4.61567	4.248	4.68591	4.75994	4.72564	4.62567	4.47243	4.33609	4.4208	4.58328	4.52833	4.63005	4.53754	4.39133	4.52084	4.50153	4.7367	4.45955	4.34182	4.44326	4.51367	4.45839	4.49076	4.94805	4.62417
10855_at	5.12356	5.14111	9.10378	5.85931	6.04431	6.29342	5.27889	4.92606	5.34644	5.62231	5.18164	6.81072	5.24885	6.35124	7.40941	4.98491	4.88735	6.97915	7.43617	6.36719	5.38696	6.06616	6.22627	6.0955	7.78263	6.27705	5.6914	5.41437	6.65648	6.89255	6.1786	6.01985	6.29769	8.69346	6.8087	8.32	8.00913	6.03696	7.05696	8.2901	6.18401	6.49878	7.57816	6.73984	7.18986	7.03163	5.26947	6.57545	8.8191
10856_at	10.0026	9.72192	9.28189	9.54622	9.2926	9.67073	9.68878	9.61803	9.72256	9.61038	9.46115	9.00135	9.53462	9.06355	10.0117	10.5456	9.52748	8.86238	10.5287	9.1227	10.4204	10.2217	9.66903	10.1	9.4107	9.55513	9.19525	9.47653	10.2135	10.3328	10.323	10.4108	10.0632	9.68485	10.6898	9.99568	9.55166	10.0751	9.73455	10.614	9.67109	9.39096	9.96186	9.58522	10.1052	9.78639	9.66466	10.6815	9.99562
10857_at	11.341	10.8188	10.9827	10.8066	11.1716	10.4994	11.0407	11.1702	10.98	11.081	11.6836	10.1724	11.0899	10.39	10.486	10.7872	10.6155	10.6144	10.5221	10.1604	10.7593	10.8027	11.2855	11.0004	10.4863	10.5389	10.9151	11.2537	10.7956	10.9281	10.6785	10.5109	10.7615	9.81729	11.2546	11.0458	10.6271	10.2372	11.1139	11.1608	10.0561	10.8474	10.9898	11.2657	10.533	10.4026	11.5055	10.5615	10.6707
10858_at	10.9638	6.51649	7.0142	9.08028	7.51619	6.99829	7.66215	8.07459	6.50042	9.75455	7.56576	8.20741	7.57385	7.64815	6.08475	8.24258	10.3458	6.66776	7.33074	7.76002	5.13388	7.80812	9.6909	8.32539	8.85596	8.70571	8.35435	7.41746	5.95481	7.59562	7.21145	7.99843	5.77612	7.06867	8.49126	6.48948	6.1225	7.60969	6.38643	6.08521	7.17941	7.39042	5.73792	6.85916	8.51075	7.70636	7.53972	6.05738	5.77919
10859_at	7.01417	6.80512	6.95528	6.60206	6.8797	7.60844	6.91067	6.93117	6.4264	7.07896	6.80862	7.55063	6.22866	7.56601	7.73428	6.47167	6.77508	7.5658	7.61518	7.60944	6.86737	7.36345	6.30933	6.71751	6.71311	6.74244	7.47711	7.32936	6.70711	7.1096	7.3747	6.5196	5.63491	7.65129	6.43182	7.99692	7.10473	7.60864	7.47871	7.65415	7.46192	7.38475	7.56651	7.33547	7.54099	7.45865	6.55034	6.98735	6.82556
10861_at	4.97367	5.1973	4.80762	4.65675	4.76023	4.87711	4.98559	5.00396	4.96824	5.11824	5.04906	4.93934	4.91914	4.60017	5.01694	4.67698	4.75925	4.93261	4.68659	4.97796	4.6436	4.81305	4.65546	4.81277	4.82972	4.75046	4.57847	5.15809	4.69531	4.54028	4.68524	4.57706	4.74238	5.05577	4.97179	4.65371	4.64326	4.75087	5.23615	4.666	5.25823	4.64543	4.72	4.57161	4.91955	4.97756	4.80797	4.74807	4.73347
10863_at	5.29342	5.2095	7.55417	5.57947	5.57603	5.64797	5.13647	5.41046	4.9266	5.81813	5.13897	7.17092	5.13719	7.31921	6.87347	6.01242	5.97113	8.07153	6.24544	6.81438	5.45653	6.29631	5.76531	5.66281	6.52945	6.82418	6.07795	5.35555	6.45217	6.33902	5.83096	5.31539	5.25295	8.21101	5.87778	7.67255	5.73058	7.54559	6.43239	6.54394	6.71312	7.49215	6.6682	7.15624	6.6588	6.69815	5.17955	5.70288	6.32067
10864_at	5.28778	5.30123	5.17207	5.13915	5.09375	5.03343	5.31614	5.15111	5.26278	5.1282	5.31685	5.12384	5.25545	5.02008	5.34921	5.19041	5.26238	5.04078	5.12718	5.42545	5.13776	5.1117	5.25708	5.12989	4.97406	4.80391	4.90014	5.23397	5.10624	4.82789	4.91374	5.07341	5.04911	5.01697	5.25055	5.00151	5.20734	5.12776	5.33491	5.07949	5.12365	4.94662	4.99626	5.13599	5.24324	5.13156	5.16614	5.10681	5.08887
10865_at	6.69432	6.98516	6.74308	6.72449	6.44581	7.08673	6.48677	6.20589	6.59938	6.7412	6.87192	7.14951	6.68394	6.80249	7.21653	7.7148	6.62425	7.15544	7.34845	7.03489	6.76497	7.62424	6.39209	6.35835	6.63657	7.49439	7.84069	6.58254	6.90462	7.07675	7.74831	6.54471	6.29628	7.17203	6.7263	7.27847	7.03425	7.74255	8.26702	6.97001	7.83122	7.15674	7.51047	6.60745	7.10128	7.51729	6.53324	6.94953	6.65492
10866_at	4.63971	4.68149	7.22939	5.43936	5.88923	5.42914	5.00262	4.75264	5.47405	5.15107	4.12432	5.97457	5.48702	6.65499	5.60391	4.74589	5.09712	7.25811	5.81236	7.35148	4.09548	6.31715	5.13044	5.5899	7.54798	4.9493	4.63139	5.98346	5.52252	7.14742	6.04115	6.06524	4.79099	6.10622	4.64555	6.78968	7.89101	5.959	5.12863	6.33669	5.14969	6.3795	4.89405	6.08793	5.72196	7.28542	4.28369	7.38544	9.47278
10867_at	6.91473	6.77539	6.50464	6.76131	6.60353	6.50447	6.46353	6.69146	6.76989	6.56273	6.70596	6.44057	6.36802	6.68338	7.22877	6.48329	6.4786	6.09049	7.25733	6.87914	7.62327	7.16836	6.60701	6.61703	6.54262	6.19087	6.73229	6.69446	6.30293	6.07878	6.81085	6.75628	7.09876	6.79779	6.34481	6.75345	6.83891	6.70874	6.52295	7.92423	6.64488	6.55523	6.74798	6.60332	6.49466	6.53317	6.41997	6.49129	6.67276
10868_at	7.88134	7.56217	7.4476	7.38326	6.92162	7.1144	6.99609	7.6634	7.88295	7.82623	7.5951	7.24495	8.11895	7.04354	6.74426	7.28014	8.00656	7.03414	6.88914	6.89698	7.07722	6.92649	7.15396	6.86857	7.13904	7.86701	7.20801	7.37371	7.60612	7.20201	7.0028	6.96071	6.90445	6.78977	7.20581	6.82451	6.8595	6.42238	7.05479	6.53152	8.35759	7.24751	7.03626	7.19871	8.14173	7.58144	8.1143	7.2527	6.5035
10869_at	6.34213	6.61432	5.83293	5.88536	5.91587	6.15096	6.25654	6.11709	6.44005	6.40444	5.57059	6.03831	6.31057	5.75428	5.79864	6.28905	6.41518	5.71834	5.7523	5.47428	6.2174	6.13497	5.78657	6.03818	6.27632	6.22351	6.35845	5.77907	5.80298	5.87487	6.06864	6.06303	5.86346	5.50846	6.29337	5.65848	5.99221	5.96494	5.78338	5.60091	6.19665	5.89658	6.12167	5.88997	6.12347	5.45912	6.73152	5.92623	5.66429
10870_at	6.21175	6.21602	7.26882	6.49008	6.8202	6.81269	6.33617	6.59052	6.05672	6.47478	6.43345	6.40134	6.46207	7.18202	8.2833	6.80412	6.01679	8.07753	7.09032	7.54168	6.0567	7.51891	6.86416	7.02873	7.20244	7.80207	7.16101	5.65511	7.63056	6.65278	6.88688	6.79885	5.91571	7.70894	6.38239	8.25748	7.21052	8.38	7.28333	8.794	6.56129	7.20014	7.67171	7.85504	7.12281	7.83701	6.38739	6.53124	7.1659
10871_at	5.91472	5.61426	5.62355	5.58661	5.57151	5.88468	5.18892	5.62923	5.6548	5.55451	5.50268	5.89833	5.32461	5.90014	6.72536	5.92224	5.29662	6.36834	5.89588	5.97709	5.68402	6.28108	5.60205	5.31506	5.60516	5.73334	5.48008	5.8429	5.96851	5.53611	5.95705	5.90453	5.44663	5.93432	5.27345	6.31094	6.13505	6.05342	5.71154	6.94249	6.11578	6.22409	5.8096	5.72133	5.5157	6.23008	5.41892	5.41067	5.85095
10873_at	9.12204	8.69866	9.13791	8.47162	8.02481	7.04198	8.40899	8.06045	7.2808	7.80704	8.36775	7.99938	8.76747	6.85347	8.3751	8.00823	8.45842	9.31915	7.85929	7.99392	8.22721	7.52532	8.02423	7.17058	8.1528	8.93568	8.54186	8.27291	7.29173	7.1624	7.82327	7.38469	8.32766	7.32975	8.30993	8.27513	8.10699	8.40405	8.79903	7.81509	8.16265	8.42018	8.38373	7.91909	7.99517	9.1195	7.92446	7.97123	8.51427
10874_at	7.16475	7.73595	5.91142	9.06741	8.76646	5.16944	8.54416	6.24742	6.91018	5.60367	6.18745	7.62795	4.9098	6.62325	5.50637	5.15836	7.28399	4.56242	9.07655	5.10254	7.45537	8.2706	7.48794	8.09738	8.92572	5.48899	6.60916	6.63106	5.00541	6.42032	9.70066	8.18649	11.7328	6.31261	7.56773	5.55037	7.10727	8.37673	6.60396	5.91363	7.60419	5.99292	8.77944	12.2405	6.16404	5.40654	5.46621	5.11905	4.93665
10875_at	5.38702	5.47631	9.02336	7.56168	6.78659	7.93051	6.97106	5.42938	6.0817	6.45834	6.32717	10.3276	6.31152	9.3794	9.44424	7.24034	5.25991	10.2677	8.34649	7.96307	6.91107	6.99956	7.20803	7.43692	8.00032	6.87807	6.66432	6.93243	8.43	7.20935	5.77312	7.26783	7.55016	8.94322	6.03946	9.47605	7.1062	8.48312	6.78403	8.95677	6.48788	7.47742	7.71425	8.90499	7.29743	9.1208	4.95373	7.794	7.8865
10876_at	4.0945	4.16044	4.16852	4.06854	4.03662	4.07554	4.08988	4.06369	4.12728	4.11285	4.04854	4.12627	4.06552	4.04932	4.14317	4.09252	4.0804	4.05789	4.09664	4.08913	4.04674	3.97465	4.13312	4.05354	3.977	4.15979	4.06579	4.16158	4.02748	4.06601	4.01334	4.07623	4.20037	4.19791	4.09642	4.13278	4.04371	4.07404	4.10736	4.14524	4.13909	4.00211	4.07596	4.0751	4.18326	4.0707	4.08471	4.09163	3.97575
10879_at	4.54893	4.30969	4.29172	4.28099	4.23773	4.24347	4.19093	4.2173	4.1666	4.04788	4.13162	4.53673	4.39308	4.05677	4.23055	4.21975	4.26417	4.01698	4.25671	4.32493	4.14832	4.3559	4.23153	4.06656	3.94523	4.27783	4.2865	4.23	4.33046	3.97826	4.07916	4.25164	4.04621	4.12383	4.29797	4.29693	4.27493	4.40963	4.31353	4.10654	4.18987	4.17061	4.23754	4.21075	4.17149	4.44028	4.11716	4.26263	4.18894
1087_at	4.28365	4.25918	4.14963	4.21452	4.19175	4.15412	4.13935	4.22752	4.16802	4.12082	4.20617	4.15751	4.09269	4.17915	4.23135	4.11494	4.153	4.19455	4.2975	4.13246	4.20979	4.11101	4.14872	4.14541	4.11982	4.14894	4.07921	4.25892	4.22071	4.15621	4.1144	4.20256	4.05484	4.18874	4.12916	4.16676	4.12706	4.10448	4.30513	4.20374	4.23081	4.04048	4.11456	4.31436	4.25908	4.32184	4.12936	4.05255	4.13067
10880_at	5.45222	5.57199	4.84056	4.9924	5.00162	4.97249	5.06822	5.15811	5.46568	4.99877	5.15123	4.94412	4.87375	4.8808	5.25889	5.09449	5.13885	4.82427	5.05927	4.99212	5.22321	4.72423	5.07529	4.98524	4.76594	4.8591	4.96355	5.18821	5.45976	5.05167	4.97339	5.00404	4.67079	5.15374	4.95745	4.86275	4.81157	5.22385	5.34013	4.98088	5.12841	4.72625	4.97295	5.17902	5.22659	4.8832	5.14046	4.92164	5.15432
10881_at	5.74161	5.95596	5.70783	5.73414	5.78044	5.72053	5.77413	5.89328	5.86872	5.65819	5.82912	5.77203	5.41997	5.65809	6.51896	5.77041	5.6752	5.61219	5.68902	6.05469	5.60973	5.608	5.68552	5.60963	5.21496	5.5147	5.4015	6.10175	5.73757	5.56832	5.20711	6.04517	5.84579	5.59025	6.08641	5.72091	5.59473	5.69104	5.61085	5.73735	6.0501	5.53752	5.53672	5.62935	6.04175	5.87344	5.8193	5.6813	5.51836
10882_at	7.37241	11.0469	11.833	9.55367	10.1205	9.20531	10.0386	9.81628	11.0625	7.58584	10.2677	10.6922	10.7753	7.54411	7.85088	8.57286	8.5923	12.1122	8.72667	8.18618	6.37118	6.72202	6.6089	8.76294	8.30592	9.79225	11.436	9.2317	7.39112	7.74955	10.2512	6.12195	8.39969	6.43438	9.59342	6.91086	9.97886	9.09664	12.2374	8.34466	11.3571	9.84983	11.3368	8.81933	11.6091	10.5356	10.6507	7.86282	7.5794
10884_at	8.6732	8.63395	8.71029	8.57136	9.21851	8.50128	9.28122	9.08417	9.10824	7.67016	8.32968	8.54011	9.06554	8.62612	9.51093	8.68247	7.77029	8.67951	8.98375	8.69675	10.0258	9.51504	8.57095	9.0534	8.39356	8.05548	8.1143	8.82813	9.10842	8.31948	8.33363	8.90164	9.02083	8.69054	8.78867	8.90585	8.64635	9.2846	8.28109	9.66928	8.23679	8.40224	8.69947	8.40044	7.91294	8.1615	9.36056	8.75976	8.68089
10885_at	8.14546	9.30267	8.74037	8.81629	9.24235	9.05423	9.18616	9.41201	9.19118	8.42183	9.05522	9.1288	9.37485	9.40318	9.06995	9.77344	8.17779	9.19743	9.46431	9.25498	9.50643	9.50244	9.34016	9.8252	9.10448	9.33365	9.12081	9.22676	10.2672	9.66162	9.3466	9.87145	9.77993	9.14909	10.0707	10.0134	9.29751	9.60551	8.8873	9.67313	9.14278	9.33524	10.0139	9.47451	9.31057	9.24885	9.68028	10.5677	9.48835
10886_at	4.92414	4.60887	4.43617	4.4879	4.47421	4.5147	4.82521	4.36871	4.40694	4.57741	4.44145	4.52731	4.50813	4.37523	4.53569	4.3944	4.48503	5.27054	4.56433	4.4859	4.4828	4.28933	4.85303	4.4313	4.4652	4.5205	4.27159	4.59639	4.47203	4.47118	4.49538	4.37129	4.72746	4.42895	4.33654	4.34205	4.38243	4.44816	4.53156	4.24491	4.30488	4.36754	4.55257	4.24698	4.47726	4.54041	4.3944	4.37652	4.22797
10888_at	7.20741	4.59916	4.36726	6.34631	4.33061	4.37632	4.873	5.11419	4.3217	5.40353	4.26132	4.59029	4.31403	4.42644	4.18482	4.2119	7.68308	4.39496	4.3408	4.44566	4.26364	4.60229	7.5672	4.17292	5.04406	4.58856	4.15636	4.57904	4.36122	4.64822	4.2304	4.25939	6.42939	4.37004	5.60155	4.23316	4.14597	4.28419	4.28121	4.27823	4.23176	4.26783	4.2025	4.21849	4.55796	4.29455	4.44002	4.15227	4.11686
1088_at	4.2224	3.99561	4.19195	4.23997	4.21858	4.29627	4.16398	4.14898	4.05932	4.0142	4.14533	4.23148	4.27536	4.16764	4.12261	4.13523	4.13889	4.09353	4.23169	4.19142	4.04676	4.05568	4.01372	4.12469	4.44801	4.32866	4.08298	4.03942	4.25997	4.05281	4.04728	4.38945	4.07733	4.21943	4.34353	4.08106	4.13444	4.16949	3.98873	4.20427	4.37142	4.25709	4.043	4.23092	4.136	4.29072	4.08905	4.02037	3.99506
10890_at	9.72794	10.1767	10.0469	10.394	10.4352	10.2918	10.4753	10.5393	10.1973	10.0028	10.051	10.6989	10.0823	10.4363	10.1421	10.5635	10.183	10.5753	10.3821	10.4751	10.6071	10.6764	10.2033	10.7417	10.4862	11.3043	10.5691	10.477	10.4326	10.2432	10.5331	10.5198	10.8076	10.3338	9.76926	10.4562	10.4444	10.565	10.7499	10.9477	9.75296	10.7358	10.5499	10.346	10.0832	10.5934	10.2541	10.3788	10.661
10891_at	7.4711	7.14434	8.02934	7.24739	6.1868	4.97695	6.43405	6.69181	7.09142	7.91055	8.80235	7.99761	8.43259	6.66519	4.8722	8.80706	7.62439	5.09614	5.8806	7.33574	6.38582	6.74652	8.80604	6.27706	7.37362	7.10458	8.13632	6.53744	5.59984	8.12467	6.5349	7.80547	4.5028	5.18756	7.5421	5.75636	6.3633	5.59468	6.1628	4.6524	6.58205	5.44997	5.48798	5.97304	6.53204	4.71992	4.50771	6.6696	7.54541
10892_at	5.24776	7.03363	7.75467	6.47252	7.88017	7.70948	6.5558	5.59662	7.16532	5.22366	8.24021	7.34214	7.12191	7.63931	6.82793	7.67051	5.52282	8.60723	8.22972	7.99631	8.21709	7.94868	6.36223	7.14711	6.95917	6.94604	7.66076	7.28655	7.15718	6.9621	7.22291	7.46884	8.203	8.08571	7.43973	7.91594	8.37626	7.40785	6.14331	8.41848	7.15648	8.0918	7.45409	7.37458	5.70639	7.06067	7.42535	7.12202	7.59927
10893_at	5.84141	6.91073	5.81126	6.00995	6.18544	5.6545	6.23583	6.3558	7.03705	5.56645	6.8825	5.99176	6.49693	5.57639	5.77397	5.69996	5.71853	5.59115	5.44607	5.59384	5.35088	5.56497	5.69523	5.5252	5.51335	5.74202	5.6641	6.3374	5.59667	5.20008	5.48365	5.34844	6.22698	5.78097	5.73048	5.87634	5.42104	5.56958	5.52542	5.54188	5.39603	5.50898	5.45949	5.56297	5.77537	5.53435	6.4735	5.40028	6.04333
10894_at	5.90501	4.99567	7.80973	6.78673	6.04267	7.00723	5.11909	5.27603	5.83518	5.87101	4.71593	5.91124	5.74889	7.87951	7.96353	5.44388	6.04405	5.75732	7.66839	8.74175	7.2613	8.04896	7.56062	5.31512	7.58536	7.38673	5.95219	5.53349	5.22831	5.43955	6.18763	5.23421	6.16902	5.44006	5.41217	7.74571	8.28769	5.58379	6.31263	8.81453	7.7194	7.54801	4.59369	5.7797	6.52547	7.20655	4.72498	4.70286	8.00619
10896_at	5.00466	5.13916	4.98996	4.60961	4.71675	4.89605	4.91962	5.01037	5.01608	5.00355	4.93056	5.06791	4.98002	4.6923	4.78189	4.68316	5.04791	4.85346	4.79173	5.18428	4.66796	4.78892	4.66538	5.0392	4.82565	4.86724	4.5924	4.77558	4.84121	4.94802	4.76445	4.89755	5.05584	4.80538	4.95055	4.90474	4.91528	4.94214	4.63255	4.89293	4.87163	4.75018	4.83967	4.75416	4.82141	4.80348	5.05465	4.75071	4.87405
10897_at	8.06605	9.82637	8.58613	8.96725	8.97313	9.11068	9.91231	9.22742	9.68216	8.64115	8.80091	8.99744	9.77901	8.42567	9.49546	8.88463	8.18281	9.74145	9.14995	8.92666	9.12697	8.81929	8.06369	8.91386	8.71335	9.74667	8.95512	9.00426	8.7648	8.31264	8.78159	8.86505	7.84735	8.24165	7.77166	9.11855	9.49873	8.6763	8.7412	10.1025	8.70087	9.40656	8.73169	8.50103	9.2125	9.19175	9.3854	9.12397	9.56448
10898_at	8.88765	9.63503	9.26725	8.87539	9.22708	9.75131	9.33599	9.28025	9.46732	8.80143	9.62139	9.32533	9.70844	9.61159	9.2389	10.0576	9.44411	9.15001	9.66529	10.4239	9.63535	9.49808	9.19697	9.61462	9.69332	9.65284	10.6328	9.46661	10.2031	9.74836	10.0764	9.98072	9.56831	9.767	9.37611	9.71129	10.1048	9.34846	9.81099	9.4327	9.80893	10.1023	9.28545	9.75914	9.51185	9.55706	9.34127	10.274	10.2392
10899_at	11.5731	12.0059	11.8643	11.8633	11.8219	11.7898	11.8887	11.8744	12.0854	11.5348	12.0174	11.8071	11.8102	11.8479	11.7332	11.8151	11.4302	12.0769	11.9496	11.8618	11.5065	11.784	11.8972	11.8625	11.6316	11.9564	11.6855	11.7813	12.0164	12.433	11.7528	11.8917	12.5724	11.757	12.0817	12.1409	12.0965	11.663	12.0621	12.3387	11.8231	11.9638	12.2597	11.9528	11.9649	11.8924	11.8863	11.8734	12.2071
1089_at	6.38855	6.27812	6.07273	6.30593	6.03635	6.39212	6.53618	6.09646	6.3982	6.11364	6.12981	6.23603	6.09545	5.96781	6.6735	6.13692	6.29674	6.70699	6.16172	6.206	6.13608	6.19134	6.15912	6.26948	6.18253	6.03787	6.10886	6.35784	6.3365	6.34747	6.16813	6.06269	6.04084	6.22564	6.34138	6.6924	6.0248	6.73308	6.44856	6.79705	6.56261	6.18964	6.03535	6.2142	6.28822	6.28179	6.01067	6.10464	6.15741
108_at	6.16419	5.26638	5.84027	5.80148	6.00695	5.15981	5.34553	6.19528	5.26554	6.20877	5.37691	6.03751	6.13081	5.04466	4.93321	5.29845	6.91531	5.8802	5.18303	5.32639	4.94902	5.20022	6.246	5.52809	6.33454	6.82492	4.85235	5.55719	5.1623	5.67747	5.33439	5.65695	4.8834	5.04915	5.23157	5.07998	5.56125	5.51785	5.16511	5.09149	4.91294	4.98877	5.32147	5.80539	7.27043	6.11374	5.73085	5.27764	6.77381
10900_at	11.6978	9.45159	7.91991	10.239	8.37778	7.7	9.64651	9.32184	9.37685	10.4993	10.7	8.2216	9.55778	5.60498	5.38243	6.83487	11.0969	7.41421	5.00638	5.91603	5.02725	6.60423	10.0206	7.27691	8.78052	7.48675	7.5709	8.58492	5.89561	7.36727	5.98669	6.78143	7.95665	5.74429	9.2341	5.39374	6.10002	5.97087	6.96114	5.26315	6.6613	5.99375	7.79519	7.93186	8.44798	6.27348	9.60955	5.61169	8.21109
10902_at	8.09739	8.35727	8.03384	8.05515	8.27471	8.01386	8.07853	8.69747	8.24005	7.98581	8.09416	8.17779	8.43625	8.09465	7.86834	8.00125	7.88376	8.17663	7.9873	7.84035	8.04337	8.05967	8.01704	7.94176	8.12357	8.11518	7.85242	8.69878	8.85561	8.03353	7.83345	8.02364	8.00303	7.87931	8.18225	7.66197	7.78938	7.79636	7.38639	7.32099	8.20001	7.74456	8.25692	8.07786	8.18435	8.06174	8.40091	8.17986	7.91908
10903_at	7.00035	6.30756	8.44707	6.67643	7.78358	8.37568	6.37185	6.8776	6.90023	6.70085	5.81092	7.66254	7.36581	7.96546	7.35718	7.31582	6.76008	7.75316	7.42093	8.38742	9.33947	9.3279	7.4319	7.42773	7.77668	7.23982	7.67434	6.70835	6.86891	6.80184	8.18437	8.57457	6.96578	8.10801	6.98637	7.50209	8.07036	8.40621	8.39706	7.19991	7.73815	8.06196	8.4981	7.39197	7.24472	9.18109	6.11905	6.53369	8.65502
10904_at	10.8273	10.2073	10.0741	10.6458	9.98043	9.38236	10.7973	10.0782	10.4723	10.4946	11.3093	9.77085	10.2944	9.87542	9.90452	9.60339	10.7729	9.5811	9.16833	9.74562	8.93103	8.90814	10.7379	9.36072	10.1294	9.18456	10.0865	10.3834	9.15334	10.1438	9.91055	9.30999	9.9213	9.5968	10.0512	9.63184	9.48001	9.25571	9.76678	9.54489	9.55279	10.1947	10.0412	9.53029	9.9394	9.74658	9.96183	9.70604	10.2242
10905_at	6.26692	6.37896	6.03428	6.43979	7.01591	5.84392	7.08536	6.69632	6.32972	6.10606	6.19497	6.21174	6.6289	6.71128	6.51701	6.61862	6.21701	6.85867	6.8175	6.19658	6.74994	6.7004	6.78933	6.68542	6.80792	6.34896	6.53303	7.13928	7.25713	6.50684	6.76466	6.73216	6.58356	6.98151	6.35291	6.64895	6.1533	6.8962	7.32867	6.57028	6.19418	6.43729	6.74796	6.45598	6.19956	6.94968	6.76705	6.41354	6.58057
10906_at	7.33543	7.91238	7.55794	7.50275	7.58649	7.91855	7.60313	8.06271	8.00326	7.82423	8.26397	7.45296	7.97275	7.44355	7.05426	7.43397	7.33928	7.99871	7.75319	7.75476	7.50782	7.2454	7.08864	7.38972	7.33977	8.17614	7.52167	7.57731	7.40682	7.70261	7.91404	7.60628	7.73322	7.22485	7.77204	7.58534	7.46851	7.40826	7.31368	7.28252	7.43269	7.67686	7.81254	7.68751	7.88981	8.12305	8.10301	7.8161	8.24513
10907_at	8.22237	8.5659	7.86275	8.3475	8.09295	8.6147	8.18489	7.51941	8.35883	8.20269	8.29742	8.1635	7.99759	7.93606	7.14402	7.96327	7.88208	8.15986	8.15844	8.26724	8.00462	8.10655	8.22208	8.19129	8.14421	7.926	8.2148	8.03354	7.88806	8.21719	8.12505	8.18299	8.30111	7.89813	8.47879	8.1229	7.60452	8.15354	8.23198	8.23803	7.81028	8.36649	8.98791	8.33122	7.89247	7.85732	8.65306	8.50635	8.31851
10908_at	8.78493	8.43856	8.42152	8.10242	7.67966	8.07908	7.95707	7.9635	8.91703	9.32765	7.94432	7.48467	8.19869	7.77938	7.89088	6.91196	9.05474	7.995	8.53924	7.61912	7.61584	7.91317	7.22179	6.96732	7.28214	9.33485	8.546	7.41522	7.8442	8.7366	8.47909	7.14932	6.91415	7.64274	7.09258	8.04155	7.8307	8.17131	8.79892	7.56173	8.20062	8.53297	7.91852	6.98013	8.80476	8.34562	8.27901	7.48283	8.42812
10910_at	9.31858	9.60905	9.18646	9.51718	9.45121	9.24379	9.55773	9.91891	9.06395	9.75856	9.34105	10.2971	9.45817	9.86171	9.64624	9.60054	8.86731	9.96015	8.91103	9.95233	10.5909	9.29786	9.73322	10.1892	9.47875	9.63346	9.59755	9.97997	9.74665	9.66183	9.25768	9.78398	9.2903	9.98376	9.1546	9.6781	9.6555	9.62289	8.77572	9.91914	9.34071	9.16744	9.52405	9.43846	8.98385	9.25711	9.83355	8.65688	9.70545
10911_at	4.14141	4.18064	4.23938	4.32494	4.05085	4.11772	4.03151	4.06462	4.09013	4.09265	4.0894	4.15929	4.1237	4.02344	4.1421	4.03962	4.07194	4.01104	4.03773	4.12551	4.79999	4.10021	4.02718	4.00579	3.98218	4.14841	4.00563	4.03831	4.07081	4.07675	4.10491	4.07113	4.18942	4.11583	4.13898	4.04815	4.11183	3.98355	4.17485	4.13512	4.01892	4.0538	4.13172	4.23781	4.06372	4.22674	4.17712	3.99842	3.99722
10912_at	5.82071	7.31936	6.31751	8.04377	6.35943	9.4742	8.67221	8.47441	7.64948	5.45192	7.13508	7.41384	8.84997	6.6409	7.21954	6.8203	5.79807	7.16127	5.67334	6.27939	4.919	5.51925	6.41638	6.50097	7.99587	6.3347	5.9182	7.77953	8.65257	6.13917	6.24154	6.04064	8.43945	5.58761	7.48674	5.10306	6.07776	6.07567	5.99862	6.3264	7.48262	5.72738	6.44787	6.91905	7.13459	7.59133	7.35028	7.23026	5.85475
10913_at	5.83638	5.74797	5.85184	5.38565	5.41918	5.59855	5.88311	5.54628	5.48783	5.69485	5.75078	5.31486	5.71018	5.47191	5.54857	5.30354	6.00332	5.34091	5.52131	5.5586	5.60445	5.5799	5.60754	5.59033	5.16594	5.50589	5.44045	5.51289	5.55244	5.24337	5.59339	5.5009	5.2158	5.75332	5.75449	5.37414	5.5498	5.61042	5.6332	5.34269	5.68575	5.25322	5.49743	5.70411	5.79779	5.61378	5.68074	5.59801	5.57982
10914_at	8.65349	8.61141	9.16599	9.58892	9.97754	10.2881	9.55709	9.83794	9.75536	9.12092	9.78454	9.74864	10.0634	9.79907	10.0704	9.96053	8.91318	9.99982	9.99382	9.7179	9.51918	9.65801	9.48162	10.2499	9.90059	8.861	9.54896	9.8364	9.57144	10.0566	9.92415	10.0621	10.2793	9.83695	9.55478	9.59102	9.12897	9.74395	9.47173	10.403	9.29929	9.27437	9.49065	9.37242	8.97743	9.71384	9.0725	9.94344	9.84344
10915_at	9.84748	10.8086	10.218	9.98458	10.3699	9.77267	10.3155	10.6962	10.271	9.30443	10.6373	10.1055	10.1122	9.9947	9.43493	10.4053	9.77277	9.81706	9.69641	9.67696	10.295	9.97847	9.75916	9.93939	9.80437	9.10022	10.1333	10.8682	10.2116	9.7729	9.99522	10.1193	10.3163	9.64379	10.4163	9.74021	9.27759	9.76924	8.88419	9.54143	9.97749	9.72307	10.2789	10.0097	9.51548	9.97587	11.1357	10.3987	10.006
10916_at	10.2229	10.5989	10.4466	10.7257	10.9576	11.0496	10.9752	10.8117	11.1599	9.91366	11.3479	9.99737	10.9851	10.1488	11.2438	10.4833	10.1103	10.9039	10.5958	10.0022	10.5312	10.1605	10.015	10.1804	10.1678	10.5969	10.2284	10.7967	10.6553	10.5885	10.1609	10.2103	10.0458	10.0352	9.55904	10.4918	10.4354	10.0244	10.3063	10.8851	10.1122	11.3621	10.4409	10.3146	10.4457	10.6917	10.6678	10.0828	10.8988
10917_at	6.27116	6.56811	6.04963	6.23867	6.10925	6.31005	6.31996	6.50656	6.53282	6.34905	6.09629	6.26528	6.07781	5.91142	6.63838	6.10001	6.51583	6.36311	5.90787	6.44627	6.49499	6.15672	5.75705	6.10137	5.7722	6.07943	5.82287	6.34823	6.3609	5.9196	6.06129	6.16146	6.01428	6.1619	6.085	6.03973	6.07041	6.19554	6.7239	6.14874	6.22505	6.06191	6.04362	6.17835	6.38381	6.59419	6.09661	5.96237	6.01092
10919_at	8.01949	8.41348	7.5175	7.66105	7.44559	7.75909	7.98675	8.09414	8.19797	7.81215	8.33768	7.33075	8.22644	7.3714	7.44406	7.05721	7.93643	7.07539	7.18247	7.17073	7.64013	7.12155	6.6779	7.30055	7.08678	8.08245	7.76621	7.64029	7.00978	7.41587	7.95995	7.4428	7.65429	7.37025	7.41132	7.1772	7.38851	7.12614	7.89945	7.0664	7.53533	7.38451	7.64789	7.32398	8.08366	7.17347	8.34346	7.73742	7.85645
10920_at	9.62426	9.6754	9.561	9.63176	9.42266	9.44492	9.67834	9.79315	9.26374	9.09832	9.68082	9.13635	8.70466	9.29148	9.60643	9.55964	9.2952	9.03582	9.42423	9.63899	11.1255	10.1524	9.98639	9.60653	9.48543	8.89648	9.33932	9.3715	9.99986	8.95717	9.53228	9.90776	9.27245	9.25089	9.39056	9.63007	9.74553	9.45486	9.52012	9.63221	8.91716	9.35295	9.78265	9.33621	9.16579	9.2782	9.64425	9.89584	9.15509
10921_at	9.32498	9.8724	8.84414	9.26079	9.30043	9.2247	9.61395	9.71076	10.0699	9.34809	9.47738	9.20997	10.0862	9.22291	9.49014	9.43981	9.85893	9.36297	9.09007	8.71983	9.32571	9.47359	9.04942	9.3333	9.38431	9.50524	10.1197	9.43841	9.92388	10.1587	9.98328	9.31818	10.1739	8.88012	9.9618	9.00781	9.24776	9.25976	9.17963	9.37554	9.49359	9.4917	9.34746	9.25551	9.52702	9.02785	9.69047	9.56592	9.43519
10922_at	9.07639	9.69287	8.84803	8.80105	8.85877	9.0981	8.87904	8.65922	9.07033	8.98502	9.0366	8.86229	9.58653	9.10445	9.23437	9.03481	8.80379	8.70055	9.16382	9.19486	9.35712	9.16538	8.55463	8.6313	8.8144	8.8599	9.5888	8.87488	9.14032	9.18492	9.34821	8.82297	8.6763	8.9771	8.30016	9.57419	9.40448	8.94464	8.79782	9.71367	8.96142	9.59697	8.66141	8.91252	9.29703	8.58962	8.92233	9.65737	9.52695
10923_at	11.263	11.9213	11.0554	11.8444	11.8114	11.7854	11.6587	11.6513	12.1311	10.649	12.4285	11.5372	11.427	11.4823	11.5314	12.0551	11.1035	11.6675	11.8118	11.7635	11.4466	11.1433	11.61	12.0048	11.4817	10.4796	11.8376	12.1469	12.2314	11.212	11.3207	12.2214	11.5266	11.4464	11.5634	11.4914	11.3514	11.6658	11.0465	11.9535	10.6948	11.3393	11.6349	11.4303	11.3523	11.4727	11.5137	12.1902	12.0909
10924_at	7.56708	8.03389	8.54193	8.24395	7.94783	8.07942	7.45346	7.39851	7.40542	8.10768	8.25499	9.3543	6.37269	8.81084	9.07061	8.41206	7.66011	9.20106	8.55239	8.67405	9.55329	7.91673	8.46379	8.23363	8.47435	8.45261	8.25484	7.8607	7.79326	9.09414	7.6993	7.41256	8.13824	8.78825	7.73054	9.26313	8.01545	8.78583	9.88712	9.51643	8.6534	9.11598	8.54323	8.37542	8.07997	8.54611	6.94235	8.55166	7.72364
10926_at	5.96146	8.70928	7.88455	8.11973	8.68276	9.83588	8.62832	8.59615	8.88312	6.24242	8.94137	7.77356	8.41844	8.34429	8.12944	9.20215	8.15042	7.88779	9.58991	8.54456	9.49399	9.27416	8.06975	8.43153	8.68874	7.8329	9.57789	8.1228	8.91101	9.06074	9.45037	9.7135	10.2757	8.06479	9.70896	8.84947	8.84771	8.62102	7.50918	9.36262	10.8283	8.77032	9.97141	8.61123	7.24187	7.80642	9.00322	10.2619	8.49493
10927_at	8.76709	7.44526	6.51039	8.96271	7.50435	8.7704	8.29191	8.04624	7.24785	8.5478	9.05363	8.53446	7.88638	8.6236	9.07651	8.12789	8.56098	7.38202	7.31443	7.29784	8.34758	7.75944	8.60621	8.60417	8.52336	8.14274	8.3219	8.02391	8.37286	8.59574	8.20638	7.94597	9.30732	8.22999	4.72387	7.68738	8.29762	8.34294	8.29071	8.3063	7.88444	8.1633	7.35277	7.59745	8.29582	6.20158	7.4863	8.45259	7.44305
10928_at	7.54657	6.83599	7.02392	7.27842	6.84931	7.56932	7.26708	6.53617	6.89293	7.25721	7.19908	7.27716	7.27997	7.49264	7.39164	7.10766	7.30658	7.3358	7.37059	7.38734	7.72151	7.50256	7.65433	7.77114	7.57417	7.71069	7.50258	7.57616	7.77946	7.32576	7.41873	7.12224	7.72891	8.03567	7.27363	7.60399	7.39553	7.78838	7.19867	7.09424	7.26257	7.11192	7.15138	7.29678	7.12184	7.52076	7.31725	7.55893	7.68872
10929_at	8.63281	7.79978	8.91393	8.49823	8.77937	7.1035	9.11177	9.18673	8.96328	8.50961	8.58988	8.07779	9.89318	8.28673	8.26741	8.55062	8.5264	8.91984	8.26266	8.71864	8.85222	8.67218	8.75744	8.66236	8.4151	9.07554	8.27307	8.67633	8.27825	8.02623	8.234	8.78718	8.47799	8.12804	8.39528	8.45134	8.39905	8.49347	8.76365	8.27065	8.00089	8.43069	9.22269	8.52721	8.56463	8.17228	8.69296	8.64904	8.65213
10930_at	5.76191	5.74696	5.30724	5.30225	5.28017	5.42879	5.48177	5.56242	5.51583	5.07981	5.30495	5.72293	5.35025	5.4087	5.37986	5.11123	5.3532	5.24089	5.25017	5.623	5.32177	5.52956	5.49457	5.23616	5.0465	5.17673	5.26538	5.62621	5.50629	5.04947	5.08266	5.16783	5.48788	5.47351	5.42319	5.34322	5.34661	5.52639	5.58401	5.0885	5.34214	5.14088	5.32278	5.25602	5.79994	5.55958	5.40249	5.24327	5.08964
10933_at	12.6526	11.9292	12.3432	12.5052	12.0222	12.2806	11.8011	12.137	12.0474	12.6234	12.3153	11.8493	11.9988	12.349	11.8161	12.3367	12.5619	12.0796	12.0894	12.1981	12.1909	12.2582	12.3854	12.5243	12.4975	12.6066	12.1174	11.9431	12.5241	12.3567	12.3968	12.2237	12.2272	12.1322	11.8946	12.0233	12.5369	12.1958	12.1271	12.3886	12.0052	12.3915	12.4202	12.1951	12.5063	12.3891	12.1884	12.0469	12.4397
10935_at	10.8473	11.049	11.1367	10.9534	11.078	11.5024	10.8677	11.1344	11.237	10.9815	9.89385	10.6199	11.4602	10.7394	10.8532	10.1337	11.1206	11.199	10.608	10.5278	10.6174	10.4836	10.9211	10.9882	10.745	11.2101	10.1947	10.8134	10.5508	10.6473	10.555	10.6809	10.7856	10.8134	10.9528	10.6508	10.6856	10.9301	11.4434	11.2882	10.627	10.7545	10.326	10.5182	10.7113	11.3315	11.0198	10.3401	10.8453
10936_at	4.94507	5.42736	5.01774	5.71156	4.82617	4.82554	5.40618	5.47109	4.99088	4.86129	5.18661	5.50788	5.00164	4.91431	5.0004	5.02716	5.64478	5.01028	4.89639	4.95328	4.89908	4.83676	5.29356	5.49893	5.43366	6.07833	5.59841	5.29302	4.53196	4.76105	5.36679	5.60733	4.79117	4.85958	4.5944	5.14511	5.01202	5.40463	4.93161	4.81773	5.18104	5.16111	4.89361	5.04022	5.21227	4.65237	5.03713	4.77214	5.80055
10938_at	6.96108	7.49337	7.27768	7.69992	7.38015	7.31944	7.66348	7.62351	7.72408	7.68499	7.45989	7.26778	7.21563	7.04085	7.32963	7.56555	8.00416	7.29456	7.2319	7.10139	7.35029	7.25239	7.10118	7.14073	7.14195	8.90591	8.0299	7.21848	6.80674	7.02598	7.26206	7.35549	7.46834	7.06393	6.69896	7.4365	7.46322	7.38228	7.63095	7.53888	7.27984	7.74677	7.71939	7.85396	7.69899	7.13605	7.82498	6.95245	6.98036
10939_at	8.02604	7.90733	8.00103	7.86314	8.00285	7.78516	8.04242	7.2154	8.21284	8.06402	8.26332	7.77593	8.6891	7.843	7.42016	7.81771	7.84546	7.89481	7.85394	8.03053	7.8243	7.70075	8.11142	7.86187	7.73561	7.82051	7.71344	7.89178	7.65946	7.97179	7.76361	7.92257	8.41459	8.1912	8.48779	7.53566	7.81318	7.59836	7.57919	7.61956	7.93746	7.64974	7.38401	7.68008	7.93862	7.50659	8.29683	7.87336	8.48898
10941_at	4.19169	4.22447	4.54489	4.19079	4.23878	4.22116	4.31186	4.41842	4.46842	4.18066	4.21669	4.231	4.49065	4.15779	4.33265	4.19603	4.25472	4.54056	4.16676	4.15865	4.16243	4.13359	4.25401	4.23357	4.38422	4.3629	4.15523	4.3535	4.12845	4.37921	4.15779	4.34394	4.48994	4.60707	4.18428	4.35715	4.33478	4.33325	4.10468	4.368	4.36114	4.0794	4.31706	4.27851	4.18915	4.27397	4.16175	4.20329	4.09301
10942_at	4.74786	4.63078	4.41828	4.49795	4.41018	4.85288	4.46542	4.74392	4.52231	4.89204	4.48172	4.7366	4.71596	4.59484	4.95029	4.4419	4.70068	4.45218	4.43247	4.80435	4.90127	4.616	4.60673	4.6678	4.29998	4.48553	4.46362	4.84624	4.70034	4.43032	4.43936	4.61105	4.34029	4.63067	4.60231	4.41295	4.54349	4.63651	4.74864	4.68886	4.82885	4.53017	4.32524	4.60906	4.74438	4.86128	4.40291	4.44454	4.49686
10943_at	7.60111	7.27826	7.37647	7.53139	7.26136	7.63215	7.3189	7.19181	7.15696	7.38973	7.66846	7.14263	7.31233	7.2008	7.51241	7.48889	7.28426	7.35832	7.34845	7.09595	7.3263	7.02645	7.33307	7.24717	7.08236	7.53497	7.33293	7.10625	7.81035	7.31447	7.43683	7.54459	7.3496	7.53995	7.23545	7.31397	7.31353	7.20099	7.3439	7.92265	7.14124	7.79546	7.37899	7.29048	6.76883	7.66569	7.38333	7.36486	7.62737
10944_at	11.0597	11.7574	11.9385	10.8648	11.5471	10.8795	11.1158	11.6606	11.3588	11.1474	11.3606	11.0116	11.2612	11.1718	10.6201	10.9659	11.2282	11.2058	11.4003	11.1484	11.382	11.4215	11.0537	11.4253	11.1106	11.3253	10.9389	11.0893	10.8443	10.4661	11.0861	11.3635	11.3749	11.077	11.1273	10.9217	11.5507	10.9731	10.0452	11.1216	11.0232	11.301	11.4226	11.5585	11.1425	11.2261	11.6073	11.1081	11.2927
10945_at	7.82984	8.16575	8.64803	8.26282	8.48811	8.5915	8.02871	8.12774	8.91237	8.46324	8.53726	7.96296	8.26588	8.55811	10.2712	8.83777	8.98377	8.21461	10.1368	8.44483	9.2908	9.48704	8.25309	8.97984	7.88085	8.59747	9.18888	8.09002	8.79339	10.0489	9.7184	8.92225	8.9487	9.2562	8.46109	9.31088	8.74511	9.25348	8.96401	9.93251	8.81091	8.88882	8.83865	8.44209	8.80554	9.05591	7.42598	8.78743	9.7275
10946_at	8.48103	8.22394	7.85003	8.03981	8.18283	8.51469	8.17668	8.37275	9.05823	8.55662	8.67397	8.31727	8.3951	8.49305	8.57296	9.22655	8.6263	8.84258	8.77892	8.89853	8.72538	8.68777	8.83089	8.86828	8.8821	9.48097	8.9699	8.4927	9.5226	9.46495	9.01284	8.99392	10.1395	8.50801	9.50387	9.14919	9.21252	8.61253	8.52768	8.93706	9.17902	8.77975	8.88537	8.86178	9.14938	9.01364	8.58444	9.5276	8.96846
10947_at	10.8513	10.0379	10.2146	9.38607	9.47438	9.63861	9.039	9.04325	9.23028	10.2532	9.99824	9.18231	9.85895	9.37057	9.1813	9.38775	9.47235	8.79261	7.9189	9.53587	9.26979	9.18349	10.3965	9.36013	9.70748	10.0395	9.2123	9.62393	9.02698	8.96941	9.6271	9.04268	9.86929	8.66846	9.64199	8.5677	9.18347	8.68153	8.56103	8.36953	8.40073	8.73222	9.31939	8.87259	9.64654	9.36616	9.74427	8.56834	9.24645
10948_at	6.67103	7.26527	6.62798	6.91089	6.81455	6.9332	6.83603	7.1119	7.38378	7.27794	7.10106	6.646	7.00078	6.85415	7.76185	6.69172	7.36044	6.60834	6.75301	6.7757	6.67083	6.65007	6.39904	6.47377	6.46648	7.76718	7.26656	6.62268	6.42426	7.33702	7.29571	6.74607	6.64061	6.36376	6.20915	6.74478	7.0267	6.72523	7.0408	7.10765	7.06275	7.06163	6.76102	6.93258	7.48895	7.01168	6.95126	6.5376	7.12257
10949_at	9.88453	10.5428	10.0157	10.3246	10.4769	10.3624	10.474	10.7839	10.6577	9.57097	11.1183	10.0979	10.5992	9.93774	9.87533	10.6497	9.71704	9.83096	10.1173	9.7412	10.383	9.95847	10.1646	10.4386	10.2776	9.67262	10.1344	10.8386	10.4409	10.5376	10.319	10.3771	10.3643	9.79131	10.7605	9.6267	9.71745	9.55405	9.35039	10.063	9.59659	9.60528	10.2202	10.0567	9.58172	10.1138	10.645	10.4821	10.0258
10950_at	8.38482	10.1945	9.63731	9.45759	10.2727	9.17131	8.87357	9.9343	10.9496	9.08761	10.1005	9.89092	10.6823	10.5027	10.3763	11.2946	8.66604	9.81683	9.47365	10.7656	10.6539	10.9758	9.43814	10.6389	9.43363	10.1382	10.5392	9.96093	11.6455	10.4096	10.5713	10.8034	11.5342	10.3741	11.0176	10.1454	10.5871	10.3246	11.0542	10.4165	10.4637	10.1256	10.7812	10.8973	9.64732	10.7263	10.0373	11.1156	10.8919
10951_at	11.1565	12.0235	11.0097	11.692	11.7811	12.325	11.9296	11.9012	11.8962	11.1828	12.6268	11.2155	11.8656	11.1841	11.4094	11.4244	10.8665	11.1609	11.0908	11.0417	11.6314	11.3576	11.1827	11.9414	11.6472	11.3873	11.3214	11.9066	11.4362	10.8668	11.1018	11.5009	12.8275	10.7485	12.0032	10.0866	11.229	10.7844	11.3697	10.5206	11.2787	11.0472	12.0834	11.8054	11.4998	11.401	12.2774	11.7777	11.2638
10952_at	10.8022	11.5562	11.501	11.9491	11.4997	12.7234	11.7355	11.7544	11.7319	11.0176	11.7409	11.7204	11.9194	11.9821	11.559	11.7052	10.9671	12.0063	12.0524	12.2024	12.2137	11.9633	11.495	12.2097	12.0518	11.8448	11.7006	11.569	12.3555	11.9118	11.944	12.1049	12.0071	12.056	11.9398	12.3768	12.4519	11.9966	11.8833	12.6509	12.4207	12.1393	11.7905	12.1429	11.7671	12.1668	11.9353	12.3059	11.4933
10953_at	8.64585	8.56504	8.36299	8.18528	8.03812	8.18943	8.13109	7.82143	8.36133	8.28196	7.66366	7.64852	8.07911	8.31116	8.77924	8.06708	8.50089	7.55543	8.15236	8.37451	8.9145	8.32252	8.67051	7.71626	7.98656	8.54216	8.51	7.83038	8.24875	8.39894	8.36592	8.22055	8.06187	7.7833	8.42426	8.73816	8.67469	8.47454	7.86217	8.81944	8.01096	8.89922	8.11818	8.2735	8.01907	7.71884	8.4874	8.29347	9.0133
10954_at	5.23119	5.65573	7.03513	5.87472	6.45901	8.09664	5.72511	5.5847	7.23789	5.40028	5.87372	5.97757	6.63773	7.10071	10.103	7.90102	5.55854	8.10776	9.19959	7.45401	9.54524	7.48591	6.29878	7.33797	7.6474	6.43922	6.71871	6.18576	7.9875	9.99801	9.40003	8.14867	8.34092	8.319	7.29963	9.38239	9.70153	7.91506	7.88913	9.90705	7.87174	8.06738	7.2372	6.72139	6.22326	8.13379	6.47708	8.83731	10.1158
10955_at	11.6381	10.1625	10.8969	10.7255	9.99098	10.7767	10.6827	10.2998	10.001	11.5112	10.1866	10.8947	10.6847	11.2309	10.854	10.4227	10.901	10.5578	10.2743	10.5193	11.247	10.4832	11.2497	10.7963	10.9725	10.9692	10.7385	10.5088	10.4085	11.0001	10.5396	10.3369	10.0251	10.8427	9.49841	10.8076	10.9678	11.1291	11.0003	10.5401	10.5383	10.9366	11.0607	10.097	10.7726	10.3405	10.0017	9.99251	10.7437
10956_at	9.1728	9.73638	10.1848	9.60951	9.92651	10.0762	10.0133	9.98892	10.585	9.24931	9.99649	9.25713	9.61424	9.72742	13.6322	13.0796	9.56337	10.1631	10.2067	9.94749	10.0849	10.3679	9.05998	9.28602	9.04477	10.2709	10.0874	9.47107	9.70233	13.2059	10.1809	9.48985	9.17795	9.51292	12.9932	10.2321	10.1321	9.92147	10.2225	9.96003	10.1096	10.3364	10.1451	9.5935	9.63832	10.3059	9.87665	13.3147	10.0606
10957_at	10.1791	10.0841	11.2596	10.7295	11.0869	10.8565	10.2784	10.2607	10.7289	10.6803	10.2202	10.6201	11.6615	10.7286	12.2684	10.1308	11.4245	11.12	11.0798	10.7001	10.554	11.0583	10.3575	10.638	10.8809	12.0697	10.9872	10.7101	10.8538	11.4781	10.2898	10.2332	9.79554	11.4611	11.1322	10.6422	10.9677	10.3321	10.6436	11.0805	11.12	11.1241	10.7019	11.0675	10.9874	11.4587	9.46074	10.6093	11.3201
10959_at	8.49595	8.79296	8.68984	9.15989	9.1021	9.23509	9.47795	9.06048	9.48819	8.79235	9.27291	8.4534	9.38403	9.1864	9.47813	9.54688	8.95197	9.24943	9.17374	9.00503	9.96606	9.37677	9.24294	9.81145	9.38607	9.91249	9.83858	9.60398	8.98414	10.0323	10.0086	9.12454	9.49459	8.76801	8.84815	9.46432	9.69228	9.3126	8.86622	10.591	8.55929	10.5919	8.79675	8.50266	7.87047	9.16187	9.02023	9.23982	10.855
10960_at	7.82732	8.67257	8.73058	8.51164	8.47318	8.85991	8.69927	8.91911	8.65165	8.26102	8.61696	8.44992	8.08279	8.68955	9.18945	9.33728	8.2635	8.61753	8.70964	9.09497	9.73525	9.17532	8.13243	8.94034	8.59928	8.61558	8.71876	8.59809	9.01551	8.71152	9.32199	8.69453	8.16501	8.6935	8.55455	9.11202	9.32139	9.12705	8.706	9.45562	9.06849	8.83977	8.76539	8.09633	8.13989	8.59297	8.40677	8.76924	8.90056
10961_at	10.1139	10.8277	10.4935	10.4597	10.0326	10.7642	10.314	10.3583	10.7211	10.1717	10.3473	10.2286	10.9686	10.3235	10.8683	10.2696	9.85885	10.5095	10.463	10.5587	10.7936	10.66	10.0181	10.6917	10.2281	10.5719	10.6295	10.7175	10.4009	10.5891	11.1062	10.3203	10.5455	10.2301	10.0318	11.0082	10.9572	10.8762	10.3872	10.8267	10.9354	10.6402	10.5191	10.0473	10.179	10.645	10.2919	10.531	10.818
10962_at	13.1436	12.861	12.003	12.941	12.6417	12.7765	13.0729	12.6765	12.9623	12.0142	13.2677	11.7763	12.6052	10.7561	10.946	12.1307	12.5401	12.2279	11.5804	10.2691	12.0031	11.3965	12.8126	12.1903	12.3331	11.5971	12.0641	12.2223	11.579	11.4314	12.1939	11.3406	13.6741	10.2319	13.15	11.2175	12.1659	11.3907	11.7461	11.5577	11.0868	12.1405	12.6326	12.129	11.9403	12.5823	13.1784	10.723	9.94157
10963_at	9.08538	9.61156	8.58669	8.77205	9.06168	9.39227	9.79865	9.29027	9.7738	9.12642	9.58444	7.64412	9.14589	8.51019	9.34097	9.3614	8.42123	9.61878	9.19214	8.94208	10.051	9.49312	8.40743	8.73928	8.67689	9.54208	9.08479	8.85131	8.79222	8.70823	9.56673	9.19805	9.23296	7.76358	7.48395	8.91099	9.10312	8.9853	9.01503	9.57192	8.61487	9.3307	9.84647	8.7638	8.73133	8.18832	9.48073	9.34544	9.26755
10964_at	7.43394	4.90664	8.87368	7.52926	6.36412	9.78928	7.44027	6.02586	7.61351	9.08771	6.96901	6.77151	7.34771	10.9502	8.76765	6.96691	8.01894	10.7115	11.1951	8.84267	6.08413	9.51688	7.11534	9.67308	11.2065	8.55	6.1894	5.4844	8.41913	8.72549	7.56579	9.3742	6.24875	8.6239	7.33143	11.3924	7.83636	9.13272	8.1177	7.99586	7.28393	8.02699	9.67978	11.7925	9.95572	10.7652	4.82769	12.3113	11.7426
10966_at	11.5704	8.91255	8.44234	9.74293	8.89665	8.874	8.72624	9.01062	9.22197	11.6309	9.07133	8.29618	9.94712	8.53119	10.0973	7.97973	10.6524	8.10062	7.64707	7.28795	8.2564	8.2268	10.4966	8.44311	9.96133	9.50539	8.06512	9.02732	9.12944	8.10579	7.83814	7.77263	8.86501	9.00288	10.0439	8.05329	7.94584	8.58821	8.87191	7.07587	8.36914	8.83293	9.68401	8.91274	9.31329	8.46812	9.27907	8.20933	8.01597
10969_at	9.40201	7.75799	8.19462	8.69227	8.38572	8.55436	8.14936	8.21791	8.14402	8.92684	8.15077	8.47954	8.26705	9.19047	8.86873	9.12602	8.75358	8.71262	9.0648	9.02743	9.08661	8.96197	9.76574	9.34553	9.41719	9.35844	8.45537	8.43453	9.45459	9.26773	8.7426	9.43363	9.16903	8.96285	9.46314	9.28951	9.1399	9.05566	8.48857	9.53527	8.54722	8.98098	9.36735	9.15561	8.67096	8.64668	8.7665	9.5592	9.06899
10970_at	7.93052	9.26749	9.37005	9.10219	9.15308	10.1695	9.17505	8.93174	9.34084	8.24631	9.41785	9.25833	9.76601	10.0003	11.1249	8.98451	8.57089	9.34965	10.3024	9.25051	10.9581	9.55564	8.50891	9.36013	9.213	9.42015	9.55964	9.00985	9.55237	9.4502	10.1139	9.50224	9.96594	9.5417	8.76465	10.4413	10.5371	9.65756	9.4875	10.6944	9.89872	10.0639	9.37183	8.91047	9.09092	9.43552	9.50821	9.9466	9.71109
10971_at	13.6332	13.3114	13.1194	13.4304	13.3857	13.5664	13.0236	13.3428	13.1593	13.4639	13.7956	13.1294	13.0513	13.1976	13.019	13.4467	13.0689	13.1468	13.083	13.1612	13.2342	13.1116	13.4779	13.3097	13.2636	12.869	13.182	13.237	13.5329	13.0364	13.3191	13.4923	13.7581	12.8942	13.4432	12.8252	12.9228	12.8067	12.9868	13.0568	13.1203	13.0703	13.6268	13.3666	13.1864	13.2149	13.3635	13.5414	13.1776
10972_at	10.4192	9.75217	10.9116	10.8923	11.1806	11.6604	10.8036	11.0414	10.787	10.8601	10.9295	10.927	10.9935	11.2368	11.0961	11.1993	10.5412	11.4412	11.5048	11.8064	10.8407	11.6052	11.0864	11.5695	11.3388	10.8748	11.536	11.0844	10.9578	11.1671	12.0556	11.7082	10.2376	11.4533	11.131	11.1786	11.1135	11.7362	12.3059	11.4907	11.5982	10.8595	11.0568	10.6707	10.8594	11.7186	9.65821	11.2736	12.002
10973_at	5.75291	8.3364	7.45325	6.83767	8.04692	6.76011	7.17567	7.24326	7.35876	6.13539	6.66931	7.42621	7.24507	7.02104	6.76034	7.29351	6.01944	7.62164	7.44169	7.62212	6.72235	7.67242	6.92269	7.24807	6.94499	7.03849	7.70316	7.38182	6.3443	6.84096	6.66085	7.69869	7.62733	7.06691	7.68415	7.91659	6.48985	7.29698	6.49809	7.20347	7.41456	7.23267	7.51649	7.22973	6.54079	6.99072	7.8751	7.56249	6.44834
10974_at	9.47443	7.14235	8.53504	9.28032	6.1802	7.39547	8.12094	6.94619	6.58588	9.92036	6.06501	6.75865	5.81184	8.23136	6.46618	5.84307	10.6577	7.02176	7.01553	6.65344	8.83884	7.29276	9.39525	8.38355	7.81965	9.37341	6.05876	7.02215	7.17663	6.96276	6.02118	6.06616	6.35189	7.90103	7.96625	7.36747	6.89116	6.99312	8.87404	6.58746	8.12009	6.70268	7.79721	7.5877	9.65329	7.13414	6.41686	6.91526	6.78821
10975_at	8.79944	8.75362	8.25835	8.8685	8.35967	8.7006	8.55897	8.4265	8.64794	8.64327	8.62275	8.68166	8.85621	8.30701	8.26463	8.55997	8.48683	8.879	8.66404	8.97956	8.4195	8.16109	8.72581	8.72202	8.63011	8.89935	8.43176	8.5397	8.74129	8.92652	8.55208	8.60806	8.33912	8.5694	9.00427	8.78351	8.66764	8.6401	8.73562	8.81329	8.30541	8.63097	8.63644	8.56956	8.71796	8.57632	8.4468	8.59758	8.31668
10978_at	7.18601	8.28559	8.41658	8.02498	8.13134	8.78336	8.24916	8.20566	8.12032	7.18194	8.16526	7.81693	7.99524	7.8309	8.22847	8.48306	7.31335	8.44289	8.40052	8.14328	8.65696	8.34886	7.74359	8.41636	8.30944	8.07952	7.66558	8.04167	8.45022	7.68829	7.86727	8.53125	8.85378	8.64725	8.20199	8.46511	8.52222	8.39429	8.48211	8.75511	8.23634	8.04206	8.73361	7.88746	7.68919	8.56311	8.24832	8.36553	8.49944
10979_at	8.09838	8.61224	9.67259	9.9217	10.1939	10.4123	9.61427	9.44001	9.44473	9.26453	6.8485	10.1639	9.61784	9.96123	9.37493	10.7161	9.99029	10.0268	10.657	10.3483	8.43891	10.6952	9.74724	10.8529	10.0342	10.5978	11.0981	9.67685	9.57898	9.64197	10.5068	11.0596	9.80849	10.2192	9.48492	8.91947	9.27689	10.6691	10.3725	10.7885	9.52038	9.52629	9.93172	8.61288	9.7583	10.1176	8.61036	10.2904	9.5993
10980_at	9.90859	10.0098	9.53413	9.83419	9.91185	10.394	9.93729	9.56664	10.0603	9.65179	9.97851	9.53711	9.83264	9.90732	9.67476	10.003	9.22029	10.0412	10.2983	10.1756	10.4797	10.1134	9.91168	9.82079	9.92055	9.99689	10.2314	9.6272	10.1882	9.58649	10.143	10.2242	9.89117	9.7592	9.82361	10.5581	10.1135	9.59268	9.50228	10.381	10.7001	10.0848	9.90442	9.6719	9.8045	9.52485	9.97166	10.6207	10.0278
10981_at	7.06562	7.05703	8.34327	7.20461	7.22963	7.52072	6.75812	6.31099	6.98558	7.19514	5.97641	8.22597	6.79386	8.4007	9.28986	7.26642	7.04405	9.04487	9.14101	8.21851	7.94738	9.62136	7.51836	8.0957	7.27458	7.20464	7.17242	6.7544	8.54114	8.08256	7.09214	8.14956	7.11053	9.20309	7.59678	8.9163	7.79306	8.64108	8.60263	9.69572	7.20446	8.7729	7.36566	7.88421	7.44181	7.83	5.74121	8.58818	7.86088
10982_at	11.2312	10.4522	10.4836	10.5452	10.6491	10.0051	10.1723	9.59374	10.4136	11.5072	11.107	10.4754	10.976	10.2277	8.97991	10.5256	10.5009	10.2966	10.2368	10.452	9.99444	10.1547	10.2847	10.158	10.4003	11.0386	10.4418	10.6089	10.2441	9.96108	9.96307	10.4816	10.0134	10.5193	10.6088	9.98588	9.71534	10.1674	10.3864	9.95534	9.64865	10.5269	10.5064	10.2585	10.3383	10.71	10.4222	9.28898	10.4989
10983_at	12.6125	12.9545	12.4883	12.167	11.9635	12.1315	12.0397	12.649	12.6971	12.3454	13.4534	12.1429	13.2311	12.0617	12.0695	11.9364	12.6786	12.1539	12.1168	11.7233	12.2424	12.5417	12.032	11.6257	12.0811	11.8885	12.1561	12.7265	11.251	12.0871	12.1158	11.5542	11.6343	12.0268	12.6363	11.4923	12.0738	11.6787	11.8727	11.1254	12.5127	11.8274	12.073	11.6952	12.0772	12.3935	11.7201	11.6683	11.5816
10985_at	7.30718	8.24096	8.30472	7.79562	8.28422	8.36621	8.25263	8.09552	8.71413	8.1671	8.23623	7.85993	9.22116	7.84947	7.60387	7.58465	7.87662	8.08413	8.09595	7.86696	8.42163	8.0014	7.2166	7.73298	7.85474	8.23439	8.11225	8.2676	8.53771	8.30875	8.25413	8.17974	8.07221	7.95599	8.10172	8.07252	7.89474	7.82794	8.29666	8.08068	8.39713	8.20648	8.07701	7.7531	8.41959	8.01104	8.75558	8.76053	8.47944
10987_at	11.0065	10.3514	10.6892	10.8067	10.8401	10.7394	10.2375	10.7516	10.4369	10.9135	10.2415	10.5145	10.3928	10.6529	10.8954	10.6748	10.2888	10.9739	10.6391	10.7677	10.9435	10.5848	11.0769	11.0048	10.8693	10.7957	10.3673	10.8724	10.3321	10.3924	10.5728	10.9927	10.818	10.7184	10.8739	10.6765	10.6526	10.4651	10.7601	11.141	10.397	10.7092	10.8422	10.8056	10.6458	10.7764	11.0094	10.1529	10.0976
10988_at	10.2326	11.2203	10.7342	10.5635	11.2311	11.1384	11.1992	11.5553	11.2506	10.6447	10.642	10.7612	11.3004	10.8784	10.7153	10.6206	10.5298	11.1619	10.9908	11.0504	11.1006	11.1529	10.3288	11.126	10.7245	11.2147	10.4847	11.2208	10.9189	10.2914	10.9284	11.278	10.8522	10.5866	10.3819	10.6199	10.6415	10.9118	10.9068	10.6115	10.7449	10.8781	11.6227	10.7355	10.7735	11.1083	11.4419	11.2028	10.7493
10989_at	10.2718	10.2668	9.94711	9.88453	10.0586	10.2172	9.8603	9.80659	9.91422	9.98569	9.92551	9.84246	10.2571	10.0463	10.2868	10.3601	9.85874	10.2892	10.1953	10.0015	10.3951	10.1757	10.3987	10.0501	10.0539	9.9753	9.95392	10.038	10.0679	10.2545	10.1226	10.18	10.6761	10.0463	10.3037	9.79939	9.9477	10.1456	9.94557	10.212	9.92973	10.0857	10.1431	9.86784	9.69554	9.95568	10.1276	10.0903	9.70976
10990_at	4.82133	4.74407	4.77074	4.85081	5.06204	5.44287	5.18708	4.49092	5.01456	4.59618	4.67882	7.49611	4.79081	5.15481	6.21955	4.3037	4.27903	4.71126	4.60325	4.89887	4.53756	4.53284	4.54897	4.28557	5.06214	4.58736	4.22194	4.95451	4.70425	4.41898	4.23747	4.45625	4.72582	4.71298	4.6848	4.40017	4.87503	4.60979	4.46592	4.52403	4.78462	4.73215	4.29215	4.50274	5.84362	5.02073	4.95506	4.32708	4.63769
10991_at	6.59236	7.72049	7.03346	7.55399	7.04732	7.39522	7.24811	7.04475	8.20765	7.2145	7.0536	6.88222	6.83836	6.5006	6.90285	6.99962	7.28738	6.05521	7.01322	7.3088	5.8217	6.07685	6.722	6.62984	6.20054	6.59053	7.06684	7.00736	7.04079	6.48705	6.91302	7.00015	6.06015	6.64287	6.48941	6.41285	7.23158	6.5047	7.33127	5.80542	7.00848	6.53589	6.65805	6.55978	7.3995	6.23387	7.14481	7.54861	7.50385
10992_at	9.77043	11.0233	10.1468	9.98917	10.3236	10.357	10.6873	10.4066	10.7742	10.145	10.3621	9.98799	10.8454	10.0294	9.70416	9.81388	9.88325	10.3546	10.1751	9.83831	10.092	10.0113	9.38405	10.1346	9.88045	10.7208	10.1983	10.3412	9.5948	9.67002	10.0768	10.2474	10.5203	9.80864	9.81549	9.88359	10.1298	10.11	10.2933	9.78857	10.296	10.0784	10.4055	9.9833	10.6417	10.1067	10.7236	10.0948	10.2728
10993_at	6.558	6.79039	6.55328	8.10703	6.81641	6.92544	7.13664	8.48544	6.55859	6.24702	6.89127	8.50538	7.16335	6.45861	8.11803	6.49278	8.41238	6.36997	7.14083	7.25247	6.31838	6.6998	7.3872	6.47784	6.33708	6.7807	6.00598	6.62683	6.26934	6.03154	5.88399	6.58362	6.23833	7.23315	7.13229	6.60206	6.51571	8.62365	6.36658	7.54711	7.44655	6.77278	5.75162	6.75638	6.74659	6.86707	6.58695	6.49284	6.51411
10994_at	7.71218	7.81202	7.344	7.24299	7.79912	6.87438	8.00489	7.1089	7.95788	8.37252	7.63011	7.76761	8.18415	7.64532	7.80513	7.58989	7.53055	7.75091	8.09578	7.72732	7.66541	7.95153	7.27607	7.74286	7.59412	8.07835	7.53572	7.92457	7.39743	8.24457	7.63416	7.7751	6.89771	7.70732	6.88766	7.6798	8.00787	7.72381	7.98275	8.04487	7.68563	7.79841	7.89964	6.69089	8.30843	7.33074	8.13555	7.69541	8.14754
10998_at	8.37649	7.45107	6.88612	7.44553	6.56678	7.13362	7.37463	7.44737	6.81972	8.07745	7.28427	6.72274	7.34364	7.06236	7.07929	7.81014	7.79638	6.93292	7.12131	7.49445	7.14994	7.35262	7.94266	8.14271	7.48635	7.79745	6.8248	7.24806	7.24764	7.24843	7.96222	7.93015	7.07172	7.38657	7.61937	7.04233	6.98971	7.23496	6.89585	8.48315	6.70768	6.7592	7.12857	7.17033	7.75216	7.46568	7.55941	7.83105	7.70901
10999_at	7.76821	6.90029	7.0406	7.07619	6.83824	7.18712	6.75153	6.83821	7.65622	7.54292	6.99166	6.54416	7.10154	7.05118	7.32673	6.80676	7.59851	6.77581	7.55437	7.0781	6.31833	7.29961	6.59755	7.06128	6.78083	7.19546	7.61491	6.89277	6.6248	6.74596	7.59868	7.16082	6.6773	6.91483	6.86183	6.57665	7.51518	7.17861	7.11277	7.71839	7.59618	7.59896	7.00254	6.86244	7.13734	6.73044	7.11826	6.72966	6.78881
109_at	7.97078	7.66635	7.33933	7.12148	7.20141	7.12233	7.29576	6.94618	7.61374	7.96757	6.96973	7.36712	7.69434	7.60846	7.05355	6.58871	7.31752	6.83518	7.20347	7.15926	7.72727	7.2298	7.61752	6.85636	7.14698	6.41727	7.308	7.3473	7.48825	6.6473	7.28796	6.85436	7.73704	7.40922	6.71513	7.64237	7.15081	6.89243	6.84038	7.05593	7.38099	7.06826	6.87171	6.74011	6.81133	6.92183	7.22317	6.65323	7.00709
10_at	4.98895	5.23984	5.26037	5.69743	4.85968	5.11179	5.27902	4.71628	5.10624	4.53269	4.7208	4.94412	4.77179	4.70612	4.8326	5.63191	5.08054	4.7824	4.81648	5.34326	4.68199	4.87888	5.37866	5.16952	5.39086	4.62692	4.51328	4.87552	4.51094	4.66178	4.7725	4.98929	4.61564	5.13108	5.20646	4.61824	4.88165	5.01191	5.00148	4.72046	4.84536	5.46065	4.54245	5.30942	5.34724	5.01084	4.72048	5.24791	4.80611
11000_at	5.97642	6.40243	6.59187	7.00451	6.43341	6.65149	5.62222	5.55293	7.26458	6.09199	5.69876	6.71966	7.25056	9.0196	6.96066	7.66236	6.87056	7.07656	7.74519	7.56723	7.60768	8.02526	7.69029	7.55146	6.66949	5.86615	8.20503	6.52438	8.21092	7.1829	8.22301	9.31336	8.68122	8.05841	6.85829	8.45216	7.7937	8.04739	6.41367	8.28444	7.33662	7.39224	7.18353	6.53307	6.08406	6.40968	6.54401	6.38684	7.68276
11001_at	5.13583	4.54769	4.52127	4.51153	4.23207	4.41329	4.72081	4.52033	4.44218	4.41624	4.46787	4.27508	4.42696	4.13377	4.54646	4.25233	4.92091	4.33549	4.43615	4.4117	4.25094	4.30103	5.48684	4.26373	4.49564	4.42765	4.26511	4.36763	4.30995	5.19787	4.28442	4.48331	5.70311	4.31279	4.6409	4.34763	4.34495	4.22645	4.35134	4.26781	4.49092	4.21616	4.2385	4.30041	4.41624	4.39128	4.39461	4.27396	4.20637
11004_at	6.19385	6.85821	6.18901	6.29262	7.31554	8.33938	6.68342	7.11191	7.15147	6.11301	7.10379	6.48856	6.86284	7.64451	7.9327	8.01601	7.00798	6.68302	8.43807	7.40404	7.72793	8.18393	7.27897	7.83613	7.67995	5.50235	8.0255	6.89295	8.3391	7.92956	8.22285	9.10897	11.0942	7.11072	8.17854	7.16391	7.83982	7.03797	7.31515	9.34061	6.83499	7.50727	9.07699	8.45966	6.25673	6.80233	6.9991	8.92804	6.66446
11005_at	4.60506	4.58822	5.63698	4.46903	4.50658	4.34279	4.68046	4.56665	4.25622	4.42744	4.4122	4.31254	4.25147	4.16565	4.72124	4.42202	4.6806	4.65417	4.38261	4.41054	4.37474	4.26322	4.28952	4.33139	4.50294	4.30676	4.36909	4.60008	4.2403	4.13486	4.17685	4.70559	4.42922	4.27612	4.82189	4.34421	4.31136	4.32023	4.36362	4.45078	4.42711	4.33046	4.51034	4.58374	4.49649	4.34477	6.32262	4.468	4.33466
11006_at	5.51884	5.45005	6.39484	5.53656	5.68749	6.13038	5.66362	5.24825	5.59041	6.21901	5.76587	6.96533	5.57584	6.90516	7.5388	6.06079	5.76048	7.28843	6.62242	6.60492	5.05863	6.58484	5.45848	5.67372	6.26849	7.51603	6.68588	5.77279	6.4286	6.66464	6.45556	5.77735	5.80307	7.1876	6.0853	8.33506	6.08737	8.08446	7.96318	7.1063	5.97524	6.57081	7.32426	7.25869	7.30354	6.82685	5.27102	6.29144	6.2778
11007_at	7.97267	8.01244	7.0995	7.22582	7.00156	6.99504	7.80034	7.33532	7.82087	7.83177	7.15582	7.18628	7.57785	6.79495	7.2186	7.03139	7.39972	7.35959	7.13213	7.03525	7.11299	6.8916	7.06465	6.86702	6.93546	7.67182	7.22452	7.12109	7.01978	6.70022	7.0249	7.06601	6.57953	7.08984	7.09876	6.80411	7.02842	7.05327	7.06519	7.31979	7.12576	6.86934	7.09875	6.85484	7.62353	7.12513	7.70735	7.19431	7.35527
11009_at	4.48824	4.69766	4.35531	4.23792	4.35168	4.45173	4.56707	4.44008	4.68653	4.40874	4.59449	4.50956	4.48213	4.58914	4.63795	4.50754	4.6181	4.32409	4.51316	4.84267	4.61378	4.46455	4.58245	4.3148	4.36292	4.16913	4.18128	4.5818	4.66007	4.32191	4.37776	4.4984	4.54087	4.59335	4.51006	4.56434	4.49304	4.44414	4.39147	4.45999	4.40734	4.27518	4.44161	4.55091	4.83963	4.55615	4.57785	4.38263	4.44428
11010_at	6.53439	8.12619	10.0476	7.49873	8.06863	9.34518	5.73956	7.60573	5.79514	6.99176	7.73375	8.70716	7.60937	8.87482	9.26818	9.20034	5.46263	10.1141	9.95275	8.42797	11.1572	9.38117	7.99597	7.99199	8.61259	9.09066	8.40451	7.29509	8.59867	7.61709	6.77811	8.86571	6.60044	9.85362	6.87211	10.8521	9.36677	10.4649	8.83818	9.86775	8.19676	10.1659	8.15266	8.26778	7.01056	8.71348	5.22086	7.37103	8.70243
11011_at	8.24276	8.90749	8.26298	8.15849	8.52068	9.0489	8.99635	8.83463	8.95735	8.43408	9.87794	8.112	8.88883	8.54373	9.02976	8.05322	8.12514	9.24774	8.25857	8.30326	8.24353	8.6107	8.11666	8.47696	8.40007	8.34327	8.12417	8.87761	8.18597	8.88979	8.46067	8.16237	8.79798	7.6684	8.45318	7.83152	8.07913	8.24697	8.61062	7.84813	8.29134	8.21507	8.79616	8.0825	8.40535	8.56166	8.99707	8.42881	8.28695
11012_at	5.32422	5.53907	5.12501	5.21121	4.91945	5.27875	5.00861	5.27824	5.24483	5.15766	5.25422	5.24722	5.24273	4.95982	5.70955	5.11317	5.24808	4.76611	5.2538	5.21652	5.23518	5.07303	4.90066	5.23949	4.83918	5.06682	5.05083	5.29374	5.21924	5.1357	5.15061	5.24047	5.00875	5.37948	5.38414	5.31535	5.15976	5.3838	5.28376	5.0566	5.10566	5.25579	5.27647	5.25879	5.40997	5.20411	5.19023	4.94463	5.23287
11013_at	4.60246	10.9324	8.27754	11.414	10.61	12.5157	9.00618	10.0931	10.1655	4.60949	11.6048	9.87032	10.0459	8.88531	10.2153	10.8875	9.03378	8.79294	5.10941	4.70226	9.90933	8.81553	9.00419	11.3468	10.8588	7.32428	10.6454	10.1389	8.53103	9.49772	10.4331	10.8728	13.6005	7.21992	11.6051	6.01892	9.28576	8.8704	9.59447	4.90282	9.25067	10.196	11.7137	10.9862	6.53421	10.5781	10.4675	11.1169	5.23989
11014_at	7.18726	8.18109	9.21961	9.08143	9.45201	10.179	9.21257	9.00635	9.50751	8.04154	8.44823	8.98042	9.65905	9.18501	11.6275	9.74893	8.67852	9.50911	11.0612	9.56375	10.4032	10.6559	8.56874	10.0944	9.07826	8.63423	10.807	8.61177	10.0648	10.6484	10.9663	9.80915	9.19339	10.228	8.97103	11.2168	11.1426	9.98367	9.68174	12.1268	9.07762	11.5372	9.59703	9.04909	8.92162	9.78004	8.2377	9.64733	11.1171
11015_at	5.63743	5.80794	6.56182	5.76381	5.85382	7.16993	5.65193	5.4143	5.79422	5.30228	5.61902	5.77748	5.59969	6.83506	9.29833	6.45009	5.46894	6.49229	8.62591	7.04613	6.93184	6.54162	6.02989	5.75157	5.88162	5.12414	6.19054	5.38926	6.30304	6.67744	6.56724	6.57361	6.82342	7.45798	5.85061	8.03611	8.33062	5.84117	5.52928	9.4716	5.6962	6.45312	5.61915	6.20397	5.47507	6.63461	5.32743	6.14691	7.04093
11016_at	5.821	6.24504	6.27433	6.24444	6.02815	6.21643	6.29555	5.90541	6.10977	5.94994	5.86087	6.15061	6.39987	5.99804	5.91398	5.44256	5.98154	6.18865	5.92123	5.95929	6.53654	5.8393	6.21284	5.88249	5.89366	6.21092	5.79596	6.19879	6.00057	5.86238	5.80224	5.9907	5.99692	5.71287	5.97353	6.03147	6.22793	5.9985	6.0678	5.83167	5.60266	5.99665	5.53121	5.93526	5.92727	5.85955	6.3683	5.63447	6.24982
11017_at	10.0973	10.4007	10.221	10.4524	10.5444	10.5471	10.3297	10.6239	10.1604	10.0888	9.94223	10.0816	10.5531	9.79591	9.8501	10.0544	9.99396	10.0926	9.91753	10.0402	10.451	10.3542	10.0458	10.6476	9.95382	10.5085	10.2304	10.5978	10.4017	9.78551	10.1755	10.5014	10.4321	9.96708	10.1287	10.0631	9.92695	10.3796	10.4484	10.121	10.0861	10.0652	10.8809	9.27142	10.2372	10.436	10.3745	10.5454	9.57325
11018_at	7.89381	8.34934	7.66059	7.59521	7.58498	8.27897	7.86057	7.92202	8.50389	8.00787	7.68042	7.6732	8.29302	7.96956	8.10934	7.85014	7.31332	8.46931	8.14973	7.90872	8.77823	8.27658	7.66719	8.03767	7.8012	8.22927	7.58087	7.89519	7.75783	8.34711	8.30634	8.11301	7.34866	7.68381	7.28768	7.93487	8.44772	8.10007	7.8105	8.61166	8.03104	7.775	7.82393	7.35036	8.19805	8.48114	7.71635	7.82814	7.77109
11019_at	6.93432	6.83807	7.0316	6.91456	7.55757	5.92736	7.15312	8.13504	6.25129	7.50102	7.16239	7.52221	7.97502	7.22554	6.43535	6.5737	6.85693	6.88662	6.98695	6.97441	6.44744	6.83515	7.20834	7.08412	7.21049	7.70159	6.56128	7.58994	6.2727	7.35282	6.80965	6.83554	5.11843	6.65936	6.00355	6.38989	6.38161	6.4053	6.5553	6.25732	6.7059	6.67738	6.85199	6.60699	6.79927	6.06376	6.61399	6.98982	7.48718
1101_at	5.13391	5.13229	4.81073	4.61098	4.59085	4.76098	4.67933	5.17024	4.63987	4.85537	4.68947	4.62257	4.25634	4.49065	5.11201	4.58187	4.74598	4.62478	4.63686	4.94754	4.38831	4.70405	4.87746	4.59166	4.47637	4.40545	4.32122	4.88867	4.81452	4.60531	4.57718	4.72866	4.38089	4.70099	4.97451	4.58968	4.81282	4.80046	5.06946	4.50831	5.02455	4.4104	4.68512	5.12484	4.69668	4.52095	4.88867	4.66623	4.55901
11020_at	7.96632	7.6568	8.21313	8.08015	7.41706	7.1447	7.31471	7.8425	8.34961	8.55016	7.9396	7.24067	7.69475	7.08764	8.49664	7.67514	7.83549	7.23077	7.74855	7.76141	7.39737	6.85621	7.89909	8.10341	8.25804	8.79545	7.62207	7.59342	7.69855	7.86739	7.87236	7.5768	8.03559	7.36755	8.21301	7.67002	8.29714	7.27389	8.25246	7.98453	8.09881	7.50241	7.7718	7.71728	7.3651	7.82393	8.05494	8.45552	8.16596
11021_at	7.32772	7.69123	7.19676	7.34343	7.23219	7.35373	7.19484	7.55607	7.52056	6.93865	7.82891	6.7333	7.30702	7.13949	7.52029	7.25223	7.00758	7.58645	7.64171	7.40424	7.85934	7.73509	7.01256	7.16188	6.74469	7.33957	7.33581	7.20514	7.27668	7.37435	7.56116	7.43905	7.79206	7.22315	6.56888	7.15047	7.14385	7.12897	7.43976	7.60342	6.88898	7.54973	6.94359	6.97663	7.26015	6.76168	7.16885	7.20972	7.18303
11022_at	4.75825	5.18505	4.70755	4.68163	5.49658	5.13647	5.79475	5.00073	5.11362	4.83847	5.12411	5.08041	5.08528	4.41821	4.36723	4.56246	4.61958	4.64869	4.34854	4.81994	4.27055	4.57863	4.52557	4.87275	4.82563	4.74116	4.66128	4.94806	4.89593	4.47314	4.36015	5.01527	6.20045	4.36422	4.74595	4.61308	4.58753	4.88545	4.90602	4.51429	4.30777	4.70371	4.94626	4.65147	4.46261	4.56831	6.38304	5.17719	5.19059
11024_at	4.59584	4.34901	4.4117	4.05732	4.15421	4.21287	4.21354	4.20572	4.36249	4.57464	4.11001	4.21764	4.25196	4.1917	4.34955	4.14498	4.32067	4.40581	4.53743	4.34919	4.78177	4.31138	4.35048	4.29112	4.16107	4.39197	4.39222	4.53269	4.36153	6.02103	4.27248	4.19997	4.26265	4.31863	4.32947	4.28197	4.16664	4.53288	4.43275	4.41512	4.36368	4.27881	4.5379	4.41018	4.3467	4.63456	4.1431	4.27955	4.2855
11025_at	8.7714	9.31979	8.83949	8.7685	8.50297	8.43074	9.30305	8.55121	8.69036	7.8712	8.40746	9.14657	8.91578	8.5612	9.59709	8.30316	9.05567	8.01429	8.72254	8.78504	8.94005	8.48624	8.79439	8.3582	8.55945	8.94251	8.43979	8.64841	8.43356	8.58886	8.55182	8.38493	8.15554	8.7557	8.92062	9.19252	9.1433	8.92088	9.06476	8.54681	8.75307	8.57904	8.15439	9.01787	9.18038	9.21789	8.50968	8.37587	8.61268
11026_at	4.8053	4.7841	4.62512	4.6683	4.52974	4.66984	4.60851	4.52627	4.70988	4.59758	4.71318	4.52085	4.49339	4.50096	4.66244	4.3692	4.56112	4.60105	4.6057	4.69083	4.95481	4.49827	4.73766	4.3805	4.60654	4.42532	4.61213	4.44821	4.80445	4.71135	4.5993	4.50438	4.52902	4.54078	4.82549	4.71855	4.73467	4.44514	4.6546	4.64427	4.68338	4.5039	4.61491	4.66636	4.88818	4.83635	4.41667	4.37933	4.5368
11027_at	5.14236	5.15815	5.45756	5.17825	5.12683	5.26544	5.2832	5.2603	5.10215	5.43436	5.18196	5.32101	5.1682	5.69421	5.84477	5.19128	5.10683	6.15016	5.33932	5.87446	5.36141	5.76859	5.4517	5.33644	6.03314	5.95505	5.35051	5.09734	5.75144	8.78116	5.34517	5.36708	5.12523	6.0809	5.5599	6.24183	5.32101	6.15203	5.74973	6.26696	5.57799	5.83327	5.31855	5.51408	5.84037	5.38957	5.16207	5.14854	5.01624
1102_at	8.7552	8.81393	9.96379	10.0292	9.74885	9.46778	9.46396	10.2055	9.30383	9.34131	10.7272	10.0685	8.72969	10.4707	9.1012	10.4828	9.1281	10.2343	9.40772	9.75846	9.26239	8.9636	10.3143	9.90337	9.38673	9.48844	9.96572	10.1752	9.60633	9.98846	9.62107	10.6751	9.4146	10.6944	9.68485	10.4887	9.76205	9.67212	9.43258	9.60141	9.3542	9.54514	10.2057	10.8285	9.15522	10.4165	8.8539	10.0813	10.8358
11030_at	5.52837	5.90119	7.95247	6.49567	6.48214	6.60604	5.66951	5.85837	6.51469	5.54997	5.54069	6.87769	5.90068	7.67549	7.48644	7.743	5.93139	5.54643	7.5563	5.94682	6.70575	6.50989	5.87043	6.56081	5.58067	5.58297	6.50813	5.87005	6.06133	6.82275	6.352	7.51364	6.08064	7.75711	6.40105	6.85801	7.16252	7.79658	6.33155	7.57844	5.87541	6.3882	6.23748	6.17026	5.90729	6.08458	5.58542	6.68161	6.40026
11031_at	9.80128	12.2767	12.3561	12.3145	12.5189	11.7569	12.4868	12.1376	12.8532	10.419	11.6581	13.1249	11.9135	12.0555	11.2844	12.5261	11.183	12.2713	12.1267	13.0673	11.1935	11.9572	11.9522	12.191	11.807	11.6241	13.0579	12.7515	10.2679	11.0652	12.4887	12.6878	9.31045	12.1215	11.9615	12.1246	11.9738	12.6673	12.1506	11.6008	12.1378	11.8738	11.8867	12.1411	12.0742	12.3112	12.6927	11.9605	11.0665
11033_at	9.84982	7.47556	7.62118	8.36793	7.35834	6.88196	8.03688	7.5021	7.8263	10.3055	7.81026	7.37078	7.212	7.38522	7.55714	6.76322	9.04571	7.56338	7.04406	7.34834	6.37655	7.14427	8.95067	7.16328	7.81967	7.64896	7.10844	7.20231	7.07085	8.72265	6.86343	6.76381	7.05654	7.62702	7.55266	7.37378	7.35044	7.29553	7.79889	7.13297	7.31892	7.03637	7.35766	7.79177	8.59554	7.37222	7.56195	6.68438	6.95858
11034_at	13.1498	12.6279	12.8161	12.7852	12.5901	12.4262	12.6823	12.4874	12.3195	12.4513	12.4636	12.2783	12.6751	12.9489	11.8268	12.577	12.7406	12.3046	12.8965	12.9494	12.8165	12.7702	13.281	12.6285	12.6778	12.6579	12.4676	12.7406	12.0381	12.1628	11.9567	12.3136	12.6	12.808	12.9298	12.5304	12.7326	12.5802	12.472	12.804	12.0786	12.9131	12.4804	12.7601	12.272	12.7875	12.9209	12.0896	12.229
11035_at	5.89121	6.2357	6.18809	5.84824	5.91225	5.74321	5.87714	5.52472	5.972	5.3326	5.62457	6.25719	5.75587	6.11333	6.38901	5.81026	5.69763	6.29412	6.05142	6.2744	5.71055	5.79	5.69336	5.47806	5.46025	5.85301	5.55084	5.53152	6.07855	5.6756	5.78955	5.7653	5.33176	6.58932	5.99732	6.18323	6.15771	6.09361	5.93204	6.42419	5.76078	5.7168	5.68503	5.93257	5.80647	6.14418	5.89219	5.56217	5.81272
11036_at	4.08784	4.32347	4.38988	4.125	4.19389	4.27066	4.19067	4.25351	4.26642	4.10752	4.26612	4.25318	4.05714	4.32741	4.31454	4.02044	4.31944	4.20846	4.16273	4.28409	4.2608	4.18572	4.1864	4.15324	4.08863	4.17557	4.14028	4.108	4.27191	4.11161	4.15423	4.33062	4.21114	4.22536	4.24467	4.41205	4.32452	4.33925	4.17601	4.40054	4.06073	4.08742	4.19137	4.58491	4.37425	4.53883	4.23044	4.18719	4.12429
11037_at	4.79449	5.33808	7.98194	7.35431	7.44626	7.32243	6.33597	7.88719	5.288	5.25871	7.84323	8.38728	6.72917	8.09437	8.07821	8.31028	6.12448	7.85014	7.71363	7.09707	8.3158	7.30117	6.14173	7.10575	8.25538	9.84937	7.92628	6.87645	8.0079	8.74025	9.31979	6.99966	6.96703	7.5595	7.91887	7.79987	8.58075	8.02355	8.50731	7.0672	9.14623	8.5189	8.0133	8.5488	9.44071	8.7845	7.99635	8.3745	8.39979
1103_at	5.12609	5.01482	4.66172	4.51752	4.85542	4.83319	4.6929	4.74801	4.87453	4.60876	5.11869	4.61573	4.78919	4.58059	5.23416	4.62483	4.94218	4.69485	4.81745	4.66058	4.36904	4.9273	4.67491	4.22093	4.40455	4.13369	4.30956	4.64369	4.53973	4.27411	4.48867	4.81863	4.53505	4.96245	4.90675	4.59373	4.56652	4.5646	4.67613	4.56499	5.39496	4.49963	4.61112	5.03828	4.8668	4.65662	4.69332	4.58236	4.43858
11040_at	6.95374	6.91616	6.57409	6.25768	6.54706	6.31621	6.96267	6.14462	6.41768	6.55006	6.38317	6.81891	6.23961	6.64262	6.22384	6.58226	6.82427	6.22873	6.65877	6.66559	7.43874	6.77955	6.32503	6.29907	6.58928	6.13315	6.67207	6.54342	6.27853	7.02705	6.62599	6.53885	6.75156	6.43341	6.16629	6.74782	6.7267	6.72505	6.00042	6.2253	6.81875	7.2908	6.49244	6.8611	6.70478	7.05565	6.24631	6.05759	6.41123
11041_at	11.9735	11.1144	11.0104	10.846	10.8898	9.76578	11.0778	10.7973	10.2997	10.9844	11.2337	10.2508	10.4841	10.6228	8.3818	10.9099	11.4593	10.7195	9.74275	10.9859	9.94684	10.6275	11.6451	10.8681	10.7896	11.8425	10.4521	10.5627	9.50115	9.50508	10.5834	10.6275	9.13632	10.3447	10.1805	10.1558	10.3008	10.3607	10.6451	8.6463	10.6444	10.5148	10.5474	10.306	11.3732	10.376	10.928	10.4663	10.8838
11043_at	6.83616	6.47422	6.50355	6.52062	7.45389	6.74245	7.2469	7.13971	7.24601	6.70831	7.63273	6.52311	6.80888	6.69268	7.59457	6.82341	6.57024	7.02934	7.07358	6.92577	6.29351	7.18763	6.65419	6.70398	6.3197	7.06738	6.51105	7.21099	6.15959	6.51041	6.24918	6.99931	7.01109	6.78438	6.61856	6.57594	6.77512	6.29257	6.94102	7.19474	6.91938	6.87245	6.46731	7.00862	7.05983	6.88378	6.62058	6.60582	6.91763
11044_at	8.88961	9.53412	8.97827	8.67386	9.42918	9.18454	9.18292	9.41754	9.26897	8.95156	9.12231	8.81635	9.71589	9.29823	8.60896	9.63043	8.71453	9.00762	9.00802	8.88995	9.30074	9.40483	8.97975	8.9879	9.06378	8.92628	8.71122	9.47583	9.74348	8.99502	9.74277	8.80201	9.56931	8.83521	9.58897	8.80199	8.92456	8.79939	8.63713	8.55522	9.44205	8.73766	9.97206	8.85933	8.48612	9.13725	9.79007	8.90616	8.97762
11045_at	4.87124	4.96902	4.84055	4.64404	4.8594	4.79325	4.84074	4.97605	4.86712	4.48645	4.69057	4.70635	4.74612	4.73352	5.0615	4.74747	5.02113	4.72828	4.73268	4.80542	4.70477	4.65285	4.695	4.68271	4.39067	4.77669	4.63098	4.76073	4.69333	4.56701	4.93655	4.97521	4.50531	4.79114	4.90631	4.81478	5.07065	4.93651	4.67626	4.877	4.4661	4.70745	4.6868	4.99529	4.80873	4.86825	5.08225	4.69174	4.57866
11046_at	6.6514	6.09844	7.87804	7.0315	7.7649	8.74473	7.42996	7.37345	7.69108	7.97806	7.37683	7.18746	7.12589	7.58754	9.21603	7.25978	6.38491	7.9393	7.52029	8.41124	6.63291	7.92297	7.29687	7.31471	7.64438	7.74492	7.66557	7.61661	7.93157	7.42767	7.96273	7.84722	7.49421	8.07333	7.28772	7.89491	7.70558	7.75019	8.33184	7.60502	9.11575	8.3059	7.4658	7.15864	7.599	8.44725	7.81327	7.50532	7.15618
11047_at	8.71229	9.15847	8.70241	8.9296	8.15331	8.80567	8.56946	8.23058	9.02967	8.93138	8.61771	8.49305	8.70695	8.83864	9.22892	8.69951	8.82305	8.63919	8.93524	8.8357	9.33562	8.58123	8.31369	8.57849	8.51681	9.12779	9.0094	7.82639	8.90121	8.9796	9.25817	8.80847	9.06076	8.26042	8.70369	9.39056	9.1502	9.18389	8.92015	9.64748	9.27306	9.40648	8.78522	8.49101	8.8561	8.64405	8.72511	8.77017	8.66594
1104_at	6.56385	7.11199	6.23952	6.65629	6.98227	7.32804	7.0753	6.84285	7.15997	6.34473	7.01752	6.19185	7.04971	6.51379	8.39089	7.07573	6.49271	7.74233	7.32321	6.84888	7.14044	7.21345	6.59621	7.17355	6.768	6.41861	7.17481	6.97834	7.39775	7.18563	7.08102	6.97755	8.82323	6.96852	7.33398	7.08294	6.62521	6.55213	6.75753	7.86674	7.03376	6.52129	6.88909	7.0393	6.83566	7.03003	6.98635	7.79816	6.45444
11051_at	7.8731	8.42895	8.35168	8.02444	8.76094	8.18068	8.23432	8.91907	8.64483	7.20361	8.4274	7.57042	8.6077	7.89108	6.8723	8.60827	8.00691	7.50979	8.23329	7.78546	8.12792	8.37562	8.21796	8.25031	8.16807	7.95336	8.17433	8.69127	9.12011	8.32514	7.49992	8.35662	8.52236	7.7053	7.78394	7.3957	7.88489	7.45996	7.65631	8.4998	7.59215	8.12504	8.52639	7.93869	7.20866	7.89689	8.52078	8.32391	9.21989
11052_at	7.58457	8.39481	8.42183	8.10023	8.56015	8.49627	8.0165	8.49314	8.53031	7.62524	8.641	7.75259	8.46241	8.17393	7.64645	9.86161	7.61829	8.45025	8.73317	8.09066	8.68359	8.14401	7.9789	8.3145	8.25555	8.05568	8.33861	8.67555	8.68564	10.8349	8.6656	8.63245	8.89402	8.19666	9.48643	8.08034	7.67753	7.96235	8.18042	8.28824	8.35871	8.20004	8.93119	8.01635	8.00229	8.3822	8.53161	9.77434	8.82774
11054_at	7.28484	7.60307	6.67613	7.13914	6.45799	6.93953	7.25465	7.13601	7.69759	7.03023	7.21988	6.89501	7.14276	6.60982	7.79274	6.67291	7.52373	7.02823	7.23626	7.21414	7.02978	7.12707	6.80394	6.59325	6.52977	7.42989	7.16957	7.03887	6.54891	7.10915	7.13343	6.6447	6.97608	6.86324	7.16558	7.2628	7.24437	7.02244	7.28641	7.34574	7.44169	7.13393	6.77201	6.81343	7.39935	7.23376	7.1234	6.91147	7.21392
11055_at	4.35048	4.42813	4.43084	4.3224	4.41795	4.37342	4.21071	4.46664	4.16367	4.42252	4.2857	4.45422	4.15937	4.41556	4.35152	4.45759	4.5309	4.40792	4.49608	4.67856	4.42699	4.24107	4.51898	4.45029	4.13973	4.15882	4.28298	4.43457	4.25303	3.99496	4.01389	4.32954	4.35933	4.39053	4.74577	4.36201	4.56103	4.28381	4.15478	4.51351	4.55044	4.07463	4.2633	4.5041	4.28988	4.48944	4.40749	4.35547	4.22731
11056_at	5.60627	7.81009	7.19834	7.15113	7.5441	7.80381	8.02378	7.47019	7.61215	6.15292	7.77385	7.16117	7.30764	7.09277	6.0348	6.99142	6.44017	7.4264	6.84846	7.14535	7.2718	6.94134	6.54157	7.4327	7.1413	7.33204	6.65352	7.40731	7.04124	6.89271	6.63665	7.56969	7.43783	6.81521	7.61792	6.33096	6.80174	6.68671	7.11573	6.41777	6.91465	6.84114	8.32292	6.67674	6.48353	6.48647	8.56295	8.08668	7.07341
11057_at	6.65148	7.74403	8.37577	8.29787	8.04646	7.26229	8.76553	7.64241	9.01543	6.93718	7.44508	8.31901	7.74518	7.95391	7.03914	8.14698	7.91692	7.21376	7.46711	7.94643	7.51875	7.92095	8.08447	7.82172	7.43381	7.68393	8.69924	9.05089	7.24114	7.70278	8.24642	8.14878	7.10801	7.51074	6.58707	7.61628	7.08152	8.9762	10.2617	6.88367	7.85042	7.88615	8.27469	7.31569	7.45617	6.83256	7.69667	7.19644	7.34288
11059_at	8.6315	7.95343	8.4056	8.30379	8.27512	7.8904	7.79745	8.22023	8.15431	8.71967	8.0843	8.90811	7.95976	8.17369	9.10696	7.87431	7.92392	7.7156	7.81282	8.31593	8.99121	8.6412	8.5645	7.65009	8.04187	8.12383	8.01796	7.85267	7.57089	7.91926	7.35867	8.41478	7.90961	7.83247	8.2114	8.70921	7.81733	7.73313	8.87499	7.96311	8.07307	8.16886	7.99545	8.49208	8.39839	8.39688	8.30358	7.26685	6.90983
1105_at	7.25505	9.00471	8.66666	8.77335	8.82688	8.60754	8.53252	8.76066	8.41829	8.40116	9.18343	9.0786	8.9885	9.25785	8.77299	9.16572	7.94083	9.00014	9.26507	8.88842	9.56437	9.15158	8.17305	9.00686	8.50713	8.55293	9.14809	9.14362	9.47608	9.23845	9.297	8.99243	8.83643	9.30036	8.59753	9.29141	9.03553	8.73859	7.84787	8.43794	9.15466	8.75007	9.29104	8.69182	8.27664	8.89473	8.98779	9.87064	9.10258
11060_at	6.28914	7.32303	6.52878	6.76327	6.65766	6.95954	6.78376	7.9826	6.86136	6.50426	7.70279	6.33561	6.54206	5.9087	6.20238	5.51927	6.3449	5.73721	6.08841	5.8932	5.91379	5.95954	5.87968	5.98135	5.94559	6.30813	6.1324	7.13167	6.17333	5.91123	5.57342	5.69637	5.73479	5.77498	6.04729	5.90971	5.98362	5.77093	6.73695	5.94168	5.81874	6.35204	6.40058	5.91041	6.52323	6.0027	6.56411	5.98692	5.89816
11061_at	5.39575	5.26473	4.42119	4.6418	4.58306	5.24814	4.62164	5.11969	4.92254	5.53633	4.71163	5.41569	4.81797	6.32834	4.69067	5.69992	4.78235	4.78876	5.03783	4.72155	9.38928	4.94304	4.91075	5.18517	4.49255	4.69725	4.76205	4.91653	4.58057	5.33596	5.91645	4.69936	4.41222	4.94784	4.99795	4.67718	4.86778	5.18202	4.89599	4.95534	5.12659	4.68796	5.0031	4.97214	4.88083	4.72372	4.95025	5.62841	4.4149
11062_at	6.53305	8.00006	7.21346	6.93915	7.10857	7.048	7.11482	7.29709	6.8706	6.95677	7.2287	7.0287	7.17614	7.42372	6.84962	7.84794	6.6682	6.61363	7.16471	7.8207	7.80564	7.97416	6.9794	7.11758	7.84107	7.34754	7.89473	7.20525	6.7965	6.82629	7.32953	7.81047	6.37883	7.52557	7.32071	7.5202	7.29181	7.01527	6.31906	7.03812	8.32975	7.8164	6.91205	7.16489	7.1548	6.3818	7.54876	8.7359	7.09585
11063_at	4.12804	4.04873	4.30106	4.09176	4.12296	4.21696	4.02716	4.14722	4.10972	4.34562	4.0409	4.04878	4.06908	4.01116	4.22024	4.19259	4.09221	4.20885	4.11886	4.22509	4.24475	4.1863	3.97331	4.07526	4.07411	4.49692	3.93629	3.95688	4.15419	4.10468	4.06525	3.94534	4.17454	4.23162	4.17655	4.06651	4.03219	3.97582	4.20657	4.04609	4.24414	4.18929	3.99966	4.05247	3.98311	4.17896	4.05224	4.20606	4.06643
11064_at	5.358	5.68252	6.12059	5.80144	5.92541	6.25757	5.99455	5.9275	5.42656	5.9881	5.80081	6.24481	5.9015	7.00801	6.2528	5.83003	5.89596	6.49721	6.31022	6.12451	6.1567	5.86332	5.63749	6.05931	6.68844	6.37378	6.24668	5.98924	7.24945	6.85097	6.66781	6.40043	8.06656	6.42516	6.60457	6.38143	5.93176	6.2506	5.96402	5.8957	7.40378	6.32322	6.71305	6.63337	6.38778	6.00703	6.40399	6.74655	5.73928
11065_at	6.18386	9.606	7.31303	8.83633	9.55532	10.7517	9.45702	8.85856	10.1625	5.86241	9.3474	8.02843	9.67829	9.90709	10.6908	9.52026	9.38094	7.91502	9.33038	8.11028	10.3622	9.67732	8.93199	10.012	9.73758	6.95693	10.0185	8.87761	9.05552	10.4008	10.9013	10.4125	12.3268	8.68894	10.8519	8.47122	9.45527	9.02561	9.21317	11.5006	8.27777	10.1273	10.5991	9.44014	6.89728	8.45971	8.99116	9.86116	8.51751
11066_at	7.73827	8.31837	8.22304	8.13596	8.33107	8.6384	8.18246	8.65152	7.954	8.11148	8.10812	7.91885	8.58839	8.3656	7.35499	7.98337	7.33059	8.39519	7.80418	8.06104	8.71223	7.71795	8.36752	8.52326	8.47586	7.80997	7.60642	8.81317	8.1928	7.56185	7.83686	8.09717	8.52084	8.1954	7.99483	7.33111	7.36805	8.23577	8.07215	7.28159	8.2025	7.55074	7.99216	7.84719	7.71118	7.8568	8.73484	8.26886	7.57782
11067_at	7.2961	6.97575	8.36886	7.86451	7.50723	7.07445	7.13948	7.60759	7.17143	7.07363	6.95741	7.88694	6.27582	7.71324	8.52296	7.74834	7.12717	6.88635	7.53962	9.54848	8.80482	10.4901	7.35738	7.66376	9.31822	9.33334	8.77434	7.22528	8.38087	8.62541	8.67263	7.85415	6.84847	8.51461	6.78409	7.83279	9.48337	9.06241	9.1988	8.31208	9.22224	9.60909	7.18139	7.88256	7.59683	8.40807	6.92014	7.86898	10.2495
11068_at	6.94593	7.50053	7.39333	7.57243	7.01324	7.81723	7.11396	6.79401	7.58825	7.76403	6.0747	7.55173	8.11737	7.41583	8.66604	7.21249	7.21848	7.52857	8.0647	7.04095	8.17165	7.59237	6.81855	8.16109	7.46922	7.33132	7.72984	6.64729	7.3032	7.6365	8.47338	7.41373	7.09023	7.78219	7.19234	8.52792	8.43917	8.03069	8.02417	8.7247	7.68606	8.44715	7.70268	7.43947	7.43955	7.71086	7.24842	7.53073	7.77689
11069_at	10.4281	8.50355	7.02793	8.90658	6.33171	6.76914	6.40982	9.77443	5.29775	9.0142	8.94974	7.28411	5.91036	6.29044	4.07955	7.16532	10.3897	8.14368	6.33425	6.03017	3.89843	6.03821	8.70812	6.12416	7.50851	7.43312	7.14039	7.81806	5.24709	6.3986	5.1447	7.08008	6.37194	6.77953	8.86003	5.11666	6.91959	5.53133	7.30367	4.56337	5.15621	6.67382	8.1808	6.92883	8.77743	7.6202	9.38671	7.79761	6.48981
1106_at	5.5893	5.68189	5.48579	5.47824	5.83604	5.90572	5.67625	5.8502	5.81401	5.7328	5.94177	5.51928	5.80398	5.65191	5.5238	5.5183	5.80565	5.82749	5.47654	5.94408	5.88521	5.79947	5.50416	5.4803	5.60249	5.91094	5.6434	6.05392	5.80964	5.5323	5.83705	5.46959	5.59169	5.49535	5.25236	5.56176	5.4281	5.86095	5.72526	5.51634	5.55469	5.61986	5.54016	5.56362	5.58984	5.48115	5.73901	5.59022	5.71599
11070_at	7.17389	6.82594	7.38778	7.17805	7.10541	7.66926	7.28895	6.86729	8.08574	7.17058	6.45474	7.3857	7.49412	7.13994	8.0199	7.43106	7.2396	7.2113	7.91487	6.79691	8.04568	8.0917	6.79453	7.30602	7.05003	7.44066	7.80094	6.65935	7.14108	7.90978	8.21431	7.67863	7.2846	6.83976	7.49966	8.13928	8.05826	7.78524	8.25943	7.9877	8.0465	7.75872	7.82179	7.30239	7.88732	7.21187	7.48384	7.75247	7.40486
11072_at	8.38636	7.86974	8.05165	8.16599	8.0545	9.35743	7.79912	7.47083	7.45451	7.42786	7.62122	7.52711	7.92121	7.99069	7.78818	8.24861	7.73237	8.17322	8.05826	8.3006	8.06963	8.3734	8.28814	8.83674	8.40277	9.11434	8.39927	7.48194	9.13446	8.1396	7.89047	8.99351	9.04247	8.38574	8.45384	8.47757	9.08298	8.48384	7.97522	8.42116	9.04168	8.72161	8.63831	8.52713	7.97846	8.56462	7.60152	8.20776	8.47845
11073_at	8.72072	9.5366	9.26162	8.91186	10.1811	9.27453	9.43909	9.41144	9.89641	8.57591	9.99104	9.5334	10.0058	8.89743	8.98969	9.10998	8.75871	9.38311	9.6959	8.33281	9.61935	9.21052	8.96565	10.0278	9.4943	9.01842	9.03049	9.8774	8.96401	8.97602	9.19117	9.79397	11.2525	8.79896	9.92446	9.00203	8.87602	8.9364	8.9378	9.18078	8.97673	9.18618	9.90292	9.84205	9.05677	9.54815	10.3377	9.83449	8.91848
11074_at	4.87415	4.77678	4.62949	4.5401	4.62105	4.71596	4.65612	4.76434	4.55853	4.73185	4.71011	4.68508	4.60443	4.59854	4.64715	4.53852	4.60513	4.5697	4.59065	4.68646	4.67867	4.61698	4.6096	4.5817	4.46072	4.56334	4.54197	4.89472	4.62709	4.45315	4.47197	4.56298	4.46331	4.92224	4.60584	4.48894	4.47655	4.51595	4.58864	4.53908	4.80592	4.43313	4.64812	4.6266	4.81726	4.4996	4.63326	4.42728	4.45117
11075_at	13.1877	13.5859	10.003	11.2825	12.5876	7.57896	12.6466	12.7156	9.68374	11.8982	12.8818	10.9051	7.7677	7.20521	10.6534	11.6238	11.7801	12.65	7.31127	7.92036	4.9024	8.24823	12.7149	8.63405	11.5779	5.09267	7.89829	8.72209	4.64609	10.0998	9.56122	4.67175	14.167	5.88573	11.6451	6.38565	8.15644	7.47985	9.56351	5.27375	7.10027	7.53637	10.8443	9.65715	8.63455	8.0759	13.9807	6.14666	4.20109
11076_at	9.75645	6.87303	6.14233	7.35658	6.43804	5.75718	7.80812	7.52048	8.0024	10.1043	5.83357	6.4793	7.4486	6.09174	6.01944	5.75639	8.81952	5.68194	5.49389	5.90579	5.97031	5.90039	8.10374	5.86888	7.36537	8.15381	6.93271	6.66711	5.53551	6.45509	5.92169	5.01153	5.85647	5.79093	6.07358	5.77393	6.25538	5.68159	6.96003	5.87287	6.93027	6.47211	6.76553	6.24648	7.26398	5.88475	7.89475	5.27113	5.61019
11077_at	5.32755	6.75395	6.08078	6.78361	6.4224	5.77566	7.28799	7.32279	7.68324	5.26036	8.39107	6.84735	7.21802	5.07341	6.29084	5.26667	5.08943	5.32247	5.14971	5.6349	5.27782	5.83335	5.03612	5.72132	5.97129	7.0112	5.04592	8.06946	5.59597	4.56958	5.6427	4.91934	6.72509	5.45671	5.14033	5.48868	5.22956	5.20157	5.01057	5.51177	5.50896	5.70404	5.57386	5.34318	6.34154	5.31428	6.74933	5.5399	5.22302
11078_at	7.51714	8.17446	8.44211	8.19064	8.34941	8.30039	7.99621	7.89366	8.75816	7.76133	7.67786	8.16752	8.01477	8.39226	8.66485	8.5221	8.03305	8.13065	8.65875	8.59992	8.90543	8.14618	8.00309	8.17665	8.42096	8.16662	8.14353	8.15596	7.98085	8.23396	8.54856	8.49373	8.38469	8.66962	8.32785	8.82873	8.54201	8.5191	8.5295	8.48441	8.41368	8.08222	8.23624	8.04614	7.91697	8.44603	8.1456	8.7343	8.41511
11079_at	8.5213	8.08373	8.58075	8.56275	8.34144	9.21096	8.25803	8.26663	8.40918	8.91624	7.95171	8.68784	8.63397	9.38964	9.66189	9.12328	8.53747	9.15201	9.80638	8.91554	9.64926	9.70461	9.19476	9.46577	9.12066	9.44469	8.86315	8.31516	9.95296	9.72638	9.77935	9.37007	9.87562	9.62354	8.8888	10.2129	9.64484	9.74225	9.24213	10.7865	9.21624	10.1459	9.50766	9.18603	8.92068	9.15402	8.06023	9.42181	9.59814
1107_at	8.0616	8.61325	7.72266	7.74635	7.86706	6.9843	7.96201	8.32504	9.30201	7.00914	8.62466	7.37648	8.37124	7.3227	8.70082	7.35152	7.95506	7.96094	7.82052	7.33889	8.3936	7.70784	7.10372	6.79558	6.7679	8.32096	8.17975	8.00719	8.43142	8.06713	7.40079	7.22113	7.50204	7.39557	7.42171	7.67022	7.87518	7.0937	7.27087	7.9502	8.03419	7.32874	6.85554	7.51017	8.17546	8.23027	8.35613	7.7437	7.8865
11080_at	8.06877	6.44	8.16327	7.33222	7.04913	6.84514	6.89955	7.80456	6.33242	8.27258	5.97785	6.93409	7.49131	7.54465	10.2356	7.54461	7.88434	7.98954	8.17628	7.13155	6.75364	7.96879	8.26724	7.9066	7.95728	8.69916	7.46499	7.35924	7.67226	7.83391	7.21711	7.16516	7.21189	7.71721	7.45235	8.06902	7.69607	7.08928	7.454	9.03325	7.07091	8.03335	8.29543	8.32173	7.77258	8.11495	7.09232	7.31579	8.20907
11081_at	3.80878	4.01172	4.05213	3.84049	3.80878	4.06506	3.92301	3.88855	3.78696	3.90674	3.90394	3.95278	3.95236	3.99905	3.83316	3.92677	3.86111	4.11523	7.48405	4.12385	3.8525	3.93139	3.90491	3.84833	4.02223	3.94554	3.88284	4.08857	3.96968	3.96044	3.87874	4.14021	3.95355	3.94171	3.97972	3.96496	4.2782	3.90454	3.88514	4.05062	3.94146	3.9066	3.91052	4.15248	4.0573	4.06126	4.05778	3.79589	3.88913
11083_at	6.48544	7.21698	7.21045	6.79832	6.98153	6.56873	7.11183	7.32151	7.25695	6.86222	7.35681	6.84057	7.32752	7.39395	7.00717	6.98786	6.89659	6.89977	6.59477	6.91184	7.36455	6.70905	6.52949	7.00547	6.65787	7.07056	7.25064	7.30773	6.83692	6.78578	7.09724	6.91552	7.31621	6.76838	7.17733	6.71632	6.82094	6.92668	6.83268	6.82308	6.93589	7.18174	6.79284	6.50068	6.67301	6.74623	7.3454	6.90521	7.1788
11085_at	4.13633	4.13873	4.04616	4.03791	3.91871	4.06379	4.06513	4.10404	4.08706	4.1079	4.06028	3.97113	4.00496	4.04608	4.05388	3.9427	4.1668	3.95075	4.06593	4.2086	4.05643	4.01771	4.03116	4.03756	3.95228	4.18638	4.0029	4.15177	3.96202	3.87146	4.12402	3.99968	4.06582	4.02551	3.97868	4.08174	4.03034	3.96364	4.23325	4.04341	4.12598	3.99549	4.06924	3.96808	4.08041	3.98392	4.17515	3.9313	4.02962
11086_at	4.34946	4.54475	4.39861	4.26978	4.2676	4.16146	4.17274	4.30998	4.23601	3.99029	4.23459	4.65282	4.42532	4.07487	4.30983	3.96755	4.12357	4.24765	4.11589	4.402	4.24332	4.20332	4.12067	3.9776	3.92087	4.15059	3.98118	4.19476	4.05483	3.97934	4.09442	4.30419	4.2112	4.21052	4.52061	4.2222	4.30691	4.1032	4.17193	4.16709	4.28239	3.97161	4.10528	4.29455	4.3669	4.08195	4.17542	4.11463	4.03737
1108_at	8.1754	9.38191	8.2521	9.02997	8.77556	9.07583	9.55139	9.16585	9.35564	8.61222	9.42437	9.17424	9.65935	9.40023	8.89499	8.39608	9.25592	8.70033	8.56711	8.46071	9.25026	8.27999	8.09502	8.81649	8.91822	9.24347	8.96761	9.22431	8.98649	9.00369	9.20821	8.68103	9.30271	8.77331	8.02583	8.68844	8.75401	9.2583	9.19505	8.74069	8.70136	9.04944	9.34558	8.62681	9.59302	8.6572	9.10714	8.37343	9.41161
11091_at	6.84317	7.35119	7.13118	6.86094	6.86187	7.09947	7.03746	7.15921	7.79198	7.45061	7.3537	6.96267	7.74287	7.14563	7.75474	7.0908	7.38432	7.08716	7.34063	7.14343	7.53192	7.29431	6.53517	7.11987	7.06945	7.50137	7.8459	6.91622	7.51897	7.60629	7.70921	7.39708	7.8997	6.9019	6.90443	6.97455	7.26487	7.23894	7.25253	7.66194	8.27964	7.3782	7.26833	7.13189	7.2586	7.34979	7.43	7.34906	6.78889
11092_at	7.56343	6.57882	6.41609	6.43137	5.99132	6.14306	6.05064	6.75187	6.88737	7.25992	5.96929	6.61338	6.14775	7.30501	7.40669	6.72256	7.01037	6.02776	6.37148	7.20574	6.44269	7.13077	7.09541	6.45645	6.27189	8.1552	6.65195	6.23225	7.32134	7.04646	7.45065	7.03372	6.57224	6.86268	6.88849	7.69283	8.03454	5.90468	6.73353	6.82558	8.69186	7.91771	6.06728	7.93942	6.9011	7.16264	6.56185	6.40936	6.80797
11093_at	6.50826	6.51364	6.07128	5.90784	6.33635	6.10865	5.98753	6.41296	6.37189	6.34843	6.18315	6.23389	7.00534	5.94937	6.22995	6.07846	6.19154	6.16308	6.00278	6.35699	6.17052	6.53377	5.94834	5.90654	5.85199	6.06592	6.00298	6.55358	5.768	5.91583	6.1273	5.70975	5.9653	6.16559	6.09377	5.92962	6.0551	5.97379	6.2074	5.84501	6.75101	6.28991	5.85525	6.0411	6.33448	6.2599	6.58719	5.8233	5.84259
11094_at	7.72552	8.27635	7.57051	7.64062	7.61926	7.80289	8.01256	7.84273	7.92412	7.57229	8.44216	7.92863	8.17917	7.60084	7.63915	7.42061	7.87261	7.71824	7.5102	7.84095	7.50397	7.4438	7.18158	7.59756	7.63491	7.55307	7.83488	7.89876	7.42041	7.57099	7.56719	7.50983	7.32303	7.45356	7.5386	7.33962	7.77314	7.45026	7.7656	7.37043	7.84649	7.85475	7.75057	7.73739	8.11766	7.82657	7.88172	7.54423	7.56791
11095_at	7.06053	5.50863	5.31105	5.74201	5.1061	5.62962	5.64532	5.61235	5.46703	7.57063	5.67801	5.54335	5.18814	5.51127	5.75565	5.41884	6.35857	5.22591	5.98446	5.69179	5.20041	5.53082	6.58033	5.45939	5.63926	5.72754	5.91394	5.48708	4.99039	6.15618	5.21263	5.53359	5.75494	5.37117	5.8346	5.6934	5.26801	5.80608	5.64644	5.30389	5.75293	5.77488	5.37836	5.29785	5.86298	6.28528	5.21091	5.20742	5.27193
11096_at	4.74704	5.81923	6.22163	6.08412	6.38442	6.14098	5.62007	5.43567	7.21431	4.80148	8.60616	7.20484	7.5404	5.83666	5.72686	5.60464	4.84374	6.52036	6.22869	6.19254	5.76196	5.5134	5.74162	5.21272	6.38955	5.15611	6.42462	7.63813	7.62048	6.52844	5.08093	6.78604	6.25372	6.87869	5.83386	5.60695	6.57733	5.35515	4.84532	5.05236	5.43855	5.22189	7.25607	5.20169	6.28498	5.66316	4.85974	7.20515	7.18352
11097_at	7.26795	7.94908	8.28595	7.40565	8.61605	8.00302	7.96002	8.38251	7.77248	7.11851	8.6513	7.39277	8.29595	7.57921	6.75426	8.22062	7.54763	8.36755	8.17836	8.23724	7.75727	7.69905	7.78071	7.7767	8.12328	7.14971	7.85171	8.6678	8.17504	8.16624	8.01496	7.50961	7.44083	8.15383	9.19708	8.00973	7.41702	7.85278	9.17459	7.60766	7.32954	8.2126	8.72527	8.34428	7.18536	7.72287	8.82709	8.73567	8.08315
11098_at	6.99804	7.09089	10.2072	8.01972	9.01891	9.20178	5.64156	6.45698	8.03347	5.45209	6.21771	8.77856	8.10865	9.72193	11.4052	8.69006	6.44854	10.6215	10.1643	10.6759	10.902	9.61759	8.01398	8.0951	9.32989	8.96268	9.70811	7.27744	8.55039	8.2746	8.36713	8.35933	7.62153	10.1262	9.23413	9.92859	10.9265	10.9356	9.28997	10.873	9.11874	9.58496	9.07592	8.32191	6.77852	10.5812	4.86283	7.20886	8.64168
11099_at	5.07411	5.08261	5.01788	4.92954	5.14431	5.40478	5.03516	5.04916	5.1926	4.8499	5.03026	4.79771	4.96238	5.12729	5.68205	5.52317	5.19232	5.3546	5.213	5.1299	5.04561	5.69976	4.94161	5.23516	5.25255	5.07734	5.75003	5.14627	4.93837	5.32905	5.89923	5.2851	6.10453	5.19489	5.14374	4.89963	5.03214	5.32196	5.17204	5.43908	5.44645	5.04039	5.03266	4.91643	5.08773	5.50269	4.91922	5.43883	5.48467
1109_at	4.46654	4.49766	4.31197	4.37216	4.45142	4.21027	4.49526	4.48337	4.34355	4.58791	4.4396	4.26723	4.22854	4.50942	4.36026	4.41786	4.38144	4.25258	4.07578	4.52095	4.37501	4.19134	4.36249	4.46075	4.08092	4.2791	4.09982	4.45368	4.27265	4.05233	4.31024	4.15459	4.24824	4.28669	4.39765	4.26105	4.33242	4.3778	4.32067	4.21549	4.29716	4.15665	4.13135	4.30645	4.51661	4.31357	4.41767	4.3343	4.25048
11100_at	7.3984	9.13735	8.04653	8.12725	8.16218	7.85102	8.37881	8.31871	9.41818	8.56821	8.56309	8.08671	9.14486	8.43727	8.78199	7.81483	9.5165	7.63643	9.04332	8.03128	8.63134	8.08667	7.49704	8.52506	8.05304	8.4057	8.944	8.27316	8.89341	9.37988	9.11123	8.33329	9.75247	7.99274	8.97547	8.20067	8.55047	8.11657	8.6078	8.45112	8.55195	7.80842	8.72429	8.3039	9.25987	8.40379	8.2574	8.89963	8.48714
11101_at	6.69497	7.19471	6.91871	6.9123	6.76982	6.88064	7.34218	7.50653	6.86642	5.87554	6.94168	6.42776	7.12094	6.26032	6.49039	6.43557	7.01291	6.88901	5.97089	6.15924	6.54073	6.29318	6.86801	6.66658	6.39225	7.01206	5.78667	6.96972	6.6921	6.18632	6.3639	6.25426	6.62544	6.40156	6.15132	6.25365	6.26178	6.54332	6.564	6.62326	6.29325	6.31346	6.05769	6.64621	6.5039	6.48429	7.01844	6.18523	6.66226
11102_at	8.08675	7.90632	8.10038	7.94866	8.14283	8.54401	8.58335	7.96533	8.23227	8.11632	7.15681	7.91024	8.89891	7.85322	8.05064	8.27502	7.66483	7.97121	8.00652	7.54064	8.50602	8.28615	8.19516	8.55068	8.20467	7.17916	7.5384	8.82228	7.86853	8.11775	8.11037	8.17493	8.19045	7.72911	7.93328	7.90444	7.61717	7.70888	8.12781	8.06384	8.25008	7.89973	8.5475	7.78188	7.42584	7.91544	8.7186	8.16665	8.05304
11103_at	7.99891	8.72732	8.52621	8.9171	9.20228	9.08563	9.37636	9.66221	9.00459	8.35471	9.07567	9.08309	9.04162	9.56432	7.65176	8.90234	8.49625	8.88045	8.78287	8.95034	9.35779	8.93723	8.89776	9.42198	9.1701	8.64625	8.68587	9.41291	9.25564	8.99041	8.20743	9.25729	9.18238	8.91607	8.39905	8.81439	8.73648	9.04025	8.67609	8.38446	8.52412	8.74639	8.79297	8.86325	8.32468	8.67939	9.48446	9.37814	8.97027
11104_at	6.50884	7.70117	7.63895	7.30248	8.45445	7.7482	7.57648	8.14294	7.91511	7.28926	7.84193	7.43396	8.14528	7.91419	8.27034	7.89419	7.06484	8.51432	8.14737	8.15906	8.43886	8.64724	7.53794	8.18599	8.05717	8.11154	7.76752	8.15854	8.04527	8.41237	7.2143	8.05687	9.35353	7.95229	7.85749	7.36749	7.4448	7.621	7.93662	8.31165	8.0262	8.05836	8.6794	7.59436	7.41208	7.56872	8.51568	7.89304	7.1896
11105_at	4.92706	4.80413	4.82177	4.61967	4.86936	4.77962	4.81205	5.01001	4.90741	4.66123	4.76955	4.71452	5.07862	4.70803	5.4294	4.91142	4.70728	5.2152	4.96138	4.52623	4.69268	4.56575	4.68401	4.543	4.44815	4.66897	4.89352	4.92335	4.67142	4.40282	4.92866	4.78256	4.84603	5.17773	4.63415	4.84829	4.84812	5.08568	4.60959	4.77075	4.91747	4.69108	4.85185	4.53635	4.64469	4.76472	4.95769	4.86044	4.78677
11107_at	4.76327	5.07218	4.85552	4.95738	4.6976	5.03617	4.72695	5.12407	4.67936	4.59542	4.92478	4.78812	4.66624	5.08154	4.90012	4.70238	4.84443	4.49191	5.35964	5.0252	4.98417	5.14508	4.80395	5.39093	5.29072	4.84821	4.50522	4.84151	4.9491	4.52486	4.80444	5.21142	4.69508	5.4092	4.85123	4.94343	4.938	4.92484	4.79608	5.04161	4.72839	4.83441	4.67503	5.09189	5.00833	4.69577	4.64466	5.1173	5.51077
11108_at	8.10747	8.32796	7.97919	7.83929	8.04592	8.00166	8.11518	8.37389	7.95259	7.8876	8.81214	7.82994	8.1914	7.88675	7.60352	8.40739	7.49872	7.96383	7.96193	8.14234	8.68006	8.52387	8.22342	7.70491	7.87616	7.81487	7.86683	8.2583	7.93867	8.16594	7.95007	8.03081	8.19596	7.97091	8.32504	7.89955	8.09275	7.981	7.93194	7.52377	8.11606	8.09592	8.01142	7.64618	8.06347	7.8056	8.64572	8.26504	8.08051
11112_at	6.44398	7.37491	7.73311	7.32647	7.60175	8.12268	7.8133	7.95347	7.63383	7.03785	5.99428	7.56147	8.47124	7.38397	7.4451	7.48774	7.23017	7.15425	7.41325	7.36815	8.49291	7.79439	7.36579	7.42663	7.79188	9.54078	8.04035	7.8477	7.63767	7.61283	7.96216	7.09063	6.28087	7.56208	7.44922	8.14955	7.78166	7.09779	6.8027	7.94991	5.63698	8.85677	7.05473	7.30848	7.90532	7.26641	8.29683	8.56102	9.62685
11113_at	9.90257	7.8857	8.80877	8.84764	10.0215	9.30808	8.84012	9.6219	8.80568	9.79486	8.91447	9.15816	9.83944	7.71261	7.9467	6.91692	10.652	7.02516	7.5241	8.14258	7.63636	8.18019	9.37809	7.98216	9.32568	9.43777	8.84476	8.97303	8.64291	8.42517	8.97421	8.5867	9.66741	7.62839	8.55653	7.76271	8.1904	7.62764	8.11612	7.72582	8.19576	8.44499	7.57223	8.41975	8.2842	7.20226	9.92423	7.42279	7.82003
11116_at	6.06178	5.75716	6.45488	5.96824	6.73871	6.74035	6.06111	6.02275	6.3171	5.58153	6.02431	6.28603	6.27776	6.88016	7.75811	6.77138	6.08847	6.77682	7.52302	6.90222	6.67689	7.63063	6.31123	6.94325	6.70805	6.25495	6.78342	6.54335	7.10749	5.77141	6.46091	7.70205	7.53068	7.17447	6.55669	7.09564	6.38972	7.29533	6.59992	8.12461	6.34436	7.62505	7.52218	6.68745	5.78218	6.58812	5.72437	7.55807	6.56361
11117_at	5.78378	6.03752	5.70352	5.71227	5.81954	6.75786	5.5136	5.0878	6.34762	5.99784	5.49484	5.67558	5.98609	6.89229	10.1641	6.00796	5.23662	5.96777	8.17229	5.8449	8.84289	5.91848	5.20643	6.21771	5.662	6.68472	7.91256	5.93913	6.70546	6.67243	7.59056	5.8198	6.83761	7.09622	4.96808	7.96786	7.9884	6.86764	6.20092	9.60769	6.41129	7.38537	6.69991	5.82293	6.25525	5.75229	4.94923	5.83704	7.5562
11118_at	6.6365	6.57971	9.63257	7.85974	8.40826	9.25241	6.97894	7.11416	7.62611	7.33631	6.24216	7.74991	8.54914	9.5763	8.65615	8.14342	5.81844	10.1301	9.14024	9.57039	8.44524	8.97494	7.82214	8.09566	8.61702	8.99118	8.45035	8.9188	7.23797	7.81978	8.09096	8.15904	6.28817	9.37282	7.64527	8.68546	9.90653	7.94812	9.00963	9.07546	8.72607	9.57153	9.72674	8.91143	7.38761	9.78278	6.29677	10.1647	9.43023
11119_at	6.65833	7.69747	8.32345	6.92886	7.01785	7.43692	7.04126	7.4866	7.19946	6.70641	7.28045	7.21887	7.12722	7.5425	7.44583	7.07138	6.66435	7.98856	7.46913	7.59408	6.91268	7.31484	6.68133	6.94651	7.45822	7.54709	6.75729	7.75405	7.22234	7.05361	7.37091	7.24873	5.9942	7.4599	7.09768	7.26552	7.55241	6.86597	7.59867	7.17413	7.21041	7.58404	7.96578	7.27033	7.1168	7.99305	7.21688	8.61317	8.59216
1111_at	4.31067	6.70515	5.30441	4.94706	6.84422	8.46625	5.63422	5.9631	6.56267	4.44059	6.29816	5.09758	6.76026	5.98543	6.98998	6.56965	5.13297	6.57389	7.64018	5.81323	7.43067	7.31666	6.09294	6.76265	6.37796	4.86796	6.29234	5.78802	6.7663	5.26478	6.69987	7.81021	9.22957	5.95551	6.37969	6.67116	6.62107	5.7232	5.60986	8.05078	5.57001	7.0256	8.24785	6.72314	4.46026	5.85459	6.28303	8.09862	6.10971
11120_at	8.65893	8.23983	8.9293	8.14735	8.53297	9.00793	8.27001	8.61271	8.41981	8.09531	8.81884	8.12196	8.96024	8.71326	8.83241	9.06964	7.76193	9.29039	9.09744	8.76528	9.01282	9.13822	8.47612	8.37009	8.38626	8.45262	8.46952	8.77458	8.42158	8.73365	8.66762	8.54571	8.34345	8.69403	9.32472	8.45724	8.56631	8.78238	8.84828	8.47531	8.88009	8.78626	9.12415	8.56854	8.0566	9.09519	8.95832	8.85649	8.45806
11122_at	8.68412	5.5314	5.66249	6.68779	5.26056	5.12561	5.6745	6.64214	5.26718	8.09467	7.19615	5.79944	4.74678	5.20788	5.12272	5.7924	7.54273	5.2927	5.4403	5.22268	5.09596	5.34898	8.04664	5.79473	6.60828	4.69247	5.49031	7.73854	5.40135	5.25554	5.60216	6.54845	5.71112	5.12447	6.60172	4.82554	5.15911	5.10867	6.09987	5.1329	5.39498	5.0658	6.69002	5.30886	5.66441	5.35735	5.74285	5.14026	5.73753
11123_at	4.29114	4.28326	4.34323	4.12918	4.05507	4.17888	4.21635	4.11878	3.99312	4.41581	4.22463	4.16706	4.201	4.4357	4.2774	4.26467	4.06782	4.14437	4.27326	4.20854	4.52452	4.30079	4.24454	4.08744	4.16576	4.23722	4.12346	4.33011	4.43029	4.57521	4.14503	4.23206	5.26383	4.50917	4.20061	4.20823	4.02463	4.25492	4.27011	4.63474	4.37561	4.06404	4.13618	4.28144	4.15693	4.24769	4.26044	4.01317	4.30357
11124_at	7.82712	7.75101	7.04099	7.59925	7.43175	7.73385	7.77778	7.56161	7.91528	8.04746	7.67127	7.20859	7.87035	7.41048	8.16346	8.47398	7.85797	8.07062	8.04079	8.15477	7.93415	7.69058	8.01519	8.01909	8.0402	8.22501	8.1929	7.63069	8.90413	8.77913	8.47899	8.1947	9.50033	7.91548	8.49762	7.443	7.79785	8.29793	7.67249	8.46518	8.05365	8.09734	8.46153	6.4755	7.99445	7.86324	7.46858	8.28511	8.2064
11126_at	4.62682	4.7756	4.70569	4.81439	4.33498	4.44709	4.44519	4.4578	4.55769	4.50597	4.56551	4.77063	4.33042	4.31918	4.63772	4.19704	4.28242	4.87906	4.43644	4.64093	4.38056	4.39862	4.36335	4.28187	4.44202	4.14696	4.04274	4.75083	4.69448	4.23994	4.17142	4.41045	4.552	4.20872	4.74603	4.57458	4.21853	4.51186	4.30074	4.44329	4.37716	4.30543	4.3725	4.63366	4.73673	5.47428	4.72395	4.55344	4.44535
11127_at	10.3272	9.70104	8.43471	9.71442	9.11336	7.99921	10.8142	9.1721	9.56366	9.81101	9.6708	9.36637	9.47337	8.26296	7.02289	8.63319	9.6316	8.32055	7.84066	7.74553	7.63355	8.14448	9.95904	8.76735	9.0728	8.44302	8.61901	9.7318	8.70933	8.32094	8.43328	8.15692	8.08116	7.68836	9.20764	7.45483	8.17576	8.00088	7.42378	6.17913	8.64563	8.51766	8.65404	9.02377	8.7361	8.52328	9.14367	8.36372	7.80909
11128_at	8.21634	7.7604	7.81409	7.64865	7.57633	7.79283	7.60775	7.85321	8.16769	7.96771	8.39088	7.29842	8.34867	6.70969	7.00777	6.90017	8.00574	7.7644	7.13882	6.89667	7.53421	7.54958	8.18345	6.84049	6.98693	7.85722	7.15789	7.83107	7.46097	7.28211	7.1658	6.53713	7.66845	6.89396	7.42598	7.88886	6.56981	7.15914	8.01416	7.11305	8.30856	7.29039	7.69553	7.00203	7.80077	7.63627	8.17674	7.35704	6.92309
11129_at	9.27769	9.08237	8.49795	8.59636	8.62468	8.37037	9.20071	8.89044	9.2336	8.47115	8.62092	8.64719	9.14835	8.32525	8.9998	8.72572	9.05304	8.39449	8.63949	8.97457	9.41593	8.57515	8.61848	8.65415	8.41481	8.62402	8.30219	8.95229	8.92628	8.97488	8.53743	8.8004	8.81377	9.04677	8.84638	8.45796	8.09797	8.69346	8.99802	8.59984	8.08772	8.28326	8.62913	8.94661	9.39567	9.02545	8.71149	8.80055	8.24371
1112_at	8.30715	8.89778	8.93069	9.44472	9.29659	9.33276	9.32421	8.81866	9.24466	8.89335	9.81734	9.66628	10.4245	9.21357	9.40793	8.72368	9.38886	9.11134	9.23182	8.97205	7.83358	8.29634	8.99301	8.74582	9.21536	8.89926	9.21879	9.51581	8.9134	9.19611	8.584	8.46993	9.86497	9.13624	9.32252	9.11887	7.90121	8.98536	8.5846	8.83736	9.07336	8.47022	8.64808	8.96069	9.78993	9.1847	8.93007	9.46226	9.00539
11130_at	5.95316	9.07848	7.83426	7.94196	9.56517	9.62891	8.78323	8.27794	9.0211	6.36778	8.56921	7.42663	8.93228	8.68091	9.05016	8.0782	7.6519	7.90231	8.88478	8.08266	8.83633	8.1782	7.82886	9.36213	8.2779	6.53024	8.50262	8.72429	8.99569	7.96168	8.79285	9.52021	11.7739	8.28394	9.40216	8.10726	8.5354	7.78722	8.58188	9.66607	8.16392	8.83298	9.54773	9.06195	5.87107	7.88393	8.71945	9.09681	8.2234
11131_at	5.9557	5.75886	5.15028	5.33295	5.20659	5.38389	5.72572	5.8794	5.6752	5.40913	5.58117	5.6907	5.72069	5.28491	5.5008	5.24553	5.20832	5.14761	5.07802	5.64606	5.21834	5.38115	5.47734	5.30282	5.26475	4.97484	5.1295	5.5905	5.58758	4.65183	5.08788	5.17491	5.23978	5.33302	5.58125	5.20597	5.34114	5.43033	5.5137	5.47079	5.24938	5.02914	5.09669	5.32708	5.66916	5.75229	5.66407	5.21258	5.26995
11132_at	5.45429	5.54209	5.29288	5.10183	5.21742	5.38812	5.1211	5.48785	5.45186	5.37483	5.38475	5.11259	5.05819	5.20083	5.39679	5.15387	5.30828	5.23853	5.14128	5.18832	5.22459	5.2431	5.39317	5.06409	5.09237	5.15441	5.20577	5.23019	5.21822	5.17681	5.31377	5.20258	5.3264	5.2647	5.27749	5.08969	5.3225	5.26437	5.33727	4.94696	5.50203	5.07753	5.54997	5.18381	5.28171	5.27518	5.33682	5.17333	4.99843
11133_at	7.6329	7.92118	6.64507	7.18589	7.33904	8.14767	7.61008	7.68566	7.24717	7.48732	8.37424	7.28218	7.67439	7.34955	6.83662	7.63868	7.27911	7.40492	7.47111	6.75141	7.68141	7.25699	7.07705	7.84521	7.19682	7.3144	7.50302	7.46074	7.07652	7.64752	7.85936	7.59468	7.81862	7.78508	7.80725	7.21724	6.64262	7.37977	7.49074	8.02175	7.42519	6.72835	7.6045	7.18068	7.49627	7.68509	7.6205	7.80515	7.73685
11135_at	6.87602	5.62294	6.11383	6.25996	6.09461	5.87294	5.63155	5.38513	5.99824	8.31432	6.2671	6.16747	5.6487	5.97871	7.43948	6.0524	6.92016	5.69968	7.20349	6.10787	5.49201	5.88584	5.42135	6.10434	5.99092	7.32619	7.8267	4.97731	6.37178	6.25357	6.69192	6.27431	5.87444	5.89452	6.01167	6.93544	6.88718	6.41309	7.01534	6.67007	6.37582	5.82933	6.19955	5.92231	6.81766	7.05122	7.00604	6.74618	6.21172
11136_at	5.13832	4.8857	4.77029	4.8225	4.94372	5.07892	4.84074	4.81637	4.88737	5.37257	4.99574	4.77499	4.60782	5.0194	5.00428	4.84591	5.23607	5.3017	5.13867	5.03225	4.54483	5.21527	4.84512	4.86116	5.01267	4.49957	4.67571	4.90857	5.17029	5.31117	4.52016	4.70468	4.76289	5.07097	5.55697	4.71778	5.23552	4.70896	5.05682	4.58271	5.84405	4.79068	4.90026	5.3515	4.6534	5.25375	4.64146	4.85071	4.67084
11137_at	9.71832	10.46	9.99695	10.2578	10.5166	10.6446	10.6943	10.7152	10.5864	9.62786	10.6165	10.3633	10.6878	10.4274	10.7221	10.3276	9.75041	10.1777	10.3684	10.4521	10.8487	10.4542	10.4975	10.4393	10.3057	10.2478	10.0127	10.6127	10.4487	10.218	10.2007	10.3518	10.7528	10.2769	9.69498	10.3662	10.3127	10.4005	10.1098	10.4216	10.025	10.2737	10.0943	10.1175	9.68658	9.74028	10.7294	10.8252	10.3407
11138_at	7.63785	7.0722	9.09947	7.15761	7.6371	7.88655	6.64675	6.96334	7.26785	7.20764	7.31686	8.26461	7.79451	7.75723	6.9728	7.73136	6.72155	8.79748	7.42864	7.73689	9.53627	7.83933	7.56196	7.17613	7.45518	7.91601	7.80509	7.56509	8.3429	9.37604	7.33486	6.58915	7.8584	8.55296	6.87941	8.9602	7.19395	8.77842	7.89384	7.12062	7.92972	8.08285	8.14637	7.5317	7.09688	7.8878	7.39118	6.48395	7.85892
1113_at	9.83382	8.56913	7.64188	8.7061	8.3837	6.73502	8.8598	8.58	9.11384	9.22147	8.93278	7.66794	8.85333	6.11523	7.12521	6.13298	9.58811	7.55373	5.68636	6.70167	5.68348	6.78412	9.3127	6.46115	7.82255	6.05202	5.54976	8.31128	6.23979	7.27419	5.50991	6.185	7.40986	6.70499	7.91992	6.02566	6.23312	6.61075	6.48448	6.26032	6.70259	6.1154	6.53669	7.18451	6.66799	6.50775	8.19756	6.1867	8.96744
11140_at	9.19154	8.76912	9.24433	8.91309	8.47508	8.71	8.86037	8.83895	9.30242	9.00085	8.62417	8.08336	9.2122	8.70609	9.24326	8.75461	9.02989	9.37206	9.34889	8.68761	9.08159	9.26806	8.26817	8.30196	8.60122	9.07171	9.1761	8.46313	9.09904	9.46427	9.23722	8.57926	8.3632	8.38592	7.06679	9.07465	8.98387	9.01602	8.86635	9.73619	9.03771	9.30174	9.02298	8.25266	8.77734	8.64686	8.74413	8.82569	9.07503
11141_at	7.48841	6.96668	5.97531	6.1367	5.64242	5.20015	6.18352	7.17441	6.17133	8.4051	7.09686	6.47166	6.31701	4.87916	5.06617	5.57582	6.45172	6.25838	5.14521	4.74675	5.37268	4.84076	6.62697	5.62971	6.45534	6.53515	6.06564	7.6752	4.91092	5.10072	4.86743	4.78438	4.7112	4.99676	7.21516	4.99558	4.78253	5.01805	6.37696	5.02813	5.26348	5.25711	5.66945	5.53744	5.75583	5.70186	6.59996	4.72781	4.70377
11142_at	10.178	8.74425	9.64482	9.93241	8.96001	10.1243	9.04331	9.15362	9.44574	9.31959	9.72986	9.59246	8.6477	10.1305	10.2439	10.5667	10.1695	9.86651	9.58056	10.585	10.1867	10.1947	9.67865	9.65629	9.82617	11.0954	8.97431	8.4836	8.46582	9.51113	10.4099	10.3748	8.92784	9.83153	9.42577	9.51582	10.3591	10.3653	9.84189	9.93853	9.61709	10.3472	10.6828	9.68248	10.117	9.96596	9.33107	9.53759	9.65207
11144_at	4.19847	4.29067	4.2508	4.03171	3.96631	4.05431	4.23414	3.98439	4.1561	3.99922	4.0878	4.17215	4.14453	4.00504	3.97323	4.17402	4.1648	4.15872	4.13751	4.14538	4.07529	4.07456	4.23565	4.05704	4.09023	3.97931	4.07144	4.13594	4.16782	3.96427	4.1302	4.06918	4.17034	4.1218	4.10521	4.15659	4.02676	4.16073	4.08694	4.10034	4.08069	4.0216	4.11076	4.29962	4.03895	4.1048	4.25222	4.15156	4.09203
11145_at	11.1159	6.44303	8.17495	9.75776	7.65651	7.30958	7.98829	7.38258	6.6682	12.117	5.72144	8.01586	5.62882	10.251	8.8762	10.1133	9.88937	8.82171	9.46919	10.8439	8.2172	9.92943	10.6029	10.3409	10.9035	10.109	9.59088	7.02819	9.67674	9.96716	10.0801	10.1322	7.95873	10.1459	9.13917	10.1618	10.2894	10.6832	10.1122	8.62198	9.17648	10.7229	10.1353	9.88475	10.6736	9.07121	7.45195	9.20742	10.9979
11146_at	7.96847	6.87239	6.55656	6.9539	6.84117	7.53156	6.6661	7.15685	6.73032	6.85776	6.99883	6.26976	6.50281	7.74365	7.36278	7.44922	7.16523	7.67468	7.5483	7.58137	6.98039	7.30627	8.29546	7.43591	7.33454	7.22722	6.91402	7.18331	8.37361	7.63989	6.97453	7.75833	8.61103	7.55322	8.22968	6.46837	6.95836	7.09895	7.0139	7.68282	7.04163	7.19009	7.65145	7.42772	7.0275	7.09277	6.92303	8.00902	6.99094
11147_at	6.70823	5.8834	6.13722	6.64158	5.51974	5.61158	5.7523	5.65696	6.17788	8.01012	5.18638	6.10114	6.2665	6.31203	7.43117	6.86181	7.08127	6.80488	6.6118	6.4177	5.67117	7.35216	5.74416	7.13205	7.53943	8.08394	6.77925	5.42445	7.44064	7.32088	7.39535	7.17091	6.23951	6.19044	7.85903	7.50837	7.30345	7.18455	7.81226	7.8913	6.91235	8.54493	6.46548	7.09563	7.48863	8.01009	6.20096	6.92693	7.28521
11148_at	4.36966	4.55878	4.1777	4.15983	4.23796	4.15765	4.35516	4.33224	4.14116	4.33196	4.21765	4.17882	4.38186	4.30247	4.25639	4.14269	4.07399	4.40865	4.09041	4.38032	4.29452	4.09725	4.18243	4.08945	4.31189	4.5395	4.0209	4.48515	4.3422	4.32818	4.2019	4.00124	4.08925	4.31858	4.25402	4.19296	4.11471	4.24827	4.22022	4.22634	4.11347	4.11704	4.20771	4.15248	4.41282	4.22677	4.24555	4.14288	4.08796
11149_at	5.10089	4.96455	5.07588	4.53741	4.58497	4.52198	4.65782	4.5635	4.77582	5.96924	4.56201	4.80182	4.51105	5.34474	4.97026	5.53719	4.99431	5.43426	5.78381	4.69921	4.63634	4.42028	4.69639	4.7568	4.95719	5.07577	5.66978	4.49355	5.14747	4.50252	4.45695	5.01302	6.21567	4.99786	5.94937	5.62812	5.19177	5.56351	6.76639	5.89381	5.45227	5.71672	6.17862	5.20556	5.28955	5.08912	4.71079	5.71352	4.72511
1114_at	11.0437	11.3453	10.4208	10.5418	10.9473	8.16267	11.1414	11.7999	11.5545	9.89012	12.0464	10.3933	11.0746	5.61187	5.33564	8.66737	9.75032	8.30717	5.48321	7.51884	8.61763	7.30053	10.9631	7.35612	9.05756	8.47203	6.85165	11.3598	7.64138	7.0955	6.10469	5.67515	10.2243	7.63287	9.22714	6.86453	5.94208	6.46164	7.55183	5.64297	6.28487	5.53298	8.10939	7.17892	8.57558	6.27945	11.2764	6.60278	11.1904
11151_at	8.42902	6.8305	8.26391	7.66428	6.6653	7.22006	6.81874	6.22134	6.90612	8.06665	7.10143	6.99409	7.02716	7.9825	8.62142	7.34851	7.55081	9.56672	8.32228	8.15744	5.63135	7.70476	7.39118	7.02648	7.61936	8.32844	8.28506	6.3188	8.36591	7.93547	8.33173	7.1899	7.652	8.16635	6.29328	9.04868	8.02241	9.25177	8.3855	9.46349	7.82113	8.61939	8.51267	8.41165	8.10916	7.69323	6.88411	7.17372	7.60517
11152_at	8.25867	7.65218	8.23876	8.36331	8.02685	8.34436	7.72336	8.34278	7.7927	8.15631	8.01831	8.25132	8.30243	7.58644	8.14915	7.20776	8.3304	8.46223	8.00498	7.99057	8.25478	7.5627	7.5404	7.48557	7.51737	9.03131	7.63584	7.39628	8.45802	8.10012	7.62216	7.22878	7.87844	7.53023	7.24725	8.43349	8.35884	7.74968	8.46657	8.78459	7.97323	9.24159	7.66535	7.98712	7.72045	8.55404	7.99936	8.1498	8.26894
11153_at	7.20525	7.49834	7.0038	7.91477	6.97911	7.88172	7.47776	7.24894	7.29214	8.01876	7.99611	8.05918	7.43382	8.04424	7.22808	8.10308	7.18283	7.13533	6.89148	7.78039	6.87319	7.39178	7.43114	7.82211	7.89565	8.09852	7.96618	7.13815	7.31838	7.5036	7.18181	7.52908	7.78014	8.06298	5.98947	7.71704	8.83638	8.20092	8.15642	6.87016	8.30602	7.75622	7.12033	7.43314	8.20808	6.83898	7.1557	7.46398	7.90527
11154_at	7.07228	6.23688	6.62674	6.92934	6.65631	6.99029	6.86402	6.99533	6.58241	6.88744	6.97848	6.6702	6.63522	6.73114	6.79427	6.9492	6.93165	6.47155	6.42616	6.96254	6.51056	6.70304	7.1493	7.18257	6.87176	6.70821	6.47398	7.12783	6.1978	6.58085	6.8572	7.10835	6.95432	6.79064	6.69365	6.28771	6.42389	7.00779	6.56118	6.86837	6.57699	6.338	6.48049	6.46552	6.49283	6.54659	6.4352	6.94062	6.83675
11155_at	6.88272	4.92717	5.06612	4.95463	4.72772	4.81362	4.93159	5.02378	4.9316	9.21245	4.88686	4.9863	4.70434	4.75003	4.68164	4.77913	5.47434	4.55709	4.977	4.82869	4.82002	4.77574	5.21367	4.89652	5.50617	5.97616	4.74602	5.17353	5.01509	4.87587	4.48253	4.86008	7.10258	5.68516	4.88209	5.02009	4.78497	4.8482	5.04254	4.73271	4.87167	4.92441	5.19831	4.98421	6.18479	4.91279	4.56786	4.68347	4.81182
11156_at	7.07511	7.73307	7.11428	7.37469	7.15913	7.37992	6.69398	6.84588	7.99582	6.88974	7.21522	7.5874	7.70142	7.56866	6.85636	7.42887	7.24067	6.2483	8.3651	7.7112	6.63447	7.18824	6.04761	6.17761	6.05431	6.96279	7.88786	6.20082	6.97532	11.3555	6.79356	7.75082	7.06192	7.14023	6.90153	6.73197	7.90538	7.23252	9.14613	7.30379	7.86848	7.7299	8.04918	6.46294	8.19558	7.45155	7.07251	7.04302	8.84872
11157_at	8.21283	9.02507	8.76054	9.52239	8.17804	8.50897	8.72057	10.301	7.86701	8.61061	9.7368	9.36049	9.08064	9.47772	8.36434	9.29512	8.54086	8.39205	8.33469	9.46624	9.47172	8.79825	9.13626	9.51028	9.29439	8.56619	8.25504	8.73026	8.4702	8.64608	8.78669	9.71727	9.42425	9.07661	9.05022	8.93374	9.40285	8.9661	9.16148	8.85797	9.46878	9.608	8.96374	9.2549	9.35761	8.89175	9.18436	9.56328	10.2763
11160_at	6.24819	7.75384	7.95082	7.47724	7.82867	7.22218	7.48811	7.65341	7.77104	7.30134	6.6966	7.52074	7.759	7.69086	7.89978	7.64625	7.21499	7.29715	7.4261	7.82617	7.88433	7.88388	7.08465	8.09613	7.65868	7.84894	7.99386	7.87622	6.9501	7.26583	7.90014	7.79044	6.53561	7.59234	7.65581	7.86121	8.21028	7.69306	8.14914	7.52853	6.72721	8.22616	7.92758	7.50425	7.59979	7.74227	7.53591	6.92053	7.68235
11161_at	7.64083	7.39694	6.97074	7.7857	7.35539	8.1549	7.91861	7.87504	7.85024	7.82471	7.8943	7.22957	7.87848	7.12276	7.48091	7.58153	7.9464	7.54099	7.23319	7.66523	6.92455	7.67035	7.50548	7.91537	7.61108	7.35578	7.58757	7.64325	7.42523	7.60696	8.13387	8.38798	7.56805	7.1585	7.77529	7.26766	6.8241	7.83545	8.28036	8.05223	7.35621	6.73506	7.48809	7.1875	7.6372	7.46874	7.08226	8.15342	7.69766
11162_at	6.9402	7.3043	7.47346	7.87894	7.73877	6.86196	7.22035	7.55467	6.62588	7.01442	7.28075	8.20349	8.33866	7.65098	6.31787	7.78795	7.05877	7.773	6.99813	7.59891	7.37628	8.00894	7.7067	8.16943	8.3215	8.28721	7.08876	8.03036	7.4334	6.75192	7.41289	7.31308	6.81691	7.45553	7.85661	7.3274	7.87513	7.38101	6.68587	7.21191	7.69247	7.88345	7.16924	7.68166	7.81287	7.59823	7.2441	8.05972	7.86642
11163_at	8.13509	7.56522	8.51906	8.27444	8.81057	8.3117	8.36028	8.35881	7.69486	7.3721	8.3356	8.64474	8.7908	6.86898	6.73621	8.25891	8.38624	8.16781	6.9722	7.69478	7.31549	7.21251	8.6813	7.98853	8.30865	8.02638	7.80751	8.00338	7.30398	7.71202	7.82567	7.59205	7.11709	7.64857	8.33234	7.4262	7.46058	7.44678	7.95955	6.58229	8.41943	7.22687	8.30103	7.89725	8.05986	9.06626	8.40633	8.71312	8.92211
11164_at	7.86577	8.78497	8.66672	9.23045	9.57703	9.9136	8.87322	9.03176	8.92569	8.78208	8.56752	9.22567	9.40034	9.18157	9.28347	8.06759	8.32926	9.68139	8.75429	8.81726	9.21653	8.23733	8.74957	9.21801	8.96213	9.60388	8.07059	9.28323	9.62538	8.1192	8.52253	8.8132	10.1588	9.45978	9.10354	9.17627	8.85843	9.01126	9.53764	9.80744	9.00488	9.28406	9.34259	8.85825	8.86858	9.8367	9.58371	8.94629	9.56793
11165_at	9.08942	9.24801	9.01933	9.20752	8.6029	8.276	8.86016	8.60411	8.55022	9.78724	8.80537	8.00083	9.38497	8.57476	8.91382	8.51444	9.7961	9.16918	8.45921	8.37495	8.35738	8.40991	8.70871	8.96157	9.13694	9.66494	9.75148	8.56152	8.34048	9.37526	9.93186	8.46959	8.737	8.48238	8.03473	8.54211	8.65239	9.42287	9.67482	9.34014	8.90225	9.64985	9.79932	8.45417	9.22436	8.54507	8.51812	8.93685	9.47566
11166_at	5.21084	5.63322	5.17161	4.95204	5.15552	5.27158	5.86027	5.69678	5.99211	4.98636	5.40769	5.02203	5.62539	5.14801	5.16127	5.10377	5.45658	5.01028	4.55621	5.29586	4.86303	5.09827	4.99949	5.05387	5.0452	6.02641	4.96964	5.86422	5.33276	5.50058	5.58754	4.93317	4.85973	5.58772	5.36247	4.78755	5.0355	5.15694	5.18892	4.98478	5.25711	5.00757	4.87605	5.00852	5.18305	4.93217	5.4123	5.02179	5.12409
11167_at	7.5861	9.5633	10.8019	10.2185	11.1395	11.2664	8.78947	9.02794	9.75245	8.62209	9.00754	10.2644	10.4207	11.4813	12.6944	10.7551	8.483	10.6233	12.1897	10.6853	12.1168	10.9503	9.6525	10.5165	10.5013	8.64669	11.2338	10.1143	10.7164	10.7429	10.5137	10.9647	11.2194	12.0591	10.6003	11.7959	12.1951	10.4646	10.0738	11.7097	10.461	11.6335	9.76955	10.508	9.65131	11.3628	9.03147	10.7893	10.8835
11168_at	9.73008	10.5291	10.625	10.2383	10.4706	10.4995	10.3768	11.4039	11.0049	9.97463	11.4229	9.99804	9.77436	10.4173	7.5904	10.1371	10.5098	9.88504	10.174	9.00003	10.2702	10.1544	9.98812	9.81034	9.65255	10.0629	9.66898	10.3389	10.9228	10.1837	10.6323	9.84379	11.925	9.72775	9.99013	9.29618	9.07004	8.76501	9.52136	9.30677	11.1728	9.33971	10.0913	10.9275	10.3487	10.6956	11.0115	10.6493	9.43178
11169_at	4.49856	4.76383	4.58335	4.51155	5.12906	5.44045	4.699	4.66909	4.82567	4.51155	5.01449	4.73196	4.78053	4.75215	5.20188	5.152	4.58192	4.55906	5.58983	4.84549	4.93532	4.90241	4.83979	5.06563	4.64452	4.69013	5.27084	4.90173	4.95149	5.32602	5.35331	6.05467	7.33988	4.77212	5.54179	4.62448	4.55955	4.83835	4.66063	6.18593	4.6438	4.4639	5.461	4.64871	4.46646	4.74802	4.71031	6.35134	4.9907
1116_at	7.13005	4.53583	9.56256	8.43421	5.27556	11.27	5.54901	5.22572	8.35361	10.2972	4.41614	8.53135	4.31029	13.2271	12.1764	12.5168	9.68309	4.7053	12.9705	14.1556	11.9934	13.9095	11.6599	13.9212	12.8862	4.98455	13.3974	4.5307	14.014	10.7267	13.4962	13.8202	4.7192	13.9855	10.681	14.4484	14.1569	14.5157	13.18	13.3166	11.256	13.2965	10.6064	12.1233	10.1559	10.2047	4.52812	11.2539	14.1575
11170_at	11.486	6.6866	11.2676	12.1264	9.44369	9.42088	10.7143	10.8533	6.52488	12.0826	6.43018	11.964	5.34882	11.2371	8.57789	10.3282	13.4646	7.90985	9.757	9.95391	10.2162	10.1131	11.8777	12.125	12.1524	11.7832	10.2366	8.03482	8.6461	11.0353	8.20656	10.8238	6.65235	10.8596	10.9578	9.50186	9.96042	10.5928	11.7412	6.7298	10.0132	10.2111	11.2342	12.2764	12.1661	9.21325	6.75371	10.0302	10.0295
11171_at	11.5724	11.9735	11.626	11.8209	11.3115	11.3257	11.6556	11.6149	11.641	11.1438	11.7883	11.6938	11.8446	11.5581	11.2113	11.5787	11.5606	11.3994	11.3977	11.4329	11.7029	11.4897	11.6213	11.8163	11.4349	11.4206	11.382	11.5651	11.6674	11.4038	11.4927	11.7277	11.5982	11.1825	11.9736	11.4174	11.5428	11.1601	11.2789	11.4232	11.0482	11.637	11.2739	11.6305	11.181	11.4827	11.8378	11.7089	11.502
11172_at	5.01273	4.80718	4.99227	4.70621	4.52016	4.77814	4.57477	4.60558	4.73816	4.76863	4.75434	4.48118	4.86726	4.51099	4.88584	4.52382	4.74803	4.60674	4.69797	4.7334	4.53519	4.58134	4.88653	4.49119	4.43914	4.55066	4.51859	4.78054	4.65874	4.70162	4.49247	4.74935	5.02934	4.61375	4.72525	4.65881	4.61771	4.70282	4.59994	4.63004	5.16948	4.42179	4.45669	4.69628	4.88753	4.79446	5.05864	4.73223	4.60406
11173_at	8.78831	8.48952	7.49053	8.00016	8.0652	7.72744	7.90497	8.39216	8.15438	7.70862	8.16013	8.26795	7.62621	8.27747	9.45609	7.91846	7.91623	7.34842	8.2957	8.43987	7.22122	8.16108	8.20615	7.70046	7.14942	7.31382	7.29314	7.52564	7.75235	6.77032	7.34053	8.1577	8.1071	7.84837	7.78454	7.96129	8.10794	8.15629	8.13414	8.6014	8.01673	7.42844	7.95467	8.15111	8.25856	7.88295	7.71754	8.35123	7.91492
11174_at	5.69986	7.70404	6.58912	5.75556	7.04209	6.23772	7.14874	7.48018	7.28543	5.30669	5.57925	5.96563	8.03124	6.36933	7.20534	5.54176	5.47944	6.38987	6.45519	6.35738	5.42333	5.3857	5.54155	5.81333	6.0624	6.33643	5.55594	7.42446	5.85394	5.3572	6.57187	6.84615	5.08727	5.5606	6.05296	5.77683	5.8062	5.51547	5.19437	6.10045	5.99411	6.04622	5.62657	5.98094	6.30263	6.23621	8.17191	6.21408	5.88955
[truncated: 16,528 more rows]
[truncated: 235 more columns]
