# Supplementary material for: Identification of Prognostic Values of Neutrophil Extracellular Traps‐Related Genes in Glioma Based on Bioinformatics
Source: Immun Inflamm Dis. 2026 Apr 6;14(4):e70422. doi: 10.1002/iid3.70422 (PMC13053668; doi:10.1002/iid3.70422)
Supplement: Supplementary file 2 — Supplementary Table 2. [file IID3-14-e70422-s012.xlsx]

## Sheet: GSE16011_group_list
	id	group
GSM405201	GSM405201	Case
GSM405202	GSM405202	Case
GSM405203	GSM405203	Case
GSM405204	GSM405204	Case
GSM405205	GSM405205	Case
GSM405206	GSM405206	Case
GSM405207	GSM405207	Case
GSM405208	GSM405208	Case
GSM405210	GSM405210	Case
GSM405211	GSM405211	Case
GSM405212	GSM405212	Case
GSM405213	GSM405213	Case
GSM405214	GSM405214	Case
GSM405215	GSM405215	Case
GSM405216	GSM405216	Case
GSM405217	GSM405217	Case
GSM405218	GSM405218	Case
GSM405219	GSM405219	Case
GSM405220	GSM405220	Case
GSM405221	GSM405221	Case
GSM405222	GSM405222	Case
GSM405223	GSM405223	Case
GSM405224	GSM405224	Case
GSM405225	GSM405225	Case
GSM405226	GSM405226	Case
GSM405227	GSM405227	Case
GSM405228	GSM405228	Case
GSM405229	GSM405229	Case
GSM405230	GSM405230	Case
GSM405231	GSM405231	Case
GSM405232	GSM405232	Case
GSM405233	GSM405233	Case
GSM405234	GSM405234	Case
GSM405235	GSM405235	Case
GSM405236	GSM405236	Case
GSM405237	GSM405237	Case
GSM405238	GSM405238	Case
GSM405239	GSM405239	Case
GSM405240	GSM405240	Case
GSM405241	GSM405241	Case
GSM405242	GSM405242	Case
GSM405243	GSM405243	Case
GSM405244	GSM405244	Case
GSM405245	GSM405245	Case
GSM405246	GSM405246	Case
GSM405247	GSM405247	Case
GSM405248	GSM405248	Case
GSM405249	GSM405249	Case
GSM405250	GSM405250	Case
GSM405251	GSM405251	Case
GSM405252	GSM405252	Case
GSM405253	GSM405253	Case
GSM405254	GSM405254	Case
GSM405255	GSM405255	Case
GSM405256	GSM405256	Case
GSM405257	GSM405257	Case
GSM405258	GSM405258	Case
GSM405259	GSM405259	Case
GSM405260	GSM405260	Case
GSM405261	GSM405261	Case
GSM405262	GSM405262	Case
GSM405263	GSM405263	Case
GSM405264	GSM405264	Case
GSM405265	GSM405265	Case
GSM405266	GSM405266	Case
GSM405267	GSM405267	Case
GSM405268	GSM405268	Case
GSM405269	GSM405269	Case
GSM405270	GSM405270	Case
GSM405271	GSM405271	Case
GSM405272	GSM405272	Case
GSM405273	GSM405273	Case
GSM405274	GSM405274	Case
GSM405275	GSM405275	Case
GSM405276	GSM405276	Case
GSM405277	GSM405277	Case
GSM405278	GSM405278	Case
GSM405279	GSM405279	Case
GSM405280	GSM405280	Case
GSM405281	GSM405281	Case
GSM405282	GSM405282	Case
GSM405283	GSM405283	Case
GSM405284	GSM405284	Case
GSM405285	GSM405285	Case
GSM405286	GSM405286	Case
GSM405287	GSM405287	Case
GSM405288	GSM405288	Case
GSM405289	GSM405289	Case
GSM405290	GSM405290	Case
GSM405291	GSM405291	Case
GSM405292	GSM405292	Case
GSM405293	GSM405293	Case
GSM405294	GSM405294	Case
GSM405295	GSM405295	Case
GSM405296	GSM405296	Case
GSM405297	GSM405297	Case
GSM405298	GSM405298	Case
GSM405299	GSM405299	Case
GSM405300	GSM405300	Case
GSM405301	GSM405301	Case
GSM405302	GSM405302	Case
GSM405303	GSM405303	Case
GSM405304	GSM405304	Case
GSM405305	GSM405305	Case
GSM405306	GSM405306	Case
GSM405307	GSM405307	Case
GSM405308	GSM405308	Case
GSM405309	GSM405309	Case
GSM405310	GSM405310	Case
GSM405311	GSM405311	Case
GSM405312	GSM405312	Case
GSM405313	GSM405313	Case
GSM405314	GSM405314	Case
GSM405315	GSM405315	Case
GSM405316	GSM405316	Case
GSM405317	GSM405317	Case
GSM405318	GSM405318	Case
GSM405319	GSM405319	Case
GSM405320	GSM405320	Case
GSM405321	GSM405321	Case
GSM405322	GSM405322	Case
GSM405323	GSM405323	Case
GSM405324	GSM405324	Case
GSM405325	GSM405325	Case
GSM405326	GSM405326	Case
GSM405327	GSM405327	Case
GSM405328	GSM405328	Case
GSM405329	GSM405329	Case
GSM405330	GSM405330	Case
GSM405331	GSM405331	Case
GSM405333	GSM405333	Case
GSM405334	GSM405334	Case
GSM405335	GSM405335	Case
GSM405337	GSM405337	Case
GSM405338	GSM405338	Case
GSM405339	GSM405339	Case
GSM405340	GSM405340	Case
GSM405341	GSM405341	Case
GSM405342	GSM405342	Case
GSM405343	GSM405343	Case
GSM405344	GSM405344	Case
GSM405345	GSM405345	Case
GSM405346	GSM405346	Case
GSM405347	GSM405347	Case
GSM405348	GSM405348	Case
GSM405349	GSM405349	Case
GSM405350	GSM405350	Case
GSM405351	GSM405351	Case
GSM405352	GSM405352	Case
GSM405353	GSM405353	Case
GSM405354	GSM405354	Case
GSM405355	GSM405355	Case
GSM405356	GSM405356	Case
GSM405361	GSM405361	Case
GSM405362	GSM405362	Case
GSM405363	GSM405363	Case
GSM405364	GSM405364	Case
GSM405365	GSM405365	Case
GSM405366	GSM405366	Case
GSM405367	GSM405367	Case
GSM405368	GSM405368	Case
GSM405369	GSM405369	Case
GSM405370	GSM405370	Case
GSM405371	GSM405371	Case
GSM405372	GSM405372	Case
GSM405373	GSM405373	Case
GSM405374	GSM405374	Case
GSM405375	GSM405375	Case
GSM405376	GSM405376	Case
GSM405377	GSM405377	Case
GSM405378	GSM405378	Case
GSM405379	GSM405379	Case
GSM405380	GSM405380	Case
GSM405381	GSM405381	Case
GSM405382	GSM405382	Case
GSM405383	GSM405383	Case
GSM405384	GSM405384	Case
GSM405385	GSM405385	Case
GSM405386	GSM405386	Case
GSM405387	GSM405387	Case
GSM405388	GSM405388	Case
GSM405389	GSM405389	Case
GSM405390	GSM405390	Case
GSM405391	GSM405391	Case
GSM405392	GSM405392	Case
GSM405393	GSM405393	Case
GSM405394	GSM405394	Case
GSM405395	GSM405395	Case
GSM405396	GSM405396	Case
GSM405397	GSM405397	Case
GSM405398	GSM405398	Case
GSM405399	GSM405399	Case
GSM405400	GSM405400	Case
GSM405401	GSM405401	Case
GSM405402	GSM405402	Case
GSM405403	GSM405403	Case
GSM405404	GSM405404	Case
GSM405405	GSM405405	Case
GSM405406	GSM405406	Case
GSM405407	GSM405407	Case
GSM405408	GSM405408	Case
GSM405409	GSM405409	Case
GSM405410	GSM405410	Case
GSM405411	GSM405411	Case
GSM405412	GSM405412	Case
GSM405413	GSM405413	Case
GSM405414	GSM405414	Case
GSM405415	GSM405415	Case
GSM405416	GSM405416	Case
GSM405417	GSM405417	Case
GSM405418	GSM405418	Case
GSM405419	GSM405419	Case
GSM405420	GSM405420	Case
GSM405421	GSM405421	Case
GSM405422	GSM405422	Case
GSM405423	GSM405423	Case
GSM405424	GSM405424	Case
GSM405425	GSM405425	Case
GSM405426	GSM405426	Case
GSM405427	GSM405427	Case
GSM405428	GSM405428	Case
GSM405429	GSM405429	Case
GSM405430	GSM405430	Case
GSM405431	GSM405431	Case
GSM405432	GSM405432	Case
GSM405433	GSM405433	Case
GSM405434	GSM405434	Case
GSM405435	GSM405435	Case
GSM405436	GSM405436	Case
GSM405437	GSM405437	Case
GSM405438	GSM405438	Case
GSM405439	GSM405439	Case
GSM405440	GSM405440	Case
GSM405441	GSM405441	Case
GSM405442	GSM405442	Case
GSM405443	GSM405443	Case
GSM405444	GSM405444	Case
GSM405445	GSM405445	Case
GSM405446	GSM405446	Case
GSM405447	GSM405447	Case
GSM405448	GSM405448	Case
GSM405449	GSM405449	Case
GSM405450	GSM405450	Case
GSM405451	GSM405451	Case
GSM405452	GSM405452	Case
GSM405453	GSM405453	Case
GSM405454	GSM405454	Case
GSM405455	GSM405455	Case
GSM405456	GSM405456	Case
GSM405457	GSM405457	Case
GSM405458	GSM405458	Case
GSM405459	GSM405459	Case
GSM405460	GSM405460	Case
GSM405461	GSM405461	Case
GSM405462	GSM405462	Case
GSM405463	GSM405463	Case
GSM405464	GSM405464	Case
GSM405465	GSM405465	Case
GSM405466	GSM405466	Case
GSM405467	GSM405467	Case
GSM405468	GSM405468	Case
GSM405469	GSM405469	Case
GSM405470	GSM405470	Case
GSM405471	GSM405471	Case
GSM405472	GSM405472	Case
GSM405473	GSM405473	Case
GSM405474	GSM405474	Case
GSM405475	GSM405475	Case
GSM405476	GSM405476	Case
GSM405477	GSM405477	Case
GSM405478	GSM405478	Case
GSM405479	GSM405479	Case
GSM405480	GSM405480	Case
GSM405481	GSM405481	Case
GSM405482	GSM405482	Case
GSM405483	GSM405483	Case
GSM405200	GSM405200	Normal
GSM405209	GSM405209	Normal
GSM405332	GSM405332	Normal
GSM405336	GSM405336	Normal
GSM405357	GSM405357	Normal
GSM405358	GSM405358	Normal
GSM405359	GSM405359	Normal
GSM405360	GSM405360	Normal
