# Supplementary material for: Identification of Prognostic Values of Neutrophil Extracellular Traps‐Related Genes in Glioma Based on Bioinformatics
Source: Immun Inflamm Dis. 2026 Apr 6;14(4):e70422. doi: 10.1002/iid3.70422 (PMC13053668; doi:10.1002/iid3.70422)
Supplement: Supplementary file 4 — Supplementary Table 4. [file IID3-14-e70422-s017.xlsx]

## Sheet: 01.survival_case
	OS	OS.time
TCGA-02-0047-01A	1	448
TCGA-02-0055-01A	1	76
TCGA-02-2485-01A	0	470
TCGA-02-2486-01A	1	618
TCGA-06-0125-01A	1	1448
TCGA-06-0130-01A	1	394
TCGA-06-0132-01A	1	771
TCGA-06-0138-01A	1	737
TCGA-06-0139-01A	1	362
TCGA-06-0141-01A	1	313
TCGA-06-0156-01A	1	178
TCGA-06-0157-01A	1	97
TCGA-06-0158-01A	1	329
TCGA-06-0168-01A	1	598
TCGA-06-0174-01A	1	98
TCGA-06-0178-01A	1	2681
TCGA-06-0184-01A	1	2126
TCGA-06-0187-01A	1	828
TCGA-06-0190-01A	1	317
TCGA-06-0210-01A	1	225
TCGA-06-0211-01A	1	360
TCGA-06-0219-01A	1	22
TCGA-06-0238-01A	1	405
TCGA-06-0644-01A	1	384
TCGA-06-0645-01A	1	175
TCGA-06-0646-01A	1	175
TCGA-06-0649-01B	1	64
TCGA-06-0686-01A	1	432
TCGA-06-0743-01A	1	803
TCGA-06-0744-01A	1	1426
TCGA-06-0745-01A	1	239
TCGA-06-0747-01A	1	82
TCGA-06-0749-01A	1	82
TCGA-06-0750-01A	1	28
TCGA-06-0878-01A	0	218
TCGA-06-0882-01A	1	632
TCGA-06-1804-01A	1	414
TCGA-06-2557-01A	1	33
TCGA-06-2558-01A	1	380
TCGA-06-2559-01A	1	150
TCGA-06-2561-01A	1	537
TCGA-06-2562-01A	1	382
TCGA-06-2563-01A	0	932
TCGA-06-2564-01A	0	181
TCGA-06-2565-01A	1	506
TCGA-06-2567-01A	1	133
TCGA-06-2569-01A	0	13
TCGA-06-5408-01A	1	357
TCGA-06-5410-01A	1	108
TCGA-06-5411-01A	1	254
TCGA-06-5412-01A	1	138
TCGA-06-5413-01A	0	268
TCGA-06-5414-01A	0	273
TCGA-06-5418-01A	1	83
TCGA-06-5856-01A	1	114
TCGA-06-5858-01A	0	187
TCGA-06-5859-01A	0	139
TCGA-08-0386-01A	1	548
TCGA-12-0616-01A	1	448
TCGA-12-0618-01A	1	395
TCGA-12-0619-01A	1	1062
TCGA-12-0821-01A	1	323
TCGA-12-1597-01B	1	675
TCGA-12-3650-01A	1	333
TCGA-12-3652-01A	1	1062
TCGA-12-3653-01A	1	442
TCGA-12-5295-01A	1	454
TCGA-12-5299-01A	1	98
TCGA-14-0781-01B	1	29
TCGA-14-0787-01A	1	68
TCGA-14-0789-01A	1	342
TCGA-14-0790-01B	1	419
TCGA-14-0817-01A	1	164
TCGA-14-0871-01A	1	880
TCGA-14-1034-01A	1	485
TCGA-14-1823-01A	1	543
TCGA-14-1825-01A	1	232
TCGA-14-1829-01A	0	218
TCGA-14-2554-01A	1	532
TCGA-15-0742-01A	1	419
TCGA-16-0846-01A	1	119
TCGA-16-1045-01B	1	883
TCGA-19-1390-01A	1	772
TCGA-19-2619-01A	0	294
TCGA-19-2620-01A	1	148
TCGA-19-2624-01A	1	5
TCGA-19-2625-01A	1	124
TCGA-19-5960-01A	1	455
TCGA-26-5132-01A	0	286
TCGA-26-5133-01A	0	452
TCGA-26-5134-01A	0	167
TCGA-26-5135-01A	1	270
TCGA-26-5136-01B	1	577
TCGA-26-5139-01A	0	48
TCGA-27-1830-01A	1	154
TCGA-27-1831-01A	1	505
TCGA-27-1832-01A	1	300
TCGA-27-1834-01A	1	1233
TCGA-27-1835-01A	1	648
TCGA-27-1837-01A	1	427
TCGA-27-2519-01A	1	550
TCGA-27-2523-01A	1	489
TCGA-27-2524-01A	1	231
TCGA-27-2526-01A	1	87
TCGA-27-2528-01A	1	480
TCGA-28-1747-01C	1	77
TCGA-28-1753-01A	0	37
TCGA-28-2499-01A	1	95
TCGA-28-2509-01A	0	145
TCGA-28-2513-01A	0	222
TCGA-28-2514-01A	0	160
TCGA-28-5204-01A	1	454
TCGA-28-5207-01A	1	343
TCGA-28-5208-01A	1	544
TCGA-28-5209-01A	0	442
TCGA-28-5213-01A	1	951
TCGA-28-5215-01A	1	335
TCGA-28-5216-01A	0	415
TCGA-28-5218-01A	1	157
TCGA-28-5220-01A	1	388
TCGA-32-1970-01A	1	468
TCGA-32-1980-01A	1	36
TCGA-32-1982-01A	1	142
TCGA-32-2615-01A	1	485
TCGA-32-2632-01A	1	269
TCGA-32-2634-01A	0	693
TCGA-32-2638-01A	1	766
TCGA-32-4213-01A	0	604
TCGA-32-5222-01A	1	585
TCGA-41-2571-01A	1	26
TCGA-41-2572-01A	1	406
TCGA-41-3915-01A	1	360
TCGA-41-4097-01A	1	6
TCGA-41-5651-01A	1	460
TCGA-76-4925-01A	1	146
TCGA-76-4926-01B	1	138
TCGA-76-4927-01A	1	535
TCGA-76-4928-01B	1	94
TCGA-76-4929-01A	1	111
TCGA-76-4931-01A	1	279
TCGA-76-4932-01A	1	1458
TCGA-02-2483-01A	0	466
TCGA-06-0129-01A	1	1024
TCGA-06-2570-01A	0	958
TCGA-06-5417-01A	0	155
TCGA-15-1444-01A	1	1537
TCGA-19-2629-01A	1	737
TCGA-26-1442-01A	0	953
TCGA-27-2521-01A	1	510
TCGA-VM-A8C8-01A	0	1397
TCGA-VV-A829-01A	0	1127
TCGA-DH-5141-01A	0	968
TCGA-RY-A840-01A	0	854
TCGA-DB-A64V-01A	0	889
TCGA-S9-A6TW-01A	0	1250
TCGA-HT-A74O-01A	0	3
TCGA-DH-A669-01A	1	919
TCGA-DH-A66G-01A	0	523
TCGA-DU-5871-01A	0	576
TCGA-HT-7688-01A	0	964
TCGA-DB-A75M-01A	0	544
TCGA-DU-A5TY-01A	1	1033
TCGA-HT-A5RC-01A	1	162
TCGA-W9-A837-01A	0	1553
TCGA-R8-A6MO-01A	0	993
TCGA-DB-5279-01A	0	1354
TCGA-E1-A7Z4-01A	1	4412
TCGA-P5-A780-01A	0	72
TCGA-F6-A8O3-01A	0	7
TCGA-DU-7012-01A	1	199
TCGA-S9-A6WI-01A	0	2585
TCGA-TM-A84T-01A	0	724
TCGA-TM-A84S-01A	0	454
TCGA-DU-A76R-01A	1	648
TCGA-S9-A7QY-01A	0	863
TCGA-DU-5847-01A	0	548
TCGA-P5-A733-01A	0	414
TCGA-DU-6392-01A	0	6423
TCGA-FG-5965-01B	1	1120
TCGA-HT-7606-01A	0	526
TCGA-DU-A7T8-01A	1	4229
TCGA-HT-A61A-01A	0	194
TCGA-EZ-7264-01A	0	1201
TCGA-P5-A5EZ-01A	0	70
TCGA-DB-A64X-01A	0	563
TCGA-DB-5281-01A	0	2381
TCGA-HT-8010-01A	0	50
TCGA-DH-A7US-01A	0	706
TCGA-E1-5322-01A	1	3978
TCGA-R8-A6ML-01A	0	2860
TCGA-P5-A72W-01A	0	317
TCGA-TM-A84G-01A	0	1236
TCGA-P5-A736-01A	0	230
TCGA-VM-A8CE-01A	0	1191
TCGA-DB-A4XF-01A	0	1021
TCGA-QH-A6CS-01A	0	588
TCGA-HW-7487-01A	0	1382
TCGA-TQ-A7RQ-01A	0	795
TCGA-FG-A6J1-01A	0	500
TCGA-DU-6394-01A	1	682
TCGA-HT-7884-01B	0	343
TCGA-HT-7686-01A	0	1300
TCGA-S9-A7IZ-01A	0	608
TCGA-CS-4942-01A	1	1335
TCGA-S9-A6TZ-01A	0	1120
TCGA-HT-7610-01A	0	1706
TCGA-S9-A89Z-01A	0	623
TCGA-FG-A60K-01A	0	542
TCGA-VM-A8CD-01A	1	240
TCGA-E1-5307-01A	1	1762
TCGA-WH-A86K-01A	0	405
TCGA-HT-7602-01A	0	908
TCGA-DU-6404-01A	1	4068
TCGA-HT-8012-01A	0	286
TCGA-HW-8319-01A	1	1209
TCGA-CS-4943-01A	1	1106
TCGA-DU-6407-01A	1	2875
TCGA-FG-A6IZ-01A	0	457
TCGA-DU-5870-01A	0	5546
TCGA-P5-A72U-01A	0	7
TCGA-HT-A615-01A	0	515
TCGA-E1-A7YM-01A	1	648
TCGA-HT-7860-01A	0	15
TCGA-P5-A5F6-01A	0	39
TCGA-P5-A5EV-01A	0	7
TCGA-DU-A7TD-01A	1	228
TCGA-HT-7473-01A	0	503
TCGA-S9-A7IQ-01A	0	1099
TCGA-HT-A616-01A	0	55
TCGA-VM-A8C9-01A	0	1314
TCGA-S9-A6TV-01A	0	571
TCGA-DB-5278-01A	0	2772
TCGA-VM-A8CH-01A	0	714
TCGA-P5-A5F4-01A	0	231
TCGA-FG-8189-01B	0	685
TCGA-DU-A7TA-01A	0	2565
TCGA-DB-A4XD-01A	0	1210
TCGA-QH-A6XC-01A	0	508
TCGA-S9-A7IY-01A	0	715
TCGA-E1-A7YQ-01A	1	1578
TCGA-TQ-A7RJ-01A	0	1229
TCGA-HT-7882-01A	1	113
TCGA-HT-8019-01A	0	1004
TCGA-FG-A710-01A	0	1115
TCGA-QH-A6CZ-01A	0	279
TCGA-DU-A7TC-01A	0	1137
TCGA-DB-A4XG-01A	0	2219
TCGA-S9-A7QZ-01A	0	826
TCGA-E1-A7Z3-01A	1	2235
TCGA-WY-A858-01A	0	1337
TCGA-HW-A5KL-01A	0	878
TCGA-FG-A4MU-01B	0	326
TCGA-HT-8108-01A	0	76
TCGA-DB-A4X9-01A	0	1412
TCGA-DB-5280-01A	0	1112
TCGA-DU-6406-01A	1	512
TCGA-KT-A74X-01A	0	438
TCGA-S9-A7R8-01A	1	961
TCGA-DB-5277-01A	1	1547
TCGA-HT-7468-01A	0	203
TCGA-HT-8563-01A	0	860
TCGA-DU-A7TI-01A	1	1183
TCGA-CS-6667-01A	0	1469
TCGA-HT-7474-01A	0	114
TCGA-S9-A6TU-01A	0	2650
TCGA-E1-A7YU-01A	1	23
TCGA-DB-A4XC-01A	0	1421
TCGA-DH-A7UV-01A	0	566
TCGA-HW-A5KK-01A	1	388
TCGA-DU-7010-01A	1	456
TCGA-E1-A7YI-01A	1	111
TCGA-E1-5302-01A	1	1525
TCGA-QH-A6CY-01A	0	408
TCGA-HT-8110-01A	0	419
TCGA-S9-A6TS-01A	1	1891
TCGA-DU-7290-01A	1	315
TCGA-HT-7856-01A	0	1189
TCGA-FG-5963-01A	1	775
TCGA-DU-6542-01A	1	73
TCGA-FG-8182-01A	0	416
TCGA-S9-A7J3-01A	0	629
TCGA-HT-7879-01A	0	112
TCGA-E1-A7YL-01A	1	492
TCGA-S9-A6UA-01A	1	178
TCGA-QH-A86X-01A	0	337
TCGA-P5-A731-01A	0	274
TCGA-P5-A77W-01A	0	584
TCGA-S9-A7R3-01A	0	3013
TCGA-DB-A64O-01A	1	775
TCGA-KT-A7W1-01A	0	438
TCGA-CS-5395-01A	1	639
TCGA-FG-5962-01B	0	1453
TCGA-HW-7490-01A	0	1387
TCGA-HT-7482-01A	0	3253
TCGA-S9-A7R7-01A	0	3000
TCGA-P5-A737-01A	0	372
TCGA-FG-A60L-01A	0	655
TCGA-HT-7858-01A	0	1540
TCGA-S9-A6WL-01A	0	946
TCGA-HT-7874-01A	0	1130
TCGA-DH-A7UU-01A	0	417
TCGA-HT-7691-01A	0	3
TCGA-TM-A84I-01A	0	854
TCGA-DU-7007-01A	1	1915
TCGA-VW-A8FI-01A	1	245
TCGA-FG-6688-01A	0	571
TCGA-DU-A5TT-01A	0	743
TCGA-E1-A7YN-01A	1	727
TCGA-DU-7309-01A	0	84
TCGA-HT-7477-01B	0	738
TCGA-QH-A65S-01A	0	77
TCGA-FG-7637-01A	0	1219
TCGA-FG-8187-01A	0	611
TCGA-HT-7467-01A	0	3
TCGA-E1-A7YO-01A	1	2282
TCGA-QH-A6X3-01A	0	313
TCGA-DU-6396-01A	1	2286
TCGA-E1-5305-01A	1	2433
TCGA-HW-A5KM-01A	0	630
TCGA-HT-7471-01A	0	4
TCGA-FG-7636-01A	0	544
TCGA-DB-A64U-01A	0	846
TCGA-TM-A84Q-01A	0	772
TCGA-CS-6668-01A	0	1519
TCGA-DU-7298-01A	1	576
TCGA-TM-A84R-01A	0	566
TCGA-HT-A617-01A	0	491
TCGA-HW-7491-01A	0	2078
TCGA-HT-A5R7-01A	0	615
TCGA-DU-A7TJ-01A	0	17
TCGA-DU-5852-01A	1	205
TCGA-E1-5303-01A	1	2052
TCGA-S9-A6WD-01A	0	2289
TCGA-F6-A8O4-01A	0	6
TCGA-HT-7476-01A	0	199
TCGA-HW-A5KJ-01A	1	962
TCGA-HT-7469-01A	1	351
TCGA-DU-6393-01A	1	1585
TCGA-P5-A5F1-01A	0	179
TCGA-TM-A7CF-01A	0	1989
TCGA-DU-5855-01A	0	207
TCGA-DU-8161-01A	1	722
TCGA-S9-A6UB-01A	0	3761
TCGA-HT-8558-01A	0	418
TCGA-HT-8015-01B	0	3
TCGA-DU-8167-01A	0	471
TCGA-DU-7015-01A	0	2761
TCGA-DU-A7T6-01A	1	547
TCGA-HT-7695-01A	0	442
TCGA-DB-5273-01A	0	2493
TCGA-HW-7489-01A	1	1262
TCGA-E1-A7YH-01A	1	2835
TCGA-FG-A711-01A	1	1481
TCGA-QH-A6CU-01A	0	451
TCGA-HT-7620-01A	0	434
TCGA-P5-A5F0-01A	0	287
TCGA-HW-8321-01A	0	1294
TCGA-HT-8018-01A	1	1152
TCGA-DU-8168-01A	0	431
TCGA-R8-A73M-01A	0	1806
TCGA-DU-6405-01A	1	605
TCGA-FG-7641-01B	0	627
TCGA-S9-A7J2-01A	0	62
TCGA-DU-6397-01A	1	1401
TCGA-DU-5853-01A	0	407
TCGA-DU-A76K-01A	1	347
TCGA-HT-7881-01A	0	1079
TCGA-P5-A5EW-01A	0	204
TCGA-DH-5143-01A	0	1401
TCGA-HT-7485-01A	0	122
TCGA-TM-A84B-01A	1	758
TCGA-FG-A4MT-01A	0	1164
TCGA-IK-7675-01A	1	578
TCGA-TQ-A7RK-01A	0	1341
TCGA-P5-A72X-01A	0	403
TCGA-WY-A859-01A	0	1213
TCGA-HW-7495-01A	0	1078
TCGA-DB-A64R-01A	0	955
TCGA-HT-7603-01A	0	705
TCGA-HT-7694-01A	0	210
TCGA-TQ-A7RM-01A	0	1116
TCGA-DH-A66D-01A	0	846
TCGA-CS-4941-01A	1	234
TCGA-FG-8188-01A	0	455
TCGA-HT-7875-01A	0	10
TCGA-S9-A6U1-01A	0	785
TCGA-HT-7902-01A	0	956
TCGA-DU-5854-01A	0	257
TCGA-IK-8125-01A	0	1301
TCGA-DU-6402-01A	1	214
TCGA-TQ-A7RP-01A	0	914
TCGA-DH-A7UT-01A	1	531
TCGA-S9-A6WQ-01A	0	428
TCGA-DU-7306-01A	0	1277
TCGA-TM-A7CA-01A	0	1058
TCGA-DU-7302-01A	0	1834
TCGA-S9-A7IX-01A	1	819
TCGA-DB-A64Q-01A	0	182
TCGA-S9-A6TX-01A	0	1245
TCGA-HT-7605-01A	0	139
TCGA-HT-7687-01A	0	3
TCGA-DU-6408-01A	1	3470
TCGA-DB-A75K-01A	0	368
TCGA-DU-7018-01A	1	933
TCGA-VW-A7QS-01A	0	706
TCGA-DB-A4XE-01A	0	1139
TCGA-DU-6410-01A	0	242
TCGA-CS-6290-01A	1	1137
TCGA-TQ-A7RH-01A	0	486
TCGA-FG-A70Y-01A	0	868
TCGA-DU-A76O-01A	0	522
TCGA-TM-A7C3-01A	1	1666
TCGA-HT-A4DV-01A	0	792
TCGA-S9-A7QW-01A	0	458
TCGA-HT-A5R9-01A	0	2
TCGA-HT-8013-01A	1	1933
TCGA-E1-5318-01A	1	2379
TCGA-CS-5393-01A	0	1222
TCGA-HT-8105-01A	0	190
TCGA-TM-A84H-01A	0	926
TCGA-HT-8113-01A	0	900
TCGA-S9-A6WM-01A	0	604
TCGA-E1-A7YK-01A	1	378
TCGA-HT-7854-01A	0	1201
TCGA-DB-A75P-01A	0	492
TCGA-HT-A74J-01A	0	320
TCGA-DU-8158-01A	1	155
TCGA-HW-8320-01A	0	1217
TCGA-HT-7608-01A	0	671
TCGA-QH-A6X8-01A	0	509
TCGA-HT-8104-01A	0	372
TCGA-TQ-A7RI-01A	0	62
TCGA-DU-5874-01A	0	461
TCGA-E1-5319-01A	1	2907
TCGA-S9-A6U6-01A	0	1069
TCGA-E1-A7Z6-01A	1	984
TCGA-E1-A7YV-01A	1	987
TCGA-HT-7480-01A	0	2287
TCGA-DH-5140-01A	1	607
TCGA-S9-A6U9-01A	0	2918
TCGA-CS-5397-01A	1	194
TCGA-E1-A7YW-01A	1	1120
TCGA-HW-7486-01A	0	1721
TCGA-HT-7677-01A	0	494
TCGA-CS-5396-01A	0	1631
TCGA-E1-5304-01A	1	1251
TCGA-S9-A6WH-01A	0	1173
TCGA-QH-A6CW-01A	0	414
TCGA-TM-A84L-01A	1	1242
TCGA-DU-7292-01A	1	242
TCGA-HW-8322-01A	0	758
TCGA-VM-A8CF-01A	0	609
TCGA-WY-A85E-01A	0	633
TCGA-CS-5394-01A	0	8
TCGA-FG-8181-01A	0	862
TCGA-S9-A6WO-01A	0	566
TCGA-DB-A64W-01A	1	438
TCGA-RY-A843-01A	0	63
TCGA-HW-7493-01A	0	2107
TCGA-S9-A7IS-01A	1	241
TCGA-HT-7877-01A	0	4
TCGA-DB-A75O-01A	0	935
TCGA-QH-A65X-01A	0	482
TCGA-CS-4938-01B	0	3574
TCGA-DU-7294-01A	0	2869
TCGA-HT-7676-01A	0	5
TCGA-P5-A5EY-01A	0	72
TCGA-P5-A5F2-01A	0	242
TCGA-HT-A61C-01A	1	537
TCGA-HT-7857-01A	0	7
TCGA-DU-7300-01A	1	1886
TCGA-FG-A4MX-01A	0	569
TCGA-HT-7478-01A	0	194
TCGA-DH-A66B-01A	0	1279
TCGA-DU-7019-01A	0	800
TCGA-S9-A6WE-01A	0	4113
TCGA-QH-A6X4-01A	0	442
TCGA-WY-A85C-01A	0	1426
TCGA-DB-A4XB-01A	0	919
TCGA-HT-7616-01A	1	7
TCGA-S9-A6U8-01A	1	2988
TCGA-HT-A61B-01A	0	533
TCGA-DU-8166-01A	0	516
TCGA-DU-6400-01A	1	37
TCGA-DB-A4XH-01A	0	962
TCGA-DH-5142-01A	0	1943
TCGA-DU-A5TS-01A	0	964
TCGA-TQ-A7RN-01A	0	1026
TCGA-HT-7483-01A	0	5255
TCGA-DU-7304-01A	1	709
TCGA-TQ-A7RW-01A	1	821
TCGA-FN-7833-01A	0	837
TCGA-WY-A85A-01A	0	1320
TCGA-DU-A7TB-01A	0	1567
TCGA-CS-6188-01A	1	814
TCGA-TQ-A7RG-01A	0	599
TCGA-HT-8114-01A	0	1040
TCGA-P5-A735-01A	0	292
TCGA-HT-8011-01A	0	494
TCGA-DU-7006-01A	1	349
TCGA-P5-A77X-01A	0	105
TCGA-DU-A5TW-01A	0	760
TCGA-E1-A7YY-01A	1	4445
TCGA-FG-A4MY-01A	0	721
TCGA-HT-8109-01A	0	169
TCGA-HT-7604-01A	0	3725
TCGA-TM-A7C5-01A	0	1500
TCGA-DU-8163-01A	0	629
TCGA-CS-6670-01A	0	1426
TCGA-VV-A86M-01A	0	487
TCGA-FG-6689-01A	0	454
TCGA-DU-8165-01A	0	582
TCGA-FG-A70Z-01A	0	328
TCGA-HT-A614-01A	0	82
TCGA-DU-6403-01A	1	354
TCGA-S9-A7R1-01A	1	5166
TCGA-DU-A6S3-01A	0	656
TCGA-FG-A4MW-01A	1	559
TCGA-HT-7479-01A	0	1227
TCGA-DU-6401-01A	1	2660
TCGA-CS-6669-01A	0	1494
TCGA-DB-A4XA-01A	0	573
TCGA-FG-7643-01A	0	611
TCGA-DU-A6S8-01A	0	678
TCGA-HT-A74K-01A	0	467
TCGA-FG-A87N-01A	0	567
TCGA-HT-7880-01A	0	162
TCGA-HT-7611-01A	0	1752
TCGA-E1-5311-01A	1	4084
TCGA-E1-A7Z2-01A	1	398
TCGA-DU-A5TR-01A	0	908
TCGA-DU-A5TU-01A	0	796
TCGA-DU-7008-01A	0	4752
TCGA-CS-6666-01A	0	1428
TCGA-HT-A74L-01A	0	336
TCGA-QH-A870-01A	0	395
TCGA-S9-A6U2-01A	0	908
TCGA-CS-6186-01A	1	538
TCGA-QH-A6X9-01A	0	58
TCGA-RY-A845-01A	0	596
TCGA-DB-5274-01A	0	2289
TCGA-DU-8162-01A	1	444
TCGA-TQ-A8XE-01A	1	954
TCGA-FG-6691-01A	0	1257
TCGA-DU-A6S6-01A	0	2893
TCGA-HT-7681-01A	0	1359
TCGA-HT-7690-01A	0	3
TCGA-E1-A7YE-01A	1	886
TCGA-S9-A7J1-01A	0	249
TCGA-S9-A7R2-01A	1	316
TCGA-HT-7689-01A	0	455
TCGA-TM-A84M-01A	0	754
TCGA-DB-A64P-01A	0	916
TCGA-QH-A6CX-01A	1	372
TCGA-HT-8111-01A	0	7
TCGA-RY-A83Z-01A	0	301
TCGA-S9-A89V-01A	0	569
TCGA-FG-A60J-01A	0	449
TCGA-FG-A87Q-01A	0	174
TCGA-WY-A85D-01A	0	1147
TCGA-TM-A7C4-01A	0	1470
TCGA-QH-A6XA-01A	0	502
TCGA-HT-7481-01A	0	2918
TCGA-HT-A5R5-01A	0	4
TCGA-DU-A5TP-01A	0	1012
TCGA-QH-A65Z-01A	0	427
TCGA-S9-A6WP-01A	0	567
TCGA-RY-A83Y-01A	0	166
TCGA-S9-A6U5-01A	0	992
TCGA-S9-A7R4-01A	0	914
TCGA-HT-A5RB-01A	0	3
TCGA-FG-8191-01A	0	992
TCGA-TM-A84O-01A	1	1011
TCGA-DB-A64S-01A	0	835
TCGA-QH-A6CV-01A	0	442
TCGA-DH-5144-01A	0	748
TCGA-FG-6692-01A	1	561
TCGA-FG-8186-01A	0	487
TCGA-FG-8185-01A	0	433
TCGA-DU-7011-01A	1	3200
TCGA-HT-7607-01A	1	96
TCGA-CS-4944-01A	0	1828
TCGA-TM-A84C-01A	1	492
TCGA-HT-7692-01A	0	90
TCGA-E1-A7YJ-01A	1	592
TCGA-P5-A730-01A	0	333
TCGA-DU-8164-01A	0	651
TCGA-HT-7609-01A	0	1399
TCGA-TQ-A7RO-01A	0	949
TCGA-DB-A64L-01A	0	736
TCGA-HT-A74H-01A	0	74
TCGA-S9-A6U0-01A	1	742
TCGA-RY-A847-01A	0	933
TCGA-DU-7299-01A	1	1339
TCGA-QH-A65R-01A	0	461
TCGA-E1-A7YS-01A	1	466
TCGA-DB-A75L-01A	0	342
TCGA-FG-7638-01B	0	686
TCGA-DB-5270-01A	0	3733
TCGA-DU-6399-01A	1	2000
TCGA-HT-7475-01A	0	530
TCGA-DH-A7UR-01A	0	1650
TCGA-TQ-A7RF-01A	0	650
TCGA-P5-A5EX-01A	0	243
TCGA-S9-A7J0-01A	0	609
TCGA-FG-6690-01A	0	1294
TCGA-TQ-A7RV-01A	0	1868
TCGA-S9-A6WG-01A	0	2602
TCGA-HT-7873-01B	0	718
TCGA-HT-A618-01A	0	512
TCGA-QH-A6X5-01A	0	497
TCGA-HT-A4DS-01A	0	7
TCGA-QH-A65V-01A	0	384
TCGA-DU-A7TG-01A	1	1351
TCGA-FG-5964-01A	0	1588
TCGA-S9-A7QX-01A	0	564
TCGA-DU-5872-01A	0	532
TCGA-DU-A76L-01A	1	814
TCGA-HT-A619-01A	0	651
TCGA-DU-7014-01A	1	3571
TCGA-P5-A781-01A	0	134
TCGA-HT-8564-01A	0	478
TCGA-DU-A6S7-01A	0	638
TCGA-RY-A83X-01A	0	939
TCGA-FG-7634-01A	0	467
TCGA-S9-A6WN-01A	0	805
TCGA-FG-A6J3-01A	0	677
TCGA-S9-A6TY-01A	0	1076
TCGA-HT-7472-01A	0	1
TCGA-DU-7013-01A	1	269
TCGA-HT-A5RA-01A	0	832
TCGA-DU-7301-01A	1	788
TCGA-HT-7693-01A	0	533
TCGA-E1-A7YD-01A	1	435
TCGA-HT-7684-01A	0	184
TCGA-TM-A84F-01A	0	1796
TCGA-HT-7680-01A	0	23
TCGA-VM-A8CB-01A	0	3
TCGA-TM-A84J-01A	0	735
TCGA-R8-A6MK-01A	0	2702
TCGA-DU-7009-01A	1	4695
TCGA-DU-A6S2-01A	0	777
TCGA-WY-A85B-01A	0	1393
TCGA-P5-A72Z-01A	0	354
TCGA-HT-7470-01A	1	1220
TCGA-HT-7601-01A	0	153
TCGA-DU-5849-01A	0	443
TCGA-VM-A8CA-01A	0	411
TCGA-TQ-A7RR-01A	0	787
TCGA-HT-8107-01A	0	14
TCGA-DB-5275-01A	0	1458
TCGA-FG-A713-01A	0	622
TCGA-DH-A66F-01A	0	523
TCGA-DU-6395-01A	1	1491
TCGA-HT-7855-01A	0	585
