# Supplementary material for: Identification of Prognostic Values of Neutrophil Extracellular Traps‐Related Genes in Glioma Based on Bioinformatics
Source: Immun Inflamm Dis. 2026 Apr 6;14(4):e70422. doi: 10.1002/iid3.70422 (PMC13053668; doi:10.1002/iid3.70422)
Supplement: Supplementary file 5 — Supplementary Table 5. [file IID3-14-e70422-s022.txt]

Study ID	Patient ID	Sample ID	Diagnosis Age	Cancer Type	Cancer Type Detailed	Disease Free (Months)	Disease Free Status	Gene Expression Subtype	Fraction Genome Altered	G-CIMP Methylation	IDH1 Mutation	Methylation Status	MGMT Status	Mutation Count	Oncotree Code	Overall Survival (Months)	Overall Survival Status	Number of Samples Per Patient	Sample Type	Sex	Somatic Status	therapy	TMB (nonsynonymous)
gbm_tcga_pub2013	TCGA-02-0001	TCGA-02-0001-01	44.3	Glioma	Glioblastoma Multiforme	4.5	1:Recurred/Progressed	Classical	0.2459	non-G-CIMP	WT	CL_1	UNMETHYLATED	NA	GBM	11.6	1:DECEASED	1	Primary	Female	Matched	Standard Radiation	NA
gbm_tcga_pub2013	TCGA-02-0003	TCGA-02-0003-01	50.2	Glioma	Glioblastoma Multiforme	1.3	1:Recurred/Progressed	Proneural	0.1480	non-G-CIMP	WT	CL_3	UNMETHYLATED	35	GBM	4.7	1:DECEASED	1	Primary	Male	Matched	Standard Radiation	1.166666667
gbm_tcga_pub2013	TCGA-02-0004	TCGA-02-0004-01	59.2	Glioma	Glioblastoma Multiforme	10.3	1:Recurred/Progressed	Mesenchymal	NA	non-G-CIMP	WT	NA	NA	NA	GBM	11.3	1:DECEASED	1	Primary	Male	Matched	TMZ Chemoradiation, TMZ Chemo	NA
gbm_tcga_pub2013	TCGA-02-0006	TCGA-02-0006-01	56.2	Glioma	Glioblastoma Multiforme	9.9	1:Recurred/Progressed	Mesenchymal	0.2391	non-G-CIMP	WT	CL_2	UNMETHYLATED	NA	GBM	18.3	1:DECEASED	1	Primary	Female	Matched	Standard Radiation, TMZ Chemo	NA
gbm_tcga_pub2013	TCGA-02-0007	TCGA-02-0007-01	40.5	Glioma	Glioblastoma Multiforme	17	1:Recurred/Progressed	Proneural	0.1930	non-G-CIMP	WT	CL_4	UNMETHYLATED	NA	GBM	23.2	1:DECEASED	1	Primary	Female	Matched	TMZ Chemoradiation, TMZ Chemo	NA
gbm_tcga_pub2013	TCGA-02-0009	TCGA-02-0009-01	61.5	Glioma	Glioblastoma Multiforme	8.7	1:Recurred/Progressed	Classical	0.1594	non-G-CIMP	WT	CL_4	METHYLATED	NA	GBM	10.6	1:DECEASED	1	Primary	Female	Matched	Nonstandard Radiation	NA
gbm_tcga_pub2013	TCGA-02-0010	TCGA-02-0010-01	20.4	Glioma	Glioblastoma Multiforme	11.5	1:Recurred/Progressed	G-CIMP	0.1665	G-CIMP	R132H	G-CIMP	UNMETHYLATED	NA	GBM	35.4	1:DECEASED	1	Primary	Female	Matched	Standard Radiation, TMZ Chemo	NA
gbm_tcga_pub2013	TCGA-02-0011	TCGA-02-0011-01	19	Glioma	Glioblastoma Multiforme	4.7	1:Recurred/Progressed	Proneural	0.2939	non-G-CIMP	WT	CL_6	METHYLATED	NA	GBM	20.7	1:DECEASED	1	Primary	Female	Matched	TMZ Chemoradiation, TMZ Chemo	NA
gbm_tcga_pub2013	TCGA-02-0014	TCGA-02-0014-01	25.6	Glioma	Glioblastoma Multiforme	73.8	1:Recurred/Progressed	G-CIMP	0.2106	G-CIMP	R132H	G-CIMP	UNMETHYLATED	NA	GBM	82.6	1:DECEASED	1	Primary	Male	Matched	Alkylating Chemoradiation, TMZ Chemo	NA
gbm_tcga_pub2013	TCGA-02-0015	TCGA-02-0015-01	50.4	Glioma	Glioblastoma Multiforme	15	1:Recurred/Progressed	Classical	0.1665	non-G-CIMP	WT	NA	NA	NA	GBM	20.6	1:DECEASED	1	Primary	Male	Matched	Standard Radiation, Alkylating Chemo	NA
gbm_tcga_pub2013	TCGA-02-0016	TCGA-02-0016-01	50	Glioma	Glioblastoma Multiforme	55.9	1:Recurred/Progressed	Classical	0.2137	non-G-CIMP	WT	NA	NA	NA	GBM	55.9	0:LIVING	1	Primary	Male	Matched	Standard Radiation, TMZ Chemo	NA
gbm_tcga_pub2013	TCGA-02-0021	TCGA-02-0021-01	43.9	Glioma	Glioblastoma Multiforme	8.4	1:Recurred/Progressed	Classical	0.1739	non-G-CIMP	WT	CL_3	METHYLATED	NA	GBM	77.6	1:DECEASED	1	Primary	Female	Matched	Standard Radiation, TMZ Chemo	NA
gbm_tcga_pub2013	TCGA-02-0023	TCGA-02-0023-01	38.3	Glioma	Glioblastoma Multiforme	14.3	1:Recurred/Progressed	Classical	0.1869	non-G-CIMP	WT	NA	NA	NA	GBM	20.1	1:DECEASED	1	Primary	Female	Matched	TMZ Chemoradiation, TMZ Chemo	NA
gbm_tcga_pub2013	TCGA-02-0024	TCGA-02-0024-01	35.9	Glioma	Glioblastoma Multiforme	46	1:Recurred/Progressed	Proneural	0.3196	non-G-CIMP	WT	CL_6	UNMETHYLATED	NA	GBM	53.1	1:DECEASED	1	Primary	Male	Matched	Standard Radiation, TMZ Chemo	NA
gbm_tcga_pub2013	TCGA-02-0025	TCGA-02-0025-01	47.6	Glioma	Glioblastoma Multiforme	21.6	1:Recurred/Progressed	Mesenchymal	0.1644	non-G-CIMP	WT	NA	NA	NA	GBM	42.7	1:DECEASED	1	Primary	Male	Matched	Standard Radiation, TMZ Chemo	NA
gbm_tcga_pub2013	TCGA-02-0026	TCGA-02-0026-01	27.4	Glioma	Glioblastoma Multiforme	15.2	1:Recurred/Progressed	G-CIMP	0.1551	G-CIMP	R132H	NA	NA	NA	GBM	24.6	1:DECEASED	1	Primary	Male	Matched	Standard Radiation, TMZ Chemo	NA
gbm_tcga_pub2013	TCGA-02-0027	TCGA-02-0027-01	33.9	Glioma	Glioblastoma Multiforme	8.5	1:Recurred/Progressed	Classical	0.1618	non-G-CIMP	WT	CL_1	METHYLATED	NA	GBM	12.2	1:DECEASED	1	Primary	Female	Matched	TMZ Chemoradiation, TMZ Chemo	NA
gbm_tcga_pub2013	TCGA-02-0028	TCGA-02-0028-01	39.2	Glioma	Glioblastoma Multiforme	63.2	1:Recurred/Progressed	G-CIMP	0.2081	G-CIMP	R132H	G-CIMP	METHYLATED	NA	GBM	90.6	1:DECEASED	1	Primary	Male	Matched	Standard Radiation, TMZ Chemo	NA
gbm_tcga_pub2013	TCGA-02-0033	TCGA-02-0033-01	55	Glioma	Glioblastoma Multiforme	1.1	1:Recurred/Progressed	Mesenchymal	0.1643	non-G-CIMP	WT	CL_2	METHYLATED	25	GBM	2.8	1:DECEASED	1	Primary	Male	Matched	Standard Radiation	0.833333333
gbm_tcga_pub2013	TCGA-02-0034	TCGA-02-0034-01	60.7	Glioma	Glioblastoma Multiforme	12.7	1:Recurred/Progressed	Mesenchymal	0.2146	non-G-CIMP	WT	CL_1	UNMETHYLATED	NA	GBM	14.1	1:DECEASED	1	Primary	Male	Matched	Standard Radiation, TMZ Chemo	NA
gbm_tcga_pub2013	TCGA-02-0037	TCGA-02-0037-01	74.1	Glioma	Glioblastoma Multiforme	1.2	1:Recurred/Progressed	Classical	0.1885	non-G-CIMP	WT	CL_3	UNMETHYLATED	NA	GBM	3.6	1:DECEASED	1	Primary	Female	Matched	Standard Radiation	NA
gbm_tcga_pub2013	TCGA-02-0038	TCGA-02-0038-01	48.6	Glioma	Glioblastoma Multiforme	7.8	1:Recurred/Progressed	Classical	0.1793	non-G-CIMP	WT	CL_3	UNMETHYLATED	NA	GBM	10.7	1:DECEASED	1	Primary	Female	Matched	Standard Radiation	NA
gbm_tcga_pub2013	TCGA-02-0039	TCGA-02-0039-01	54.9	Glioma	Glioblastoma Multiforme	3.4	1:Recurred/Progressed	Mesenchymal	0.1811	non-G-CIMP	NA	NA	NA	NA	GBM	10.5	1:DECEASED	1	Primary	Male	Matched	Standard Radiation	NA
gbm_tcga_pub2013	TCGA-02-0043	TCGA-02-0043-01	54.4	Glioma	Glioblastoma Multiforme	9.3	1:Recurred/Progressed	Classical	0.1747	non-G-CIMP	WT	CL_4	METHYLATED	NA	GBM	18.3	1:DECEASED	1	Primary	Female	Matched	Standard Radiation, Alkylating Chemo	NA
gbm_tcga_pub2013	TCGA-02-0046	TCGA-02-0046-01	61.4	Glioma	Glioblastoma Multiforme	6.4	1:Recurred/Progressed	Proneural	0.1038	non-G-CIMP	WT	CL_3	METHYLATED	NA	GBM	6.8	1:DECEASED	1	Primary	Male	Matched	Standard Radiation	NA
gbm_tcga_pub2013	TCGA-02-0047	TCGA-02-0047-01	78.7	Glioma	Glioblastoma Multiforme	1.9	1:Recurred/Progressed	Proneural	0.0272	non-G-CIMP	WT	CL_6	UNMETHYLATED	53	GBM	14.7	1:DECEASED	1	Primary	Male	Matched	Standard Radiation	1.766666667
gbm_tcga_pub2013	TCGA-02-0048	TCGA-02-0048-01	80.2	Glioma	Glioblastoma Multiforme	0.8	1:Recurred/Progressed	Proneural	0.2035	non-G-CIMP	WT	NA	NA	NA	GBM	3.2	1:DECEASED	1	Primary	Male	Matched	Unspecified Radiation	NA
gbm_tcga_pub2013	TCGA-02-0051	TCGA-02-0051-01	43.8	Glioma	Glioblastoma Multiforme	2.9	1:Recurred/Progressed	Mesenchymal	0.3142	non-G-CIMP	NA	NA	NA	NA	GBM	15.1	1:DECEASED	1	Primary	Male	Matched	TMZ Chemoradiation, TMZ Chemo	NA
gbm_tcga_pub2013	TCGA-02-0052	TCGA-02-0052-01	49.5	Glioma	Glioblastoma Multiforme	6.7	1:Recurred/Progressed	Neural	0.1318	non-G-CIMP	WT	CL_2	UNMETHYLATED	NA	GBM	12.6	1:DECEASED	1	Primary	Male	Matched	TMZ Chemoradiation, TMZ Chemo	NA
gbm_tcga_pub2013	TCGA-02-0054	TCGA-02-0054-01	44.4	Glioma	Glioblastoma Multiforme	2.4	1:Recurred/Progressed	Mesenchymal	0.1997	non-G-CIMP	WT	CL_2	METHYLATED	NA	GBM	6.5	1:DECEASED	1	Primary	Female	Matched	TMZ Chemoradiation, TMZ Chemo	NA
gbm_tcga_pub2013	TCGA-02-0055	TCGA-02-0055-01	62.4	Glioma	Glioblastoma Multiforme	0.2	1:Recurred/Progressed	Mesenchymal	0.3260	non-G-CIMP	WT	CL_2	UNMETHYLATED	34	GBM	2.5	1:DECEASED	1	Primary	Female	Matched	TMZ Chemoradiation, TMZ Chemo	1.133333333
gbm_tcga_pub2013	TCGA-02-0057	TCGA-02-0057-01	66.1	Glioma	Glioblastoma Multiforme	15.6	1:Recurred/Progressed	Neural	0.1319	non-G-CIMP	WT	CL_2	UNMETHYLATED	NA	GBM	19.9	1:DECEASED	1	Primary	Female	Matched	Alkylating Chemoradiation, TMZ Chemo	NA
gbm_tcga_pub2013	TCGA-02-0058	TCGA-02-0058-01	28.8	Glioma	Glioblastoma Multiforme	5.6	1:Recurred/Progressed	G-CIMP	0.1186	G-CIMP	R132H	G-CIMP	METHYLATED	NA	GBM	8.4	1:DECEASED	1	Primary	Female	Matched	TMZ Chemoradiation, TMZ Chemo	NA
gbm_tcga_pub2013	TCGA-02-0059	TCGA-02-0059-01	68.7	Glioma	Glioblastoma Multiforme	0.7	1:Recurred/Progressed	Mesenchymal	0.2093	non-G-CIMP	NA	NA	NA	NA	GBM	9.6	1:DECEASED	1	Primary	Male	Matched	TMZ Chemoradiation, TMZ Chemo	NA
gbm_tcga_pub2013	TCGA-02-0060	TCGA-02-0060-01	66.1	Glioma	Glioblastoma Multiforme	6	1:Recurred/Progressed	Proneural	0.1314	non-G-CIMP	WT	CL_1	METHYLATED	NA	GBM	6	1:DECEASED	1	Primary	Female	Matched	TMZ Chemoradiation, TMZ Chemo	NA
gbm_tcga_pub2013	TCGA-02-0064	TCGA-02-0064-01	50	Glioma	Glioblastoma Multiforme	16.3	1:Recurred/Progressed	Mesenchymal	0.1725	non-G-CIMP	WT	CL_3	METHYLATED	NA	GBM	19.7	1:DECEASED	1	Primary	Male	Matched	TMZ Chemoradiation, TMZ Chemo	NA
gbm_tcga_pub2013	TCGA-02-0068	TCGA-02-0068-01	57.9	Glioma	Glioblastoma Multiforme	5.8	1:Recurred/Progressed	Classical	0.1506	NA	WT	NA	NA	NA	GBM	26.4	1:DECEASED	1	Primary	Male	Matched	TMZ Chemoradiation, TMZ Chemo	NA
gbm_tcga_pub2013	TCGA-02-0069	TCGA-02-0069-01	31.9	Glioma	Glioblastoma Multiforme	28.7	1:Recurred/Progressed	Proneural	0.4524	non-G-CIMP	WT	CL_6	METHYLATED	NA	GBM	28.7	0:LIVING	1	Primary	Female	Matched	TMZ Chemoradiation, TMZ Chemo	NA
gbm_tcga_pub2013	TCGA-02-0070	TCGA-02-0070-01	71	Glioma	Glioblastoma Multiforme	25.1	1:Recurred/Progressed	Classical	0.1688	non-G-CIMP	WT	NA	NA	NA	GBM	25.1	0:LIVING	1	Primary	Male	Matched	TMZ Chemoradiation, TMZ Chemo	NA
gbm_tcga_pub2013	TCGA-02-0071	TCGA-02-0071-01	53.2	Glioma	Glioblastoma Multiforme	0.3	1:Recurred/Progressed	Classical	0.1410	non-G-CIMP	WT	CL_2	UNMETHYLATED	NA	GBM	5.5	1:DECEASED	1	Primary	Male	Matched	Unspecified Radiation	NA
gbm_tcga_pub2013	TCGA-02-0074	TCGA-02-0074-01	68.2	Glioma	Glioblastoma Multiforme	5.1	1:Recurred/Progressed	Proneural	0.2118	non-G-CIMP	WT	CL_2	UNMETHYLATED	NA	GBM	10.2	1:DECEASED	1	Primary	Female	Matched	TMZ Chemoradiation, TMZ Chemo	NA
gbm_tcga_pub2013	TCGA-02-0075	TCGA-02-0075-01	63.5	Glioma	Glioblastoma Multiforme	11	1:Recurred/Progressed	Mesenchymal	0.2979	non-G-CIMP	WT	CL_2	METHYLATED	NA	GBM	20.8	1:DECEASED	1	Primary	Male	Matched	TMZ Chemoradiation, TMZ Chemo	NA
gbm_tcga_pub2013	TCGA-02-0079	TCGA-02-0079-01	58	Glioma	Glioblastoma Multiforme	26.2	1:Recurred/Progressed	Mesenchymal	0.3238	non-G-CIMP	WT	NA	NA	NA	GBM	27.2	1:DECEASED	1	Primary	Male	Matched	TMZ Chemoradiation, TMZ Chemo	NA
gbm_tcga_pub2013	TCGA-02-0080	TCGA-02-0080-01	28.2	Glioma	Glioblastoma Multiforme	76.9	1:Recurred/Progressed	G-CIMP	0.0832	G-CIMP	R132H	G-CIMP	METHYLATED	NA	GBM	89.7	1:DECEASED	1	Primary	Male	Matched	Standard Radiation, TMZ Chemo	NA
gbm_tcga_pub2013	TCGA-02-0083	TCGA-02-0083-01	59.2	Glioma	Glioblastoma Multiforme	15.2	1:Recurred/Progressed	Neural	0.1303	non-G-CIMP	WT	CL_3	METHYLATED	NA	GBM	22.7	1:DECEASED	1	Primary	Female	Matched	Standard Radiation, TMZ Chemo	NA
gbm_tcga_pub2013	TCGA-02-0084	TCGA-02-0084-01	36.3	Glioma	Glioblastoma Multiforme	12.6	0:DiseaseFree	G-CIMP	0.1157	G-CIMP	WT	NA	NA	NA	GBM	12.6	1:DECEASED	1	Primary	Female	Matched	Unspecified Therapy	NA
gbm_tcga_pub2013	TCGA-02-0085	TCGA-02-0085-01	63.8	Glioma	Glioblastoma Multiforme	32.1	1:Recurred/Progressed	Mesenchymal	0.1181	non-G-CIMP	WT	CL_2	METHYLATED	NA	GBM	51.3	1:DECEASED	1	Primary	Female	Matched	TMZ Chemoradiation, TMZ Chemo	NA
gbm_tcga_pub2013	TCGA-02-0086	TCGA-02-0086-01	45.9	Glioma	Glioblastoma Multiforme	3.2	1:Recurred/Progressed	Mesenchymal	0.4112	non-G-CIMP	WT	CL_2	METHYLATED	NA	GBM	8.8	1:DECEASED	1	Primary	Female	Matched	TMZ Chemoradiation, TMZ Chemo	NA
gbm_tcga_pub2013	TCGA-02-0087	TCGA-02-0087-01	27.9	Glioma	Glioblastoma Multiforme	57.8	1:Recurred/Progressed	G-CIMP	0.0978	G-CIMP	NA	NA	NA	NA	GBM	57.8	0:LIVING	1	Primary	Female	Matched	Standard Radiation	NA
gbm_tcga_pub2013	TCGA-02-0089	TCGA-02-0089-01	52.7	Glioma	Glioblastoma Multiforme	11.8	1:Recurred/Progressed	Neural	0.1581	non-G-CIMP	WT	CL_3	METHYLATED	NA	GBM	16.9	1:DECEASED	1	Primary	Male	Matched	TMZ Chemoradiation, TMZ Chemo	NA
gbm_tcga_pub2013	TCGA-02-0099	TCGA-02-0099-01	46.8	Glioma	Glioblastoma Multiforme	3.5	0:DiseaseFree	Mesenchymal	0.2606	non-G-CIMP	WT	CL_3	METHYLATED	NA	GBM	3.5	1:DECEASED	1	Primary	Male	Matched	Standard Radiation, TMZ Chemo	NA
gbm_tcga_pub2013	TCGA-02-0102	TCGA-02-0102-01	42.9	Glioma	Glioblastoma Multiforme	14.8	1:Recurred/Progressed	Classical	0.1329	non-G-CIMP	WT	CL_4	UNMETHYLATED	NA	GBM	27	1:DECEASED	1	Primary	Male	Matched	Standard Radiation, Alkylating Chemo	NA
gbm_tcga_pub2013	TCGA-02-0104	TCGA-02-0104-01	29.3	Glioma	Glioblastoma Multiforme	47.9	1:Recurred/Progressed	G-CIMP	0.1985	G-CIMP	WT	NA	NA	NA	GBM	65	1:DECEASED	1	Primary	Female	Matched	TMZ Chemoradiation, TMZ Chemo	NA
gbm_tcga_pub2013	TCGA-02-0106	TCGA-02-0106-01	54.4	Glioma	Glioblastoma Multiforme	6.4	1:Recurred/Progressed	Mesenchymal	0.5734	non-G-CIMP	NA	NA	NA	NA	GBM	11.7	1:DECEASED	1	Primary	Male	Matched	TMZ Chemoradiation, TMZ Chemo	NA
gbm_tcga_pub2013	TCGA-02-0107	TCGA-02-0107-01	56.3	Glioma	Glioblastoma Multiforme	4.8	1:Recurred/Progressed	Mesenchymal	0.0003	non-G-CIMP	WT	CL_1	UNMETHYLATED	NA	GBM	17.7	1:DECEASED	1	Primary	Male	Matched	Standard Radiation, TMZ Chemo	NA
gbm_tcga_pub2013	TCGA-02-0111	TCGA-02-0111-01	57	Glioma	Glioblastoma Multiforme	2.4	1:Recurred/Progressed	Mesenchymal	0.1957	non-G-CIMP	NA	NA	NA	NA	GBM	23.2	1:DECEASED	1	Primary	Male	Matched	TMZ Chemoradiation, TMZ Chemo	NA
gbm_tcga_pub2013	TCGA-02-0113	TCGA-02-0113-01	43.4	Glioma	Glioblastoma Multiforme	51.3	1:Recurred/Progressed	Neural	0.7609	non-G-CIMP	WT	CL_6	METHYLATED	NA	GBM	92.6	0:LIVING	1	Primary	Female	Matched	Standard Radiation, TMZ Chemo	NA
gbm_tcga_pub2013	TCGA-02-0114	TCGA-02-0114-01	37.5	Glioma	Glioblastoma Multiforme	75.5	1:Recurred/Progressed	G-CIMP	0.1608	G-CIMP	WT	G-CIMP	METHYLATED	NA	GBM	100	1:DECEASED	1	Primary	Female	Matched	Standard Radiation, Alkylating Chemo	NA
gbm_tcga_pub2013	TCGA-02-0115	TCGA-02-0115-01	52.7	Glioma	Glioblastoma Multiforme	3	1:Recurred/Progressed	Neural	0.2275	non-G-CIMP	WT	CL_2	METHYLATED	NA	GBM	15.7	1:DECEASED	1	Primary	Male	Matched	TMZ Chemoradiation, TMZ Chemo	NA
gbm_tcga_pub2013	TCGA-02-0116	TCGA-02-0116-01	51.1	Glioma	Glioblastoma Multiforme	40.5	1:Recurred/Progressed	Mesenchymal	0.1929	non-G-CIMP	WT	CL_4	UNMETHYLATED	NA	GBM	49	1:DECEASED	1	Primary	Male	Matched	Standard Radiation, TMZ Chemo	NA
gbm_tcga_pub2013	TCGA-02-0258	TCGA-02-0258-01	36.3	Glioma	Glioblastoma Multiforme	16.5	1:Recurred/Progressed	G-CIMP	0.1788	G-CIMP	NA	NA	NA	NA	GBM	16.5	1:DECEASED	1	Primary	Female	Matched	Alkylating Chemoradiation, Alkylating Chemo	NA
gbm_tcga_pub2013	TCGA-02-0260	TCGA-02-0260-01	54.6	Glioma	Glioblastoma Multiforme	16.9	0:DiseaseFree	Classical	0.1228	non-G-CIMP	NA	NA	NA	NA	GBM	16.9	1:DECEASED	1	Primary	Male	Matched	Standard Radiation	NA
gbm_tcga_pub2013	TCGA-02-0266	TCGA-02-0266-01	14.5	Glioma	Glioblastoma Multiforme	9.6	1:Recurred/Progressed	Classical	0.4515	non-G-CIMP	NA	NA	NA	NA	GBM	17.7	1:DECEASED	1	Primary	Male	Matched	Standard Radiation, Alkylating Chemo	NA
gbm_tcga_pub2013	TCGA-02-0269	TCGA-02-0269-01	69	Glioma	Glioblastoma Multiforme	3.3	1:Recurred/Progressed	Classical	0.2247	non-G-CIMP	NA	NA	NA	NA	GBM	10.8	1:DECEASED	1	Primary	Male	Matched	Alkylating Chemo	NA
gbm_tcga_pub2013	TCGA-02-0271	TCGA-02-0271-01	26.2	Glioma	Glioblastoma Multiforme	0	0:DiseaseFree	Classical	0.1264	non-G-CIMP	NA	NA	NA	NA	GBM	14.5	1:DECEASED	1	Primary	Male	Matched	Unspecified Radiation	NA
gbm_tcga_pub2013	TCGA-02-0281	TCGA-02-0281-01	78.6	Glioma	Glioblastoma Multiforme	0	0:DiseaseFree	Proneural	0.4097	non-G-CIMP	NA	NA	NA	NA	GBM	4	1:DECEASED	1	Primary	Female	Matched	Nonstandard Radiation	NA
gbm_tcga_pub2013	TCGA-02-0285	TCGA-02-0285-01	50.2	Glioma	Glioblastoma Multiforme	0	0:DiseaseFree	Classical	0.1721	NA	NA	NA	NA	NA	GBM	13.9	1:DECEASED	1	Primary	Female	Matched	Standard Radiation	NA
gbm_tcga_pub2013	TCGA-02-0289	TCGA-02-0289-01	57.6	Glioma	Glioblastoma Multiforme	8	1:Recurred/Progressed	Classical	0.1660	non-G-CIMP	NA	NA	NA	NA	GBM	14.2	1:DECEASED	1	Primary	Male	Matched	Standard Radiation, Alkylating Chemo	NA
gbm_tcga_pub2013	TCGA-02-0290	TCGA-02-0290-01	49.5	Glioma	Glioblastoma Multiforme	12.3	1:Recurred/Progressed	Classical	0.1528	non-G-CIMP	NA	NA	NA	NA	GBM	15.9	1:DECEASED	1	Primary	Male	Matched	Standard Radiation, Alkylating Chemo	NA
gbm_tcga_pub2013	TCGA-02-0317	TCGA-02-0317-01	40.1	Glioma	Glioblastoma Multiforme	7.8	1:Recurred/Progressed	Classical	0.1380	non-G-CIMP	NA	NA	NA	NA	GBM	12.2	1:DECEASED	1	Primary	Male	Matched	Nonstandard Radiation	NA
gbm_tcga_pub2013	TCGA-02-0321	TCGA-02-0321-01	74.3	Glioma	Glioblastoma Multiforme	2.4	1:Recurred/Progressed	Proneural	0.1904	non-G-CIMP	NA	NA	NA	NA	GBM	9.9	1:DECEASED	1	Primary	Male	Matched	Standard Radiation	NA
gbm_tcga_pub2013	TCGA-02-0324	TCGA-02-0324-01	69.4	Glioma	Glioblastoma Multiforme	5.4	1:Recurred/Progressed	Neural	0.1674	non-G-CIMP	NA	NA	NA	NA	GBM	7.7	1:DECEASED	1	Primary	Female	Matched	Standard Radiation	NA
gbm_tcga_pub2013	TCGA-02-0325	TCGA-02-0325-01	61.9	Glioma	Glioblastoma Multiforme	9.3	1:Recurred/Progressed	Proneural	0.2726	non-G-CIMP	NA	NA	NA	NA	GBM	10.6	1:DECEASED	1	Primary	Male	Matched	Standard Radiation, Alkylating Chemo	NA
gbm_tcga_pub2013	TCGA-02-0326	TCGA-02-0326-01	82.6	Glioma	Glioblastoma Multiforme	0.2	1:Recurred/Progressed	Mesenchymal	0.0709	non-G-CIMP	NA	NA	NA	NA	GBM	7.3	1:DECEASED	1	Primary	Female	Matched	Nonstandard Radiation	NA
gbm_tcga_pub2013	TCGA-02-0330	TCGA-02-0330-01	51.1	Glioma	Glioblastoma Multiforme	3.9	1:Recurred/Progressed	Mesenchymal	0.3168	non-G-CIMP	NA	NA	NA	NA	GBM	15.9	1:DECEASED	1	Primary	Female	Matched	Standard Radiation, Alkylating Chemo	NA
gbm_tcga_pub2013	TCGA-02-0332	TCGA-02-0332-01	46.6	Glioma	Glioblastoma Multiforme	14.4	1:Recurred/Progressed	Mesenchymal	0.2605	non-G-CIMP	NA	NA	NA	NA	GBM	25.7	1:DECEASED	1	Primary	Female	Matched	Standard Radiation, Alkylating Chemo	NA
gbm_tcga_pub2013	TCGA-02-0333	TCGA-02-0333-01	77.9	Glioma	Glioblastoma Multiforme	0.1	1:Recurred/Progressed	Classical	0.2004	non-G-CIMP	NA	NA	NA	NA	GBM	4.4	1:DECEASED	1	Primary	Female	Matched	Nonstandard Radiation	NA
gbm_tcga_pub2013	TCGA-02-0337	TCGA-02-0337-01	48.3	Glioma	Glioblastoma Multiforme	22.7	1:Recurred/Progressed	Mesenchymal	0.1382	non-G-CIMP	NA	NA	NA	NA	GBM	25.1	1:DECEASED	1	Primary	Male	Matched	Standard Radiation, Alkylating Chemo	NA
gbm_tcga_pub2013	TCGA-02-0338	TCGA-02-0338-01	41.7	Glioma	Glioblastoma Multiforme	5.5	1:Recurred/Progressed	Proneural	0.0219	non-G-CIMP	NA	NA	NA	NA	GBM	10.6	1:DECEASED	1	Primary	Male	Matched	Standard Radiation	NA
gbm_tcga_pub2013	TCGA-02-0339	TCGA-02-0339-01	67.1	Glioma	Glioblastoma Multiforme	4.9	1:Recurred/Progressed	Proneural	0.1076	non-G-CIMP	NA	NA	NA	NA	GBM	12.4	1:DECEASED	1	Primary	Male	Matched	Nonstandard Radiation	NA
gbm_tcga_pub2013	TCGA-02-0422	TCGA-02-0422-01	50.3	Glioma	Glioblastoma Multiforme	4.1	1:Recurred/Progressed	Classical	0.1372	non-G-CIMP	NA	NA	NA	NA	GBM	14.5	1:DECEASED	1	Primary	Male	Matched	Nonstandard Radiation	NA
gbm_tcga_pub2013	TCGA-02-0430	TCGA-02-0430-01	67.5	Glioma	Glioblastoma Multiforme	10.6	0:DiseaseFree	Classical	0.1828	non-G-CIMP	NA	NA	NA	NA	GBM	10.6	1:DECEASED	1	Primary	Female	Matched	Standard Radiation	NA
gbm_tcga_pub2013	TCGA-02-0432	TCGA-02-0432-01	36.3	Glioma	Glioblastoma Multiforme	34.6	1:Recurred/Progressed	G-CIMP	0.1351	G-CIMP	NA	NA	NA	NA	GBM	47.1	1:DECEASED	1	Primary	Male	Matched	Standard Radiation, Alkylating Chemo	NA
gbm_tcga_pub2013	TCGA-02-0439	TCGA-02-0439-01	70.2	Glioma	Glioblastoma Multiforme	0.4	1:Recurred/Progressed	Proneural	NA	non-G-CIMP	NA	NA	NA	NA	GBM	0.7	1:DECEASED	1	Primary	Female	Matched	Nonstandard Radiation	NA
gbm_tcga_pub2013	TCGA-02-0440	TCGA-02-0440-01	62.9	Glioma	Glioblastoma Multiforme	7	1:Recurred/Progressed	Proneural	0.1499	non-G-CIMP	NA	NA	NA	NA	GBM	11.3	1:DECEASED	1	Primary	Male	Matched	Standard Radiation	NA
gbm_tcga_pub2013	TCGA-02-0446	TCGA-02-0446-01	61.7	Glioma	Glioblastoma Multiforme	0.5	1:Recurred/Progressed	Proneural	0.1934	non-G-CIMP	NA	NA	NA	NA	GBM	9.2	1:DECEASED	1	Primary	Male	Matched	Nonstandard Radiation	NA
gbm_tcga_pub2013	TCGA-02-0451	TCGA-02-0451-01	62	Glioma	Glioblastoma Multiforme	14	1:Recurred/Progressed	Neural	0.2174	non-G-CIMP	NA	NA	NA	NA	GBM	16.2	1:DECEASED	1	Primary	Female	Matched	Nonstandard Radiation, Alkylating Chemo	NA
gbm_tcga_pub2013	TCGA-02-0456	TCGA-02-0456-01	67.9	Glioma	Glioblastoma Multiforme	0.4	1:Recurred/Progressed	Mesenchymal	0.2084	non-G-CIMP	NA	NA	NA	NA	GBM	3.4	1:DECEASED	1	Primary	Female	Matched	Nonstandard Radiation	NA
gbm_tcga_pub2013	TCGA-02-2466	TCGA-02-2466-01	61.5	Glioma	Glioblastoma Multiforme	4.2	1:Recurred/Progressed	Proneural	0.3380	non-G-CIMP	WT	CL_6	UNMETHYLATED	NA	GBM	16.8	1:DECEASED	1	Primary	Male	Matched	TMZ Chemoradiation, TMZ Chemo	NA
gbm_tcga_pub2013	TCGA-02-2470	TCGA-02-2470-01	57.5	Glioma	Glioblastoma Multiforme	6	1:Recurred/Progressed	Mesenchymal	0.1140	non-G-CIMP	WT	CL_1	UNMETHYLATED	48	GBM	12.9	1:DECEASED	1	Primary	Male	Matched	TMZ Chemoradiation, TMZ Chemo	1.6
gbm_tcga_pub2013	TCGA-02-2483	TCGA-02-2483-01	43.7	Glioma	Glioblastoma Multiforme	15.3	0:DiseaseFree	G-CIMP	0.2253	G-CIMP	R132H	G-CIMP	METHYLATED	37	GBM	15.3	0:LIVING	1	Primary	Male	Matched	TMZ Chemoradiation, TMZ Chemo	1.233333333
gbm_tcga_pub2013	TCGA-02-2485	TCGA-02-2485-01	53.4	Glioma	Glioblastoma Multiforme	6.1	1:Recurred/Progressed	Classical	0.1883	non-G-CIMP	WT	CL_4	UNMETHYLATED	43	GBM	15.4	0:LIVING	1	Primary	Male	Matched	TMZ Chemoradiation, TMZ Chemo	1.433333333
gbm_tcga_pub2013	TCGA-02-2486	TCGA-02-2486-01	64	Glioma	Glioblastoma Multiforme	16.2	0:DiseaseFree	Mesenchymal	0.2043	non-G-CIMP	WT	CL_3	UNMETHYLATED	44	GBM	16.2	0:LIVING	1	Primary	Male	Matched	TMZ Chemoradiation, TMZ Chemo	1.466666667
gbm_tcga_pub2013	TCGA-06-0119	TCGA-06-0119-01	NA	Glioma	Glioblastoma Multiforme	NA	NA	NA	NA	NA	NA	NA	NA	69	GBM	NA	NA	1	NA	NA	Matched	NA	2.3
gbm_tcga_pub2013	TCGA-06-0122	TCGA-06-0122-01	84.8	Glioma	Glioblastoma Multiforme	6.1	0:DiseaseFree	Mesenchymal	0.1992	non-G-CIMP	WT	CL_4	UNMETHYLATED	54	GBM	6.1	1:DECEASED	1	Primary	Female	Matched	Unspecified Radiation	1.8
gbm_tcga_pub2013	TCGA-06-0124	TCGA-06-0124-01	67.3	Glioma	Glioblastoma Multiforme	20.4	0:DiseaseFree	Mesenchymal	0.1745	non-G-CIMP	WT	CL_2	METHYLATED	37	GBM	20.4	1:DECEASED	1	Primary	Male	Matched	Unspecified Radiation, TMZ Chemo	1.233333333
gbm_tcga_pub2013	TCGA-06-0125	TCGA-06-0125-01	63.9	Glioma	Glioblastoma Multiforme	26.2	1:Recurred/Progressed	Classical	0.1553	non-G-CIMP	WT	CL_4	METHYLATED	53	GBM	47.6	1:DECEASED	1	Primary	Female	Matched	TMZ Chemoradiation, TMZ Chemo	1.733333333
gbm_tcga_pub2013	TCGA-06-0126	TCGA-06-0126-01	86.6	Glioma	Glioblastoma Multiforme	6.9	0:DiseaseFree	Classical	0.1660	non-G-CIMP	WT	CL_3	UNMETHYLATED	33	GBM	6.9	1:DECEASED	1	Primary	Male	Matched	Unspecified Radiation	1.1
gbm_tcga_pub2013	TCGA-06-0127	TCGA-06-0127-01	67.1	Glioma	Glioblastoma Multiforme	3	1:Recurred/Progressed	Classical	0.1016	non-G-CIMP	WT	NA	NA	NA	GBM	3.9	1:DECEASED	1	Primary	Male	Matched	Standard Radiation	NA
gbm_tcga_pub2013	TCGA-06-0128	TCGA-06-0128-01	66.3	Glioma	Glioblastoma Multiforme	6.2	1:Recurred/Progressed	G-CIMP	0.1645	G-CIMP	R132H	G-CIMP	METHYLATED	44	GBM	22.7	1:DECEASED	1	Primary	Male	Matched	Standard Radiation, TMZ Chemo	1.466666667
gbm_tcga_pub2013	TCGA-06-0129	TCGA-06-0129-01	30.9	Glioma	Glioblastoma Multiforme	4.8	1:Recurred/Progressed	G-CIMP	0.1275	G-CIMP	R132H	G-CIMP	METHYLATED	37	GBM	33.7	1:DECEASED	1	Primary	Male	Matched	TMZ Chemoradiation, TMZ Chemo	1.233333333
gbm_tcga_pub2013	TCGA-06-0130	TCGA-06-0130-01	54.2	Glioma	Glioblastoma Multiforme	8	1:Recurred/Progressed	Mesenchymal	0.2557	non-G-CIMP	WT	CL_1	UNMETHYLATED	21	GBM	13	1:DECEASED	1	Primary	Male	Matched	TMZ Chemoradiation, TMZ Chemo	0.7
gbm_tcga_pub2013	TCGA-06-0132	TCGA-06-0132-01	49.6	Glioma	Glioblastoma Multiforme	15.9	1:Recurred/Progressed	Neural	0.0840	non-G-CIMP	WT	NA	NA	18	GBM	25.4	1:DECEASED	1	Primary	Male	Matched	Standard Radiation, TMZ Chemo	0.6
gbm_tcga_pub2013	TCGA-06-0133	TCGA-06-0133-01	64.1	Glioma	Glioblastoma Multiforme	2.6	1:Recurred/Progressed	Neural	0.2744	non-G-CIMP	WT	CL_2	UNMETHYLATED	NA	GBM	14.3	1:DECEASED	1	Primary	Male	Matched	TMZ Chemoradiation, TMZ Chemo	NA
gbm_tcga_pub2013	TCGA-06-0137	TCGA-06-0137-01	63.7	Glioma	Glioblastoma Multiforme	16	1:Recurred/Progressed	Classical	0.1517	non-G-CIMP	WT	CL_3	UNMETHYLATED	51	GBM	26.7	1:DECEASED	1	Primary	Female	Matched	Standard Radiation, Alkylating Chemo	1.7
gbm_tcga_pub2013	TCGA-06-0138	TCGA-06-0138-01	43.1	Glioma	Glioblastoma Multiforme	13	1:Recurred/Progressed	Neural	0.1360	non-G-CIMP	WT	NA	NA	NA	GBM	24.2	1:DECEASED	1	Primary	Male	Matched	Standard Radiation, TMZ Chemo	NA
gbm_tcga_pub2013	TCGA-06-0139	TCGA-06-0139-01	40.3	Glioma	Glioblastoma Multiforme	5	1:Recurred/Progressed	Mesenchymal	0.0000	non-G-CIMP	WT	CL_1	UNMETHYLATED	3	GBM	11.9	1:DECEASED	1	Primary	Male	Matched	Standard Radiation, TMZ Chemo	0.1
gbm_tcga_pub2013	TCGA-06-0140	TCGA-06-0140-01	NA	Glioma	Glioblastoma Multiforme	NA	NA	NA	NA	NA	NA	NA	NA	42	GBM	NA	NA	1	NA	NA	Matched	NA	1.4
gbm_tcga_pub2013	TCGA-06-0141	TCGA-06-0141-01	62.8	Glioma	Glioblastoma Multiforme	4.8	1:Recurred/Progressed	Mesenchymal	0.0000	non-G-CIMP	WT	CL_1	UNMETHYLATED	17	GBM	10.3	1:DECEASED	1	Primary	Male	Matched	TMZ Chemoradiation, TMZ Chemo	0.566666667
gbm_tcga_pub2013	TCGA-06-0142	TCGA-06-0142-01	NA	Glioma	Glioblastoma Multiforme	NA	NA	NA	NA	NA	NA	NA	NA	47	GBM	NA	NA	1	NA	NA	Matched	NA	1.566666667
gbm_tcga_pub2013	TCGA-06-0143	TCGA-06-0143-01	58.5	Glioma	Glioblastoma Multiforme	8.7	1:Recurred/Progressed	Mesenchymal	0.1287	non-G-CIMP	WT	CL_1	UNMETHYLATED	NA	GBM	11.7	1:DECEASED	1	Primary	Male	Matched	Standard Radiation, TMZ Chemo	NA
gbm_tcga_pub2013	TCGA-06-0145	TCGA-06-0145-01	53.8	Glioma	Glioblastoma Multiforme	2.3	0:DiseaseFree	Classical	0.1510	non-G-CIMP	WT	CL_4	METHYLATED	66	GBM	2.3	1:DECEASED	1	Primary	Female	Matched	Unspecified Radiation	2.2
gbm_tcga_pub2013	TCGA-06-0146	TCGA-06-0146-01	33.5	Glioma	Glioblastoma Multiforme	17.4	1:Recurred/Progressed	G-CIMP	0.0952	G-CIMP	NA	NA	NA	NA	GBM	20.1	1:DECEASED	1	Primary	Female	Matched	Alkylating Chemoradiation, Alkylating Chemo	NA
gbm_tcga_pub2013	TCGA-06-0147	TCGA-06-0147-01	51.3	Glioma	Glioblastoma Multiforme	17.8	0:DiseaseFree	Mesenchymal	0.0000	non-G-CIMP	WT	CL_2	METHYLATED	NA	GBM	17.8	1:DECEASED	1	Primary	Female	Matched	Standard Radiation, TMZ Chemo	NA
gbm_tcga_pub2013	TCGA-06-0148	TCGA-06-0148-01	76.2	Glioma	Glioblastoma Multiforme	6.2	1:Recurred/Progressed	Classical	0.1565	non-G-CIMP	WT	CL_3	UNMETHYLATED	NA	GBM	10.1	1:DECEASED	1	Primary	Male	Matched	Standard Radiation	NA
gbm_tcga_pub2013	TCGA-06-0149	TCGA-06-0149-01	74.8	Glioma	Glioblastoma Multiforme	6.7	1:Recurred/Progressed	Mesenchymal	0.1783	non-G-CIMP	NA	NA	NA	NA	GBM	8.6	1:DECEASED	1	Primary	Female	Matched	Standard Radiation, TMZ Chemo	NA
gbm_tcga_pub2013	TCGA-06-0151	TCGA-06-0151-01	NA	Glioma	Glioblastoma Multiforme	NA	NA	NA	NA	NA	NA	NA	NA	27	GBM	NA	NA	1	NA	NA	Matched	NA	0.9
gbm_tcga_pub2013	TCGA-06-0152	TCGA-06-0152-01	68	Glioma	Glioblastoma Multiforme	9.8	1:Recurred/Progressed	Mesenchymal	0.2478	non-G-CIMP	WT	NA	NA	49	GBM	12.3	1:DECEASED	1	Primary	Male	Matched	Nonstandard Radiation	1.633333333
gbm_tcga_pub2013	TCGA-06-0154	TCGA-06-0154-01	54.8	Glioma	Glioblastoma Multiforme	6.8	1:Recurred/Progressed	Mesenchymal	0.1462	non-G-CIMP	WT	NA	NA	44	GBM	13.9	1:DECEASED	1	Primary	Male	Matched	Standard Radiation	1.466666667
gbm_tcga_pub2013	TCGA-06-0155	TCGA-06-0155-01	61.6	Glioma	Glioblastoma Multiforme	8.4	1:Recurred/Progressed	Mesenchymal	0.1303	non-G-CIMP	WT	CL_3	UNMETHYLATED	55	GBM	10.5	1:DECEASED	1	Primary	Male	Matched	Standard Radiation, Alkylating Chemo	1.833333333
gbm_tcga_pub2013	TCGA-06-0156	TCGA-06-0156-01	57.3	Glioma	Glioblastoma Multiforme	5.9	0:DiseaseFree	Proneural	NA	non-G-CIMP	WT	NA	NA	NA	GBM	5.9	1:DECEASED	1	Primary	Male	Matched	Standard Radiation	NA
gbm_tcga_pub2013	TCGA-06-0157	TCGA-06-0157-01	63.3	Glioma	Glioblastoma Multiforme	3.2	0:DiseaseFree	Classical	0.1501	non-G-CIMP	WT	NA	NA	37	GBM	3.2	1:DECEASED	1	Primary	Female	Matched	Standard Radiation	1.233333333
gbm_tcga_pub2013	TCGA-06-0158	TCGA-06-0158-01	73.5	Glioma	Glioblastoma Multiforme	3	1:Recurred/Progressed	Classical	0.1777	non-G-CIMP	WT	NA	NA	38	GBM	10.8	1:DECEASED	1	Primary	Male	Matched	Standard Radiation, Alkylating Chemo	1.266666667
gbm_tcga_pub2013	TCGA-06-0162	TCGA-06-0162-01	47.3	Glioma	Glioblastoma Multiforme	3.4	0:DiseaseFree	Neural	0.3592	non-G-CIMP	NA	NA	NA	NA	GBM	3.4	1:DECEASED	1	Primary	Female	Matched	Nonstandard Radiation	NA
gbm_tcga_pub2013	TCGA-06-0164	TCGA-06-0164-01	47.9	Glioma	Glioblastoma Multiforme	47	1:Recurred/Progressed	Mesenchymal	0.2224	NA	NA	NA	NA	NA	GBM	56.9	1:DECEASED	1	Primary	Male	Matched	Standard Radiation, Alkylating Chemo	NA
gbm_tcga_pub2013	TCGA-06-0165	TCGA-06-0165-01	NA	Glioma	Glioblastoma Multiforme	NA	NA	NA	NA	NA	NA	NA	NA	9	GBM	NA	NA	1	NA	NA	Matched	NA	0.3
gbm_tcga_pub2013	TCGA-06-0166	TCGA-06-0166-01	51.8	Glioma	Glioblastoma Multiforme	2.2	1:Recurred/Progressed	Proneural	0.3618	non-G-CIMP	WT	NA	NA	35	GBM	5.9	1:DECEASED	1	Primary	Male	Matched	Standard Radiation, Alkylating Chemo	1.166666667
gbm_tcga_pub2013	TCGA-06-0167	TCGA-06-0167-01	NA	Glioma	Glioblastoma Multiforme	NA	NA	NA	NA	NA	NA	NA	NA	4	GBM	NA	NA	1	NA	NA	Matched	NA	0.133333333
gbm_tcga_pub2013	TCGA-06-0168	TCGA-06-0168-01	59.6	Glioma	Glioblastoma Multiforme	15.2	1:Recurred/Progressed	Mesenchymal	0.2600	non-G-CIMP	WT	NA	NA	35	GBM	19.7	1:DECEASED	1	Primary	Female	Matched	TMZ Chemoradiation, TMZ Chemo	1.133333333
gbm_tcga_pub2013	TCGA-06-0169	TCGA-06-0169-01	68.8	Glioma	Glioblastoma Multiforme	3	1:Recurred/Progressed	Mesenchymal	0.1306	non-G-CIMP	WT	CL_2	UNMETHYLATED	44	GBM	3.3	1:DECEASED	1	Primary	Male	Matched	TMZ Chemoradiation, TMZ Chemo	1.466666667
gbm_tcga_pub2013	TCGA-06-0171	TCGA-06-0171-01	65.9	Glioma	Glioblastoma Multiforme	3.8	1:Recurred/Progressed	Neural	0.2447	non-G-CIMP	WT	NA	NA	45	GBM	13.1	1:DECEASED	1	Primary	Male	Matched	Nonstandard Radiation, TMZ Chemo	1.5
gbm_tcga_pub2013	TCGA-06-0173	TCGA-06-0173-01	72.7	Glioma	Glioblastoma Multiforme	4.5	0:DiseaseFree	Neural	0.1634	non-G-CIMP	WT	NA	NA	61	GBM	4.5	1:DECEASED	1	Primary	Female	Matched	Unspecified Radiation	2.033333333
gbm_tcga_pub2013	TCGA-06-0174	TCGA-06-0174-01	54.3	Glioma	Glioblastoma Multiforme	1.5	1:Recurred/Progressed	Proneural	0.1328	non-G-CIMP	WT	NA	NA	73	GBM	3.2	1:DECEASED	1	Primary	Male	Matched	Nonstandard Radiation	2.433333333
gbm_tcga_pub2013	TCGA-06-0175	TCGA-06-0175-01	70	Glioma	Glioblastoma Multiforme	1.3	1:Recurred/Progressed	Mesenchymal	0.2598	non-G-CIMP	NA	NA	NA	NA	GBM	4	1:DECEASED	1	Primary	Male	Matched	Standard Radiation	NA
gbm_tcga_pub2013	TCGA-06-0176	TCGA-06-0176-01	35	Glioma	Glioblastoma Multiforme	1.3	1:Recurred/Progressed	Mesenchymal	0.0655	non-G-CIMP	WT	NA	NA	NA	GBM	51.3	0:LIVING	1	Primary	Male	Matched	Standard Radiation, TMZ Chemo	NA
gbm_tcga_pub2013	TCGA-06-0177	TCGA-06-0177-01	64.3	Glioma	Glioblastoma Multiforme	4.1	0:DiseaseFree	Proneural	0.4507	non-G-CIMP	NA	NA	NA	NA	GBM	4.1	1:DECEASED	1	Primary	Male	Matched	Unspecified Radiation	NA
gbm_tcga_pub2013	TCGA-06-0178	TCGA-06-0178-01	39	Glioma	Glioblastoma Multiforme	6.3	1:Recurred/Progressed	Neural	0.0003	NA	WT	NA	NA	3	GBM	54	0:LIVING	1	Primary	Male	Matched	TMZ Chemoradiation, TMZ Chemo	0.1
gbm_tcga_pub2013	TCGA-06-0179	TCGA-06-0179-01	64.2	Glioma	Glioblastoma Multiforme	8.2	1:Recurred/Progressed	Neural	0.1411	non-G-CIMP	NA	NA	NA	NA	GBM	20.3	1:DECEASED	1	Primary	Male	Matched	Standard Radiation, TMZ Chemo	NA
gbm_tcga_pub2013	TCGA-06-0182	TCGA-06-0182-01	76.6	Glioma	Glioblastoma Multiforme	3.7	0:DiseaseFree	Neural	0.2840	non-G-CIMP	NA	NA	NA	NA	GBM	3.7	1:DECEASED	1	Primary	Male	Matched	Unspecified Radiation	NA
gbm_tcga_pub2013	TCGA-06-0184	TCGA-06-0184-01	63.8	Glioma	Glioblastoma Multiforme	40.4	0:DiseaseFree	Mesenchymal	0.2877	non-G-CIMP	WT	NA	NA	36	GBM	40.4	0:LIVING	1	Primary	Male	Matched	Standard Radiation, TMZ Chemo	1.2
gbm_tcga_pub2013	TCGA-06-0185	TCGA-06-0185-01	54.5	Glioma	Glioblastoma Multiforme	23.4	1:Recurred/Progressed	Neural	0.2282	non-G-CIMP	WT	NA	NA	47	GBM	37	0:LIVING	1	Primary	Male	Matched	TMZ Chemoradiation, TMZ Chemo	1.566666667
gbm_tcga_pub2013	TCGA-06-0187	TCGA-06-0187-01	69.3	Glioma	Glioblastoma Multiforme	17.5	1:Recurred/Progressed	Classical	0.1799	non-G-CIMP	WT	NA	NA	NA	GBM	27.2	1:DECEASED	1	Primary	Male	Matched	Standard Radiation, TMZ Chemo	NA
gbm_tcga_pub2013	TCGA-06-0188	TCGA-06-0188-01	71.4	Glioma	Glioblastoma Multiforme	28.5	0:DiseaseFree	Neural	0.4548	non-G-CIMP	WT	NA	NA	32	GBM	28.5	0:LIVING	1	Primary	Male	Matched	Standard Radiation, TMZ Chemo	1.066666667
gbm_tcga_pub2013	TCGA-06-0189	TCGA-06-0189-01	55.6	Glioma	Glioblastoma Multiforme	15.4	0:DiseaseFree	Mesenchymal	0.0002	non-G-CIMP	WT	NA	NA	19	GBM	15.4	1:DECEASED	1	Primary	Male	Matched	Standard Radiation, TMZ Chemo	0.633333333
gbm_tcga_pub2013	TCGA-06-0190	TCGA-06-0190-01	62.5	Glioma	Glioblastoma Multiforme	2.9	1:Recurred/Progressed	Mesenchymal	0.1714	non-G-CIMP	WT	NA	NA	48	GBM	10.4	1:DECEASED	1	Primary	Male	Matched	Standard Radiation, TMZ Chemo	1.6
gbm_tcga_pub2013	TCGA-06-0192	TCGA-06-0192-01	58.2	Glioma	Glioblastoma Multiforme	18.3	0:DiseaseFree	Mesenchymal	0.1917	non-G-CIMP	WT	NA	NA	46	GBM	18.3	0:LIVING	1	Primary	Male	Matched	Standard Radiation	1.533333333
gbm_tcga_pub2013	TCGA-06-0194	TCGA-06-0194-01	37.9	Glioma	Glioblastoma Multiforme	4.1	1:Recurred/Progressed	Mesenchymal	0.1414	non-G-CIMP	NA	NA	NA	NA	GBM	4.7	1:DECEASED	1	Primary	Female	Matched	Unspecified Radiation	NA
gbm_tcga_pub2013	TCGA-06-0195	TCGA-06-0195-01	63.3	Glioma	Glioblastoma Multiforme	4.8	1:Recurred/Progressed	Neural	0.4763	non-G-CIMP	WT	NA	NA	55	GBM	7.4	1:DECEASED	1	Primary	Male	Matched	Nonstandard Radiation	1.833333333
gbm_tcga_pub2013	TCGA-06-0197	TCGA-06-0197-01	66	Glioma	Glioblastoma Multiforme	1.5	1:Recurred/Progressed	Mesenchymal	0.1908	non-G-CIMP	WT	NA	NA	NA	GBM	5.5	1:DECEASED	1	Primary	Female	Matched	Unspecified Radiation	NA
gbm_tcga_pub2013	TCGA-06-0201	TCGA-06-0201-01	51.1	Glioma	Glioblastoma Multiforme	0.4	0:DiseaseFree	Mesenchymal	0.1551	NA	WT	NA	NA	NA	GBM	0.4	1:DECEASED	1	Primary	Female	Matched	Unspecified Radiation	NA
gbm_tcga_pub2013	TCGA-06-0206	TCGA-06-0206-01	40.9	Glioma	Glioblastoma Multiforme	3.5	1:Recurred/Progressed	Mesenchymal	0.1871	non-G-CIMP	WT	NA	NA	NA	GBM	7.6	1:DECEASED	1	Primary	Male	Matched	Unspecified Radiation, Alkylating Chemo	NA
gbm_tcga_pub2013	TCGA-06-0208	TCGA-06-0208-01	52.3	Glioma	Glioblastoma Multiforme	4.9	1:Recurred/Progressed	Neural	0.1386	non-G-CIMP	WT	NA	NA	NA	GBM	8.4	1:DECEASED	1	Primary	Female	Matched	Nonstandard Radiation	NA
gbm_tcga_pub2013	TCGA-06-0209	TCGA-06-0209-01	76.3	Glioma	Glioblastoma Multiforme	7.6	0:DiseaseFree	NA	0.4549	non-G-CIMP	WT	NA	NA	59	GBM	7.6	1:DECEASED	1	Primary	Male	Matched	Standard Radiation	1.966666667
gbm_tcga_pub2013	TCGA-06-0210	TCGA-06-0210-01	72.8	Glioma	Glioblastoma Multiforme	2.2	1:Recurred/Progressed	Mesenchymal	0.1550	non-G-CIMP	WT	NA	NA	41	GBM	7.4	1:DECEASED	1	Primary	Female	Matched	Standard Radiation	1.333333333
gbm_tcga_pub2013	TCGA-06-0211	TCGA-06-0211-01	48	Glioma	Glioblastoma Multiforme	1.7	1:Recurred/Progressed	Classical	0.2231	non-G-CIMP	WT	NA	NA	47	GBM	11.8	1:DECEASED	1	Primary	Male	Matched	Standard Radiation, Alkylating Chemo	1.566666667
gbm_tcga_pub2013	TCGA-06-0213	TCGA-06-0213-01	55.1	Glioma	Glioblastoma Multiforme	0.5	0:DiseaseFree	Neural	0.1339	non-G-CIMP	WT	NA	NA	41	GBM	0.5	1:DECEASED	1	Primary	Female	Matched	Unspecified Radiation	1.366666667
gbm_tcga_pub2013	TCGA-06-0214	TCGA-06-0214-01	66.2	Glioma	Glioblastoma Multiforme	1.6	1:Recurred/Progressed	Neural	0.2084	non-G-CIMP	WT	NA	NA	46	GBM	15	1:DECEASED	1	Primary	Male	Matched	Standard Radiation	1.533333333
gbm_tcga_pub2013	TCGA-06-0216	TCGA-06-0216-01	61.7	Glioma	Glioblastoma Multiforme	5.8	1:Recurred/Progressed	Proneural	0.5748	non-G-CIMP	WT	NA	NA	35	GBM	24.2	1:DECEASED	1	Primary	Female	Matched	Standard Radiation	1.166666667
gbm_tcga_pub2013	TCGA-06-0219	TCGA-06-0219-01	67	Glioma	Glioblastoma Multiforme	0.7	0:DiseaseFree	Neural	0.1737	non-G-CIMP	WT	NA	NA	29	GBM	0.7	1:DECEASED	1	Primary	Male	Matched	Unspecified Radiation	0.966666667
gbm_tcga_pub2013	TCGA-06-0221	TCGA-06-0221-01	31	Glioma	Glioblastoma Multiforme	8.5	1:Recurred/Progressed	Neural	0.1805	G-CIMP	R132G	NA	NA	30	GBM	19.8	1:DECEASED	1	Primary	Male	Matched	Standard Radiation	1
gbm_tcga_pub2013	TCGA-06-0237	TCGA-06-0237-01	75.9	Glioma	Glioblastoma Multiforme	13.6	0:DiseaseFree	Neural	0.2687	non-G-CIMP	WT	NA	NA	28	GBM	13.6	1:DECEASED	1	Primary	Female	Matched	TMZ Chemoradiation, TMZ Chemo	0.933333333
gbm_tcga_pub2013	TCGA-06-0238	TCGA-06-0238-01	46.6	Glioma	Glioblastoma Multiforme	10.2	1:Recurred/Progressed	Proneural	0.1682	non-G-CIMP	WT	NA	NA	33	GBM	13.3	1:DECEASED	1	Primary	Male	Matched	TMZ Chemoradiation, TMZ Chemo	1.1
gbm_tcga_pub2013	TCGA-06-0240	TCGA-06-0240-01	NA	Glioma	Glioblastoma Multiforme	NA	NA	NA	NA	NA	NA	NA	NA	13	GBM	NA	NA	1	NA	NA	Matched	NA	0.433333333
gbm_tcga_pub2013	TCGA-06-0241	TCGA-06-0241-01	66	Glioma	Glioblastoma Multiforme	6.4	1:Recurred/Progressed	Proneural	0.1702	non-G-CIMP	WT	NA	NA	39	GBM	15	0:LIVING	1	Primary	Female	Matched	Standard Radiation	1.3
gbm_tcga_pub2013	TCGA-06-0394	TCGA-06-0394-01	51.8	Glioma	Glioblastoma Multiforme	2.9	1:Recurred/Progressed	Classical	0.1428	non-G-CIMP	NA	NA	NA	NA	GBM	10.8	1:DECEASED	1	Primary	Male	Matched	Nonstandard Radiation, Alkylating Chemo	NA
gbm_tcga_pub2013	TCGA-06-0397	TCGA-06-0397-01	57.5	Glioma	Glioblastoma Multiforme	4	0:DiseaseFree	Mesenchymal	0.1804	non-G-CIMP	NA	NA	NA	NA	GBM	4	1:DECEASED	1	Primary	Female	Matched	Nonstandard Radiation, Alkylating Chemo	NA
gbm_tcga_pub2013	TCGA-06-0402	TCGA-06-0402-01	71.3	Glioma	Glioblastoma Multiforme	0.3	0:DiseaseFree	Classical	0.1842	non-G-CIMP	NA	NA	NA	NA	GBM	0.3	1:DECEASED	1	Primary	Male	Matched	Unspecified Radiation	NA
gbm_tcga_pub2013	TCGA-06-0409	TCGA-06-0409-01	43.9	Glioma	Glioblastoma Multiforme	11	1:Recurred/Progressed	Mesenchymal	0.3387	non-G-CIMP	NA	NA	NA	NA	GBM	72.4	1:DECEASED	1	Primary	Male	Matched	Standard Radiation, Alkylating Chemo	NA
gbm_tcga_pub2013	TCGA-06-0410	TCGA-06-0410-01	76.9	Glioma	Glioblastoma Multiforme	4.7	0:DiseaseFree	Proneural	0.4775	non-G-CIMP	NA	NA	NA	NA	GBM	4.7	1:DECEASED	1	Primary	Female	Matched	Unspecified Radiation	NA
gbm_tcga_pub2013	TCGA-06-0412	TCGA-06-0412-01	56.5	Glioma	Glioblastoma Multiforme	4.3	1:Recurred/Progressed	Mesenchymal	0.1628	non-G-CIMP	NA	NA	NA	NA	GBM	9.6	1:DECEASED	1	Primary	Female	Matched	Nonstandard Radiation	NA
gbm_tcga_pub2013	TCGA-06-0413	TCGA-06-0413-01	77.8	Glioma	Glioblastoma Multiforme	3.2	0:DiseaseFree	Proneural	0.1698	non-G-CIMP	NA	NA	NA	NA	GBM	3.2	1:DECEASED	1	Primary	Female	Matched	Unspecified Radiation	NA
gbm_tcga_pub2013	TCGA-06-0414	TCGA-06-0414-01	63.6	Glioma	Glioblastoma Multiforme	33.3	1:Recurred/Progressed	Proneural	0.5239	non-G-CIMP	NA	NA	NA	NA	GBM	35.1	1:DECEASED	1	Primary	Male	Matched	Nonstandard Radiation, Alkylating Chemo	NA
gbm_tcga_pub2013	TCGA-06-0644	TCGA-06-0644-01	71.9	Glioma	Glioblastoma Multiforme	2.8	1:Recurred/Progressed	Mesenchymal	0.1618	non-G-CIMP	WT	NA	NA	36	GBM	12.3	0:LIVING	1	Primary	Male	Matched	Standard Radiation, TMZ Chemo	1.2
gbm_tcga_pub2013	TCGA-06-0645	TCGA-06-0645-01	56	Glioma	Glioblastoma Multiforme	5.8	0:DiseaseFree	Mesenchymal	0.1504	non-G-CIMP	WT	NA	NA	33	GBM	5.8	1:DECEASED	1	Primary	Female	Matched	Unspecified Radiation	1.1
gbm_tcga_pub2013	TCGA-06-0646	TCGA-06-0646-01	61	Glioma	Glioblastoma Multiforme	3	1:Recurred/Progressed	Proneural	0.1651	non-G-CIMP	WT	NA	NA	28	GBM	5.8	1:DECEASED	1	Primary	Male	Matched	TMZ Chemoradiation, TMZ Chemo	0.933333333
gbm_tcga_pub2013	TCGA-06-0648	TCGA-06-0648-01	78	Glioma	Glioblastoma Multiforme	6.6	1:Recurred/Progressed	Proneural	0.1830	non-G-CIMP	WT	NA	NA	46	GBM	9.8	1:DECEASED	1	Primary	Male	Matched	Standard Radiation, TMZ Chemo	1.533333333
gbm_tcga_pub2013	TCGA-06-0649	TCGA-06-0649-01	73.4	Glioma	Glioblastoma Multiforme	2.1	0:DiseaseFree	Neural	0.2981	non-G-CIMP	WT	NA	NA	69	GBM	2.1	1:DECEASED	1	Primary	Female	Matched	Unspecified Radiation	2.3
gbm_tcga_pub2013	TCGA-06-0650	TCGA-06-0650-01	39.9	Glioma	Glioblastoma Multiforme	11.5	1:Recurred/Progressed	Mesenchymal	0.0010	non-G-CIMP	WT	CL_1	NA	25	GBM	23.6	1:DECEASED	1	Primary	Female	Matched	TMZ Chemoradiation, TMZ Chemo	0.833333333
gbm_tcga_pub2013	TCGA-06-0686	TCGA-06-0686-01	53.4	Glioma	Glioblastoma Multiforme	5.2	1:Recurred/Progressed	Proneural	0.2470	non-G-CIMP	WT	NA	NA	47	GBM	9.4	0:LIVING	1	Primary	Male	Matched	Standard Radiation, TMZ Chemo	1.566666667
gbm_tcga_pub2013	TCGA-06-0743	TCGA-06-0743-01	69.6	Glioma	Glioblastoma Multiforme	5.8	1:Recurred/Progressed	Classical	0.1855	non-G-CIMP	WT	NA	NA	66	GBM	22.3	0:LIVING	1	Primary	Male	Matched	Standard Radiation	2.2
gbm_tcga_pub2013	TCGA-06-0744	TCGA-06-0744-01	67	Glioma	Glioblastoma Multiforme	19.5	0:DiseaseFree	Classical	0.1878	non-G-CIMP	WT	NA	NA	51	GBM	19.5	0:LIVING	1	Primary	Male	Matched	Standard Radiation, TMZ Chemo	1.7
gbm_tcga_pub2013	TCGA-06-0745	TCGA-06-0745-01	59.9	Glioma	Glioblastoma Multiforme	3	1:Recurred/Progressed	Proneural	0.2292	non-G-CIMP	WT	NA	NA	34	GBM	7.8	1:DECEASED	1	Primary	Male	Matched	Standard Radiation	1.133333333
gbm_tcga_pub2013	TCGA-06-0747	TCGA-06-0747-01	53.8	Glioma	Glioblastoma Multiforme	2.7	0:DiseaseFree	Classical	0.1674	non-G-CIMP	WT	NA	NA	53	GBM	2.7	1:DECEASED	1	Primary	Female	Matched	Standard Radiation	1.766666667
gbm_tcga_pub2013	TCGA-06-0749	TCGA-06-0749-01	50.8	Glioma	Glioblastoma Multiforme	2.7	0:DiseaseFree	Neural	0.1563	non-G-CIMP	WT	NA	NA	42	GBM	2.7	1:DECEASED	1	Primary	Male	Matched	Nonstandard Radiation	1.4
gbm_tcga_pub2013	TCGA-06-0750	TCGA-06-0750-01	43.9	Glioma	Glioblastoma Multiforme	0.9	0:DiseaseFree	Mesenchymal	0.1925	non-G-CIMP	WT	NA	NA	29	GBM	0.9	1:DECEASED	1	Primary	Male	Matched	Unspecified Radiation	0.966666667
gbm_tcga_pub2013	TCGA-06-0875	TCGA-06-0875-01	61.1	Glioma	Glioblastoma Multiforme	9.2	1:Recurred/Progressed	Proneural	0.2496	non-G-CIMP	WT	CL_6	UNMETHYLATED	49	GBM	9.2	0:LIVING	1	Primary	Female	Matched	Standard Radiation, TMZ Chemo	1.633333333
gbm_tcga_pub2013	TCGA-06-0876	TCGA-06-0876-01	72.2	Glioma	Glioblastoma Multiforme	8.9	0:DiseaseFree	Classical	0.1359	non-G-CIMP	WT	CL_2	METHYLATED	48	GBM	8.9	0:LIVING	1	Primary	Female	Matched	Standard Radiation, TMZ Chemo	1.6
gbm_tcga_pub2013	TCGA-06-0877	TCGA-06-0877-01	78.7	Glioma	Glioblastoma Multiforme	6.7	0:DiseaseFree	Classical	0.2759	non-G-CIMP	WT	CL_4	METHYLATED	49	GBM	6.7	0:LIVING	1	Primary	Male	Matched	Nonstandard Radiation	1.633333333
gbm_tcga_pub2013	TCGA-06-0878	TCGA-06-0878-01	74.8	Glioma	Glioblastoma Multiforme	2.2	1:Recurred/Progressed	Mesenchymal	0.2168	non-G-CIMP	WT	CL_1	UNMETHYLATED	30	GBM	7.2	0:LIVING	1	Primary	Male	Matched	TMZ Chemoradiation, TMZ Chemo	1
gbm_tcga_pub2013	TCGA-06-0879	TCGA-06-0879-01	52.4	Glioma	Glioblastoma Multiforme	23	1:Recurred/Progressed	Classical	0.2177	non-G-CIMP	WT	CL_3	METHYLATED	40	GBM	23	0:LIVING	1	Primary	Male	Matched	Standard Radiation, TMZ Chemo	1.333333333
gbm_tcga_pub2013	TCGA-06-0881	TCGA-06-0881-01	50	Glioma	Glioblastoma Multiforme	4.6	1:Recurred/Progressed	Mesenchymal	0.0011	non-G-CIMP	WT	CL_1	UNMETHYLATED	21	GBM	5.9	0:LIVING	1	Primary	Male	Matched	Standard Radiation, TMZ Chemo	0.7
gbm_tcga_pub2013	TCGA-06-0882	TCGA-06-0882-01	30.4	Glioma	Glioblastoma Multiforme	5.4	0:DiseaseFree	Neural	0.1664	non-G-CIMP	WT	CL_1	UNMETHYLATED	29	GBM	5.4	0:LIVING	1	Primary	Male	Matched	TMZ Chemoradiation, TMZ Chemo	0.966666667
gbm_tcga_pub2013	TCGA-06-0939	TCGA-06-0939-01	79.1	Glioma	Glioblastoma Multiforme	10.8	1:Recurred/Progressed	Neural	0.1352	non-G-CIMP	WT	CL_3	UNMETHYLATED	60	GBM	20.9	0:LIVING	1	Primary	Female	Matched	TMZ Chemoradiation, TMZ Chemo	2
gbm_tcga_pub2013	TCGA-06-1084	TCGA-06-1084-01	54.5	Glioma	Glioblastoma Multiforme	6.8	1:Recurred/Progressed	Mesenchymal	0.2901	non-G-CIMP	WT	CL_2	METHYLATED	NA	GBM	7.4	0:LIVING	1	Primary	Male	Matched	Standard Radiation, TMZ Chemo	NA
gbm_tcga_pub2013	TCGA-06-1086	TCGA-06-1086-01	42.8	Glioma	Glioblastoma Multiforme	6.8	0:DiseaseFree	Mesenchymal	0.3740	non-G-CIMP	NA	CL_6	UNMETHYLATED	NA	GBM	6.8	1:DECEASED	1	Primary	Male	Matched	Standard Radiation, TMZ Chemo	NA
gbm_tcga_pub2013	TCGA-06-1087	TCGA-06-1087-01	75.7	Glioma	Glioblastoma Multiforme	3.6	1:Recurred/Progressed	Proneural	0.5650	non-G-CIMP	WT	CL_6	UNMETHYLATED	NA	GBM	4	1:DECEASED	1	Primary	Male	Matched	TMZ Chemoradiation, TMZ Chemo	NA
gbm_tcga_pub2013	TCGA-06-1800	TCGA-06-1800-01	61.1	Glioma	Glioblastoma Multiforme	24.7	1:Recurred/Progressed	Mesenchymal	0.2443	non-G-CIMP	WT	CL_1	METHYLATED	NA	GBM	26.8	1:DECEASED	1	Primary	Male	Matched	Standard Radiation, TMZ Chemo	NA
gbm_tcga_pub2013	TCGA-06-1801	TCGA-06-1801-01	56.2	Glioma	Glioblastoma Multiforme	7.6	1:Recurred/Progressed	Proneural	0.1542	non-G-CIMP	WT	CL_1	UNMETHYLATED	NA	GBM	8.6	0:LIVING	1	Primary	Female	Matched	Standard Radiation, TMZ Chemo	NA
gbm_tcga_pub2013	TCGA-06-1802	TCGA-06-1802-01	61.7	Glioma	Glioblastoma Multiforme	2.7	1:Recurred/Progressed	Mesenchymal	0.1998	non-G-CIMP	NA	CL_3	METHYLATED	NA	GBM	7.9	0:LIVING	1	Primary	Male	Matched	Standard Radiation, TMZ Chemo	NA
gbm_tcga_pub2013	TCGA-06-1804	TCGA-06-1804-01	81.6	Glioma	Glioblastoma Multiforme	13.6	0:DiseaseFree	Classical	0.1633	non-G-CIMP	WT	CL_3	METHYLATED	50	GBM	13.6	1:DECEASED	1	Primary	Female	Matched	Unspecified Therapy	1.666666667
gbm_tcga_pub2013	TCGA-06-1805	TCGA-06-1805-01	28.9	Glioma	Glioblastoma Multiforme	4.2	0:DiseaseFree	G-CIMP	0.1020	G-CIMP	R132H	G-CIMP	UNMETHYLATED	NA	GBM	4.2	0:LIVING	1	Primary	Female	Matched	TMZ Chemoradiation, TMZ Chemo	NA
gbm_tcga_pub2013	TCGA-06-1806	TCGA-06-1806-01	NA	Glioma	Glioblastoma Multiforme	NA	NA	NA	NA	NA	NA	NA	NA	27	GBM	NA	NA	1	NA	NA	Matched	NA	0.9
gbm_tcga_pub2013	TCGA-06-2557	TCGA-06-2557-01	76.6	Glioma	Glioblastoma Multiforme	1.1	0:DiseaseFree	Mesenchymal	0.2655	non-G-CIMP	WT	CL_3	UNMETHYLATED	36	GBM	1.1	1:DECEASED	1	Primary	Male	Matched	Unspecified Radiation	1.2
gbm_tcga_pub2013	TCGA-06-2558	TCGA-06-2558-01	75.3	Glioma	Glioblastoma Multiforme	12.5	0:DiseaseFree	Proneural	0.2007	non-G-CIMP	WT	CL_1	UNMETHYLATED	54	GBM	12.5	1:DECEASED	1	Primary	Female	Matched	Standard Radiation	1.8
gbm_tcga_pub2013	TCGA-06-2559	TCGA-06-2559-01	83.7	Glioma	Glioblastoma Multiforme	4.9	0:DiseaseFree	Proneural	0.1216	non-G-CIMP	WT	CL_6	METHYLATED	48	GBM	4.9	1:DECEASED	1	Primary	Male	Matched	TMZ Chemoradiation, TMZ Chemo	1.6
gbm_tcga_pub2013	TCGA-06-2561	TCGA-06-2561-01	53.4	Glioma	Glioblastoma Multiforme	2.6	1:Recurred/Progressed	Mesenchymal	0.3097	non-G-CIMP	WT	CL_2	UNMETHYLATED	29	GBM	9.3	0:LIVING	1	Primary	Female	Matched	TMZ Chemoradiation, TMZ Chemo	0.966666667
gbm_tcga_pub2013	TCGA-06-2562	TCGA-06-2562-01	81.5	Glioma	Glioblastoma Multiforme	2.8	1:Recurred/Progressed	Mesenchymal	0.1989	non-G-CIMP	WT	CL_3	UNMETHYLATED	46	GBM	2.8	0:LIVING	1	Primary	Male	Matched	Nonstandard Radiation, TMZ Chemo	1.533333333
gbm_tcga_pub2013	TCGA-06-2563	TCGA-06-2563-01	72.9	Glioma	Glioblastoma Multiforme	8.5	0:DiseaseFree	Classical	0.1697	non-G-CIMP	WT	CL_4	METHYLATED	58	GBM	8.5	0:LIVING	1	Primary	Female	Matched	TMZ Chemoradiation, TMZ Chemo	1.933333333
gbm_tcga_pub2013	TCGA-06-2564	TCGA-06-2564-01	50.5	Glioma	Glioblastoma Multiforme	6	0:DiseaseFree	Classical	0.1122	non-G-CIMP	WT	CL_2	UNMETHYLATED	45	GBM	6	0:LIVING	1	Primary	Male	Matched	Nonstandard Radiation, TMZ Chemo	1.5
gbm_tcga_pub2013	TCGA-06-2565	TCGA-06-2565-01	59	Glioma	Glioblastoma Multiforme	5.9	1:Recurred/Progressed	Classical	0.1404	non-G-CIMP	WT	CL_4	METHYLATED	40	GBM	6.8	0:LIVING	1	Primary	Male	Matched	TMZ Chemoradiation, TMZ Chemo	1.333333333
gbm_tcga_pub2013	TCGA-06-2566	TCGA-06-2566-01	23.1	Glioma	Glioblastoma Multiforme	6	0:DiseaseFree	Neural	0.0816	non-G-CIMP	WT	CL_1	UNMETHYLATED	NA	GBM	6	1:DECEASED	1	Primary	Female	Matched	TMZ Chemoradiation, TMZ Chemo	NA
gbm_tcga_pub2013	TCGA-06-2567	TCGA-06-2567-01	65	Glioma	Glioblastoma Multiforme	4.4	0:DiseaseFree	Neural	0.1619	non-G-CIMP	WT	CL_2	METHYLATED	42	GBM	4.4	1:DECEASED	1	Primary	Male	Matched	Nonstandard Radiation, TMZ Chemo	1.4
gbm_tcga_pub2013	TCGA-06-2569	TCGA-06-2569-01	24.4	Glioma	Glioblastoma Multiforme	0.4	0:DiseaseFree	Mesenchymal	0.5305	non-G-CIMP	WT	CL_6	UNMETHYLATED	25	GBM	0.4	0:LIVING	1	Primary	Female	Matched	Unspecified Radiation	0.833333333
gbm_tcga_pub2013	TCGA-06-2570	TCGA-06-2570-01	21.7	Glioma	Glioblastoma Multiforme	9.4	0:DiseaseFree	G-CIMP	0.0786	G-CIMP	R132H	G-CIMP	METHYLATED	28	GBM	9.4	0:LIVING	1	Primary	Female	Matched	TMZ Chemoradiation, TMZ Chemo	0.933333333
gbm_tcga_pub2013	TCGA-06-5408	TCGA-06-5408-01	54.9	Glioma	Glioblastoma Multiforme	5.2	1:Recurred/Progressed	Classical	0.2419	non-G-CIMP	WT	CL_2	UNMETHYLATED	35	GBM	11.7	1:DECEASED	1	Primary	Female	Matched	Standard Radiation, TMZ Chemo	1.166666667
gbm_tcga_pub2013	TCGA-06-5410	TCGA-06-5410-01	72.3	Glioma	Glioblastoma Multiforme	3.5	0:DiseaseFree	Mesenchymal	0.0000	non-G-CIMP	WT	CL_1	METHYLATED	21	GBM	3.5	1:DECEASED	1	Primary	Female	Matched	Unspecified Radiation	0.7
gbm_tcga_pub2013	TCGA-06-5411	TCGA-06-5411-01	51.6	Glioma	Glioblastoma Multiforme	7	1:Recurred/Progressed	Neural	0.1427	non-G-CIMP	WT	CL_1	UNMETHYLATED	27	GBM	8.4	1:DECEASED	1	Primary	Male	Matched	Standard Radiation, TMZ Chemo	0.9
gbm_tcga_pub2013	TCGA-06-5412	TCGA-06-5412-01	78.8	Glioma	Glioblastoma Multiforme	2.9	1:Recurred/Progressed	Mesenchymal	0.0576	non-G-CIMP	WT	CL_1	METHYLATED	39	GBM	4.5	1:DECEASED	1	Primary	Female	Matched	Standard Radiation, TMZ Chemo	1.3
gbm_tcga_pub2013	TCGA-06-5413	TCGA-06-5413-01	67	Glioma	Glioblastoma Multiforme	6.4	1:Recurred/Progressed	Neural	0.1798	non-G-CIMP	WT	CL_2	UNMETHYLATED	40	GBM	8.8	0:LIVING	1	Primary	Male	Matched	Standard Radiation, TMZ Chemo	1.333333333
gbm_tcga_pub2013	TCGA-06-5414	TCGA-06-5414-01	61.7	Glioma	Glioblastoma Multiforme	5.5	1:Recurred/Progressed	Classical	0.1865	non-G-CIMP	WT	CL_4	UNMETHYLATED	29	GBM	9	0:LIVING	1	Primary	Male	Matched	TMZ Chemoradiation, TMZ Chemo	0.966666667
gbm_tcga_pub2013	TCGA-06-5415	TCGA-06-5415-01	60.8	Glioma	Glioblastoma Multiforme	8.5	0:DiseaseFree	Classical	0.2468	non-G-CIMP	WT	CL_3	UNMETHYLATED	36	GBM	8.5	0:LIVING	1	Primary	Male	Matched	TMZ Chemoradiation, TMZ Chemo	1.2
gbm_tcga_pub2013	TCGA-06-5416	TCGA-06-5416-01	23.4	Glioma	Glioblastoma Multiforme	6.7	0:DiseaseFree	Proneural	0.2617	non-G-CIMP	NA	CL_6	UNMETHYLATED	NA	GBM	6.7	0:LIVING	1	Primary	Female	Matched	TMZ Chemoradiation, TMZ Chemo	NA
gbm_tcga_pub2013	TCGA-06-5417	TCGA-06-5417-01	45.4	Glioma	Glioblastoma Multiforme	5.1	0:DiseaseFree	G-CIMP	NA	G-CIMP	R132H	G-CIMP	METHYLATED	48	GBM	5.1	0:LIVING	1	Primary	Female	Matched	TMZ Chemoradiation, TMZ Chemo	1.6
gbm_tcga_pub2013	TCGA-06-5418	TCGA-06-5418-01	75.5	Glioma	Glioblastoma Multiforme	2.7	0:DiseaseFree	Mesenchymal	0.1658	non-G-CIMP	WT	CL_3	UNMETHYLATED	34	GBM	2.7	1:DECEASED	1	Primary	Female	Matched	Unspecified Radiation	1.133333333
gbm_tcga_pub2013	TCGA-06-5856	TCGA-06-5856-01	58.1	Glioma	Glioblastoma Multiforme	3.7	0:DiseaseFree	Classical	0.6770	non-G-CIMP	WT	CL_4	UNMETHYLATED	40	GBM	3.7	1:DECEASED	1	Primary	Male	Matched	Unspecified Radiation	1.333333333
gbm_tcga_pub2013	TCGA-06-5858	TCGA-06-5858-01	45.6	Glioma	Glioblastoma Multiforme	3.2	1:Recurred/Progressed	Mesenchymal	0.0800	non-G-CIMP	WT	CL_6	METHYLATED	114	GBM	6.1	0:LIVING	1	Primary	Female	Matched	TMZ Chemoradiation, TMZ Chemo	3.833333333
gbm_tcga_pub2013	TCGA-06-5859	TCGA-06-5859-01	63.5	Glioma	Glioblastoma Multiforme	4.5	0:DiseaseFree	Neural	0.4078	non-G-CIMP	WT	CL_3	UNMETHYLATED	29	GBM	4.5	0:LIVING	1	Primary	Male	Matched	TMZ Chemoradiation, TMZ Chemo	0.966666667
gbm_tcga_pub2013	TCGA-06-6388	TCGA-06-6388-01	64.4	Glioma	Glioblastoma Multiforme	2.8	1:Recurred/Progressed	NA	0.1656	non-G-CIMP	WT	NA	NA	33	GBM	5.2	1:DECEASED	1	Primary	Female	Matched	TMZ Chemoradiation, TMZ Chemo	1.1
gbm_tcga_pub2013	TCGA-06-6389	TCGA-06-6389-01	50	Glioma	Glioblastoma Multiforme	7.8	0:DiseaseFree	G-CIMP	0.1242	G-CIMP	R132H	G-CIMP	METHYLATED	25	GBM	7.8	0:LIVING	1	Primary	Female	Matched	TMZ Chemoradiation, TMZ Chemo	0.833333333
gbm_tcga_pub2013	TCGA-06-6390	TCGA-06-6390-01	58.4	Glioma	Glioblastoma Multiforme	5.4	0:DiseaseFree	Classical	0.2320	non-G-CIMP	WT	CL_1	UNMETHYLATED	28	GBM	5.4	1:DECEASED	1	Primary	Male	Matched	TMZ Chemoradiation, TMZ Chemo	0.933333333
gbm_tcga_pub2013	TCGA-06-6391	TCGA-06-6391-01	44.4	Glioma	Glioblastoma Multiforme	1.4	0:DiseaseFree	Proneural	0.0461	non-G-CIMP	WT	CL_1	METHYLATED	47	GBM	1.4	1:DECEASED	1	Primary	Female	Matched	Unspecified Radiation	1.566666667
gbm_tcga_pub2013	TCGA-06-6693	TCGA-06-6693-01	NA	Glioma	Glioblastoma Multiforme	NA	NA	NA	NA	NA	NA	NA	NA	52	GBM	NA	NA	1	NA	NA	Matched	NA	1.733333333
gbm_tcga_pub2013	TCGA-06-6694	TCGA-06-6694-01	NA	Glioma	Glioblastoma Multiforme	NA	NA	NA	NA	NA	NA	NA	NA	71	GBM	NA	NA	1	NA	NA	Matched	NA	2.366666667
gbm_tcga_pub2013	TCGA-06-6695	TCGA-06-6695-01	64.1	Glioma	Glioblastoma Multiforme	4.3	1:Recurred/Progressed	NA	0.1715	non-G-CIMP	WT	NA	NA	40	GBM	8.3	0:LIVING	1	Primary	Male	Matched	TMZ Chemoradiation, TMZ Chemo	1.333333333
gbm_tcga_pub2013	TCGA-06-6697	TCGA-06-6697-01	NA	Glioma	Glioblastoma Multiforme	NA	NA	NA	NA	NA	NA	NA	NA	64	GBM	NA	NA	1	NA	NA	Matched	NA	2.133333333
gbm_tcga_pub2013	TCGA-06-6698	TCGA-06-6698-01	53.6	Glioma	Glioblastoma Multiforme	4.8	0:DiseaseFree	NA	0.1394	non-G-CIMP	WT	NA	NA	34	GBM	4.8	0:LIVING	1	Primary	Female	Matched	Nonstandard Radiation, TMZ Chemo	1.133333333
gbm_tcga_pub2013	TCGA-06-6699	TCGA-06-6699-01	NA	Glioma	Glioblastoma Multiforme	NA	NA	NA	NA	NA	NA	NA	NA	62	GBM	NA	NA	1	NA	NA	Matched	NA	2.033333333
gbm_tcga_pub2013	TCGA-06-6700	TCGA-06-6700-01	76.2	Glioma	Glioblastoma Multiforme	4.8	0:DiseaseFree	NA	0.1095	non-G-CIMP	WT	NA	NA	38	GBM	4.8	0:LIVING	1	Primary	Male	Matched	TMZ Chemoradiation, TMZ Chemo	1.266666667
gbm_tcga_pub2013	TCGA-06-6701	TCGA-06-6701-01	60.4	Glioma	Glioblastoma Multiforme	5	0:DiseaseFree	NA	0.0498	G-CIMP	R132H	NA	NA	27	GBM	5	0:LIVING	1	Primary	Male	Matched	TMZ Chemoradiation, TMZ Chemo	0.9
gbm_tcga_pub2013	TCGA-08-0244	TCGA-08-0244-01	62.1	Glioma	Glioblastoma Multiforme	15.9	1:Recurred/Progressed	Classical	0.1865	non-G-CIMP	WT	NA	NA	NA	GBM	22.7	1:DECEASED	1	Primary	Male	Matched	TMZ Chemoradiation, TMZ Chemo	NA
gbm_tcga_pub2013	TCGA-08-0245	TCGA-08-0245-01	31.8	Glioma	Glioblastoma Multiforme	15.2	1:Recurred/Progressed	Proneural	0.4760	NA	WT	NA	NA	NA	GBM	37.8	1:DECEASED	1	Primary	Female	Matched	Standard Radiation, TMZ Chemo	NA
gbm_tcga_pub2013	TCGA-08-0246	TCGA-08-0246-01	57.4	Glioma	Glioblastoma Multiforme	3	1:Recurred/Progressed	Classical	0.5416	non-G-CIMP	WT	NA	NA	NA	GBM	4.2	1:DECEASED	1	Primary	Female	Matched	TMZ Chemoradiation, TMZ Chemo	NA
gbm_tcga_pub2013	TCGA-08-0344	TCGA-08-0344-01	66.4	Glioma	Glioblastoma Multiforme	61.8	1:Recurred/Progressed	G-CIMP	0.0614	G-CIMP	R132H	NA	NA	NA	GBM	115.9	1:DECEASED	1	Primary	Male	Matched	Nonstandard Radiation, Alkylating Chemo	NA
gbm_tcga_pub2013	TCGA-08-0345	TCGA-08-0345-01	71.1	Glioma	Glioblastoma Multiforme	1.7	0:DiseaseFree	Proneural	0.1755	non-G-CIMP	WT	NA	NA	NA	GBM	1.7	1:DECEASED	1	Primary	Female	Matched	Nonstandard Radiation	NA
gbm_tcga_pub2013	TCGA-08-0346	TCGA-08-0346-01	69.6	Glioma	Glioblastoma Multiforme	2.5	1:Recurred/Progressed	Mesenchymal	0.1132	non-G-CIMP	NA	NA	NA	NA	GBM	8.4	1:DECEASED	1	Primary	Male	Matched	Standard Radiation	NA
gbm_tcga_pub2013	TCGA-08-0347	TCGA-08-0347-01	50.3	Glioma	Glioblastoma Multiforme	1.9	1:Recurred/Progressed	Proneural	0.1501	non-G-CIMP	WT	NA	NA	NA	GBM	25.7	1:DECEASED	1	Primary	Male	Matched	Standard Radiation, Alkylating Chemo	NA
gbm_tcga_pub2013	TCGA-08-0348	TCGA-08-0348-01	64	Glioma	Glioblastoma Multiforme	6.5	1:Recurred/Progressed	Proneural	0.1703	non-G-CIMP	WT	NA	NA	NA	GBM	12.2	1:DECEASED	1	Primary	Male	Matched	TMZ Chemoradiation, TMZ Chemo	NA
gbm_tcga_pub2013	TCGA-08-0349	TCGA-08-0349-01	46.4	Glioma	Glioblastoma Multiforme	3	1:Recurred/Progressed	Neural	0.2547	non-G-CIMP	WT	NA	NA	NA	GBM	9.8	1:DECEASED	1	Primary	Male	Matched	TMZ Chemoradiation, TMZ Chemo	NA
gbm_tcga_pub2013	TCGA-08-0350	TCGA-08-0350-01	32.6	Glioma	Glioblastoma Multiforme	14.4	1:Recurred/Progressed	G-CIMP	0.1689	G-CIMP	WT	NA	NA	NA	GBM	29.2	1:DECEASED	1	Primary	Male	Matched	Standard Radiation, TMZ Chemo	NA
gbm_tcga_pub2013	TCGA-08-0351	TCGA-08-0351-01	40.6	Glioma	Glioblastoma Multiforme	50.7	1:Recurred/Progressed	G-CIMP	0.1112	G-CIMP	WT	NA	NA	NA	GBM	65.3	1:DECEASED	1	Primary	Male	Matched	Standard Radiation, TMZ Chemo	NA
gbm_tcga_pub2013	TCGA-08-0352	TCGA-08-0352-01	79.7	Glioma	Glioblastoma Multiforme	1.3	0:DiseaseFree	Mesenchymal	0.1578	non-G-CIMP	WT	NA	NA	NA	GBM	1.3	1:DECEASED	1	Primary	Male	Matched	Unspecified Radiation	NA
gbm_tcga_pub2013	TCGA-08-0353	TCGA-08-0353-01	58.4	Glioma	Glioblastoma Multiforme	5.4	1:Recurred/Progressed	Proneural	0.1384	NA	WT	NA	NA	NA	GBM	8.4	1:DECEASED	1	Primary	Male	Matched	TMZ Chemoradiation, TMZ Chemo	NA
gbm_tcga_pub2013	TCGA-08-0354	TCGA-08-0354-01	52.6	Glioma	Glioblastoma Multiforme	8.3	1:Recurred/Progressed	Classical	0.1642	non-G-CIMP	WT	NA	NA	NA	GBM	18	1:DECEASED	1	Primary	Female	Matched	Standard Radiation, TMZ Chemo	NA
gbm_tcga_pub2013	TCGA-08-0355	TCGA-08-0355-01	30.4	Glioma	Glioblastoma Multiforme	17.1	1:Recurred/Progressed	Classical	0.1820	NA	WT	NA	NA	NA	GBM	24.6	1:DECEASED	1	Primary	Female	Matched	TMZ Chemoradiation, TMZ Chemo	NA
gbm_tcga_pub2013	TCGA-08-0356	TCGA-08-0356-01	60	Glioma	Glioblastoma Multiforme	14.7	1:Recurred/Progressed	Classical	0.1554	non-G-CIMP	WT	NA	NA	NA	GBM	31.1	1:DECEASED	1	Primary	Female	Matched	TMZ Chemoradiation, TMZ Chemo	NA
gbm_tcga_pub2013	TCGA-08-0357	TCGA-08-0357-01	49.7	Glioma	Glioblastoma Multiforme	5.1	1:Recurred/Progressed	Classical	0.1448	non-G-CIMP	WT	NA	NA	NA	GBM	37.6	1:DECEASED	1	Primary	Male	Matched	TMZ Chemoradiation, TMZ Chemo	NA
gbm_tcga_pub2013	TCGA-08-0358	TCGA-08-0358-01	50.3	Glioma	Glioblastoma Multiforme	8.6	1:Recurred/Progressed	Classical	0.1718	non-G-CIMP	WT	NA	NA	NA	GBM	22.3	1:DECEASED	1	Primary	Male	Matched	TMZ Chemoradiation, TMZ Chemo	NA
gbm_tcga_pub2013	TCGA-08-0359	TCGA-08-0359-01	59.5	Glioma	Glioblastoma Multiforme	3.4	0:DiseaseFree	Proneural	0.1795	non-G-CIMP	WT	NA	NA	NA	GBM	3.4	1:DECEASED	1	Primary	Female	Matched	Nonstandard Radiation	NA
gbm_tcga_pub2013	TCGA-08-0360	TCGA-08-0360-01	76.4	Glioma	Glioblastoma Multiforme	3.7	1:Recurred/Progressed	Mesenchymal	NA	non-G-CIMP	WT	NA	NA	NA	GBM	15.4	1:DECEASED	1	Primary	Male	Matched	Standard Radiation	NA
gbm_tcga_pub2013	TCGA-08-0373	TCGA-08-0373-01	69.2	Glioma	Glioblastoma Multiforme	4.4	0:DiseaseFree	Mesenchymal	NA	non-G-CIMP	WT	NA	NA	NA	GBM	4.4	1:DECEASED	1	Primary	Male	Matched	Unspecified Therapy	NA
gbm_tcga_pub2013	TCGA-08-0375	TCGA-08-0375-01	51.9	Glioma	Glioblastoma Multiforme	5.3	1:Recurred/Progressed	Classical	0.1982	non-G-CIMP	WT	NA	NA	NA	GBM	12.2	1:DECEASED	1	Primary	Female	Matched	Standard Radiation	NA
gbm_tcga_pub2013	TCGA-08-0380	TCGA-08-0380-01	74.7	Glioma	Glioblastoma Multiforme	5	1:Recurred/Progressed	Neural	0.1727	non-G-CIMP	WT	NA	NA	NA	GBM	14.9	1:DECEASED	1	Primary	Female	Matched	Standard Radiation, TMZ Chemo	NA
gbm_tcga_pub2013	TCGA-08-0385	TCGA-08-0385-01	71.8	Glioma	Glioblastoma Multiforme	2.7	0:DiseaseFree	Proneural	NA	NA	WT	NA	NA	NA	GBM	2.7	1:DECEASED	1	Primary	Male	Matched	Unspecified Therapy	NA
gbm_tcga_pub2013	TCGA-08-0386	TCGA-08-0386-01	74.1	Glioma	Glioblastoma Multiforme	14	1:Recurred/Progressed	Neural	0.3945	non-G-CIMP	WT	NA	NA	8	GBM	18	1:DECEASED	1	Primary	Male	Matched	TMZ Chemoradiation, TMZ Chemo	0.266666667
gbm_tcga_pub2013	TCGA-08-0389	TCGA-08-0389-01	59.2	Glioma	Glioblastoma Multiforme	15.4	0:DiseaseFree	Neural	0.1520	non-G-CIMP	WT	NA	NA	NA	GBM	15.4	1:DECEASED	1	Primary	Male	Matched	Nonstandard Radiation, TMZ Chemo	NA
gbm_tcga_pub2013	TCGA-08-0390	TCGA-08-0390-01	69.3	Glioma	Glioblastoma Multiforme	14	0:DiseaseFree	Mesenchymal	0.1481	NA	WT	NA	NA	NA	GBM	14	1:DECEASED	1	Primary	Male	Matched	TMZ Chemoradiation, TMZ Chemo	NA
gbm_tcga_pub2013	TCGA-08-0392	TCGA-08-0392-01	60.4	Glioma	Glioblastoma Multiforme	0.7	0:DiseaseFree	Mesenchymal	0.1801	non-G-CIMP	NA	NA	NA	NA	GBM	0.7	1:DECEASED	1	Primary	Male	Matched	Unspecified Radiation	NA
gbm_tcga_pub2013	TCGA-08-0509	TCGA-08-0509-01	63.7	Glioma	Glioblastoma Multiforme	12.6	0:DiseaseFree	Mesenchymal	0.1689	non-G-CIMP	NA	NA	NA	NA	GBM	12.6	1:DECEASED	1	Primary	Male	Matched	Unspecified Therapy	NA
gbm_tcga_pub2013	TCGA-08-0510	TCGA-08-0510-01	75.8	Glioma	Glioblastoma Multiforme	2.9	1:Recurred/Progressed	Mesenchymal	0.1714	non-G-CIMP	NA	NA	NA	NA	GBM	4.2	1:DECEASED	1	Primary	Male	Matched	TMZ Chemoradiation, TMZ Chemo	NA
gbm_tcga_pub2013	TCGA-08-0511	TCGA-08-0511-01	69.3	Glioma	Glioblastoma Multiforme	7.7	0:DiseaseFree	Classical	NA	non-G-CIMP	NA	NA	NA	NA	GBM	7.7	1:DECEASED	1	Primary	Male	Matched	Nonstandard Radiation, Alkylating Chemo	NA
gbm_tcga_pub2013	TCGA-08-0512	TCGA-08-0512-01	48.8	Glioma	Glioblastoma Multiforme	7.6	1:Recurred/Progressed	Mesenchymal	0.1929	non-G-CIMP	NA	NA	NA	NA	GBM	42.2	1:DECEASED	1	Primary	Male	Matched	Standard Radiation	NA
gbm_tcga_pub2013	TCGA-08-0514	TCGA-08-0514-01	69.7	Glioma	Glioblastoma Multiforme	11.1	0:DiseaseFree	Classical	0.1915	non-G-CIMP	NA	NA	NA	NA	GBM	11.1	1:DECEASED	1	Primary	Female	Matched	Standard Radiation	NA
gbm_tcga_pub2013	TCGA-08-0516	TCGA-08-0516-01	14.5	Glioma	Glioblastoma Multiforme	1.3	1:Recurred/Progressed	Classical	0.4793	non-G-CIMP	NA	NA	NA	NA	GBM	19.6	1:DECEASED	1	Primary	Male	Matched	Nonstandard Radiation	NA
gbm_tcga_pub2013	TCGA-08-0517	TCGA-08-0517-01	35	Glioma	Glioblastoma Multiforme	33.7	1:Recurred/Progressed	G-CIMP	0.2415	G-CIMP	NA	NA	NA	NA	GBM	58.7	1:DECEASED	1	Primary	Female	Matched	Standard Radiation, Alkylating Chemo	NA
gbm_tcga_pub2013	TCGA-08-0518	TCGA-08-0518-01	60.2	Glioma	Glioblastoma Multiforme	4.4	1:Recurred/Progressed	Classical	0.1841	non-G-CIMP	NA	NA	NA	NA	GBM	19.3	1:DECEASED	1	Primary	Female	Matched	Standard Radiation	NA
gbm_tcga_pub2013	TCGA-08-0520	TCGA-08-0520-01	70.5	Glioma	Glioblastoma Multiforme	3.5	1:Recurred/Progressed	Neural	0.2513	non-G-CIMP	NA	NA	NA	NA	GBM	10.7	1:DECEASED	1	Primary	Male	Matched	Standard Radiation, TMZ Chemo	NA
gbm_tcga_pub2013	TCGA-08-0521	TCGA-08-0521-01	17.5	Glioma	Glioblastoma Multiforme	4.1	1:Recurred/Progressed	Classical	0.0466	non-G-CIMP	NA	NA	NA	NA	GBM	4.8	1:DECEASED	1	Primary	Male	Matched	TMZ Chemoradiation, TMZ Chemo	NA
gbm_tcga_pub2013	TCGA-08-0522	TCGA-08-0522-01	61.4	Glioma	Glioblastoma Multiforme	8.7	1:Recurred/Progressed	Mesenchymal	NA	non-G-CIMP	NA	NA	NA	NA	GBM	20.9	1:DECEASED	1	Primary	Male	Matched	TMZ Chemoradiation, TMZ Chemo	NA
gbm_tcga_pub2013	TCGA-08-0524	TCGA-08-0524-01	17.7	Glioma	Glioblastoma Multiforme	2	1:Recurred/Progressed	Proneural	0.1226	non-G-CIMP	NA	NA	NA	NA	GBM	7.2	1:DECEASED	1	Primary	Female	Matched	TMZ Chemoradiation, TMZ Chemo	NA
gbm_tcga_pub2013	TCGA-08-0525	TCGA-08-0525-01	52	Glioma	Glioblastoma Multiforme	11.3	1:Recurred/Progressed	Classical	0.2857	non-G-CIMP	NA	NA	NA	NA	GBM	16	1:DECEASED	1	Primary	Male	Matched	TMZ Chemoradiation, TMZ Chemo	NA
gbm_tcga_pub2013	TCGA-08-0529	TCGA-08-0529-01	56.3	Glioma	Glioblastoma Multiforme	10.8	1:Recurred/Progressed	Classical	0.1530	non-G-CIMP	NA	NA	NA	NA	GBM	18.4	1:DECEASED	1	Primary	Female	Matched	TMZ Chemoradiation, TMZ Chemo	NA
gbm_tcga_pub2013	TCGA-08-0531	TCGA-08-0531-01	64.3	Glioma	Glioblastoma Multiforme	7.6	0:DiseaseFree	Classical	0.1471	non-G-CIMP	NA	NA	NA	NA	GBM	7.6	1:DECEASED	1	Primary	Male	Matched	TMZ Chemoradiation, TMZ Chemo	NA
gbm_tcga_pub2013	TCGA-12-0615	TCGA-12-0615-01	78.3	Glioma	Glioblastoma Multiforme	5.2	1:Recurred/Progressed	Classical	0.2956	non-G-CIMP	WT	NA	NA	39	GBM	15.3	1:DECEASED	1	Primary	Female	Matched	Nonstandard Radiation, TMZ Chemo	1.3
gbm_tcga_pub2013	TCGA-12-0616	TCGA-12-0616-01	36.8	Glioma	Glioblastoma Multiforme	13.1	1:Recurred/Progressed	Proneural	0.1425	non-G-CIMP	WT	NA	NA	31	GBM	14.7	1:DECEASED	1	Primary	Female	Matched	TMZ Chemoradiation, TMZ Chemo	1.033333333
gbm_tcga_pub2013	TCGA-12-0618	TCGA-12-0618-01	49.5	Glioma	Glioblastoma Multiforme	13	0:DiseaseFree	Proneural	0.1684	non-G-CIMP	WT	NA	NA	41	GBM	13	1:DECEASED	1	Primary	Male	Matched	TMZ Chemoradiation, TMZ Chemo	1.366666667
gbm_tcga_pub2013	TCGA-12-0619	TCGA-12-0619-01	60	Glioma	Glioblastoma Multiforme	6.7	1:Recurred/Progressed	Mesenchymal	0.3561	non-G-CIMP	WT	NA	NA	45	GBM	34.9	1:DECEASED	1	Primary	Male	Matched	TMZ Chemoradiation, TMZ Chemo	1.5
gbm_tcga_pub2013	TCGA-12-0620	TCGA-12-0620-01	57.7	Glioma	Glioblastoma Multiforme	10.5	0:DiseaseFree	Mesenchymal	0.1663	non-G-CIMP	WT	NA	NA	NA	GBM	10.5	1:DECEASED	1	Primary	Male	Matched	TMZ Chemoradiation, TMZ Chemo	NA
gbm_tcga_pub2013	TCGA-12-0654	TCGA-12-0654-01	48.2	Glioma	Glioblastoma Multiforme	7.1	1:Recurred/Progressed	Mesenchymal	0.2237	non-G-CIMP	NA	NA	NA	NA	GBM	7.6	1:DECEASED	1	Primary	Female	Matched	Standard Radiation	NA
gbm_tcga_pub2013	TCGA-12-0656	TCGA-12-0656-01	48.9	Glioma	Glioblastoma Multiforme	48.2	1:Recurred/Progressed	Classical	0.1744	non-G-CIMP	WT	NA	NA	NA	GBM	94.8	1:DECEASED	1	Primary	Female	Matched	Standard Radiation, TMZ Chemo	NA
gbm_tcga_pub2013	TCGA-12-0657	TCGA-12-0657-01	69.6	Glioma	Glioblastoma Multiforme	0.1	0:DiseaseFree	Classical	0.1419	non-G-CIMP	WT	NA	NA	NA	GBM	0.1	1:DECEASED	1	Primary	Male	Matched	Unspecified Radiation	NA
gbm_tcga_pub2013	TCGA-12-0662	TCGA-12-0662-01	51.2	Glioma	Glioblastoma Multiforme	19.7	1:Recurred/Progressed	NA	0.2478	non-G-CIMP	WT	NA	NA	NA	GBM	38.2	1:DECEASED	1	Primary	Male	Matched	Standard Radiation, TMZ Chemo	NA
gbm_tcga_pub2013	TCGA-12-0670	TCGA-12-0670-01	60.8	Glioma	Glioblastoma Multiforme	12.5	1:Recurred/Progressed	Neural	0.2029	non-G-CIMP	WT	CL_4	METHYLATED	NA	GBM	26	1:DECEASED	1	Primary	Male	Matched	Standard Radiation, TMZ Chemo	NA
gbm_tcga_pub2013	TCGA-12-0688	TCGA-12-0688-01	74.2	Glioma	Glioblastoma Multiforme	7.5	1:Recurred/Progressed	Classical	0.1454	non-G-CIMP	WT	NA	NA	32	GBM	26.7	1:DECEASED	1	Primary	Male	Matched	Standard Radiation, TMZ Chemo	1.066666667
gbm_tcga_pub2013	TCGA-12-0691	TCGA-12-0691-01	63	Glioma	Glioblastoma Multiforme	3.2	1:Recurred/Progressed	NA	0.3867	non-G-CIMP	WT	NA	NA	NA	GBM	12.1	1:DECEASED	1	Primary	Male	Matched	Standard Radiation, TMZ Chemo	NA
gbm_tcga_pub2013	TCGA-12-0692	TCGA-12-0692-01	75.3	Glioma	Glioblastoma Multiforme	1.2	1:Recurred/Progressed	Classical	0.1733	non-G-CIMP	WT	NA	NA	51	GBM	3.7	1:DECEASED	1	Primary	Female	Matched	TMZ Chemo	1.7
gbm_tcga_pub2013	TCGA-12-0703	TCGA-12-0703-01	46.9	Glioma	Glioblastoma Multiforme	6.8	1:Recurred/Progressed	Classical	0.1511	non-G-CIMP	NA	NA	NA	NA	GBM	20.4	1:DECEASED	1	Primary	Male	Matched	Standard Radiation, Alkylating Chemo	NA
gbm_tcga_pub2013	TCGA-12-0707	TCGA-12-0707-01	55.1	Glioma	Glioblastoma Multiforme	28.4	0:DiseaseFree	Neural	0.2117	non-G-CIMP	WT	NA	NA	NA	GBM	28.4	1:DECEASED	1	Primary	Male	Matched	Unspecified Therapy	NA
gbm_tcga_pub2013	TCGA-12-0769	TCGA-12-0769-01	52.5	Glioma	Glioblastoma Multiforme	12.4	1:Recurred/Progressed	NA	0.1684	non-G-CIMP	NA	NA	NA	NA	GBM	15.1	1:DECEASED	1	Primary	Male	Matched	TMZ Chemoradiation, TMZ Chemo	NA
gbm_tcga_pub2013	TCGA-12-0772	TCGA-12-0772-01	46.6	Glioma	Glioblastoma Multiforme	20	1:Recurred/Progressed	Mesenchymal	0.1705	non-G-CIMP	NA	NA	NA	NA	GBM	53.9	1:DECEASED	1	Primary	Male	Matched	TMZ Chemoradiation, TMZ Chemo	NA
gbm_tcga_pub2013	TCGA-12-0773	TCGA-12-0773-01	24.2	Glioma	Glioblastoma Multiforme	23.8	1:Recurred/Progressed	Neural	0.1354	non-G-CIMP	WT	NA	NA	NA	GBM	43.2	1:DECEASED	1	Primary	Male	Matched	Standard Radiation, TMZ Chemo	NA
gbm_tcga_pub2013	TCGA-12-0775	TCGA-12-0775-01	75.5	Glioma	Glioblastoma Multiforme	3.1	1:Recurred/Progressed	Mesenchymal	0.1407	non-G-CIMP	WT	NA	NA	NA	GBM	7.6	1:DECEASED	1	Primary	Female	Matched	TMZ Chemoradiation, TMZ Chemo	NA
gbm_tcga_pub2013	TCGA-12-0776	TCGA-12-0776-01	52.6	Glioma	Glioblastoma Multiforme	4.2	1:Recurred/Progressed	Mesenchymal	0.2888	non-G-CIMP	NA	NA	NA	NA	GBM	9.7	1:DECEASED	1	Primary	Male	Matched	TMZ Chemoradiation, TMZ Chemo	NA
gbm_tcga_pub2013	TCGA-12-0778	TCGA-12-0778-01	53.3	Glioma	Glioblastoma Multiforme	7.6	1:Recurred/Progressed	Mesenchymal	0.2731	non-G-CIMP	WT	NA	NA	NA	GBM	14.9	1:DECEASED	1	Primary	Male	Matched	TMZ Chemoradiation, TMZ Chemo	NA
gbm_tcga_pub2013	TCGA-12-0780	TCGA-12-0780-01	51	Glioma	Glioblastoma Multiforme	3	1:Recurred/Progressed	Classical	0.1839	non-G-CIMP	NA	NA	NA	NA	GBM	14.9	1:DECEASED	1	Primary	Female	Matched	TMZ Chemoradiation, TMZ Chemo	NA
gbm_tcga_pub2013	TCGA-12-0818	TCGA-12-0818-01	45.6	Glioma	Glioblastoma Multiforme	91.7	0:DiseaseFree	G-CIMP	0.1385	G-CIMP	R132C	G-CIMP	METHYLATED	NA	GBM	91.7	1:DECEASED	1	Primary	Female	Matched	Alkylating Chemoradiation, Alkylating Chemo	NA
gbm_tcga_pub2013	TCGA-12-0819	TCGA-12-0819-01	49.7	Glioma	Glioblastoma Multiforme	14	1:Recurred/Progressed	Classical	0.2532	non-G-CIMP	WT	CL_3	METHYLATED	NA	GBM	24.8	1:DECEASED	1	Primary	Female	Matched	Standard Radiation, Alkylating Chemo	NA
gbm_tcga_pub2013	TCGA-12-0820	TCGA-12-0820-01	40.7	Glioma	Glioblastoma Multiforme	8.9	1:Recurred/Progressed	Classical	0.1526	non-G-CIMP	WT	CL_2	UNMETHYLATED	NA	GBM	18.5	1:DECEASED	1	Primary	Male	Matched	Standard Radiation, TMZ Chemo	NA
gbm_tcga_pub2013	TCGA-12-0821	TCGA-12-0821-01	62.8	Glioma	Glioblastoma Multiforme	8.5	1:Recurred/Progressed	Neural	0.2251	non-G-CIMP	WT	CL_6	UNMETHYLATED	63	GBM	10.6	1:DECEASED	1	Primary	Male	Matched	Standard Radiation, Alkylating Chemo	2.1
gbm_tcga_pub2013	TCGA-12-0822	TCGA-12-0822-01	46	Glioma	Glioblastoma Multiforme	3	1:Recurred/Progressed	Neural	0.1799	non-G-CIMP	WT	CL_1	METHYLATED	NA	GBM	23.5	1:DECEASED	1	Primary	Male	Matched	Standard Radiation, TMZ Chemo	NA
gbm_tcga_pub2013	TCGA-12-0826	TCGA-12-0826-01	38	Glioma	Glioblastoma Multiforme	27.8	0:DiseaseFree	Neural	0.3227	non-G-CIMP	WT	CL_1	UNMETHYLATED	NA	GBM	27.8	1:DECEASED	1	Primary	Male	Matched	Unspecified Therapy	NA
gbm_tcga_pub2013	TCGA-12-0827	TCGA-12-0827-01	38.6	Glioma	Glioblastoma Multiforme	38.8	0:DiseaseFree	Mesenchymal	0.2277	G-CIMP	R132H	G-CIMP	METHYLATED	NA	GBM	38.8	1:DECEASED	1	Primary	Female	Matched	Standard Radiation, TMZ Chemo	NA
gbm_tcga_pub2013	TCGA-12-0828	TCGA-12-0828-01	57.2	Glioma	Glioblastoma Multiforme	0.4	1:Recurred/Progressed	Neural	0.1058	non-G-CIMP	WT	CL_2	METHYLATED	NA	GBM	8.9	1:DECEASED	1	Primary	Male	Matched	Standard Radiation, TMZ Chemo	NA
gbm_tcga_pub2013	TCGA-12-0829	TCGA-12-0829-01	75.2	Glioma	Glioblastoma Multiforme	15.6	1:Recurred/Progressed	Mesenchymal	0.1874	non-G-CIMP	WT	CL_2	METHYLATED	NA	GBM	20.6	1:DECEASED	1	Primary	Male	Matched	TMZ Chemoradiation, TMZ Chemo	NA
gbm_tcga_pub2013	TCGA-12-1088	TCGA-12-1088-01	53.9	Glioma	Glioblastoma Multiforme	127.6	0:DiseaseFree	Mesenchymal	0.3067	non-G-CIMP	WT	CL_1	UNMETHYLATED	NA	GBM	127.6	1:DECEASED	1	Primary	Female	Matched	Standard Radiation, Alkylating Chemo	NA
gbm_tcga_pub2013	TCGA-12-1089	TCGA-12-1089-01	64.1	Glioma	Glioblastoma Multiforme	5.8	0:DiseaseFree	Neural	0.1400	non-G-CIMP	WT	CL_2	UNMETHYLATED	NA	GBM	5.8	1:DECEASED	1	Primary	Male	Matched	Standard Radiation, Alkylating Chemo	NA
gbm_tcga_pub2013	TCGA-12-1090	TCGA-12-1090-01	58.5	Glioma	Glioblastoma Multiforme	7.6	0:DiseaseFree	Mesenchymal	0.0911	non-G-CIMP	NA	CL_6	METHYLATED	NA	GBM	7.6	1:DECEASED	1	Primary	Male	Matched	Standard Radiation, Alkylating Chemo	NA
gbm_tcga_pub2013	TCGA-12-1091	TCGA-12-1091-01	10.9	Glioma	Glioblastoma Multiforme	1.8	1:Recurred/Progressed	Classical	0.2055	non-G-CIMP	NA	CL_6	METHYLATED	NA	GBM	33.2	1:DECEASED	1	Primary	Female	Matched	Standard Radiation, TMZ Chemo	NA
gbm_tcga_pub2013	TCGA-12-1092	TCGA-12-1092-01	58.6	Glioma	Glioblastoma Multiforme	20.9	1:Recurred/Progressed	Mesenchymal	0.2787	non-G-CIMP	WT	CL_2	METHYLATED	NA	GBM	21.7	1:DECEASED	1	Primary	Male	Matched	TMZ Chemoradiation, TMZ Chemo	NA
gbm_tcga_pub2013	TCGA-12-1093	TCGA-12-1093-01	66.5	Glioma	Glioblastoma Multiforme	10.6	1:Recurred/Progressed	Mesenchymal	0.1991	non-G-CIMP	WT	CL_2	UNMETHYLATED	NA	GBM	16	1:DECEASED	1	Primary	Female	Matched	TMZ Chemoradiation, TMZ Chemo	NA
gbm_tcga_pub2013	TCGA-12-1094	TCGA-12-1094-01	56.4	Glioma	Glioblastoma Multiforme	6.1	1:Recurred/Progressed	Classical	0.1806	non-G-CIMP	NA	CL_2	UNMETHYLATED	NA	GBM	12.2	1:DECEASED	1	Primary	Male	Matched	TMZ Chemoradiation, TMZ Chemo	NA
gbm_tcga_pub2013	TCGA-12-1095	TCGA-12-1095-01	65.1	Glioma	Glioblastoma Multiforme	3.2	1:Recurred/Progressed	Mesenchymal	0.1712	non-G-CIMP	NA	CL_1	UNMETHYLATED	NA	GBM	15.9	1:DECEASED	1	Primary	Female	Matched	TMZ Chemoradiation, TMZ Chemo	NA
gbm_tcga_pub2013	TCGA-12-1096	TCGA-12-1096-01	55.6	Glioma	Glioblastoma Multiforme	8.9	1:Recurred/Progressed	Mesenchymal	0.1429	non-G-CIMP	NA	CL_1	UNMETHYLATED	NA	GBM	9.1	1:DECEASED	1	Primary	Male	Matched	TMZ Chemoradiation, TMZ Chemo	NA
gbm_tcga_pub2013	TCGA-12-1097	TCGA-12-1097-01	61.7	Glioma	Glioblastoma Multiforme	5.5	1:Recurred/Progressed	Neural	0.1838	non-G-CIMP	NA	CL_3	UNMETHYLATED	NA	GBM	14.5	1:DECEASED	1	Primary	Male	Matched	TMZ Chemoradiation, TMZ Chemo	NA
gbm_tcga_pub2013	TCGA-12-1098	TCGA-12-1098-01	75.9	Glioma	Glioblastoma Multiforme	3.1	1:Recurred/Progressed	Classical	0.2794	non-G-CIMP	NA	CL_4	UNMETHYLATED	NA	GBM	4	1:DECEASED	1	Primary	Female	Matched	TMZ Chemoradiation, TMZ Chemo	NA
gbm_tcga_pub2013	TCGA-12-1099	TCGA-12-1099-01	68.5	Glioma	Glioblastoma Multiforme	2	1:Recurred/Progressed	Proneural	0.2977	non-G-CIMP	NA	CL_3	UNMETHYLATED	NA	GBM	4.1	1:DECEASED	1	Primary	Female	Matched	TMZ Chemoradiation, TMZ Chemo	NA
gbm_tcga_pub2013	TCGA-12-1597	TCGA-12-1597-01	62.6	Glioma	Glioblastoma Multiforme	5.9	1:Recurred/Progressed	Proneural	NA	non-G-CIMP	WT	CL_4	METHYLATED	53	GBM	22.2	1:DECEASED	1	Primary	Female	Matched	Standard Radiation, TMZ Chemo	1.766666667
gbm_tcga_pub2013	TCGA-12-1598	TCGA-12-1598-01	75.9	Glioma	Glioblastoma Multiforme	15.7	0:DiseaseFree	Neural	0.4048	non-G-CIMP	WT	CL_4	METHYLATED	NA	GBM	15.7	1:DECEASED	1	Primary	Female	Matched	TMZ Chemoradiation, TMZ Chemo	NA
gbm_tcga_pub2013	TCGA-12-1599	TCGA-12-1599-01	47.7	Glioma	Glioblastoma Multiforme	2.9	1:Recurred/Progressed	Neural	0.1374	non-G-CIMP	WT	CL_2	METHYLATED	NA	GBM	25.7	1:DECEASED	1	Primary	Female	Matched	TMZ Chemoradiation, TMZ Chemo	NA
gbm_tcga_pub2013	TCGA-12-1600	TCGA-12-1600-01	86	Glioma	Glioblastoma Multiforme	13.3	1:Recurred/Progressed	Classical	0.1902	non-G-CIMP	WT	CL_4	UNMETHYLATED	NA	GBM	14.7	1:DECEASED	1	Primary	Male	Matched	TMZ Chemoradiation, TMZ Chemo	NA
gbm_tcga_pub2013	TCGA-12-1602	TCGA-12-1602-01	58.8	Glioma	Glioblastoma Multiforme	4.6	1:Recurred/Progressed	Proneural	0.5046	non-G-CIMP	WT	CL_3	METHYLATED	NA	GBM	6.7	1:DECEASED	1	Primary	Male	Matched	TMZ Chemoradiation, TMZ Chemo	NA
gbm_tcga_pub2013	TCGA-12-3644	TCGA-12-3644-01	47.8	Glioma	Glioblastoma Multiforme	37.6	1:Recurred/Progressed	Neural	0.2588	non-G-CIMP	WT	CL_2	METHYLATED	NA	GBM	59.8	1:DECEASED	1	Primary	Female	Matched	TMZ Chemoradiation, TMZ Chemo	NA
gbm_tcga_pub2013	TCGA-12-3646	TCGA-12-3646-01	59.8	Glioma	Glioblastoma Multiforme	43.2	1:Recurred/Progressed	Proneural	0.6102	non-G-CIMP	WT	CL_4	METHYLATED	NA	GBM	44	1:DECEASED	1	Primary	Female	Matched	TMZ Chemoradiation, TMZ Chemo	NA
gbm_tcga_pub2013	TCGA-12-3648	TCGA-12-3648-01	61.5	Glioma	Glioblastoma Multiforme	2.8	1:Recurred/Progressed	Classical	0.1598	non-G-CIMP	WT	CL_3	METHYLATED	NA	GBM	26.9	1:DECEASED	1	Primary	Female	Matched	TMZ Chemoradiation, TMZ Chemo	NA
gbm_tcga_pub2013	TCGA-12-3649	TCGA-12-3649-01	76.2	Glioma	Glioblastoma Multiforme	11.5	1:Recurred/Progressed	Neural	0.1758	non-G-CIMP	WT	CL_3	UNMETHYLATED	52	GBM	15.2	1:DECEASED	1	Primary	Male	Matched	TMZ Chemo	1.733333333
gbm_tcga_pub2013	TCGA-12-3650	TCGA-12-3650-01	46.9	Glioma	Glioblastoma Multiforme	7.9	1:Recurred/Progressed	Proneural	0.1297	non-G-CIMP	WT	CL_3	UNMETHYLATED	35	GBM	11	1:DECEASED	1	Primary	Male	Matched	TMZ Chemoradiation, TMZ Chemo	1.166666667
gbm_tcga_pub2013	TCGA-12-3651	TCGA-12-3651-01	77.4	Glioma	Glioblastoma Multiforme	11.8	1:Recurred/Progressed	Neural	0.2064	non-G-CIMP	WT	CL_2	METHYLATED	NA	GBM	12.7	1:DECEASED	1	Primary	Male	Matched	TMZ Chemoradiation, TMZ Chemo	NA
gbm_tcga_pub2013	TCGA-12-3652	TCGA-12-3652-01	60	Glioma	Glioblastoma Multiforme	6.7	1:Recurred/Progressed	Classical	0.1739	non-G-CIMP	WT	CL_3	UNMETHYLATED	37	GBM	34.9	1:DECEASED	1	Primary	Male	Matched	TMZ Chemoradiation, TMZ Chemo	1.233333333
gbm_tcga_pub2013	TCGA-12-3653	TCGA-12-3653-01	34.3	Glioma	Glioblastoma Multiforme	7.3	1:Recurred/Progressed	Classical	0.6717	non-G-CIMP	WT	CL_3	UNMETHYLATED	29	GBM	14.5	1:DECEASED	1	Primary	Female	Matched	TMZ Chemoradiation, TMZ Chemo	0.966666667
gbm_tcga_pub2013	TCGA-12-5295	TCGA-12-5295-01	60.7	Glioma	Glioblastoma Multiforme	13.1	1:Recurred/Progressed	Neural	0.2468	non-G-CIMP	WT	CL_4	METHYLATED	46	GBM	14.9	1:DECEASED	1	Primary	Female	Matched	TMZ Chemoradiation, TMZ Chemo	1.533333333
gbm_tcga_pub2013	TCGA-12-5299	TCGA-12-5299-01	56	Glioma	Glioblastoma Multiforme	3.2	0:DiseaseFree	Classical	0.1631	non-G-CIMP	WT	CL_3	UNMETHYLATED	29	GBM	3.2	1:DECEASED	1	Primary	Female	Matched	TMZ Chemoradiation, TMZ Chemo	0.966666667
gbm_tcga_pub2013	TCGA-12-5301	TCGA-12-5301-01	59.6	Glioma	Glioblastoma Multiforme	2	0:DiseaseFree	Neural	0.1480	non-G-CIMP	WT	CL_3	METHYLATED	44	GBM	2	1:DECEASED	1	Primary	Male	Matched	TMZ Chemoradiation, TMZ Chemo	1.466666667
gbm_tcga_pub2013	TCGA-14-0736	TCGA-14-0736-01	49.9	Glioma	Glioblastoma Multiforme	4.2	1:Recurred/Progressed	Mesenchymal	0.5443	non-G-CIMP	NA	CL_1	UNMETHYLATED	NA	GBM	15.1	1:DECEASED	1	Primary	Male	Matched	Standard Radiation, TMZ Chemo	NA
gbm_tcga_pub2013	TCGA-14-0740	TCGA-14-0740-01	70.2	Glioma	Glioblastoma Multiforme	12	0:DiseaseFree	NA	0.2365	non-G-CIMP	WT	NA	NA	32	GBM	12	1:DECEASED	1	Primary	Male	Matched	Standard Radiation	1.066666667
gbm_tcga_pub2013	TCGA-14-0781	TCGA-14-0781-01	49	Glioma	Glioblastoma Multiforme	1	0:DiseaseFree	Mesenchymal	0.0014	non-G-CIMP	WT	CL_1	UNMETHYLATED	21	GBM	1	1:DECEASED	1	Primary	Male	Matched	Unspecified Radiation	0.7
gbm_tcga_pub2013	TCGA-14-0783	TCGA-14-0783-01	36	Glioma	Glioblastoma Multiforme	6.2	0:DiseaseFree	Mesenchymal	0.3348	non-G-CIMP	NA	CL_4	METHYLATED	NA	GBM	6.2	1:DECEASED	1	Primary	Female	Matched	Alkylating Chemoradiation, Alkylating Chemo	NA
gbm_tcga_pub2013	TCGA-14-0786	TCGA-14-0786-01	50.9	Glioma	Glioblastoma Multiforme	4.2	1:Recurred/Progressed	Classical	0.1434	non-G-CIMP	WT	CL_4	METHYLATED	30	GBM	23.1	1:DECEASED	1	Primary	Female	Matched	Standard Radiation, TMZ Chemo	1
gbm_tcga_pub2013	TCGA-14-0787	TCGA-14-0787-01	69.3	Glioma	Glioblastoma Multiforme	2.2	0:DiseaseFree	Classical	0.2036	non-G-CIMP	WT	CL_4	METHYLATED	24	GBM	2.2	1:DECEASED	1	Primary	Male	Matched	Unspecified Radiation	0.8
gbm_tcga_pub2013	TCGA-14-0789	TCGA-14-0789-01	54.9	Glioma	Glioblastoma Multiforme	3.5	1:Recurred/Progressed	Mesenchymal	0.1262	non-G-CIMP	WT	CL_2	METHYLATED	44	GBM	11.2	1:DECEASED	1	Primary	Male	Matched	TMZ Chemoradiation, TMZ Chemo	1.466666667
gbm_tcga_pub2013	TCGA-14-0790	TCGA-14-0790-01	64.8	Glioma	Glioblastoma Multiforme	13.7	0:DiseaseFree	Classical	0.1721	non-G-CIMP	WT	CL_4	METHYLATED	40	GBM	13.7	1:DECEASED	1	Primary	Female	Matched	TMZ Chemoradiation, TMZ Chemo	1.333333333
gbm_tcga_pub2013	TCGA-14-0812	TCGA-14-0812-01	65.9	Glioma	Glioblastoma Multiforme	3.3	0:DiseaseFree	Neural	0.1251	non-G-CIMP	WT	CL_3	METHYLATED	NA	GBM	3.3	1:DECEASED	1	Primary	Male	Matched	Alkylating Chemo	NA
gbm_tcga_pub2013	TCGA-14-0813	TCGA-14-0813-01	78.2	Glioma	Glioblastoma Multiforme	1.3	0:DiseaseFree	Proneural	0.2498	non-G-CIMP	WT	CL_2	METHYLATED	54	GBM	1.3	1:DECEASED	1	Primary	Male	Matched	Unspecified Radiation	1.8
gbm_tcga_pub2013	TCGA-14-0817	TCGA-14-0817-01	69.6	Glioma	Glioblastoma Multiforme	5.4	0:DiseaseFree	Neural	0.3336	non-G-CIMP	WT	CL_4	UNMETHYLATED	49	GBM	5.4	1:DECEASED	1	Primary	Female	Matched	Unspecified Radiation	1.633333333
gbm_tcga_pub2013	TCGA-14-0862	TCGA-14-0862-01	NA	Glioma	Glioblastoma Multiforme	NA	NA	NA	NA	NA	NA	NA	NA	41	GBM	NA	NA	1	NA	NA	Matched	NA	1.366666667
gbm_tcga_pub2013	TCGA-14-0865	TCGA-14-0865-01	67.9	Glioma	Glioblastoma Multiforme	7.1	1:Recurred/Progressed	Proneural	0.4038	non-G-CIMP	WT	CL_6	METHYLATED	NA	GBM	16.5	1:DECEASED	1	Primary	Male	Matched	TMZ Chemoradiation, TMZ Chemo	NA
gbm_tcga_pub2013	TCGA-14-0866	TCGA-14-0866-01	55.2	Glioma	Glioblastoma Multiforme	3.2	1:Recurred/Progressed	Neural	0.1468	non-G-CIMP	NA	CL_3	METHYLATED	NA	GBM	26.3	1:DECEASED	1	Primary	Male	Matched	TMZ Chemoradiation, TMZ Chemo	NA
gbm_tcga_pub2013	TCGA-14-0867	TCGA-14-0867-01	67.9	Glioma	Glioblastoma Multiforme	2	0:DiseaseFree	Mesenchymal	0.4025	non-G-CIMP	WT	CL_3	METHYLATED	NA	GBM	2	1:DECEASED	1	Primary	Male	Matched	Unspecified Radiation	NA
gbm_tcga_pub2013	TCGA-14-0871	TCGA-14-0871-01	75	Glioma	Glioblastoma Multiforme	28.9	0:DiseaseFree	Mesenchymal	0.5608	non-G-CIMP	WT	CL_6	UNMETHYLATED	34	GBM	28.9	1:DECEASED	1	Primary	Female	Matched	Standard Radiation	1.133333333
gbm_tcga_pub2013	TCGA-14-1034	TCGA-14-1034-01	60.3	Glioma	Glioblastoma Multiforme	9	1:Recurred/Progressed	Mesenchymal	0.2834	non-G-CIMP	WT	CL_3	METHYLATED	53	GBM	15.9	1:DECEASED	1	Primary	Female	Matched	Standard Radiation, Alkylating Chemo	1.766666667
gbm_tcga_pub2013	TCGA-14-1037	TCGA-14-1037-01	66.9	Glioma	Glioblastoma Multiforme	10.7	1:Recurred/Progressed	Mesenchymal	0.1622	non-G-CIMP	WT	CL_2	UNMETHYLATED	NA	GBM	19.3	1:DECEASED	1	Primary	Female	Matched	Standard Radiation, TMZ Chemo	NA
gbm_tcga_pub2013	TCGA-14-1043	TCGA-14-1043-01	61.3	Glioma	Glioblastoma Multiforme	0.8	0:DiseaseFree	NA	0.1213	non-G-CIMP	WT	NA	NA	16	GBM	0.8	1:DECEASED	1	Primary	Male	Matched	Nonstandard Radiation	0.533333333
gbm_tcga_pub2013	TCGA-14-1395	TCGA-14-1395-01	52.7	Glioma	Glioblastoma Multiforme	1.4	0:DiseaseFree	NA	0.1761	non-G-CIMP	WT	NA	NA	39	GBM	1.4	1:DECEASED	1	Primary	Male	Matched	Alkylating Chemo	1.3
gbm_tcga_pub2013	TCGA-14-1396	TCGA-14-1396-01	78.7	Glioma	Glioblastoma Multiforme	1.1	0:DiseaseFree	Mesenchymal	0.2721	non-G-CIMP	WT	CL_4	METHYLATED	NA	GBM	1.1	1:DECEASED	1	Primary	Female	Matched	Unspecified Radiation	NA
gbm_tcga_pub2013	TCGA-14-1401	TCGA-14-1401-01	54.5	Glioma	Glioblastoma Multiforme	3.7	0:DiseaseFree	Proneural	0.1090	non-G-CIMP	NA	CL_1	METHYLATED	NA	GBM	3.7	1:DECEASED	1	Primary	Male	Matched	Unspecified Radiation	NA
gbm_tcga_pub2013	TCGA-14-1402	TCGA-14-1402-01	58.6	Glioma	Glioblastoma Multiforme	11	1:Recurred/Progressed	Classical	0.1313	non-G-CIMP	NA	CL_3	METHYLATED	NA	GBM	32	1:DECEASED	1	Primary	Female	Matched	Standard Radiation, TMZ Chemo	NA
gbm_tcga_pub2013	TCGA-14-1450	TCGA-14-1450-01	57.4	Glioma	Glioblastoma Multiforme	27.2	1:Recurred/Progressed	NA	0.1879	non-G-CIMP	WT	NA	NA	46	GBM	58.8	0:LIVING	1	Primary	Male	Matched	TMZ Chemoradiation, TMZ Chemo	1.533333333
gbm_tcga_pub2013	TCGA-14-1451	TCGA-14-1451-01	39.4	Glioma	Glioblastoma Multiforme	0.6	1:Recurred/Progressed	Proneural	0.1870	non-G-CIMP	WT	CL_1	UNMETHYLATED	NA	GBM	23.1	1:DECEASED	1	Primary	Male	Matched	TMZ Chemoradiation, TMZ Chemo	NA
gbm_tcga_pub2013	TCGA-14-1452	TCGA-14-1452-01	60.5	Glioma	Glioblastoma Multiforme	5.7	1:Recurred/Progressed	Mesenchymal	0.1767	non-G-CIMP	NA	CL_3	METHYLATED	NA	GBM	7.1	1:DECEASED	1	Primary	Male	Matched	TMZ Chemoradiation, TMZ Chemo	NA
gbm_tcga_pub2013	TCGA-14-1453	TCGA-14-1453-01	69.3	Glioma	Glioblastoma Multiforme	1.2	0:DiseaseFree	Classical	0.6978	non-G-CIMP	WT	CL_4	UNMETHYLATED	NA	GBM	1.2	1:DECEASED	1	Primary	Male	Matched	Unspecified Radiation	NA
gbm_tcga_pub2013	TCGA-14-1454	TCGA-14-1454-01	54.5	Glioma	Glioblastoma Multiforme	9.5	1:Recurred/Progressed	Proneural	0.4024	non-G-CIMP	NA	CL_6	UNMETHYLATED	NA	GBM	30.2	1:DECEASED	1	Primary	Female	Matched	TMZ Chemoradiation, TMZ Chemo	NA
gbm_tcga_pub2013	TCGA-14-1455	TCGA-14-1455-01	61.8	Glioma	Glioblastoma Multiforme	0.9	0:DiseaseFree	Proneural	0.1893	non-G-CIMP	WT	CL_6	METHYLATED	NA	GBM	0.9	1:DECEASED	1	Primary	Male	Matched	Alkylating Chemo	NA
gbm_tcga_pub2013	TCGA-14-1456	TCGA-14-1456-01	23.9	Glioma	Glioblastoma Multiforme	3.2	1:Recurred/Progressed	G-CIMP	0.0824	G-CIMP	R132H	G-CIMP	METHYLATED	21	GBM	40.9	0:LIVING	1	Primary	Male	Matched	Standard Radiation	0.7
gbm_tcga_pub2013	TCGA-14-1458	TCGA-14-1458-01	54.5	Glioma	Glioblastoma Multiforme	2.6	1:Recurred/Progressed	G-CIMP	0.2232	G-CIMP	R132H	G-CIMP	METHYLATED	NA	GBM	6.6	1:DECEASED	1	Primary	Male	Matched	TMZ Chemoradiation, TMZ Chemo	NA
gbm_tcga_pub2013	TCGA-14-1459	TCGA-14-1459-01	63.6	Glioma	Glioblastoma Multiforme	9	1:Recurred/Progressed	Neural	0.1215	non-G-CIMP	NA	CL_2	METHYLATED	NA	GBM	12.4	1:DECEASED	1	Primary	Female	Matched	TMZ Chemoradiation, TMZ Chemo	NA
gbm_tcga_pub2013	TCGA-14-1794	TCGA-14-1794-01	59.2	Glioma	Glioblastoma Multiforme	1	0:DiseaseFree	Proneural	0.2708	non-G-CIMP	WT	CL_2	UNMETHYLATED	NA	GBM	1	1:DECEASED	1	Primary	Male	Matched	Nonstandard Radiation	NA
gbm_tcga_pub2013	TCGA-14-1795	TCGA-14-1795-01	66.7	Glioma	Glioblastoma Multiforme	1.9	0:DiseaseFree	Proneural	0.1027	non-G-CIMP	WT	CL_3	METHYLATED	NA	GBM	1.9	1:DECEASED	1	Primary	Male	Matched	Alkylating Chemo	NA
gbm_tcga_pub2013	TCGA-14-1821	TCGA-14-1821-01	31	Glioma	Glioblastoma Multiforme	10.9	1:Recurred/Progressed	G-CIMP	0.1805	G-CIMP	R132H	G-CIMP	METHYLATED	NA	GBM	17.8	1:DECEASED	1	Primary	Male	Matched	TMZ Chemoradiation, TMZ Chemo	NA
gbm_tcga_pub2013	TCGA-14-1823	TCGA-14-1823-01	58.5	Glioma	Glioblastoma Multiforme	4.6	1:Recurred/Progressed	Mesenchymal	0.7423	non-G-CIMP	WT	CL_3	METHYLATED	38	GBM	17.8	1:DECEASED	1	Primary	Female	Matched	TMZ Chemoradiation, TMZ Chemo	1.266666667
gbm_tcga_pub2013	TCGA-14-1824	TCGA-14-1824-01	67.2	Glioma	Glioblastoma Multiforme	19.6	0:DiseaseFree	NA	NA	NA	NA	NA	NA	NA	GBM	19.6	1:DECEASED	1	Primary	Female	Matched	Standard Radiation	NA
gbm_tcga_pub2013	TCGA-14-1825	TCGA-14-1825-01	70.3	Glioma	Glioblastoma Multiforme	3	1:Recurred/Progressed	Proneural	0.2814	non-G-CIMP	WT	CL_6	UNMETHYLATED	35	GBM	7.6	1:DECEASED	1	Primary	Male	Matched	Standard Radiation	1.166666667
gbm_tcga_pub2013	TCGA-14-1827	TCGA-14-1827-01	51.5	Glioma	Glioblastoma Multiforme	5.9	0:DiseaseFree	Neural	0.1423	non-G-CIMP	WT	CL_1	METHYLATED	NA	GBM	5.9	1:DECEASED	1	Primary	Male	Matched	Alkylating Chemo	NA
gbm_tcga_pub2013	TCGA-14-1829	TCGA-14-1829-01	57.3	Glioma	Glioblastoma Multiforme	7.1	0:DiseaseFree	Neural	0.2001	non-G-CIMP	WT	CL_2	UNMETHYLATED	30	GBM	7.1	0:LIVING	1	Primary	Male	Matched	TMZ Chemoradiation, TMZ Chemo	1
gbm_tcga_pub2013	TCGA-14-2554	TCGA-14-2554-01	52.3	Glioma	Glioblastoma Multiforme	17.5	0:DiseaseFree	Neural	0.2133	non-G-CIMP	WT	CL_2	UNMETHYLATED	43	GBM	17.5	1:DECEASED	1	Primary	Female	Matched	Nonstandard Radiation	1.433333333
gbm_tcga_pub2013	TCGA-14-2555	TCGA-14-2555-01	44.5	Glioma	Glioblastoma Multiforme	8	0:DiseaseFree	Neural	0.1453	non-G-CIMP	NA	CL_2	METHYLATED	NA	GBM	8	0:LIVING	1	Primary	Female	Matched	TMZ Chemoradiation, TMZ Chemo	NA
gbm_tcga_pub2013	TCGA-14-3476	TCGA-14-3476-01	74.4	Glioma	Glioblastoma Multiforme	0.3	1:Recurred/Progressed	Neural	NA	non-G-CIMP	WT	CL_2	UNMETHYLATED	52	GBM	0.4	1:DECEASED	1	Primary	Male	Matched	Unspecified Radiation	1.733333333
gbm_tcga_pub2013	TCGA-14-3477	TCGA-14-3477-01	38.5	Glioma	Glioblastoma Multiforme	3.7	0:DiseaseFree	Proneural	0.6848	non-G-CIMP	WT	CL_6	UNMETHYLATED	NA	GBM	3.7	0:LIVING	1	Primary	Female	Matched	TMZ Chemoradiation, TMZ Chemo	NA
gbm_tcga_pub2013	TCGA-14-4157	TCGA-14-4157-01	40.6	Glioma	Glioblastoma Multiforme	3.1	1:Recurred/Progressed	G-CIMP	0.1600	G-CIMP	R132H	G-CIMP	METHYLATED	37	GBM	3.4	0:LIVING	1	Primary	Male	Matched	TMZ Chemoradiation, TMZ Chemo	1.233333333
gbm_tcga_pub2013	TCGA-15-0742	TCGA-15-0742-01	65.8	Glioma	Glioblastoma Multiforme	7.6	1:Recurred/Progressed	Classical	0.2392	non-G-CIMP	WT	NA	NA	50	GBM	13.7	1:DECEASED	1	Primary	Male	Matched	Nonstandard Radiation, TMZ Chemo	1.666666667
gbm_tcga_pub2013	TCGA-15-1444	TCGA-15-1444-01	NA	Glioma	Glioblastoma Multiforme	NA	0:DiseaseFree	Proneural	0.0871	non-G-CIMP	R132G	CL_6	METHYLATED	11	GBM	0	NA	1	Primary	NA	Matched	Unspecified Radiation	0.366666667
gbm_tcga_pub2013	TCGA-15-1446	TCGA-15-1446-01	55.7	Glioma	Glioblastoma Multiforme	14.6	1:Recurred/Progressed	Classical	0.1116	non-G-CIMP	WT	CL_3	UNMETHYLATED	NA	GBM	19.1	0:LIVING	1	Primary	Male	Matched	TMZ Chemoradiation, TMZ Chemo	NA
gbm_tcga_pub2013	TCGA-15-1447	TCGA-15-1447-01	36.5	Glioma	Glioblastoma Multiforme	11.2	1:Recurred/Progressed	Proneural	0.6929	non-G-CIMP	NA	CL_6	METHYLATED	NA	GBM	53.2	0:LIVING	1	Primary	Female	Matched	TMZ Chemoradiation, TMZ Chemo	NA
gbm_tcga_pub2013	TCGA-15-1449	TCGA-15-1449-01	65.2	Glioma	Glioblastoma Multiforme	2.4	1:Recurred/Progressed	Proneural	0.4414	non-G-CIMP	NA	CL_1	METHYLATED	NA	GBM	13.3	1:DECEASED	1	Primary	Male	Matched	TMZ Chemoradiation, TMZ Chemo	NA
gbm_tcga_pub2013	TCGA-16-0846	TCGA-16-0846-01	85.2	Glioma	Glioblastoma Multiforme	3.9	0:DiseaseFree	Proneural	0.1511	non-G-CIMP	WT	CL_3	METHYLATED	46	GBM	3.9	1:DECEASED	1	Primary	Male	Matched	Unspecified Radiation	1.533333333
gbm_tcga_pub2013	TCGA-16-0848	TCGA-16-0848-01	57.1	Glioma	Glioblastoma Multiforme	4.2	1:Recurred/Progressed	Proneural	0.1804	non-G-CIMP	NA	CL_3	METHYLATED	NA	GBM	17.6	1:DECEASED	1	Primary	Male	Matched	Standard Radiation	NA
gbm_tcga_pub2013	TCGA-16-0849	TCGA-16-0849-01	54.6	Glioma	Glioblastoma Multiforme	26.1	0:DiseaseFree	G-CIMP	0.0818	G-CIMP	R132H	G-CIMP	METHYLATED	NA	GBM	26.1	0:LIVING	1	Primary	Male	Matched	Standard Radiation	NA
gbm_tcga_pub2013	TCGA-16-0850	TCGA-16-0850-01	52.8	Glioma	Glioblastoma Multiforme	2.7	1:Recurred/Progressed	G-CIMP	0.7946	G-CIMP	R132H	G-CIMP	UNMETHYLATED	NA	GBM	16.4	1:DECEASED	1	Primary	Female	Matched	Standard Radiation	NA
gbm_tcga_pub2013	TCGA-16-0861	TCGA-16-0861-01	65.1	Glioma	Glioblastoma Multiforme	3.1	1:Recurred/Progressed	Classical	0.1926	non-G-CIMP	WT	CL_6	UNMETHYLATED	42	GBM	0	NA	1	Primary	Male	Matched	Standard Radiation	1.4
gbm_tcga_pub2013	TCGA-16-1045	TCGA-16-1045-01	49.8	Glioma	Glioblastoma Multiforme	21.5	1:Recurred/Progressed	Mesenchymal	0.2482	non-G-CIMP	WT	CL_1	METHYLATED	61	GBM	29	1:DECEASED	1	Primary	Female	Matched	Standard Radiation	2.033333333
gbm_tcga_pub2013	TCGA-16-1047	TCGA-16-1047-01	66.5	Glioma	Glioblastoma Multiforme	0.8	1:Recurred/Progressed	Classical	0.1743	non-G-CIMP	NA	CL_3	UNMETHYLATED	NA	GBM	4.6	1:DECEASED	1	Primary	Female	Matched	Unspecified Radiation	NA
gbm_tcga_pub2013	TCGA-16-1048	TCGA-16-1048-01	NA	Glioma	Glioblastoma Multiforme	NA	NA	NA	NA	NA	NA	NA	NA	81	GBM	NA	NA	1	NA	NA	Matched	NA	2.7
gbm_tcga_pub2013	TCGA-16-1055	TCGA-16-1055-01	48.8	Glioma	Glioblastoma Multiforme	9.5	1:Recurred/Progressed	Classical	0.1375	non-G-CIMP	NA	CL_2	UNMETHYLATED	NA	GBM	10.3	1:DECEASED	1	Primary	Male	Matched	Standard Radiation	NA
gbm_tcga_pub2013	TCGA-16-1056	TCGA-16-1056-01	55.6	Glioma	Glioblastoma Multiforme	7.9	1:Recurred/Progressed	Classical	0.1240	non-G-CIMP	NA	CL_3	UNMETHYLATED	NA	GBM	14	1:DECEASED	1	Primary	Male	Matched	Standard Radiation	NA
gbm_tcga_pub2013	TCGA-16-1060	TCGA-16-1060-01	70.7	Glioma	Glioblastoma Multiforme	3.7	1:Recurred/Progressed	Mesenchymal	0.1384	non-G-CIMP	NA	CL_2	UNMETHYLATED	NA	GBM	9.1	1:DECEASED	1	Primary	Female	Matched	Nonstandard Radiation	NA
gbm_tcga_pub2013	TCGA-16-1062	TCGA-16-1062-01	57.9	Glioma	Glioblastoma Multiforme	17	1:Recurred/Progressed	Classical	0.1462	non-G-CIMP	NA	CL_4	METHYLATED	NA	GBM	21.2	1:DECEASED	1	Primary	Female	Matched	Standard Radiation	NA
gbm_tcga_pub2013	TCGA-16-1063	TCGA-16-1063-01	72	Glioma	Glioblastoma Multiforme	12.1	1:Recurred/Progressed	Neural	0.1748	non-G-CIMP	NA	CL_3	UNMETHYLATED	NA	GBM	14	1:DECEASED	1	Primary	Male	Matched	Standard Radiation	NA
gbm_tcga_pub2013	TCGA-16-1460	TCGA-16-1460-01	36.2	Glioma	Glioblastoma Multiforme	6.4	0:DiseaseFree	G-CIMP	0.0469	G-CIMP	R132H	G-CIMP	METHYLATED	NA	GBM	6.4	0:LIVING	1	Primary	Female	Matched	Unspecified Radiation	NA
gbm_tcga_pub2013	TCGA-19-0955	TCGA-19-0955-01	71.1	Glioma	Glioblastoma Multiforme	11.8	0:DiseaseFree	Classical	0.2126	non-G-CIMP	NA	CL_2	METHYLATED	NA	GBM	11.8	0:LIVING	1	Primary	Male	Matched	TMZ Chemoradiation, TMZ Chemo	NA
gbm_tcga_pub2013	TCGA-19-0957	TCGA-19-0957-01	48.5	Glioma	Glioblastoma Multiforme	1.6	1:Recurred/Progressed	Proneural	0.2052	non-G-CIMP	WT	CL_3	UNMETHYLATED	NA	GBM	21.9	1:DECEASED	1	Primary	Female	Matched	TMZ Chemoradiation, TMZ Chemo	NA
gbm_tcga_pub2013	TCGA-19-0960	TCGA-19-0960-01	83.1	Glioma	Glioblastoma Multiforme	8.6	0:DiseaseFree	Proneural	0.1770	non-G-CIMP	NA	CL_6	METHYLATED	NA	GBM	8.6	0:LIVING	1	Primary	Female	Matched	TMZ Chemoradiation, TMZ Chemo	NA
gbm_tcga_pub2013	TCGA-19-0962	TCGA-19-0962-01	77.7	Glioma	Glioblastoma Multiforme	0.7	0:DiseaseFree	Mesenchymal	0.1675	non-G-CIMP	NA	CL_3	METHYLATED	NA	GBM	0.7	1:DECEASED	1	Primary	Female	Matched	Unspecified Radiation	NA
gbm_tcga_pub2013	TCGA-19-0963	TCGA-19-0963-01	61.1	Glioma	Glioblastoma Multiforme	10.2	1:Recurred/Progressed	Neural	0.1454	non-G-CIMP	NA	CL_2	UNMETHYLATED	NA	GBM	14.3	1:DECEASED	1	Primary	Male	Matched	TMZ Chemoradiation, TMZ Chemo	NA
gbm_tcga_pub2013	TCGA-19-0964	TCGA-19-0964-01	70.6	Glioma	Glioblastoma Multiforme	3.4	0:DiseaseFree	Classical	0.0782	non-G-CIMP	NA	CL_4	METHYLATED	NA	GBM	3.4	0:LIVING	1	Primary	Male	Matched	TMZ Chemoradiation, TMZ Chemo	NA
gbm_tcga_pub2013	TCGA-19-1385	TCGA-19-1385-01	69.7	Glioma	Glioblastoma Multiforme	5.8	1:Recurred/Progressed	Mesenchymal	0.0547	non-G-CIMP	WT	CL_1	METHYLATED	NA	GBM	10.8	1:DECEASED	1	Primary	Male	Matched	TMZ Chemoradiation, TMZ Chemo	NA
gbm_tcga_pub2013	TCGA-19-1386	TCGA-19-1386-01	51.1	Glioma	Glioblastoma Multiforme	7.8	1:Recurred/Progressed	Classical	0.1640	non-G-CIMP	WT	CL_3	UNMETHYLATED	NA	GBM	9.1	1:DECEASED	1	Primary	Male	Matched	TMZ Chemoradiation, TMZ Chemo	NA
gbm_tcga_pub2013	TCGA-19-1387	TCGA-19-1387-01	81.8	Glioma	Glioblastoma Multiforme	2.6	1:Recurred/Progressed	Proneural	0.1484	non-G-CIMP	WT	CL_4	METHYLATED	NA	GBM	6	0:LIVING	1	Primary	Male	Matched	TMZ Chemoradiation, TMZ Chemo	NA
gbm_tcga_pub2013	TCGA-19-1388	TCGA-19-1388-01	58.5	Glioma	Glioblastoma Multiforme	4.9	1:Recurred/Progressed	Mesenchymal	0.3947	non-G-CIMP	WT	CL_6	METHYLATED	NA	GBM	13	1:DECEASED	1	Primary	Male	Matched	TMZ Chemoradiation, TMZ Chemo	NA
gbm_tcga_pub2013	TCGA-19-1389	TCGA-19-1389-01	51.1	Glioma	Glioblastoma Multiforme	2.7	1:Recurred/Progressed	Mesenchymal	0.1905	non-G-CIMP	WT	CL_1	UNMETHYLATED	NA	GBM	4.6	1:DECEASED	1	Primary	Male	Matched	TMZ Chemoradiation, TMZ Chemo	NA
gbm_tcga_pub2013	TCGA-19-1390	TCGA-19-1390-01	63.1	Glioma	Glioblastoma Multiforme	25.4	0:DiseaseFree	Proneural	0.5047	non-G-CIMP	WT	CL_4	METHYLATED	77	GBM	25.4	1:DECEASED	1	Primary	Female	Matched	Unspecified Radiation	2.566666667
gbm_tcga_pub2013	TCGA-19-1392	TCGA-19-1392-01	72.8	Glioma	Glioblastoma Multiforme	3.7	0:DiseaseFree	Proneural	0.3888	non-G-CIMP	NA	CL_4	METHYLATED	NA	GBM	3.7	1:DECEASED	1	Primary	Female	Matched	Unspecified Radiation	NA
gbm_tcga_pub2013	TCGA-19-1786	TCGA-19-1786-01	64.5	Glioma	Glioblastoma Multiforme	7.1	0:DiseaseFree	Classical	0.2516	non-G-CIMP	WT	CL_3	UNMETHYLATED	NA	GBM	7.1	0:LIVING	1	Primary	Female	Matched	Standard Radiation	NA
gbm_tcga_pub2013	TCGA-19-1787	TCGA-19-1787-01	49	Glioma	Glioblastoma Multiforme	10.1	1:Recurred/Progressed	Mesenchymal	0.2396	non-G-CIMP	NA	CL_4	METHYLATED	NA	GBM	12.7	1:DECEASED	1	Primary	Male	Matched	TMZ Chemoradiation, TMZ Chemo	NA
gbm_tcga_pub2013	TCGA-19-1788	TCGA-19-1788-01	39.1	Glioma	Glioblastoma Multiforme	3.7	0:DiseaseFree	G-CIMP	NA	G-CIMP	R132H	G-CIMP	METHYLATED	NA	GBM	3.7	1:DECEASED	1	Primary	Male	Matched	TMZ Chemoradiation, TMZ Chemo	NA
gbm_tcga_pub2013	TCGA-19-1789	TCGA-19-1789-01	69.2	Glioma	Glioblastoma Multiforme	3.1	0:DiseaseFree	Classical	0.1061	non-G-CIMP	WT	CL_4	METHYLATED	NA	GBM	3.1	1:DECEASED	1	Primary	Female	Matched	Standard Radiation, TMZ Chemo	NA
gbm_tcga_pub2013	TCGA-19-1790	TCGA-19-1790-01	56.5	Glioma	Glioblastoma Multiforme	2.9	1:Recurred/Progressed	Mesenchymal	NA	non-G-CIMP	WT	CL_3	UNMETHYLATED	111	GBM	5	1:DECEASED	1	Primary	Male	Matched	TMZ Chemoradiation, TMZ Chemo	3.666666667
gbm_tcga_pub2013	TCGA-19-1791	TCGA-19-1791-01	82.3	Glioma	Glioblastoma Multiforme	0.1	0:DiseaseFree	Neural	0.1777	non-G-CIMP	WT	CL_6	UNMETHYLATED	NA	GBM	0.1	0:LIVING	1	Primary	Female	Matched	Unspecified Radiation	NA
gbm_tcga_pub2013	TCGA-19-2619	TCGA-19-2619-01	55.2	Glioma	Glioblastoma Multiforme	4.8	1:Recurred/Progressed	Classical	0.2068	non-G-CIMP	WT	CL_3	METHYLATED	29	GBM	9.7	0:LIVING	1	Primary	Female	Matched	TMZ Chemoradiation, TMZ Chemo	0.966666667
gbm_tcga_pub2013	TCGA-19-2620	TCGA-19-2620-01	70.3	Glioma	Glioblastoma Multiforme	4.9	0:DiseaseFree	Neural	0.1453	non-G-CIMP	WT	CL_3	METHYLATED	47	GBM	4.9	1:DECEASED	1	Primary	Male	Matched	TMZ Chemoradiation, TMZ Chemo	1.566666667
gbm_tcga_pub2013	TCGA-19-2621	TCGA-19-2621-01	83.3	Glioma	Glioblastoma Multiforme	1.1	0:DiseaseFree	Classical	0.1051	non-G-CIMP	WT	CL_3	METHYLATED	NA	GBM	1.1	1:DECEASED	1	Primary	Male	Matched	Unspecified Radiation	NA
gbm_tcga_pub2013	TCGA-19-2623	TCGA-19-2623-01	65.3	Glioma	Glioblastoma Multiforme	7.5	0:DiseaseFree	Mesenchymal	0.2367	non-G-CIMP	WT	CL_3	METHYLATED	57	GBM	7.5	0:LIVING	1	Primary	Male	Matched	TMZ Chemoradiation, TMZ Chemo	1.9
gbm_tcga_pub2013	TCGA-19-2624	TCGA-19-2624-01	51.7	Glioma	Glioblastoma Multiforme	0.2	0:DiseaseFree	Proneural	0.1073	non-G-CIMP	WT	CL_2	UNMETHYLATED	34	GBM	0.2	1:DECEASED	1	Primary	Male	Matched	Unspecified Radiation	1.133333333
gbm_tcga_pub2013	TCGA-19-2625	TCGA-19-2625-01	76.5	Glioma	Glioblastoma Multiforme	4.1	0:DiseaseFree	Classical	0.2321	non-G-CIMP	WT	CL_2	UNMETHYLATED	45	GBM	4.1	1:DECEASED	1	Primary	Female	Matched	Unspecified Radiation	1.5
gbm_tcga_pub2013	TCGA-19-2629	TCGA-19-2629-01	60.9	Glioma	Glioblastoma Multiforme	4.8	1:Recurred/Progressed	G-CIMP	0.5721	G-CIMP	R132H	G-CIMP	UNMETHYLATED	81	GBM	24.2	1:DECEASED	1	Primary	Male	Matched	TMZ Chemoradiation, TMZ Chemo	2.7
gbm_tcga_pub2013	TCGA-19-2631	TCGA-19-2631-01	74.5	Glioma	Glioblastoma Multiforme	7	0:DiseaseFree	Classical	0.1440	non-G-CIMP	WT	CL_3	METHYLATED	69	GBM	7	1:DECEASED	1	Primary	Female	Matched	Standard Radiation	2.3
gbm_tcga_pub2013	TCGA-19-4068	TCGA-19-4068-01	68.3	Glioma	Glioblastoma Multiforme	4.5	0:DiseaseFree	Classical	NA	non-G-CIMP	WT	CL_3	UNMETHYLATED	36	GBM	4.5	0:LIVING	1	Primary	Female	Matched	TMZ Chemoradiation, TMZ Chemo	1.2
gbm_tcga_pub2013	TCGA-19-5947	TCGA-19-5947-01	47.1	Glioma	Glioblastoma Multiforme	1.4	1:Recurred/Progressed	Mesenchymal	0.2817	non-G-CIMP	WT	CL_1	UNMETHYLATED	25	GBM	6.3	1:DECEASED	1	Primary	Female	Matched	Nonstandard Radiation	0.833333333
gbm_tcga_pub2013	TCGA-19-5950	TCGA-19-5950-01	52.7	Glioma	Glioblastoma Multiforme	9.7	1:Recurred/Progressed	Classical	0.1597	non-G-CIMP	WT	CL_3	METHYLATED	42	GBM	11.3	0:LIVING	1	Primary	Female	Matched	TMZ Chemoradiation, TMZ Chemo	1.4
gbm_tcga_pub2013	TCGA-19-5951	TCGA-19-5951-01	76.7	Glioma	Glioblastoma Multiforme	8	0:DiseaseFree	Classical	0.0961	non-G-CIMP	WT	CL_3	UNMETHYLATED	47	GBM	8	1:DECEASED	1	Primary	Male	Matched	TMZ Chemoradiation, TMZ Chemo	1.566666667
gbm_tcga_pub2013	TCGA-19-5952	TCGA-19-5952-01	62.5	Glioma	Glioblastoma Multiforme	18.9	0:DiseaseFree	Classical	0.1626	non-G-CIMP	WT	CL_2	UNMETHYLATED	26	GBM	18.9	1:DECEASED	1	Primary	Male	Matched	Nonstandard Radiation	0.866666667
gbm_tcga_pub2013	TCGA-19-5953	TCGA-19-5953-01	NA	Glioma	Glioblastoma Multiforme	NA	NA	NA	NA	NA	NA	NA	NA	55	GBM	NA	NA	1	NA	NA	Matched	NA	1.833333333
gbm_tcga_pub2013	TCGA-19-5954	TCGA-19-5954-01	72.2	Glioma	Glioblastoma Multiforme	8	0:DiseaseFree	Classical	0.1403	non-G-CIMP	WT	CL_2	METHYLATED	45	GBM	8	0:LIVING	1	Primary	Female	Matched	TMZ Chemoradiation, TMZ Chemo	1.5
gbm_tcga_pub2013	TCGA-19-5955	TCGA-19-5955-01	83.6	Glioma	Glioblastoma Multiforme	1.8	0:DiseaseFree	Mesenchymal	0.1146	non-G-CIMP	WT	CL_2	METHYLATED	50	GBM	1.8	1:DECEASED	1	Primary	Male	Matched	Unspecified Radiation	1.666666667
gbm_tcga_pub2013	TCGA-19-5956	TCGA-19-5956-01	53.6	Glioma	Glioblastoma Multiforme	6.5	0:DiseaseFree	Proneural	0.2166	non-G-CIMP	NA	CL_6	UNMETHYLATED	NA	GBM	6.5	0:LIVING	1	Primary	Female	Matched	TMZ Chemoradiation, TMZ Chemo	NA
gbm_tcga_pub2013	TCGA-19-5958	TCGA-19-5958-01	56	Glioma	Glioblastoma Multiforme	5.4	0:DiseaseFree	Classical	0.1463	non-G-CIMP	WT	CL_2	UNMETHYLATED	24	GBM	5.4	0:LIVING	1	Primary	Male	Matched	TMZ Chemoradiation, TMZ Chemo	0.8
gbm_tcga_pub2013	TCGA-19-5959	TCGA-19-5959-01	77.9	Glioma	Glioblastoma Multiforme	3.9	1:Recurred/Progressed	Classical	0.1468	non-G-CIMP	WT	CL_4	METHYLATED	58	GBM	5.3	0:LIVING	1	Primary	Female	Matched	TMZ Chemoradiation, TMZ Chemo	1.933333333
gbm_tcga_pub2013	TCGA-19-5960	TCGA-19-5960-01	56.5	Glioma	Glioblastoma Multiforme	5.4	0:DiseaseFree	Proneural	0.3335	non-G-CIMP	WT	CL_4	UNMETHYLATED	33	GBM	5.4	0:LIVING	1	Primary	Male	Matched	TMZ Chemoradiation, TMZ Chemo	1.1
gbm_tcga_pub2013	TCGA-26-1438	TCGA-26-1438-01	36.9	Glioma	Glioblastoma Multiforme	5.2	1:Recurred/Progressed	Mesenchymal	0.1549	non-G-CIMP	NA	CL_1	UNMETHYLATED	NA	GBM	10	0:LIVING	1	Primary	Male	Matched	TMZ Chemoradiation, TMZ Chemo	NA
gbm_tcga_pub2013	TCGA-26-1439	TCGA-26-1439-01	63.8	Glioma	Glioblastoma Multiforme	9.3	1:Recurred/Progressed	Classical	0.3529	non-G-CIMP	WT	CL_3	UNMETHYLATED	39	GBM	13.9	1:DECEASED	1	Primary	Male	Matched	TMZ Chemoradiation, TMZ Chemo	1.3
gbm_tcga_pub2013	TCGA-26-1440	TCGA-26-1440-01	48.4	Glioma	Glioblastoma Multiforme	7.7	1:Recurred/Progressed	Classical	0.2841	non-G-CIMP	NA	CL_6	UNMETHYLATED	NA	GBM	9.7	0:LIVING	1	Primary	Male	Matched	TMZ Chemoradiation, TMZ Chemo	NA
gbm_tcga_pub2013	TCGA-26-1442	TCGA-26-1442-01	43.7	Glioma	Glioblastoma Multiforme	31.3	0:DiseaseFree	G-CIMP	0.0763	G-CIMP	R132H	G-CIMP	METHYLATED	32	GBM	31.3	0:LIVING	1	Primary	Male	Matched	TMZ Chemoradiation, TMZ Chemo	1.066666667
gbm_tcga_pub2013	TCGA-26-1443	TCGA-26-1443-01	60.2	Glioma	Glioblastoma Multiforme	7.1	1:Recurred/Progressed	Classical	0.1231	non-G-CIMP	NA	CL_3	METHYLATED	NA	GBM	7.1	0:LIVING	1	Primary	Female	Matched	TMZ Chemoradiation, TMZ Chemo	NA
gbm_tcga_pub2013	TCGA-26-1799	TCGA-26-1799-01	68.9	Glioma	Glioblastoma Multiforme	7	1:Recurred/Progressed	Neural	0.1303	non-G-CIMP	WT	CL_2	UNMETHYLATED	NA	GBM	9.4	1:DECEASED	1	Primary	Male	Matched	Standard Radiation, TMZ Chemo	NA
gbm_tcga_pub2013	TCGA-26-5132	TCGA-26-5132-01	74.5	Glioma	Glioblastoma Multiforme	9.4	0:DiseaseFree	Classical	0.1706	non-G-CIMP	WT	CL_4	METHYLATED	38	GBM	9.4	0:LIVING	1	Primary	Male	Matched	TMZ Chemoradiation, TMZ Chemo	1.266666667
gbm_tcga_pub2013	TCGA-26-5133	TCGA-26-5133-01	59	Glioma	Glioblastoma Multiforme	12.2	1:Recurred/Progressed	G-CIMP	0.3657	G-CIMP	WT	G-CIMP	UNMETHYLATED	37	GBM	14.9	0:LIVING	1	Primary	Male	Matched	TMZ Chemoradiation, TMZ Chemo	1.2
gbm_tcga_pub2013	TCGA-26-5134	TCGA-26-5134-01	74.2	Glioma	Glioblastoma Multiforme	5.5	0:DiseaseFree	Proneural	0.0802	non-G-CIMP	WT	CL_6	UNMETHYLATED	39	GBM	5.5	0:LIVING	1	Primary	Male	Matched	Standard Radiation	1.3
gbm_tcga_pub2013	TCGA-26-5135	TCGA-26-5135-01	72.5	Glioma	Glioblastoma Multiforme	8.8	0:DiseaseFree	Proneural	0.1076	non-G-CIMP	WT	CL_6	METHYLATED	40	GBM	8.8	1:DECEASED	1	Primary	Female	Matched	Unspecified Radiation	1.333333333
gbm_tcga_pub2013	TCGA-26-5136	TCGA-26-5136-01	78	Glioma	Glioblastoma Multiforme	1.2	0:DiseaseFree	Mesenchymal	0.2792	non-G-CIMP	WT	CL_2	METHYLATED	39	GBM	1.2	0:LIVING	1	Primary	Female	Matched	Unspecified Radiation	1.3
gbm_tcga_pub2013	TCGA-26-5139	TCGA-26-5139-01	65.1	Glioma	Glioblastoma Multiforme	1.6	0:DiseaseFree	Mesenchymal	0.1296	non-G-CIMP	WT	CL_3	UNMETHYLATED	28	GBM	1.6	0:LIVING	1	Primary	Female	Matched	Unspecified Radiation	0.933333333
gbm_tcga_pub2013	TCGA-26-6173	TCGA-26-6173-01	57.8	Glioma	Glioblastoma Multiforme	7.9	0:DiseaseFree	NA	0.2736	non-G-CIMP	WT	NA	NA	22	GBM	7.9	0:LIVING	1	Primary	Male	Matched	TMZ Chemoradiation, TMZ Chemo	0.733333333
gbm_tcga_pub2013	TCGA-26-6174	TCGA-26-6174-01	65.4	Glioma	Glioblastoma Multiforme	2.3	0:DiseaseFree	NA	0.1127	non-G-CIMP	WT	NA	NA	64	GBM	2.3	0:LIVING	1	Primary	Male	Matched	TMZ Chemoradiation, TMZ Chemo	2.133333333
gbm_tcga_pub2013	TCGA-27-1830	TCGA-27-1830-01	57.9	Glioma	Glioblastoma Multiforme	4.1	1:Recurred/Progressed	Proneural	0.2246	non-G-CIMP	WT	CL_2	METHYLATED	35	GBM	5.1	1:DECEASED	1	Primary	Male	Matched	Standard Radiation, TMZ Chemo	1.166666667
gbm_tcga_pub2013	TCGA-27-1831	TCGA-27-1831-01	66.9	Glioma	Glioblastoma Multiforme	4.7	1:Recurred/Progressed	Neural	0.0977	non-G-CIMP	WT	CL_2	UNMETHYLATED	44	GBM	16.6	1:DECEASED	1	Primary	Male	Matched	TMZ Chemoradiation, TMZ Chemo	1.466666667
gbm_tcga_pub2013	TCGA-27-1832	TCGA-27-1832-01	59.4	Glioma	Glioblastoma Multiforme	6	1:Recurred/Progressed	Mesenchymal	0.1973	non-G-CIMP	WT	CL_1	UNMETHYLATED	26	GBM	9.9	1:DECEASED	1	Primary	Female	Matched	Nonstandard Radiation, TMZ Chemo	0.866666667
gbm_tcga_pub2013	TCGA-27-1833	TCGA-27-1833-01	67.3	Glioma	Glioblastoma Multiforme	15.4	1:Recurred/Progressed	Classical	0.1865	non-G-CIMP	WT	CL_4	UNMETHYLATED	39	GBM	24.2	1:DECEASED	1	Primary	Female	Matched	Standard Radiation, TMZ Chemo	1.3
gbm_tcga_pub2013	TCGA-27-1834	TCGA-27-1834-01	56.3	Glioma	Glioblastoma Multiforme	11	1:Recurred/Progressed	Neural	0.3138	non-G-CIMP	WT	CL_3	METHYLATED	34	GBM	40.5	1:DECEASED	1	Primary	Male	Matched	TMZ Chemoradiation, TMZ Chemo	1.133333333
gbm_tcga_pub2013	TCGA-27-1835	TCGA-27-1835-01	53.2	Glioma	Glioblastoma Multiforme	5.2	1:Recurred/Progressed	Classical	0.1947	non-G-CIMP	WT	CL_3	METHYLATED	48	GBM	21.3	1:DECEASED	1	Primary	Female	Matched	TMZ Chemoradiation, TMZ Chemo	1.6
gbm_tcga_pub2013	TCGA-27-1836	TCGA-27-1836-01	33	Glioma	Glioblastoma Multiforme	5.7	1:Recurred/Progressed	Proneural	0.0682	non-G-CIMP	WT	CL_1	METHYLATED	32	GBM	30.1	1:DECEASED	1	Primary	Female	Matched	TMZ Chemoradiation, TMZ Chemo	1.066666667
gbm_tcga_pub2013	TCGA-27-1837	TCGA-27-1837-01	36.6	Glioma	Glioblastoma Multiforme	4.4	1:Recurred/Progressed	Classical	0.1026	non-G-CIMP	WT	CL_6	METHYLATED	28	GBM	14	1:DECEASED	1	Primary	Male	Matched	Standard Radiation, TMZ Chemo	0.933333333
gbm_tcga_pub2013	TCGA-27-1838	TCGA-27-1838-01	59.4	Glioma	Glioblastoma Multiforme	3.9	1:Recurred/Progressed	Mesenchymal	0.2029	non-G-CIMP	WT	CL_1	UNMETHYLATED	66	GBM	11.5	1:DECEASED	1	Primary	Female	Matched	Standard Radiation, TMZ Chemo	2.2
gbm_tcga_pub2013	TCGA-27-2518	TCGA-27-2518-01	52.4	Glioma	Glioblastoma Multiforme	17.7	1:Recurred/Progressed	Neural	0.1277	non-G-CIMP	WT	CL_3	UNMETHYLATED	29	GBM	24.7	1:DECEASED	1	Primary	Male	Matched	TMZ Chemoradiation, TMZ Chemo	0.966666667
gbm_tcga_pub2013	TCGA-27-2519	TCGA-27-2519-01	48.5	Glioma	Glioblastoma Multiforme	8.4	1:Recurred/Progressed	Mesenchymal	0.2397	non-G-CIMP	WT	CL_2	UNMETHYLATED	38	GBM	10.4	0:LIVING	1	Primary	Male	Matched	TMZ Chemoradiation, TMZ Chemo	1.266666667
gbm_tcga_pub2013	TCGA-27-2521	TCGA-27-2521-01	34.7	Glioma	Glioblastoma Multiforme	10.4	0:DiseaseFree	G-CIMP	0.1975	G-CIMP	R132H	G-CIMP	METHYLATED	45	GBM	10.4	0:LIVING	1	Primary	Male	Matched	Standard Radiation, TMZ Chemo	1.5
gbm_tcga_pub2013	TCGA-27-2523	TCGA-27-2523-01	63.1	Glioma	Glioblastoma Multiforme	13.2	1:Recurred/Progressed	Classical	0.1277	non-G-CIMP	WT	CL_4	METHYLATED	44	GBM	16.1	1:DECEASED	1	Primary	Male	Matched	Standard Radiation, TMZ Chemo	1.466666667
gbm_tcga_pub2013	TCGA-27-2524	TCGA-27-2524-01	56.3	Glioma	Glioblastoma Multiforme	7.6	0:DiseaseFree	Mesenchymal	0.3069	non-G-CIMP	WT	CL_3	UNMETHYLATED	40	GBM	7.6	1:DECEASED	1	Primary	Male	Matched	Standard Radiation, TMZ Chemo	1.333333333
gbm_tcga_pub2013	TCGA-27-2526	TCGA-27-2526-01	79.3	Glioma	Glioblastoma Multiforme	2.9	0:DiseaseFree	Neural	0.1816	non-G-CIMP	WT	CL_3	UNMETHYLATED	28	GBM	2.9	1:DECEASED	1	Primary	Female	Matched	Unspecified Radiation	0.933333333
gbm_tcga_pub2013	TCGA-27-2527	TCGA-27-2527-01	81.1	Glioma	Glioblastoma Multiforme	14.4	0:DiseaseFree	Mesenchymal	0.1248	non-G-CIMP	WT	CL_1	METHYLATED	48	GBM	14.4	1:DECEASED	1	Primary	Male	Matched	Nonstandard Radiation	1.6
gbm_tcga_pub2013	TCGA-27-2528	TCGA-27-2528-01	62.6	Glioma	Glioblastoma Multiforme	2.3	1:Recurred/Progressed	Classical	0.1132	non-G-CIMP	WT	CL_3	METHYLATED	36	GBM	15.8	1:DECEASED	1	Primary	Male	Matched	TMZ Chemoradiation, TMZ Chemo	1.2
gbm_tcga_pub2013	TCGA-28-1745	TCGA-28-1745-01	76.2	Glioma	Glioblastoma Multiforme	10.4	1:Recurred/Progressed	Mesenchymal	NA	non-G-CIMP	WT	CL_2	UNMETHYLATED	NA	GBM	11.3	0:LIVING	1	Primary	Male	Matched	TMZ Chemoradiation, TMZ Chemo	NA
gbm_tcga_pub2013	TCGA-28-1746	TCGA-28-1746-01	77.5	Glioma	Glioblastoma Multiforme	0.2	0:DiseaseFree	Proneural	0.1924	non-G-CIMP	WT	CL_3	METHYLATED	NA	GBM	0.2	0:LIVING	1	Primary	Female	Matched	Unspecified Radiation	NA
gbm_tcga_pub2013	TCGA-28-1747	TCGA-28-1747-01	44.6	Glioma	Glioblastoma Multiforme	2.5	0:DiseaseFree	Classical	0.1092	non-G-CIMP	WT	CL_2	METHYLATED	35	GBM	2.5	1:DECEASED	1	Primary	Male	Matched	Nonstandard Radiation, TMZ Chemo	1.166666667
gbm_tcga_pub2013	TCGA-28-1749	TCGA-28-1749-01	73.3	Glioma	Glioblastoma Multiforme	9.2	1:Recurred/Progressed	Classical	0.1506	non-G-CIMP	WT	CL_3	UNMETHYLATED	NA	GBM	9.2	0:LIVING	1	Primary	Male	Matched	TMZ Chemoradiation, TMZ Chemo	NA
gbm_tcga_pub2013	TCGA-28-1750	TCGA-28-1750-01	40.6	Glioma	Glioblastoma Multiforme	3.8	1:Recurred/Progressed	Mesenchymal	0.3068	non-G-CIMP	WT	CL_3	UNMETHYLATED	NA	GBM	8.3	0:LIVING	1	Primary	Female	Matched	TMZ Chemoradiation, TMZ Chemo	NA
gbm_tcga_pub2013	TCGA-28-1751	TCGA-28-1751-01	61	Glioma	Glioblastoma Multiforme	7.2	1:Recurred/Progressed	Mesenchymal	0.1843	non-G-CIMP	WT	CL_1	UNMETHYLATED	NA	GBM	7.6	0:LIVING	1	Primary	Female	Matched	TMZ Chemoradiation, TMZ Chemo	NA
gbm_tcga_pub2013	TCGA-28-1752	TCGA-28-1752-01	42.6	Glioma	Glioblastoma Multiforme	8.5	0:DiseaseFree	Neural	0.1965	non-G-CIMP	WT	CL_2	METHYLATED	NA	GBM	8.5	0:LIVING	1	Primary	Female	Matched	TMZ Chemoradiation, TMZ Chemo	NA
gbm_tcga_pub2013	TCGA-28-1753	TCGA-28-1753-01	53	Glioma	Glioblastoma Multiforme	1.2	0:DiseaseFree	Mesenchymal	0.1271	non-G-CIMP	WT	CL_2	UNMETHYLATED	37	GBM	1.2	0:LIVING	1	Primary	Male	Matched	Nonstandard Radiation	1.266666667
gbm_tcga_pub2013	TCGA-28-1755	TCGA-28-1755-01	52.7	Glioma	Glioblastoma Multiforme	1.5	0:DiseaseFree	Classical	0.1205	non-G-CIMP	WT	CL_6	UNMETHYLATED	NA	GBM	1.5	1:DECEASED	1	Primary	Female	Matched	TMZ Chemoradiation, TMZ Chemo	NA
gbm_tcga_pub2013	TCGA-28-1756	TCGA-28-1756-01	78.4	Glioma	Glioblastoma Multiforme	2.8	0:DiseaseFree	G-CIMP	0.1399	G-CIMP	NA	G-CIMP	METHYLATED	NA	GBM	2.8	0:LIVING	1	Primary	Male	Matched	TMZ Chemoradiation, TMZ Chemo	NA
gbm_tcga_pub2013	TCGA-28-1757	TCGA-28-1757-01	71.7	Glioma	Glioblastoma Multiforme	0.1	0:DiseaseFree	Classical	0.1492	non-G-CIMP	WT	CL_2	METHYLATED	NA	GBM	0.1	0:LIVING	1	Primary	Male	Matched	Unspecified Therapy	NA
gbm_tcga_pub2013	TCGA-28-1760	TCGA-28-1760-01	48.6	Glioma	Glioblastoma Multiforme	3.5	1:Recurred/Progressed	Classical	NA	non-G-CIMP	WT	CL_2	UNMETHYLATED	NA	GBM	4.7	0:LIVING	1	Primary	Male	Matched	Standard Radiation, TMZ Chemo	NA
gbm_tcga_pub2013	TCGA-28-2499	TCGA-28-2499-01	59.8	Glioma	Glioblastoma Multiforme	14.5	0:DiseaseFree	NA	NA	non-G-CIMP	WT	CL_4	UNMETHYLATED	21	GBM	14.5	0:LIVING	1	Primary	Male	Matched	Unspecified Therapy	0.7
gbm_tcga_pub2013	TCGA-28-2501	TCGA-28-2501-01	NA	Glioma	Glioblastoma Multiforme	NA	NA	NA	NA	NA	NA	NA	NA	44	GBM	NA	NA	1	NA	NA	Matched	NA	1.466666667
gbm_tcga_pub2013	TCGA-28-2502	TCGA-28-2502-01	65.2	Glioma	Glioblastoma Multiforme	0.7	0:DiseaseFree	Mesenchymal	0.1588	non-G-CIMP	WT	CL_2	UNMETHYLATED	36	GBM	0.7	0:LIVING	1	Primary	Male	Matched	Nonstandard Radiation	1.2
gbm_tcga_pub2013	TCGA-28-2506	TCGA-28-2506-01	63.8	Glioma	Glioblastoma Multiforme	2.8	1:Recurred/Progressed	Neural	0.2577	non-G-CIMP	WT	CL_2	METHYLATED	NA	GBM	6.7	0:LIVING	1	Primary	Female	Matched	TMZ Chemoradiation, TMZ Chemo	NA
gbm_tcga_pub2013	TCGA-28-2509	TCGA-28-2509-01	77.3	Glioma	Glioblastoma Multiforme	4.8	0:DiseaseFree	Mesenchymal	0.4430	non-G-CIMP	WT	CL_4	METHYLATED	44	GBM	4.8	0:LIVING	1	Primary	Female	Matched	Standard Radiation, TMZ Chemo	1.466666667
gbm_tcga_pub2013	TCGA-28-2510	TCGA-28-2510-01	NA	Glioma	Glioblastoma Multiforme	NA	NA	NA	NA	NA	NA	NA	NA	26	GBM	NA	NA	1	NA	NA	Matched	NA	0.866666667
gbm_tcga_pub2013	TCGA-28-2513	TCGA-28-2513-01	69.6	Glioma	Glioblastoma Multiforme	2.5	1:Recurred/Progressed	Mesenchymal	0.1337	non-G-CIMP	WT	CL_1	UNMETHYLATED	56	GBM	7.3	0:LIVING	1	Primary	Female	Matched	TMZ Chemoradiation, TMZ Chemo	1.866666667
gbm_tcga_pub2013	TCGA-28-2514	TCGA-28-2514-01	45.8	Glioma	Glioblastoma Multiforme	5.3	0:DiseaseFree	Classical	0.1512	non-G-CIMP	WT	CL_3	UNMETHYLATED	33	GBM	5.3	0:LIVING	1	Primary	Male	Matched	Standard Radiation, TMZ Chemo	1.1
gbm_tcga_pub2013	TCGA-28-5204	TCGA-28-5204-01	72.5	Glioma	Glioblastoma Multiforme	14.9	0:DiseaseFree	Neural	0.2743	non-G-CIMP	WT	CL_4	UNMETHYLATED	32	GBM	14.9	1:DECEASED	1	Primary	Male	Matched	TMZ Chemoradiation, TMZ Chemo	1.066666667
gbm_tcga_pub2013	TCGA-28-5207	TCGA-28-5207-01	71.1	Glioma	Glioblastoma Multiforme	11.3	0:DiseaseFree	Mesenchymal	0.2204	non-G-CIMP	WT	CL_2	UNMETHYLATED	41	GBM	11.3	1:DECEASED	1	Primary	Male	Matched	Nonstandard Radiation, TMZ Chemo	1.366666667
gbm_tcga_pub2013	TCGA-28-5208	TCGA-28-5208-01	52.2	Glioma	Glioblastoma Multiforme	4.8	1:Recurred/Progressed	Mesenchymal	0.1187	non-G-CIMP	WT	CL_4	METHYLATED	46	GBM	15.6	0:LIVING	1	Primary	Male	Matched	TMZ Chemoradiation, TMZ Chemo	1.533333333
gbm_tcga_pub2013	TCGA-28-5209	TCGA-28-5209-01	66.7	Glioma	Glioblastoma Multiforme	2.5	0:DiseaseFree	Mesenchymal	0.2241	non-G-CIMP	WT	CL_4	METHYLATED	71	GBM	2.5	0:LIVING	1	Primary	Female	Matched	Nonstandard Radiation, TMZ Chemo	2.366666667
gbm_tcga_pub2013	TCGA-28-5211	TCGA-28-5211-01	42.5	Glioma	Glioblastoma Multiforme	7.4	1:Recurred/Progressed	NA	0.1297	non-G-CIMP	WT	NA	NA	25	GBM	11.8	0:LIVING	1	Primary	Male	Matched	TMZ Chemoradiation, TMZ Chemo	0.833333333
gbm_tcga_pub2013	TCGA-28-5213	TCGA-28-5213-01	72.5	Glioma	Glioblastoma Multiforme	9.8	0:DiseaseFree	Mesenchymal	0.2401	non-G-CIMP	WT	CL_2	UNMETHYLATED	33	GBM	9.8	0:LIVING	1	Primary	Male	Matched	Standard Radiation, TMZ Chemo	1.1
gbm_tcga_pub2013	TCGA-28-5214	TCGA-28-5214-01	53.4	Glioma	Glioblastoma Multiforme	8.1	1:Recurred/Progressed	Mesenchymal	0.1618	non-G-CIMP	WT	CL_3	UNMETHYLATED	27	GBM	14.2	0:LIVING	1	Primary	Male	Matched	Nonstandard Radiation, TMZ Chemo	0.9
gbm_tcga_pub2013	TCGA-28-5215	TCGA-28-5215-01	62.1	Glioma	Glioblastoma Multiforme	5.4	1:Recurred/Progressed	Mesenchymal	0.3224	non-G-CIMP	WT	CL_2	METHYLATED	20	GBM	11	1:DECEASED	1	Primary	Female	Matched	Nonstandard Radiation, TMZ Chemo	0.666666667
gbm_tcga_pub2013	TCGA-28-5216	TCGA-28-5216-01	52.7	Glioma	Glioblastoma Multiforme	13.6	0:DiseaseFree	Mesenchymal	0.4181	non-G-CIMP	WT	CL_6	UNMETHYLATED	36	GBM	13.6	0:LIVING	1	Primary	Male	Matched	TMZ Chemoradiation, TMZ Chemo	1.2
gbm_tcga_pub2013	TCGA-28-5218	TCGA-28-5218-01	63.2	Glioma	Glioblastoma Multiforme	5.2	0:DiseaseFree	Mesenchymal	0.2340	non-G-CIMP	WT	CL_3	UNMETHYLATED	21	GBM	5.2	1:DECEASED	1	Primary	Male	Matched	Standard Radiation, TMZ Chemo	0.7
gbm_tcga_pub2013	TCGA-28-5219	TCGA-28-5219-01	47.2	Glioma	Glioblastoma Multiforme	8.5	1:Recurred/Progressed	Classical	0.2913	non-G-CIMP	WT	CL_2	METHYLATED	42	GBM	8.5	0:LIVING	1	Primary	Female	Matched	Nonstandard Radiation, TMZ Chemo	1.4
gbm_tcga_pub2013	TCGA-28-5220	TCGA-28-5220-01	67.4	Glioma	Glioblastoma Multiforme	8.6	1:Recurred/Progressed	Classical	0.2623	non-G-CIMP	WT	CL_3	UNMETHYLATED	32	GBM	10.5	0:LIVING	1	Primary	Male	Matched	Standard Radiation, TMZ Chemo	1.066666667
gbm_tcga_pub2013	TCGA-28-6450	TCGA-28-6450-01	60.7	Glioma	Glioblastoma Multiforme	5.4	0:DiseaseFree	Classical	0.1659	non-G-CIMP	WT	CL_3	UNMETHYLATED	41	GBM	5.4	1:DECEASED	1	Primary	Male	Matched	TMZ Chemoradiation, TMZ Chemo	1.366666667
gbm_tcga_pub2013	TCGA-32-1970	TCGA-32-1970-01	59.2	Glioma	Glioblastoma Multiforme	13.4	1:Recurred/Progressed	Classical	0.1750	non-G-CIMP	WT	CL_2	UNMETHYLATED	53	GBM	15.4	1:DECEASED	1	Primary	Male	Matched	TMZ Chemoradiation, TMZ Chemo	1.766666667
gbm_tcga_pub2013	TCGA-32-1973	TCGA-32-1973-01	21.2	Glioma	Glioblastoma Multiforme	16.7	1:Recurred/Progressed	Proneural	0.2241	non-G-CIMP	NA	CL_6	METHYLATED	NA	GBM	21.1	1:DECEASED	1	Primary	Male	Matched	TMZ Chemoradiation, TMZ Chemo	NA
gbm_tcga_pub2013	TCGA-32-1976	TCGA-32-1976-01	65.2	Glioma	Glioblastoma Multiforme	0.5	0:DiseaseFree	Proneural	0.3148	non-G-CIMP	WT	CL_3	METHYLATED	NA	GBM	0.5	1:DECEASED	1	Primary	Male	Matched	Unspecified Radiation	NA
gbm_tcga_pub2013	TCGA-32-1977	TCGA-32-1977-01	63.5	Glioma	Glioblastoma Multiforme	0.1	0:DiseaseFree	Classical	0.1618	non-G-CIMP	WT	CL_2	METHYLATED	64	GBM	0.1	0:LIVING	1	Primary	Female	Matched	Unspecified Therapy	2.133333333
gbm_tcga_pub2013	TCGA-32-1978	TCGA-32-1978-01	57.6	Glioma	Glioblastoma Multiforme	15.9	0:DiseaseFree	Classical	0.3329	non-G-CIMP	NA	CL_4	UNMETHYLATED	NA	GBM	15.9	1:DECEASED	1	Primary	Male	Matched	Unspecified Therapy	NA
gbm_tcga_pub2013	TCGA-32-1979	TCGA-32-1979-01	69.1	Glioma	Glioblastoma Multiforme	8.7	1:Recurred/Progressed	Classical	0.1285	non-G-CIMP	WT	CL_3	METHYLATED	53	GBM	19.5	1:DECEASED	1	Primary	Female	Matched	Unspecified Therapy	1.766666667
gbm_tcga_pub2013	TCGA-32-1980	TCGA-32-1980-01	72.5	Glioma	Glioblastoma Multiforme	1.2	0:DiseaseFree	Neural	0.0000	non-G-CIMP	WT	CL_1	UNMETHYLATED	11	GBM	1.2	1:DECEASED	1	Primary	Male	Matched	Unspecified Radiation	0.4
gbm_tcga_pub2013	TCGA-32-1982	TCGA-32-1982-01	76	Glioma	Glioblastoma Multiforme	4.7	0:DiseaseFree	Neural	0.1315	non-G-CIMP	WT	CL_3	METHYLATED	51	GBM	4.7	1:DECEASED	1	Primary	Female	Matched	Alkylating Chemo	1.7
gbm_tcga_pub2013	TCGA-32-1986	TCGA-32-1986-01	68.6	Glioma	Glioblastoma Multiforme	7.7	1:Recurred/Progressed	Mesenchymal	0.1150	non-G-CIMP	WT	CL_2	UNMETHYLATED	38	GBM	12.7	1:DECEASED	1	Primary	Male	Matched	Standard Radiation, TMZ Chemo	1.266666667
gbm_tcga_pub2013	TCGA-32-1987	TCGA-32-1987-01	49.5	Glioma	Glioblastoma Multiforme	2.2	1:Recurred/Progressed	Mesenchymal	0.2808	non-G-CIMP	NA	CL_2	UNMETHYLATED	NA	GBM	14.8	1:DECEASED	1	Primary	Female	Matched	TMZ Chemoradiation, TMZ Chemo	NA
gbm_tcga_pub2013	TCGA-32-1991	TCGA-32-1991-01	60.3	Glioma	Glioblastoma Multiforme	11.3	1:Recurred/Progressed	Classical	0.1167	non-G-CIMP	WT	CL_3	UNMETHYLATED	45	GBM	16.9	1:DECEASED	1	Primary	Male	Matched	TMZ Chemoradiation, TMZ Chemo	1.5
gbm_tcga_pub2013	TCGA-32-2491	TCGA-32-2491-01	63.3	Glioma	Glioblastoma Multiforme	2.3	1:Recurred/Progressed	Mesenchymal	0.1996	non-G-CIMP	WT	CL_2	UNMETHYLATED	70	GBM	12.2	1:DECEASED	1	Primary	Male	Matched	TMZ Chemoradiation, TMZ Chemo	2.333333333
gbm_tcga_pub2013	TCGA-32-2494	TCGA-32-2494-01	58	Glioma	Glioblastoma Multiforme	16	1:Recurred/Progressed	Mesenchymal	0.1664	non-G-CIMP	WT	CL_1	METHYLATED	55	GBM	20.8	1:DECEASED	1	Primary	Female	Matched	TMZ Chemoradiation, TMZ Chemo	1.833333333
gbm_tcga_pub2013	TCGA-32-2495	TCGA-32-2495-01	59.9	Glioma	Glioblastoma Multiforme	8.3	1:Recurred/Progressed	Classical	0.2773	non-G-CIMP	WT	CL_4	UNMETHYLATED	64	GBM	15	1:DECEASED	1	Primary	Female	Matched	TMZ Chemoradiation, TMZ Chemo	2.133333333
gbm_tcga_pub2013	TCGA-32-2498	TCGA-32-2498-01	NA	Glioma	Glioblastoma Multiforme	NA	NA	NA	NA	NA	NA	NA	NA	72	GBM	NA	NA	1	NA	NA	Matched	NA	2.433333333
gbm_tcga_pub2013	TCGA-32-2615	TCGA-32-2615-01	62.7	Glioma	Glioblastoma Multiforme	4.3	1:Recurred/Progressed	Mesenchymal	0.4096	non-G-CIMP	WT	CL_2	UNMETHYLATED	24	GBM	15.9	1:DECEASED	1	Primary	Male	Matched	Nonstandard Radiation, TMZ Chemo	0.8
gbm_tcga_pub2013	TCGA-32-2616	TCGA-32-2616-01	48.7	Glioma	Glioblastoma Multiforme	6	1:Recurred/Progressed	Mesenchymal	0.1458	non-G-CIMP	NA	CL_2	METHYLATED	NA	GBM	7.3	1:DECEASED	1	Primary	Female	Matched	TMZ Chemoradiation, TMZ Chemo	NA
gbm_tcga_pub2013	TCGA-32-2632	TCGA-32-2632-01	80.2	Glioma	Glioblastoma Multiforme	8.8	0:DiseaseFree	Mesenchymal	0.2691	non-G-CIMP	WT	CL_2	UNMETHYLATED	62	GBM	8.8	1:DECEASED	1	Primary	Male	Matched	Unspecified Therapy	2.066666667
gbm_tcga_pub2013	TCGA-32-2634	TCGA-32-2634-01	82	Glioma	Glioblastoma Multiforme	8.9	0:DiseaseFree	Proneural	0.2614	non-G-CIMP	WT	CL_4	METHYLATED	41	GBM	8.9	0:LIVING	1	Primary	Male	Matched	TMZ Chemoradiation, TMZ Chemo	1.366666667
gbm_tcga_pub2013	TCGA-32-2638	TCGA-32-2638-01	67.5	Glioma	Glioblastoma Multiforme	7.4	0:DiseaseFree	Classical	0.1530	non-G-CIMP	WT	CL_3	METHYLATED	37	GBM	7.4	0:LIVING	1	Primary	Male	Matched	TMZ Chemoradiation, TMZ Chemo	1.233333333
gbm_tcga_pub2013	TCGA-32-4208	TCGA-32-4208-01	25.2	Glioma	Glioblastoma Multiforme	13.2	0:DiseaseFree	G-CIMP	0.1625	G-CIMP	R132H	G-CIMP	METHYLATED	59	GBM	13.2	0:LIVING	1	Primary	Male	Matched	TMZ Chemoradiation, TMZ Chemo	1.966666667
gbm_tcga_pub2013	TCGA-32-4209	TCGA-32-4209-01	40.8	Glioma	Glioblastoma Multiforme	3.1	1:Recurred/Progressed	Mesenchymal	NA	non-G-CIMP	WT	CL_2	METHYLATED	31	GBM	11.1	0:LIVING	1	Primary	Male	Matched	TMZ Chemoradiation, TMZ Chemo	1.033333333
gbm_tcga_pub2013	TCGA-32-4210	TCGA-32-4210-01	73.3	Glioma	Glioblastoma Multiforme	3.7	0:DiseaseFree	Proneural	0.5572	non-G-CIMP	WT	CL_3	UNMETHYLATED	71	GBM	3.7	1:DECEASED	1	Primary	Male	Matched	Unspecified Therapy	2.366666667
gbm_tcga_pub2013	TCGA-32-4211	TCGA-32-4211-01	56.8	Glioma	Glioblastoma Multiforme	12.6	0:DiseaseFree	Neural	0.1742	non-G-CIMP	WT	CL_3	UNMETHYLATED	66	GBM	12.6	1:DECEASED	1	Primary	Male	Matched	TMZ Chemoradiation, TMZ Chemo	2.2
gbm_tcga_pub2013	TCGA-32-4213	TCGA-32-4213-01	47.2	Glioma	Glioblastoma Multiforme	11.6	1:Recurred/Progressed	Mesenchymal	0.1206	non-G-CIMP	WT	CL_2	METHYLATED	48	GBM	11.7	0:LIVING	1	Primary	Female	Matched	TMZ Chemoradiation, TMZ Chemo	1.6
gbm_tcga_pub2013	TCGA-32-4719	TCGA-32-4719-01	73.1	Glioma	Glioblastoma Multiforme	10.9	0:DiseaseFree	Classical	0.0656	non-G-CIMP	WT	CL_3	UNMETHYLATED	28	GBM	10.9	1:DECEASED	1	Primary	Male	Matched	TMZ Chemoradiation, TMZ Chemo	0.933333333
gbm_tcga_pub2013	TCGA-32-5222	TCGA-32-5222-01	66.1	Glioma	Glioblastoma Multiforme	3.9	1:Recurred/Progressed	Proneural	0.3053	non-G-CIMP	WT	CL_4	METHYLATED	50	GBM	5.4	0:LIVING	1	Primary	Male	Matched	TMZ Chemoradiation, TMZ Chemo	1.666666667
gbm_tcga_pub2013	TCGA-41-2571	TCGA-41-2571-01	89.3	Glioma	Glioblastoma Multiforme	0.9	1:Recurred/Progressed	Proneural	0.1923	non-G-CIMP	WT	CL_3	UNMETHYLATED	31	GBM	0.9	1:DECEASED	1	Primary	Male	Matched	TMZ Chemo	1.033333333
gbm_tcga_pub2013	TCGA-41-2572	TCGA-41-2572-01	67.1	Glioma	Glioblastoma Multiforme	4	1:Recurred/Progressed	Classical	0.2288	non-G-CIMP	WT	CL_3	UNMETHYLATED	46	GBM	13.4	1:DECEASED	1	Primary	Male	Matched	TMZ Chemoradiation, TMZ Chemo	1.533333333
gbm_tcga_pub2013	TCGA-41-2573	TCGA-41-2573-01	60	Glioma	Glioblastoma Multiforme	5.5	1:Recurred/Progressed	Proneural	0.3674	non-G-CIMP	WT	CL_2	METHYLATED	31	GBM	8.9	0:LIVING	1	Primary	Male	Matched	TMZ Chemoradiation, TMZ Chemo	1.033333333
gbm_tcga_pub2013	TCGA-41-2575	TCGA-41-2575-01	75.5	Glioma	Glioblastoma Multiforme	4.3	1:Recurred/Progressed	Proneural	0.2403	non-G-CIMP	WT	CL_3	UNMETHYLATED	44	GBM	9.5	1:DECEASED	1	Primary	Male	Matched	TMZ Chemoradiation, TMZ Chemo	1.466666667
gbm_tcga_pub2013	TCGA-41-3392	TCGA-41-3392-01	88.6	Glioma	Glioblastoma Multiforme	1	0:DiseaseFree	Neural	0.2238	non-G-CIMP	WT	CL_3	UNMETHYLATED	49	GBM	1	1:DECEASED	1	Primary	Male	Matched	Unspecified Radiation	1.633333333
gbm_tcga_pub2013	TCGA-41-3393	TCGA-41-3393-01	81.9	Glioma	Glioblastoma Multiforme	4.4	0:DiseaseFree	Mesenchymal	0.1667	non-G-CIMP	WT	CL_3	UNMETHYLATED	54	GBM	4.4	1:DECEASED	1	Primary	Female	Matched	TMZ Chemoradiation, TMZ Chemo	1.8
gbm_tcga_pub2013	TCGA-41-3915	TCGA-41-3915-01	49	Glioma	Glioblastoma Multiforme	6	0:DiseaseFree	Mesenchymal	0.4489	non-G-CIMP	WT	CL_2	METHYLATED	36	GBM	6	0:LIVING	1	Primary	Male	Matched	TMZ Chemoradiation, TMZ Chemo	1.2
gbm_tcga_pub2013	TCGA-41-4097	TCGA-41-4097-01	63.3	Glioma	Glioblastoma Multiforme	0.2	0:DiseaseFree	Mesenchymal	0.2050	non-G-CIMP	WT	CL_2	UNMETHYLATED	51	GBM	0.2	1:DECEASED	1	Primary	Female	Matched	Unspecified Radiation	1.7
gbm_tcga_pub2013	TCGA-41-5651	TCGA-41-5651-01	59.4	Glioma	Glioblastoma Multiforme	6.9	1:Recurred/Progressed	Proneural	0.2553	non-G-CIMP	WT	CL_4	METHYLATED	59	GBM	11.5	0:LIVING	1	Primary	Female	Matched	TMZ Chemoradiation, TMZ Chemo	1.966666667
gbm_tcga_pub2013	TCGA-41-6646	TCGA-41-6646-01	NA	Glioma	Glioblastoma Multiforme	NA	NA	NA	NA	NA	NA	NA	NA	50	GBM	NA	NA	1	NA	NA	Matched	NA	1.7
gbm_tcga_pub2013	TCGA-74-6573	TCGA-74-6573-01	67.4	Glioma	Glioblastoma Multiforme	3.5	0:DiseaseFree	NA	0.2066	non-G-CIMP	WT	NA	NA	32	GBM	3.5	1:DECEASED	1	Primary	Male	Matched	TMZ Chemoradiation, TMZ Chemo	1.066666667
gbm_tcga_pub2013	TCGA-74-6575	TCGA-74-6575-01	NA	Glioma	Glioblastoma Multiforme	NA	NA	NA	NA	NA	NA	NA	NA	91	GBM	NA	NA	1	NA	NA	Matched	NA	3.033333333
gbm_tcga_pub2013	TCGA-74-6577	TCGA-74-6577-01	NA	Glioma	Glioblastoma Multiforme	NA	NA	NA	NA	NA	NA	NA	NA	41	GBM	NA	NA	1	NA	NA	Matched	NA	1.366666667
gbm_tcga_pub2013	TCGA-74-6578	TCGA-74-6578-01	NA	Glioma	Glioblastoma Multiforme	NA	NA	NA	NA	NA	NA	NA	NA	70	GBM	NA	NA	1	NA	NA	Matched	NA	2.333333333
gbm_tcga_pub2013	TCGA-74-6584	TCGA-74-6584-01	NA	Glioma	Glioblastoma Multiforme	NA	NA	NA	NA	NA	NA	NA	NA	35	GBM	NA	NA	1	NA	NA	Matched	NA	1.2
gbm_tcga_pub2013	TCGA-76-4925	TCGA-76-4925-01	76.7	Glioma	Glioblastoma Multiforme	2.9	1:Recurred/Progressed	Proneural	0.2488	non-G-CIMP	WT	CL_4	METHYLATED	48	GBM	4.8	1:DECEASED	1	Primary	Male	Matched	Nonstandard Radiation, TMZ Chemo	1.6
gbm_tcga_pub2013	TCGA-76-4926	TCGA-76-4926-01	68.7	Glioma	Glioblastoma Multiforme	1.1	1:Recurred/Progressed	Classical	0.1156	non-G-CIMP	WT	CL_2	UNMETHYLATED	41	GBM	4.5	1:DECEASED	1	Primary	Male	Matched	Nonstandard Radiation, TMZ Chemo	1.333333333
gbm_tcga_pub2013	TCGA-76-4927	TCGA-76-4927-01	58	Glioma	Glioblastoma Multiforme	17.6	0:DiseaseFree	Neural	NA	non-G-CIMP	WT	CL_3	UNMETHYLATED	36	GBM	17.6	1:DECEASED	1	Primary	Male	Matched	Unspecified Therapy	1.2
gbm_tcga_pub2013	TCGA-76-4928	TCGA-76-4928-01	85.6	Glioma	Glioblastoma Multiforme	3.1	0:DiseaseFree	Classical	0.1360	non-G-CIMP	WT	CL_2	METHYLATED	59	GBM	3.1	1:DECEASED	1	Primary	Female	Matched	Nonstandard Radiation, TMZ Chemo	1.966666667
gbm_tcga_pub2013	TCGA-76-4929	TCGA-76-4929-01	76.2	Glioma	Glioblastoma Multiforme	3.7	0:DiseaseFree	Neural	0.4623	non-G-CIMP	WT	CL_3	METHYLATED	37	GBM	3.7	1:DECEASED	1	Primary	Female	Matched	Unspecified Therapy	1.233333333
gbm_tcga_pub2013	TCGA-76-4931	TCGA-76-4931-01	70.7	Glioma	Glioblastoma Multiforme	3.7	1:Recurred/Progressed	Classical	0.1534	non-G-CIMP	WT	CL_3	UNMETHYLATED	22	GBM	9.1	1:DECEASED	1	Primary	Female	Matched	Nonstandard Radiation, TMZ Chemo	0.733333333
gbm_tcga_pub2013	TCGA-76-4932	TCGA-76-4932-01	50.5	Glioma	Glioblastoma Multiforme	47.9	0:DiseaseFree	Proneural	NA	non-G-CIMP	WT	CL_3	METHYLATED	41	GBM	47.9	1:DECEASED	1	Primary	Female	Matched	Standard Radiation, TMZ Chemo	1.366666667
gbm_tcga_pub2013	TCGA-76-4934	TCGA-76-4934-01	66.6	Glioma	Glioblastoma Multiforme	2.5	0:DiseaseFree	Proneural	0.5789	non-G-CIMP	WT	CL_6	METHYLATED	43	GBM	2.5	1:DECEASED	1	Primary	Female	Matched	Unspecified Therapy	1.433333333
gbm_tcga_pub2013	TCGA-76-4935	TCGA-76-4935-01	52.6	Glioma	Glioblastoma Multiforme	10.8	1:Recurred/Progressed	Proneural	0.1819	non-G-CIMP	WT	CL_3	METHYLATED	40	GBM	10.8	0:LIVING	1	Primary	Female	Matched	Standard Radiation, TMZ Chemo	1.333333333
gbm_tcga_pub2013	TCGA-76-6191	TCGA-76-6191-01	57.3	Glioma	Glioblastoma Multiforme	10.6	1:Recurred/Progressed	Proneural	0.1529	non-G-CIMP	WT	CL_3	UNMETHYLATED	37	GBM	16.7	1:DECEASED	1	Primary	Male	Matched	TMZ Chemoradiation, TMZ Chemo	1.233333333
gbm_tcga_pub2013	TCGA-76-6192	TCGA-76-6192-01	74.8	Glioma	Glioblastoma Multiforme	2.5	1:Recurred/Progressed	Proneural	0.1075	non-G-CIMP	WT	CL_2	UNMETHYLATED	36	GBM	3.3	1:DECEASED	1	Primary	Male	Matched	Standard Radiation, TMZ Chemo	1.2
gbm_tcga_pub2013	TCGA-76-6193	TCGA-76-6193-01	78.7	Glioma	Glioblastoma Multiforme	2.1	1:Recurred/Progressed	Mesenchymal	0.1723	non-G-CIMP	WT	CL_2	UNMETHYLATED	36	GBM	2.7	1:DECEASED	1	Primary	Male	Matched	Standard Radiation, TMZ Chemo	1.2
gbm_tcga_pub2013	TCGA-76-6280	TCGA-76-6280-01	NA	Glioma	Glioblastoma Multiforme	NA	NA	NA	NA	NA	NA	NA	NA	58	GBM	NA	NA	1	NA	NA	Matched	NA	1.966666667
gbm_tcga_pub2013	TCGA-76-6282	TCGA-76-6282-01	63.9	Glioma	Glioblastoma Multiforme	15.1	1:Recurred/Progressed	Mesenchymal	0.1920	non-G-CIMP	WT	CL_1	UNMETHYLATED	37	GBM	17.1	1:DECEASED	1	Primary	Male	Matched	TMZ Chemoradiation, TMZ Chemo	1.2
gbm_tcga_pub2013	TCGA-76-6283	TCGA-76-6283-01	NA	Glioma	Glioblastoma Multiforme	NA	NA	NA	NA	NA	NA	NA	NA	88	GBM	NA	NA	1	NA	NA	Matched	NA	2.933333333
gbm_tcga_pub2013	TCGA-76-6285	TCGA-76-6285-01	64.8	Glioma	Glioblastoma Multiforme	8.3	0:DiseaseFree	Proneural	0.4786	non-G-CIMP	WT	CL_6	UNMETHYLATED	35	GBM	8.3	1:DECEASED	1	Primary	Female	Matched	TMZ Chemo	1.166666667
gbm_tcga_pub2013	TCGA-76-6286	TCGA-76-6286-01	NA	Glioma	Glioblastoma Multiforme	NA	NA	NA	NA	NA	NA	NA	NA	59	GBM	NA	NA	1	NA	NA	Matched	NA	1.966666667
gbm_tcga_pub2013	TCGA-76-6656	TCGA-76-6656-01	NA	Glioma	Glioblastoma Multiforme	NA	NA	NA	NA	NA	NA	NA	NA	88	GBM	NA	NA	1	NA	NA	Matched	NA	2.933333333
gbm_tcga_pub2013	TCGA-76-6657	TCGA-76-6657-01	NA	Glioma	Glioblastoma Multiforme	NA	NA	NA	NA	NA	NA	NA	NA	59	GBM	NA	NA	1	NA	NA	Matched	NA	1.966666667
gbm_tcga_pub2013	TCGA-76-6660	TCGA-76-6660-01	NA	Glioma	Glioblastoma Multiforme	NA	NA	NA	NA	NA	NA	NA	NA	75	GBM	NA	NA	1	NA	NA	Matched	NA	2.5
gbm_tcga_pub2013	TCGA-76-6661	TCGA-76-6661-01	NA	Glioma	Glioblastoma Multiforme	NA	NA	NA	NA	NA	NA	NA	NA	50	GBM	NA	NA	1	NA	NA	Matched	NA	1.666666667
gbm_tcga_pub2013	TCGA-76-6662	TCGA-76-6662-01	NA	Glioma	Glioblastoma Multiforme	NA	NA	NA	NA	NA	NA	NA	NA	44	GBM	NA	NA	1	NA	NA	Matched	NA	1.466666667
gbm_tcga_pub2013	TCGA-76-6663	TCGA-76-6663-01	NA	Glioma	Glioblastoma Multiforme	NA	NA	NA	NA	NA	NA	NA	NA	54	GBM	NA	NA	1	NA	NA	Matched	NA	1.8
gbm_tcga_pub2013	TCGA-76-6664	TCGA-76-6664-01	NA	Glioma	Glioblastoma Multiforme	NA	NA	NA	NA	NA	NA	NA	NA	48	GBM	NA	NA	1	NA	NA	Matched	NA	1.6
gbm_tcga_pub2013	TCGA-81-5910	TCGA-81-5910-01	64.5	Glioma	Glioblastoma Multiforme	1.6	0:DiseaseFree	Classical	0.1414	non-G-CIMP	WT	CL_2	UNMETHYLATED	34	GBM	1.6	1:DECEASED	1	Primary	Male	Matched	Unspecified Radiation	1.133333333
gbm_tcga_pub2013	TCGA-81-5911	TCGA-81-5911-01	NA	Glioma	Glioblastoma Multiforme	NA	NA	NA	NA	NA	NA	NA	NA	36	GBM	NA	NA	1	NA	NA	Matched	NA	1.2
gbm_tcga_pub2013	TCGA-87-5896	TCGA-87-5896-01	50.4	Glioma	Glioblastoma Multiforme	0.1	0:DiseaseFree	Classical	0.1496	non-G-CIMP	WT	CL_4	UNMETHYLATED	31	GBM	0.1	0:LIVING	1	Primary	Female	Matched	Unspecified Therapy	1.033333333
