# Supplementary material for: Identification of Prognostic Values of Neutrophil Extracellular Traps‐Related Genes in Glioma Based on Bioinformatics
Source: Immun Inflamm Dis. 2026 Apr 6;14(4):e70422. doi: 10.1002/iid3.70422 (PMC13053668; doi:10.1002/iid3.70422)
Supplement: Supplementary file 6 — Supplementary Table 6. [file IID3-14-e70422-s009.txt]

Study ID	Patient ID	Sample ID	Absolute Extract Ploidy	Diagnosis Age	ATRX status	BCR Status	BRAF-KIAA1549 fusion	BRAF V600E status	Cancer Type	Cancer Type Detailed	Chr 19/20 co-gain	Chr 7 gain/Chr 10 loss	DAXX status	ESTIMATE combined score	ESTIMATE immune score	ESTIMATE stromal score	Neoplasm Histologic Grade	Neoplasm Histologic Type Name	HM27	HM450	IDH-1P10Q Subtype	IDH/codel subtype	IDH-specific DNA Methylation Cluster	IDH-specific RNA Expression Cluster	IDH status	Karnofsky Performance Score	MGMT promoter status	Mutation Count	Oncotree Code	Original Subtype	Overall Survival (Months)	Overall Survival Status	Pan-Glioma DNA Methylation Cluster	Pan-Glioma RNA Expression Cluster	Percent aneuploidy	Absolute Purity	Random Forest Sturm Cluster	RNA-SEQ Data	RPPA	RPPA Cluster	Number of Samples Per Patient	Sex	SNP6	Somatic Status	Study	Supervised DNA Methylation Cluster	Telomere length estimate in blood normal (Kb)	Telomere length estimate in tumor (Kb)	Telomere Maintenance
lgggbm_tcga_pub	TCGA-02-0001	TCGA-02-0001-01	3.47	44.0	NA	IGC	NA	NA	Glioma	Diffuse Glioma	No chr 19/20 gain	Gain chr 7 & loss chr 10	NA	NA	NA	NA	G4	glioblastoma	Yes	No	Non-codel	IDHwt	IDHwt-K2	NA	WT	80.0	Unmethylated	NA	DIFG	Classical	11.8	1:DECEASED	LGm5	LGr4	0.4249	0.49	NA	No	No	NA	1	Female	Yes	Matched	Glioblastoma multiforme	Mesenchymal-like	NA	NA	NA
lgggbm_tcga_pub	TCGA-02-0003	TCGA-02-0003-01	1.96	50.0	WT	IGC	NA	WT	Glioma	Diffuse Glioma	No chr 19/20 gain	Gain chr 7 & loss chr 10	WT	NA	NA	NA	G4	glioblastoma	Yes	No	Non-codel	IDHwt	IDHwt-K2	NA	WT	100.0	Unmethylated	41	DIFG	Proneural	4.7	1:DECEASED	LGm5	LGr4	0.147988208	0.9	NA	No	Yes	K1	1	Male	Yes	Matched	Glioblastoma multiforme	Mesenchymal-like	NA	NA	NA
lgggbm_tcga_pub	TCGA-02-0004	TCGA-02-0004-01	NA	59.0	NA	IGC	NA	NA	Glioma	Diffuse Glioma	NA	NA	NA	NA	NA	NA	G4	glioblastoma	No	No	NA	NA	NA	NA	WT	80.0	NA	NA	DIFG	Mesenchymal	11.3	1:DECEASED	NA	LGr4	0.117881415	NA	NA	No	Yes	K1	1	Male	No	Matched	Glioblastoma multiforme	NA	NA	NA	NA
lgggbm_tcga_pub	TCGA-02-0006	TCGA-02-0006-01	1.93	56.0	NA	IGC	NA	NA	Glioma	Diffuse Glioma	No chr 19/20 gain	Gain chr 7 & loss chr 10	NA	NA	NA	NA	G4	glioblastoma	Yes	No	Non-codel	IDHwt	IDHwt-K2	NA	WT	80.0	Unmethylated	NA	DIFG	Mesenchymal	18.3	1:DECEASED	LGm5	NA	0.239054564	0.6	NA	No	No	NA	1	Female	Yes	Matched	Glioblastoma multiforme	Mesenchymal-like	NA	NA	NA
lgggbm_tcga_pub	TCGA-02-0007	TCGA-02-0007-01	1.89	40.0	NA	IGC	NA	NA	Glioma	Diffuse Glioma	No chr 19/20 gain	No combined CNA	NA	NA	NA	NA	G4	glioblastoma	Yes	No	Non-codel	IDHwt	IDHwt-K1	NA	WT	80.0	Unmethylated	NA	DIFG	Proneural	23.2	1:DECEASED	LGm4	unclassified	0.257453671	0.93	NA	No	No	NA	1	Female	Yes	Matched	Glioblastoma multiforme	Classic-like	NA	NA	NA
lgggbm_tcga_pub	TCGA-02-0009	TCGA-02-0009-01	1.99	61.0	NA	IGC	NA	NA	Glioma	Diffuse Glioma	No chr 19/20 gain	Gain chr 7 & loss chr 10	NA	NA	NA	NA	G4	glioblastoma	Yes	No	Non-codel	IDHwt	IDHwt-K1	NA	WT	80.0	Unmethylated	NA	DIFG	Classical	10.6	1:DECEASED	LGm4	LGr4	0.159619337	0.9	NA	No	No	NA	1	Female	Yes	Matched	Glioblastoma multiforme	Classic-like	NA	NA	NA
lgggbm_tcga_pub	TCGA-02-0010	TCGA-02-0010-01	1.94	20.0	NA	IGC	NA	NA	Glioma	Diffuse Glioma	No chr 19/20 gain	No combined CNA	NA	NA	NA	NA	G4	glioblastoma	Yes	No	Non-codel	IDHmut-non-codel	IDHmut-K1	NA	Mutant	80.0	Unmethylated	NA	DIFG	G-CIMP	35.4	1:DECEASED	LGm1	LGr4	0.2131371	0.92	NA	No	No	NA	1	Female	Yes	Matched	Glioblastoma multiforme	G-CIMP-low	NA	NA	NA
lgggbm_tcga_pub	TCGA-02-0011	TCGA-02-0011-01	1.88	18.0	NA	IGC	NA	NA	Glioma	Diffuse Glioma	No chr 19/20 gain	No combined CNA	NA	NA	NA	NA	G4	glioblastoma	Yes	No	Non-codel	IDHwt	IDHwt-K3	NA	WT	80.0	Methylated	NA	DIFG	Proneural	20.7	1:DECEASED	LGm6	unclassified	0.61314995	0.89	NA	No	Yes	K1	1	Female	Yes	Matched	Glioblastoma multiforme	LGm6-GBM	NA	NA	NA
lgggbm_tcga_pub	TCGA-02-0014	TCGA-02-0014-01	2.01	25.0	NA	IGC	NA	NA	Glioma	Diffuse Glioma	No chr 19/20 gain	No combined CNA	NA	NA	NA	NA	G4	glioblastoma	Yes	No	Non-codel	IDHmut-non-codel	IDHmut-K1	NA	Mutant	100.0	Unmethylated	NA	DIFG	G-CIMP	82.5	1:DECEASED	LGm1	LGr3	0.210571425	0.95	NA	No	Yes	K1	1	Male	Yes	Matched	Glioblastoma multiforme	G-CIMP-low	NA	NA	NA
lgggbm_tcga_pub	TCGA-02-0015	TCGA-02-0015-01	2.04	50.0	NA	IGC	NA	NA	Glioma	Diffuse Glioma	Gain chr 19/20	Gain chr 7 & loss chr 10	NA	NA	NA	NA	G4	glioblastoma	No	No	Non-codel	IDHwt	NA	NA	WT	80.0	NA	NA	DIFG	Classical	20.6	1:DECEASED	NA	LGr4	0.172790476	0.84	NA	No	No	NA	1	Male	Yes	Matched	Glioblastoma multiforme	NA	NA	NA	NA
lgggbm_tcga_pub	TCGA-02-0016	TCGA-02-0016-01	1.95	50.0	NA	IGC	NA	NA	Glioma	Diffuse Glioma	Gain chr 19/20	Gain chr 7 & loss chr 10	NA	NA	NA	NA	G4	glioblastoma	No	No	Non-codel	IDHwt	NA	NA	WT	100.0	NA	NA	DIFG	Classical	55.8	0:LIVING	NA	LGr4	0.213670085	0.83	NA	No	No	NA	1	Male	Yes	Matched	Glioblastoma multiforme	NA	NA	NA	NA
lgggbm_tcga_pub	TCGA-02-0021	TCGA-02-0021-01	2.03	43.0	NA	IGC	NA	NA	Glioma	Diffuse Glioma	Gain chr 19/20	Gain chr 7 & loss chr 10	NA	NA	NA	NA	G4	glioblastoma	Yes	No	Non-codel	IDHwt	IDHwt-K2	NA	WT	80.0	Methylated	NA	DIFG	Classical	77.6	1:DECEASED	LGm5	unclassified	0.174349346	0.87	NA	No	No	NA	1	Female	Yes	Matched	Glioblastoma multiforme	Mesenchymal-like	NA	NA	NA
lgggbm_tcga_pub	TCGA-02-0023	TCGA-02-0023-01	1.96	38.0	NA	IGC	NA	NA	Glioma	Diffuse Glioma	No chr 19/20 gain	Gain chr 7 & loss chr 10	NA	NA	NA	NA	G4	glioblastoma	No	No	Non-codel	IDHwt	NA	NA	WT	80.0	NA	NA	DIFG	Classical	20.1	1:DECEASED	NA	LGr4	0.186982904	0.78	NA	No	No	NA	1	Female	Yes	Matched	Glioblastoma multiforme	NA	NA	NA	NA
lgggbm_tcga_pub	TCGA-02-0024	TCGA-02-0024-01	3.81	35.0	NA	IGC	NA	NA	Glioma	Diffuse Glioma	No chr 19/20 gain	No combined CNA	NA	NA	NA	NA	G4	glioblastoma	Yes	No	Non-codel	IDHwt	IDHwt-K3	NA	WT	100.0	Unmethylated	NA	DIFG	Proneural	53.1	1:DECEASED	LGm6	LGr3	0.336508382	0.79	NA	No	No	NA	1	Male	Yes	Matched	Glioblastoma multiforme	LGm6-GBM	NA	NA	NA
lgggbm_tcga_pub	TCGA-02-0025	TCGA-02-0025-01	4.45	47.0	NA	IGC	NA	NA	Glioma	Diffuse Glioma	No chr 19/20 gain	No combined CNA	NA	NA	NA	NA	G4	glioblastoma	No	No	Non-codel	IDHwt	NA	NA	WT	100.0	NA	NA	DIFG	Mesenchymal	42.7	1:DECEASED	NA	LGr4	0.215985841	0.2	NA	No	No	NA	1	Male	Yes	Matched	Glioblastoma multiforme	NA	NA	NA	NA
lgggbm_tcga_pub	TCGA-02-0026	TCGA-02-0026-01	1.86	27.0	NA	IGC	NA	NA	Glioma	Diffuse Glioma	No chr 19/20 gain	No combined CNA	NA	NA	NA	NA	G4	glioblastoma	No	No	Non-codel	IDHmut-non-codel	NA	NA	Mutant	80.0	NA	NA	DIFG	G-CIMP	24.6	1:DECEASED	NA	LGr3	0.159871113	0.87	NA	No	No	NA	1	Male	Yes	Matched	Glioblastoma multiforme	NA	NA	NA	NA
lgggbm_tcga_pub	TCGA-02-0027	TCGA-02-0027-01	1.94	33.0	NA	IGC	NA	NA	Glioma	Diffuse Glioma	No chr 19/20 gain	Gain chr 7 & loss chr 10	NA	NA	NA	NA	G4	glioblastoma	Yes	No	Non-codel	IDHwt	IDHwt-K3	NA	WT	100.0	Unmethylated	NA	DIFG	Classical	12.2	1:DECEASED	LGm6	LGr4	0.161795767	0.75	NA	No	No	NA	1	Female	Yes	Matched	Glioblastoma multiforme	LGm6-GBM	NA	NA	NA
lgggbm_tcga_pub	TCGA-02-0028	TCGA-02-0028-01	2.05	39.0	NA	IGC	NA	NA	Glioma	Diffuse Glioma	No chr 19/20 gain	No combined CNA	NA	NA	NA	NA	G4	glioblastoma	Yes	No	Codel	IDHmut-codel	IDHmut-K3	NA	Mutant	100.0	Methylated	NA	DIFG	G-CIMP	90.5	1:DECEASED	LGm3	LGr4	0.208086201	0.93	NA	No	No	NA	1	Male	Yes	Matched	Glioblastoma multiforme	Codel	NA	NA	NA
lgggbm_tcga_pub	TCGA-02-0033	TCGA-02-0033-01	1.94	54.0	WT	IGC	NA	WT	Glioma	Diffuse Glioma	No chr 19/20 gain	Gain chr 7 & loss chr 10	WT	NA	NA	NA	G4	glioblastoma	Yes	No	Non-codel	IDHwt	IDHwt-K2	NA	WT	100.0	Methylated	21	DIFG	Mesenchymal	2.8	1:DECEASED	LGm5	LGr4	0.16427307	0.43	NA	No	No	NA	1	Male	Yes	Matched	Glioblastoma multiforme	Mesenchymal-like	NA	NA	NA
lgggbm_tcga_pub	TCGA-02-0034	TCGA-02-0034-01	1.89	60.0	NA	IGC	NA	NA	Glioma	Diffuse Glioma	No chr 19/20 gain	Gain chr 7 & loss chr 10	NA	NA	NA	NA	G4	glioblastoma	Yes	No	Non-codel	IDHwt	IDHwt-K3	NA	WT	80.0	Unmethylated	NA	DIFG	Mesenchymal	14.1	1:DECEASED	LGm6	LGr4	NA	0.52	NA	No	No	NA	1	Male	Yes	Matched	Glioblastoma multiforme	LGm6-GBM	NA	NA	NA
lgggbm_tcga_pub	TCGA-02-0037	TCGA-02-0037-01	2.1	74.0	NA	IGC	NA	NA	Glioma	Diffuse Glioma	Gain chr 19/20	Gain chr 7 & loss chr 10	NA	NA	NA	NA	G4	glioblastoma	Yes	No	Non-codel	IDHwt	IDHwt-K2	NA	WT	80.0	Unmethylated	NA	DIFG	Classical	3.6	1:DECEASED	LGm5	NA	0.188533504	0.83	NA	No	No	NA	1	Female	Yes	Matched	Glioblastoma multiforme	Mesenchymal-like	NA	NA	NA
lgggbm_tcga_pub	TCGA-02-0038	TCGA-02-0038-01	2	48.0	NA	IGC	NA	NA	Glioma	Diffuse Glioma	No chr 19/20 gain	Gain chr 7 & loss chr 10	NA	NA	NA	NA	G4	glioblastoma	Yes	No	Non-codel	IDHwt	IDHwt-K2	NA	WT	80.0	Unmethylated	NA	DIFG	Classical	10.7	1:DECEASED	LGm5	unclassified	0.179284592	0.78	NA	No	No	NA	1	Female	Yes	Matched	Glioblastoma multiforme	Mesenchymal-like	NA	NA	NA
lgggbm_tcga_pub	TCGA-02-0039	TCGA-02-0039-01	1.81	54.0	NA	IGC	NA	NA	Glioma	Diffuse Glioma	No chr 19/20 gain	No combined CNA	NA	NA	NA	NA	G4	glioblastoma	No	No	Non-codel	IDHwt	NA	NA	WT	60.0	NA	NA	DIFG	Mesenchymal	10.5	1:DECEASED	NA	LGr4	0.181728213	0.61	NA	No	No	NA	1	Male	Yes	Matched	Glioblastoma multiforme	NA	NA	NA	NA
lgggbm_tcga_pub	TCGA-02-0043	TCGA-02-0043-01	2.02	54.0	NA	IGC	NA	NA	Glioma	Diffuse Glioma	Gain chr 19/20	Gain chr 7 & loss chr 10	NA	NA	NA	NA	G4	glioblastoma	Yes	No	Non-codel	IDHwt	IDHwt-K1	NA	WT	80.0	Methylated	NA	DIFG	Classical	18.3	1:DECEASED	LGm4	LGr4	0.17468023	0.94	NA	No	No	NA	1	Female	Yes	Matched	Glioblastoma multiforme	Classic-like	NA	NA	NA
lgggbm_tcga_pub	TCGA-02-0046	TCGA-02-0046-01	2	61.0	NA	IGC	NA	NA	Glioma	Diffuse Glioma	No chr 19/20 gain	Gain chr 7 & loss chr 10	NA	NA	NA	NA	G4	glioblastoma	Yes	No	Non-codel	IDHwt	IDHwt-K1	NA	WT	60.0	Methylated	NA	DIFG	Proneural	6.9	1:DECEASED	LGm5	LGr4	0.103762974	0.89	NA	No	No	NA	1	Male	Yes	Matched	Glioblastoma multiforme	Classic-like	NA	NA	NA
lgggbm_tcga_pub	TCGA-02-0047	TCGA-02-0047-01	1.99	78.0	WT	IGC	WT	WT	Glioma	Diffuse Glioma	No chr 19/20 gain	No combined CNA	WT	3824.016	2092.535	1731.481	G4	glioblastoma	Yes	No	Non-codel	IDHwt	IDHwt-K3	IDHwt-R3	WT	80.0	Unmethylated	46	DIFG	Proneural	14.7	1:DECEASED	LGm6	LGr3	0.083556744	0.7	NA	Yes	No	NA	1	Male	Yes	Matched	Glioblastoma multiforme	LGm6-GBM	NA	NA	NA
lgggbm_tcga_pub	TCGA-02-0048	TCGA-02-0048-01	1.92	80.0	NA	IGC	NA	NA	Glioma	Diffuse Glioma	No chr 19/20 gain	No combined CNA	NA	NA	NA	NA	G4	glioblastoma	No	No	Non-codel	IDHwt	NA	NA	WT	NA	NA	NA	DIFG	Proneural	3.2	1:DECEASED	NA	LGr4	0.258624099	0.88	NA	No	No	NA	1	Male	Yes	Matched	Glioblastoma multiforme	NA	NA	NA	NA
lgggbm_tcga_pub	TCGA-02-0051	TCGA-02-0051-01	2.41	43.0	NA	IGC	NA	NA	Glioma	Diffuse Glioma	No chr 19/20 gain	No combined CNA	NA	NA	NA	NA	G4	glioblastoma	No	No	Non-codel	NA	NA	NA	NA	100.0	NA	NA	DIFG	Mesenchymal	15.1	1:DECEASED	NA	LGr4	0.423659392	0.75	NA	No	No	NA	1	Male	Yes	Matched	Glioblastoma multiforme	NA	NA	NA	NA
lgggbm_tcga_pub	TCGA-02-0052	TCGA-02-0052-01	3.9	49.0	NA	IGC	NA	NA	Glioma	Diffuse Glioma	No chr 19/20 gain	Gain chr 7 & loss chr 10	NA	NA	NA	NA	G4	glioblastoma	Yes	No	Non-codel	IDHwt	IDHwt-K2	NA	WT	80.0	Unmethylated	NA	DIFG	Neural	12.6	1:DECEASED	LGm5	LGr4	0.13178753	0.52	NA	No	No	NA	1	Male	Yes	Matched	Glioblastoma multiforme	Mesenchymal-like	NA	NA	NA
lgggbm_tcga_pub	TCGA-02-0054	TCGA-02-0054-01	2.25	44.0	NA	IGC	NA	NA	Glioma	Diffuse Glioma	No chr 19/20 gain	No combined CNA	NA	NA	NA	NA	G4	glioblastoma	Yes	No	Non-codel	IDHwt	IDHwt-K2	NA	WT	80.0	Methylated	NA	DIFG	Mesenchymal	6.5	1:DECEASED	LGm5	LGr4	0.205529853	0.53	NA	No	No	NA	1	Female	Yes	Matched	Glioblastoma multiforme	Mesenchymal-like	NA	NA	NA
lgggbm_tcga_pub	TCGA-02-0055	TCGA-02-0055-01	3.21	62.0	WT	IGC	WT	WT	Glioma	Diffuse Glioma	No chr 19/20 gain	No combined CNA	WT	6748.518	3210.6	3537.918	G4	glioblastoma	Yes	No	Non-codel	IDHwt	IDHwt-K2	IDHwt-R2	WT	80.0	Unmethylated	42	DIFG	Mesenchymal	2.5	1:DECEASED	LGm5	LGr4	0.325988625	0.53	NA	Yes	No	NA	1	Female	Yes	Matched	Glioblastoma multiforme	Mesenchymal-like	NA	NA	NA
lgggbm_tcga_pub	TCGA-02-0057	TCGA-02-0057-01	2.04	66.0	NA	IGC	NA	NA	Glioma	Diffuse Glioma	No chr 19/20 gain	Gain chr 7 & loss chr 10	NA	NA	NA	NA	G4	glioblastoma	Yes	No	Non-codel	IDHwt	IDHwt-K2	NA	WT	80.0	Unmethylated	NA	DIFG	Neural	19.8	1:DECEASED	LGm5	LGr4	0.152110179	0.39	NA	No	No	NA	1	Female	Yes	Matched	Glioblastoma multiforme	Mesenchymal-like	NA	NA	NA
lgggbm_tcga_pub	TCGA-02-0058	TCGA-02-0058-01	1.96	28.0	NA	IGC	NA	NA	Glioma	Diffuse Glioma	No chr 19/20 gain	No combined CNA	NA	NA	NA	NA	G4	glioblastoma	Yes	No	Non-codel	IDHmut-non-codel	IDHmut-K1	NA	Mutant	80.0	Methylated	NA	DIFG	G-CIMP	8.3	1:DECEASED	LGm1	LGr4	0.12729265	0.82	NA	No	No	NA	1	Female	Yes	Matched	Glioblastoma multiforme	G-CIMP-high	NA	NA	NA
lgggbm_tcga_pub	TCGA-02-0059	TCGA-02-0059-01	1.93	68.0	NA	IGC	NA	NA	Glioma	Diffuse Glioma	No chr 19/20 gain	Gain chr 7 & loss chr 10	NA	NA	NA	NA	G4	glioblastoma	No	No	Non-codel	NA	NA	NA	NA	80.0	NA	NA	DIFG	Mesenchymal	9.6	1:DECEASED	NA	LGr4	0.222514926	0.67	NA	No	No	NA	1	Female	Yes	Matched	Glioblastoma multiforme	NA	NA	NA	NA
lgggbm_tcga_pub	TCGA-02-0060	TCGA-02-0060-01	2	66.0	NA	IGC	NA	NA	Glioma	Diffuse Glioma	No chr 19/20 gain	No combined CNA	NA	NA	NA	NA	G4	glioblastoma	Yes	No	Non-codel	IDHwt	IDHwt-K3	NA	WT	80.0	Methylated	NA	DIFG	Proneural	6.0	1:DECEASED	LGm6	LGr4	NA	0.78	NA	No	No	NA	1	Female	Yes	Matched	Glioblastoma multiforme	LGm6-GBM	NA	NA	NA
lgggbm_tcga_pub	TCGA-02-0064	TCGA-02-0064-01	1.97	50.0	NA	IGC	NA	NA	Glioma	Diffuse Glioma	No chr 19/20 gain	Gain chr 7 & loss chr 10	NA	NA	NA	NA	G4	glioblastoma	Yes	No	Non-codel	IDHwt	IDHwt-K1	NA	WT	100.0	Methylated	NA	DIFG	Mesenchymal	19.7	1:DECEASED	LGm4	LGr4	0.172465249	0.61	NA	No	No	NA	1	Male	Yes	Matched	Glioblastoma multiforme	Classic-like	NA	NA	NA
lgggbm_tcga_pub	TCGA-02-0068	TCGA-02-0068-01	1.94	57.0	NA	IGC	NA	NA	Glioma	Diffuse Glioma	Gain chr 19/20	No combined CNA	NA	NA	NA	NA	G4	glioblastoma	No	No	Non-codel	IDHwt	NA	NA	WT	80.0	NA	NA	DIFG	Classical	26.4	1:DECEASED	NA	LGr4	0.150757476	0.7	NA	No	Yes	K1	1	Male	Yes	Matched	Glioblastoma multiforme	NA	NA	NA	NA
lgggbm_tcga_pub	TCGA-02-0069	TCGA-02-0069-01	3.31	31.0	NA	IGC	NA	NA	Glioma	Diffuse Glioma	No chr 19/20 gain	No combined CNA	NA	NA	NA	NA	G4	glioblastoma	Yes	No	Non-codel	IDHwt	IDHwt-K3	NA	WT	80.0	Methylated	NA	DIFG	Proneural	28.7	0:LIVING	LGm6	LGr3	0.501569352	0.73	NA	No	Yes	K1	1	Female	Yes	Matched	Glioblastoma multiforme	LGm6-GBM	NA	NA	NA
lgggbm_tcga_pub	TCGA-02-0070	TCGA-02-0070-01	2.08	70.0	NA	IGC	NA	NA	Glioma	Diffuse Glioma	No chr 19/20 gain	Gain chr 7 & loss chr 10	NA	NA	NA	NA	G4	glioblastoma	No	No	Non-codel	IDHwt	NA	NA	WT	80.0	NA	NA	DIFG	Classical	25.0	0:LIVING	NA	LGr4	0.169481762	0.68	NA	No	No	NA	1	Male	Yes	Matched	Glioblastoma multiforme	NA	NA	NA	NA
lgggbm_tcga_pub	TCGA-02-0071	TCGA-02-0071-01	2.01	53.0	NA	IGC	NA	NA	Glioma	Diffuse Glioma	No chr 19/20 gain	Gain chr 7 & loss chr 10	NA	NA	NA	NA	G4	glioblastoma	Yes	No	Non-codel	IDHwt	IDHwt-K2	NA	WT	80.0	Unmethylated	NA	DIFG	Classical	5.5	1:DECEASED	LGm5	LGr4	0.141049303	0.7	NA	No	No	NA	1	Male	Yes	Matched	Glioblastoma multiforme	Mesenchymal-like	NA	NA	NA
lgggbm_tcga_pub	TCGA-02-0074	TCGA-02-0074-01	1.99	68.0	NA	IGC	NA	NA	Glioma	Diffuse Glioma	No chr 19/20 gain	Gain chr 7 & loss chr 10	NA	NA	NA	NA	G4	glioblastoma	Yes	No	Non-codel	IDHwt	IDHwt-K2	NA	WT	80.0	Unmethylated	NA	DIFG	Proneural	10.2	1:DECEASED	LGm5	LGr1	0.577797439	0.85	NA	No	No	NA	1	Female	Yes	Matched	Glioblastoma multiforme	Mesenchymal-like	NA	NA	NA
lgggbm_tcga_pub	TCGA-02-0075	TCGA-02-0075-01	1.93	63.0	NA	IGC	NA	NA	Glioma	Diffuse Glioma	No chr 19/20 gain	Gain chr 7 & loss chr 10	NA	NA	NA	NA	G4	glioblastoma	Yes	No	Non-codel	IDHwt	IDHwt-K2	NA	WT	80.0	Methylated	NA	DIFG	Mesenchymal	20.8	1:DECEASED	LGm5	LGr4	0.351285024	0.69	NA	No	No	NA	1	Male	Yes	Matched	Glioblastoma multiforme	Mesenchymal-like	NA	NA	NA
lgggbm_tcga_pub	TCGA-02-0079	TCGA-02-0079-01	1.86	57.0	NA	IGC	NA	NA	Glioma	Diffuse Glioma	No chr 19/20 gain	Gain chr 7 & loss chr 10	NA	NA	NA	NA	G4	glioblastoma	No	No	Non-codel	IDHwt	NA	NA	WT	80.0	NA	NA	DIFG	Mesenchymal	27.2	1:DECEASED	NA	LGr4	0.32378597	0.51	NA	No	No	NA	1	Male	Yes	Matched	Glioblastoma multiforme	NA	NA	NA	NA
lgggbm_tcga_pub	TCGA-02-0080	TCGA-02-0080-01	4.1	28.0	NA	IGC	NA	NA	Glioma	Diffuse Glioma	No chr 19/20 gain	No combined CNA	NA	NA	NA	NA	G4	glioblastoma	Yes	No	Non-codel	IDHmut-non-codel	IDHmut-K2	NA	Mutant	80.0	Methylated	NA	DIFG	G-CIMP	89.7	1:DECEASED	LGm2	LGr3	0.086282305	0.5	NA	No	No	NA	1	Male	Yes	Matched	Glioblastoma multiforme	G-CIMP-high	NA	NA	NA
lgggbm_tcga_pub	TCGA-02-0083	TCGA-02-0083-01	1.95	59.0	NA	IGC	NA	NA	Glioma	Diffuse Glioma	No chr 19/20 gain	No combined CNA	NA	NA	NA	NA	G4	glioblastoma	Yes	No	Non-codel	IDHwt	IDHwt-K2	NA	WT	80.0	Methylated	NA	DIFG	Neural	22.7	1:DECEASED	LGm5	LGr4	0.130291135	0.88	NA	No	No	NA	1	Female	Yes	Matched	Glioblastoma multiforme	Mesenchymal-like	NA	NA	NA
lgggbm_tcga_pub	TCGA-02-0084	TCGA-02-0084-01	1.96	36.0	NA	IGC	NA	NA	Glioma	Diffuse Glioma	No chr 19/20 gain	No combined CNA	NA	NA	NA	NA	G4	glioblastoma	No	No	Non-codel	IDHmut-non-codel	NA	NA	Mutant	80.0	NA	NA	DIFG	G-CIMP	12.6	1:DECEASED	NA	LGr3	0.170216818	0.72	NA	No	No	NA	1	Female	Yes	Matched	Glioblastoma multiforme	NA	NA	NA	NA
lgggbm_tcga_pub	TCGA-02-0085	TCGA-02-0085-01	1.99	63.0	NA	IGC	NA	NA	Glioma	Diffuse Glioma	No chr 19/20 gain	Gain chr 7 & loss chr 10	NA	NA	NA	NA	G4	glioblastoma	Yes	No	Non-codel	IDHwt	IDHwt-K2	NA	WT	80.0	Methylated	NA	DIFG	Mesenchymal	51.3	1:DECEASED	LGm5	LGr4	0.118050127	0.45	NA	No	No	NA	1	Female	Yes	Matched	Glioblastoma multiforme	Mesenchymal-like	NA	NA	NA
lgggbm_tcga_pub	TCGA-02-0086	TCGA-02-0086-01	2.9	45.0	NA	IGC	NA	NA	Glioma	Diffuse Glioma	No chr 19/20 gain	Gain chr 7 & loss chr 10	NA	NA	NA	NA	G4	glioblastoma	Yes	No	Non-codel	IDHwt	IDHwt-K2	NA	WT	100.0	Unmethylated	NA	DIFG	Mesenchymal	8.8	1:DECEASED	LGm5	LGr4	0.411167139	0.55	NA	No	No	NA	1	Female	Yes	Matched	Glioblastoma multiforme	Mesenchymal-like	NA	NA	NA
lgggbm_tcga_pub	TCGA-02-0087	TCGA-02-0087-01	2.07	27.0	NA	IGC	NA	NA	Glioma	Diffuse Glioma	No chr 19/20 gain	No combined CNA	NA	NA	NA	NA	G4	glioblastoma	No	No	Non-codel	NA	NA	NA	NA	80.0	NA	NA	DIFG	G-CIMP	57.7	0:LIVING	NA	LGr3	0.132101681	0.72	NA	No	No	NA	1	Female	Yes	Matched	Glioblastoma multiforme	NA	NA	NA	NA
lgggbm_tcga_pub	TCGA-02-0089	TCGA-02-0089-01	2	52.0	NA	IGC	NA	NA	Glioma	Diffuse Glioma	No chr 19/20 gain	Gain chr 7 & loss chr 10	NA	NA	NA	NA	G4	glioblastoma	Yes	No	Non-codel	IDHwt	IDHwt-K1	NA	WT	100.0	Unmethylated	NA	DIFG	Neural	17.0	1:DECEASED	LGm4	LGr4	0.158100848	0.69	NA	No	No	NA	1	Male	Yes	Matched	Glioblastoma multiforme	Classic-like	NA	NA	NA
lgggbm_tcga_pub	TCGA-02-0099	TCGA-02-0099-01	1.87	46.0	NA	IGC	NA	NA	Glioma	Diffuse Glioma	No chr 19/20 gain	Gain chr 7 & loss chr 10	NA	NA	NA	NA	G4	glioblastoma	Yes	No	Non-codel	IDHwt	IDHwt-K1	NA	WT	80.0	Methylated	NA	DIFG	Mesenchymal	3.5	1:DECEASED	LGm5	LGr4	0.27033195	0.72	NA	No	No	NA	1	Male	Yes	Matched	Glioblastoma multiforme	Classic-like	NA	NA	NA
lgggbm_tcga_pub	TCGA-02-0102	TCGA-02-0102-01	2.02	42.0	NA	IGC	NA	NA	Glioma	Diffuse Glioma	No chr 19/20 gain	Gain chr 7 & loss chr 10	NA	NA	NA	NA	G4	glioblastoma	Yes	No	Non-codel	IDHwt	IDHwt-K1	NA	WT	100.0	Unmethylated	NA	DIFG	Classical	27.0	1:DECEASED	LGm4	LGr4	0.132941763	0.89	NA	No	No	NA	1	Male	Yes	Matched	Glioblastoma multiforme	Classic-like	NA	NA	NA
lgggbm_tcga_pub	TCGA-02-0104	TCGA-02-0104-01	1.95	29.0	NA	IGC	NA	NA	Glioma	Diffuse Glioma	No chr 19/20 gain	No combined CNA	NA	NA	NA	NA	G4	glioblastoma	No	No	Non-codel	IDHwt	NA	NA	WT	80.0	NA	NA	DIFG	G-CIMP	65.0	1:DECEASED	NA	LGr3	0.243684428	0.88	NA	No	No	NA	1	Female	Yes	Matched	Glioblastoma multiforme	NA	NA	NA	NA
lgggbm_tcga_pub	TCGA-02-0106	TCGA-02-0106-01	3.43	54.0	NA	IGC	NA	NA	Glioma	Diffuse Glioma	No chr 19/20 gain	Gain chr 7 & loss chr 10	NA	NA	NA	NA	G4	glioblastoma	No	No	Non-codel	NA	NA	NA	NA	80.0	NA	NA	DIFG	Mesenchymal	11.7	1:DECEASED	NA	LGr4	0.630923266	0.77	NA	No	No	NA	1	Male	Yes	Matched	Glioblastoma multiforme	NA	NA	NA	NA
lgggbm_tcga_pub	TCGA-02-0107	TCGA-02-0107-01	1.99	56.0	NA	IGC	NA	NA	Glioma	Diffuse Glioma	No chr 19/20 gain	No combined CNA	NA	NA	NA	NA	G4	glioblastoma	Yes	No	Non-codel	IDHwt	IDHwt-K3	NA	WT	80.0	Unmethylated	NA	DIFG	Mesenchymal	17.6	1:DECEASED	LGm6	LGr4	0.130448583	0.18	NA	No	No	NA	1	Male	Yes	Matched	Glioblastoma multiforme	LGm6-GBM	NA	NA	NA
lgggbm_tcga_pub	TCGA-02-0111	TCGA-02-0111-01	1.99	56.0	NA	IGC	NA	NA	Glioma	Diffuse Glioma	Gain chr 19/20	No combined CNA	NA	NA	NA	NA	G4	glioblastoma	No	No	Non-codel	NA	NA	NA	NA	80.0	NA	NA	DIFG	Mesenchymal	23.2	1:DECEASED	NA	LGr4	0.195704766	0.48	NA	No	No	NA	1	Male	Yes	Matched	Glioblastoma multiforme	NA	NA	NA	NA
lgggbm_tcga_pub	TCGA-02-0113	TCGA-02-0113-01	1.51	43.0	NA	IGC	NA	NA	Glioma	Diffuse Glioma	Gain chr 19/20	No combined CNA	NA	NA	NA	NA	G4	glioblastoma	Yes	No	Non-codel	IDHwt	IDHwt-K3	NA	WT	100.0	Unmethylated	NA	DIFG	Neural	92.6	0:LIVING	LGm6	LGr4	0.825841217	0.72	NA	No	No	NA	1	Female	Yes	Matched	Glioblastoma multiforme	LGm6-GBM	NA	NA	NA
lgggbm_tcga_pub	TCGA-02-0114	TCGA-02-0114-01	1.96	37.0	NA	IGC	NA	NA	Glioma	Diffuse Glioma	No chr 19/20 gain	No combined CNA	NA	NA	NA	NA	G4	glioblastoma	Yes	No	Non-codel	IDHmut-non-codel	IDHmut-K1	NA	Mutant	80.0	Methylated	NA	DIFG	G-CIMP	99.9	1:DECEASED	LGm1	LGr3	0.16085076	0.95	NA	No	No	NA	1	Female	Yes	Matched	Glioblastoma multiforme	G-CIMP-low	NA	NA	NA
lgggbm_tcga_pub	TCGA-02-0115	TCGA-02-0115-01	2	52.0	NA	IGC	NA	NA	Glioma	Diffuse Glioma	No chr 19/20 gain	No combined CNA	NA	NA	NA	NA	G4	glioblastoma	Yes	No	Non-codel	IDHwt	IDHwt-K2	NA	WT	80.0	Methylated	NA	DIFG	Neural	15.6	1:DECEASED	LGm5	LGr4	0.227486409	0.58	NA	No	No	NA	1	Male	Yes	Matched	Glioblastoma multiforme	Mesenchymal-like	NA	NA	NA
lgggbm_tcga_pub	TCGA-02-0116	TCGA-02-0116-01	2	51.0	NA	IGC	NA	NA	Glioma	Diffuse Glioma	Gain chr 19/20	Gain chr 7 & loss chr 10	NA	NA	NA	NA	G4	glioblastoma	Yes	No	Non-codel	IDHwt	IDHwt-K1	NA	WT	80.0	Unmethylated	NA	DIFG	Mesenchymal	48.9	1:DECEASED	LGm4	LGr4	0.192866067	0.91	NA	No	Yes	K1	1	Male	Yes	Matched	Glioblastoma multiforme	Classic-like	NA	NA	NA
lgggbm_tcga_pub	TCGA-02-0250	TCGA-02-0250-01	NA	NA	NA	IGC	NA	NA	Glioma	Diffuse Glioma	NA	NA	NA	NA	NA	NA	NA	NA	No	No	NA	NA	NA	NA	NA	NA	NA	NA	DIFG	NA	NA	NA	NA	NA	NA	NA	NA	No	No	NA	1	NA	No	Matched	Glioblastoma multiforme	NA	NA	NA	NA
lgggbm_tcga_pub	TCGA-02-0258	TCGA-02-0258-01	1.97	36.0	NA	IGC	NA	NA	Glioma	Diffuse Glioma	No chr 19/20 gain	No combined CNA	NA	NA	NA	NA	G4	glioblastoma	No	No	Non-codel	NA	NA	NA	NA	NA	NA	NA	DIFG	G-CIMP	16.5	1:DECEASED	NA	LGr3	0.214891735	0.93	NA	No	No	NA	1	Female	Yes	Matched	Glioblastoma multiforme	NA	NA	NA	NA
lgggbm_tcga_pub	TCGA-02-0260	TCGA-02-0260-01	2.03	54.0	NA	IGC	NA	NA	Glioma	Diffuse Glioma	No chr 19/20 gain	Gain chr 7 & loss chr 10	NA	NA	NA	NA	G4	glioblastoma	No	No	Non-codel	NA	NA	NA	NA	NA	NA	NA	DIFG	Classical	16.9	1:DECEASED	NA	LGr4	0.12283837	0.92	NA	No	No	NA	1	Male	Yes	Matched	Glioblastoma multiforme	NA	NA	NA	NA
lgggbm_tcga_pub	TCGA-02-0266	TCGA-02-0266-01	2.49	14.0	NA	IGC	NA	NA	Glioma	Diffuse Glioma	Gain chr 19/20	No combined CNA	NA	NA	NA	NA	G4	glioblastoma	No	No	Non-codel	NA	NA	NA	NA	NA	NA	NA	DIFG	Classical	17.7	1:DECEASED	NA	LGr4	0.740134054	0.84	NA	No	No	NA	1	Male	Yes	Matched	Glioblastoma multiforme	NA	NA	NA	NA
lgggbm_tcga_pub	TCGA-02-0269	TCGA-02-0269-01	2.13	68.0	NA	IGC	NA	NA	Glioma	Diffuse Glioma	Gain chr 19/20	Gain chr 7 & loss chr 10	NA	NA	NA	NA	G4	glioblastoma	No	No	Non-codel	NA	NA	NA	NA	NA	NA	NA	DIFG	Classical	10.7	1:DECEASED	NA	LGr4	0.229584167	0.93	NA	No	No	NA	1	Male	Yes	Matched	Glioblastoma multiforme	NA	NA	NA	NA
lgggbm_tcga_pub	TCGA-02-0271	TCGA-02-0271-01	6.62	26.0	NA	IGC	NA	NA	Glioma	Diffuse Glioma	No chr 19/20 gain	No combined CNA	NA	NA	NA	NA	G4	glioblastoma	No	No	Non-codel	NA	NA	NA	NA	NA	NA	NA	DIFG	Classical	14.5	1:DECEASED	NA	LGr4	0.132488542	0.85	NA	No	No	NA	1	Male	Yes	Matched	Glioblastoma multiforme	NA	NA	NA	NA
lgggbm_tcga_pub	TCGA-02-0281	TCGA-02-0281-01	5.69	78.0	NA	IGC	NA	NA	Glioma	Diffuse Glioma	No chr 19/20 gain	Gain chr 7 & loss chr 10	NA	NA	NA	NA	G4	glioblastoma	No	No	Non-codel	NA	NA	NA	NA	NA	NA	NA	DIFG	Proneural	4.0	1:DECEASED	NA	LGr1	0.50640838	0.8	NA	No	No	NA	1	Female	Yes	Matched	Glioblastoma multiforme	NA	NA	NA	NA
lgggbm_tcga_pub	TCGA-02-0285	TCGA-02-0285-01	2.11	50.0	NA	IGC	NA	NA	Glioma	Diffuse Glioma	Gain chr 19/20	Gain chr 7 & loss chr 10	NA	NA	NA	NA	G4	glioblastoma	No	No	Non-codel	NA	NA	NA	NA	NA	NA	NA	DIFG	Classical	13.9	1:DECEASED	NA	LGr4	0.184181344	0.68	NA	No	No	NA	1	Female	Yes	Matched	Glioblastoma multiforme	NA	NA	NA	NA
lgggbm_tcga_pub	TCGA-02-0289	TCGA-02-0289-01	NA	57.0	NA	IGC	NA	NA	Glioma	Diffuse Glioma	Gain chr 19/20	Gain chr 7 & loss chr 10	NA	NA	NA	NA	G4	glioblastoma	No	No	Non-codel	NA	NA	NA	NA	80.0	NA	NA	DIFG	Classical	14.2	1:DECEASED	NA	LGr4	0.167714096	NA	NA	No	No	NA	1	Male	Yes	Matched	Glioblastoma multiforme	NA	NA	NA	NA
lgggbm_tcga_pub	TCGA-02-0290	TCGA-02-0290-01	2.03	49.0	NA	IGC	NA	NA	Glioma	Diffuse Glioma	No chr 19/20 gain	Gain chr 7 & loss chr 10	NA	NA	NA	NA	G4	glioblastoma	No	No	Non-codel	NA	NA	NA	NA	80.0	NA	NA	DIFG	Classical	15.9	1:DECEASED	NA	LGr4	0.153100846	0.75	NA	No	No	NA	1	Male	Yes	Matched	Glioblastoma multiforme	NA	NA	NA	NA
lgggbm_tcga_pub	TCGA-02-0317	TCGA-02-0317-01	2.03	40.0	NA	IGC	NA	NA	Glioma	Diffuse Glioma	No chr 19/20 gain	Gain chr 7 & loss chr 10	NA	NA	NA	NA	G4	glioblastoma	No	No	Non-codel	NA	NA	NA	NA	80.0	NA	NA	DIFG	Classical	12.2	1:DECEASED	NA	LGr4	0.137991654	0.9	NA	No	No	NA	1	Male	Yes	Matched	Glioblastoma multiforme	NA	NA	NA	NA
lgggbm_tcga_pub	TCGA-02-0321	TCGA-02-0321-01	1.92	74.0	NA	IGC	NA	NA	Glioma	Diffuse Glioma	No chr 19/20 gain	Gain chr 7 & loss chr 10	NA	NA	NA	NA	G4	glioblastoma	No	No	Non-codel	NA	NA	NA	NA	80.0	NA	NA	DIFG	Proneural	9.9	1:DECEASED	NA	LGr4	0.190455336	0.46	NA	No	No	NA	1	Male	Yes	Matched	Glioblastoma multiforme	NA	NA	NA	NA
lgggbm_tcga_pub	TCGA-02-0324	TCGA-02-0324-01	1.94	69.0	NA	IGC	NA	NA	Glioma	Diffuse Glioma	No chr 19/20 gain	Gain chr 7 & loss chr 10	NA	NA	NA	NA	G4	glioblastoma	No	No	Non-codel	NA	NA	NA	NA	80.0	NA	NA	DIFG	Neural	7.7	1:DECEASED	NA	LGr4	0.37468282	0.81	NA	No	No	NA	1	Female	Yes	Matched	Glioblastoma multiforme	NA	NA	NA	NA
lgggbm_tcga_pub	TCGA-02-0325	TCGA-02-0325-01	1.85	61.0	NA	IGC	NA	NA	Glioma	Diffuse Glioma	No chr 19/20 gain	Gain chr 7 & loss chr 10	NA	NA	NA	NA	G4	glioblastoma	No	No	Non-codel	NA	NA	NA	NA	80.0	NA	NA	DIFG	Proneural	10.6	1:DECEASED	NA	LGr4	0.37558445	0.49	NA	No	No	NA	1	Male	Yes	Matched	Glioblastoma multiforme	NA	NA	NA	NA
lgggbm_tcga_pub	TCGA-02-0326	TCGA-02-0326-01	2.04	82.0	NA	IGC	NA	NA	Glioma	Diffuse Glioma	No chr 19/20 gain	No combined CNA	NA	NA	NA	NA	G4	glioblastoma	No	No	Non-codel	NA	NA	NA	NA	80.0	NA	NA	DIFG	Mesenchymal	7.3	1:DECEASED	NA	LGr4	0.070870903	0.52	NA	No	No	NA	1	Female	Yes	Matched	Glioblastoma multiforme	NA	NA	NA	NA
lgggbm_tcga_pub	TCGA-02-0329	TCGA-02-0329-01	NA	NA	NA	IGC	NA	NA	Glioma	Diffuse Glioma	NA	NA	NA	NA	NA	NA	NA	NA	No	No	NA	NA	NA	NA	NA	NA	NA	NA	DIFG	NA	NA	NA	NA	NA	NA	NA	NA	No	No	NA	1	NA	No	Matched	Glioblastoma multiforme	NA	NA	NA	NA
lgggbm_tcga_pub	TCGA-02-0330	TCGA-02-0330-01	1.8	51.0	NA	IGC	NA	NA	Glioma	Diffuse Glioma	No chr 19/20 gain	Gain chr 7 & loss chr 10	NA	NA	NA	NA	G4	glioblastoma	No	No	Non-codel	NA	NA	NA	NA	80.0	NA	NA	DIFG	Mesenchymal	15.9	1:DECEASED	NA	LGr4	0.392556534	0.6	NA	No	No	NA	1	Female	Yes	Matched	Glioblastoma multiforme	NA	NA	NA	NA
lgggbm_tcga_pub	TCGA-02-0332	TCGA-02-0332-01	4.05	46.0	NA	IGC	NA	NA	Glioma	Diffuse Glioma	No chr 19/20 gain	Gain chr 7 & loss chr 10	NA	NA	NA	NA	G4	glioblastoma	No	No	Non-codel	NA	NA	NA	NA	80.0	NA	NA	DIFG	Mesenchymal	25.7	1:DECEASED	NA	LGr1	0.326992304	0.88	NA	No	No	NA	1	Female	Yes	Matched	Glioblastoma multiforme	NA	NA	NA	NA
lgggbm_tcga_pub	TCGA-02-0333	TCGA-02-0333-01	1.97	77.0	NA	IGC	NA	NA	Glioma	Diffuse Glioma	Gain chr 19/20	No combined CNA	NA	NA	NA	NA	G4	glioblastoma	No	No	Non-codel	NA	NA	NA	NA	NA	NA	NA	DIFG	Classical	4.4	1:DECEASED	NA	LGr4	0.200400412	0.93	NA	No	No	NA	1	Female	Yes	Matched	Glioblastoma multiforme	NA	NA	NA	NA
lgggbm_tcga_pub	TCGA-02-0336	TCGA-02-0336-01	NA	NA	NA	IGC	NA	NA	Glioma	Diffuse Glioma	NA	NA	NA	NA	NA	NA	NA	NA	No	No	NA	NA	NA	NA	NA	NA	NA	NA	DIFG	NA	NA	NA	NA	NA	NA	NA	NA	No	No	NA	1	NA	No	Matched	Glioblastoma multiforme	NA	NA	NA	NA
lgggbm_tcga_pub	TCGA-02-0337	TCGA-02-0337-01	1.99	48.0	NA	IGC	NA	NA	Glioma	Diffuse Glioma	No chr 19/20 gain	Gain chr 7 & loss chr 10	NA	NA	NA	NA	G4	glioblastoma	No	No	Non-codel	NA	NA	NA	NA	80.0	NA	NA	DIFG	Mesenchymal	25.1	1:DECEASED	NA	LGr4	0.13822956	0.51	NA	No	No	NA	1	Male	Yes	Matched	Glioblastoma multiforme	NA	NA	NA	NA
lgggbm_tcga_pub	TCGA-02-0338	TCGA-02-0338-01	2.03	41.0	NA	IGC	NA	NA	Glioma	Diffuse Glioma	No chr 19/20 gain	No combined CNA	NA	NA	NA	NA	G4	glioblastoma	No	No	Non-codel	NA	NA	NA	NA	80.0	NA	NA	DIFG	Proneural	10.6	1:DECEASED	NA	LGr1	0.021881454	0.35	NA	No	No	NA	1	Male	Yes	Matched	Glioblastoma multiforme	NA	NA	NA	NA
lgggbm_tcga_pub	TCGA-02-0339	TCGA-02-0339-01	1.89	67.0	NA	IGC	NA	NA	Glioma	Diffuse Glioma	No chr 19/20 gain	No combined CNA	NA	NA	NA	NA	G4	glioblastoma	No	No	Non-codel	NA	NA	NA	NA	80.0	NA	NA	DIFG	Proneural	12.4	1:DECEASED	NA	LGr1	0.11696737	0.95	NA	No	No	NA	1	Male	Yes	Matched	Glioblastoma multiforme	NA	NA	NA	NA
lgggbm_tcga_pub	TCGA-02-0422	TCGA-02-0422-01	1.93	50.0	NA	IGC	NA	NA	Glioma	Diffuse Glioma	No chr 19/20 gain	No combined CNA	NA	NA	NA	NA	G4	glioblastoma	No	No	Non-codel	NA	NA	NA	NA	80.0	NA	NA	DIFG	Classical	14.5	1:DECEASED	NA	LGr4	0.137207042	0.82	NA	No	No	NA	1	Male	Yes	Matched	Glioblastoma multiforme	NA	NA	NA	NA
lgggbm_tcga_pub	TCGA-02-0430	TCGA-02-0430-01	1.96	67.0	NA	IGC	NA	NA	Glioma	Diffuse Glioma	No chr 19/20 gain	Gain chr 7 & loss chr 10	NA	NA	NA	NA	G4	glioblastoma	No	No	Non-codel	NA	NA	NA	NA	100.0	NA	NA	DIFG	Classical	10.5	1:DECEASED	NA	LGr4	0.18278246	0.88	NA	No	No	NA	1	Female	Yes	Matched	Glioblastoma multiforme	NA	NA	NA	NA
lgggbm_tcga_pub	TCGA-02-0432	TCGA-02-0432-01	3.81	36.0	NA	IGC	NA	NA	Glioma	Diffuse Glioma	No chr 19/20 gain	No combined CNA	NA	NA	NA	NA	G4	glioblastoma	No	No	Non-codel	NA	NA	NA	NA	80.0	NA	NA	DIFG	G-CIMP	47.1	1:DECEASED	NA	LGr3	0.167607547	0.88	NA	No	No	NA	1	Male	Yes	Matched	Glioblastoma multiforme	NA	NA	NA	NA
lgggbm_tcga_pub	TCGA-02-0439	TCGA-02-0439-01	NA	70.0	NA	IGC	NA	NA	Glioma	Diffuse Glioma	NA	NA	NA	NA	NA	NA	G4	glioblastoma	No	No	NA	NA	NA	NA	NA	80.0	NA	NA	DIFG	Proneural	0.7	1:DECEASED	NA	LGr1	0.170119694	NA	NA	No	No	NA	1	Female	No	Matched	Glioblastoma multiforme	NA	NA	NA	NA
lgggbm_tcga_pub	TCGA-02-0440	TCGA-02-0440-01	1.96	62.0	NA	IGC	NA	NA	Glioma	Diffuse Glioma	No chr 19/20 gain	Gain chr 7 & loss chr 10	NA	NA	NA	NA	G4	glioblastoma	No	No	Non-codel	NA	NA	NA	NA	80.0	NA	NA	DIFG	Proneural	11.3	1:DECEASED	NA	LGr1	0.149924943	0.88	NA	No	No	NA	1	Male	Yes	Matched	Glioblastoma multiforme	NA	NA	NA	NA
lgggbm_tcga_pub	TCGA-02-0446	TCGA-02-0446-01	1.96	61.0	NA	IGC	NA	NA	Glioma	Diffuse Glioma	No chr 19/20 gain	Gain chr 7 & loss chr 10	NA	NA	NA	NA	G4	glioblastoma	No	No	Non-codel	NA	NA	NA	NA	80.0	NA	NA	DIFG	Proneural	9.3	1:DECEASED	NA	LGr1	0.193478742	0.66	NA	No	No	NA	1	Male	Yes	Matched	Glioblastoma multiforme	NA	NA	NA	NA
lgggbm_tcga_pub	TCGA-02-0451	TCGA-02-0451-01	2.03	62.0	NA	IGC	NA	NA	Glioma	Diffuse Glioma	No chr 19/20 gain	Gain chr 7 & loss chr 10	NA	NA	NA	NA	G4	glioblastoma	No	No	Non-codel	NA	NA	NA	NA	80.0	NA	NA	DIFG	Neural	16.2	1:DECEASED	NA	LGr4	0.218283143	0.66	NA	No	No	NA	1	Female	Yes	Matched	Glioblastoma multiforme	NA	NA	NA	NA
lgggbm_tcga_pub	TCGA-02-0456	TCGA-02-0456-01	1.89	67.0	NA	IGC	NA	NA	Glioma	Diffuse Glioma	No chr 19/20 gain	Gain chr 7 & loss chr 10	NA	NA	NA	NA	G4	glioblastoma	No	No	Non-codel	NA	NA	NA	NA	60.0	NA	NA	DIFG	Mesenchymal	3.4	1:DECEASED	NA	LGr4	0.261013476	0.45	NA	No	No	NA	1	Female	Yes	Matched	Glioblastoma multiforme	NA	NA	NA	NA
lgggbm_tcga_pub	TCGA-02-2466	TCGA-02-2466-01	1.93	61.0	NA	IGC	NA	NA	Glioma	Diffuse Glioma	No chr 19/20 gain	Gain chr 7 & loss chr 10	NA	NA	NA	NA	G4	glioblastoma	Yes	No	Non-codel	IDHwt	IDHwt-K2	NA	WT	80.0	Unmethylated	NA	DIFG	Proneural	16.8	1:DECEASED	LGm5	LGr1	0.568422516	0.96	NA	No	No	NA	1	Male	Yes	Matched	Glioblastoma multiforme	Mesenchymal-like	NA	NA	NA
lgggbm_tcga_pub	TCGA-02-2470	TCGA-02-2470-01	2.01	57.0	WT	IGC	NA	WT	Glioma	Diffuse Glioma	No chr 19/20 gain	Gain chr 7 & loss chr 10	WT	NA	NA	NA	G4	glioblastoma	Yes	No	Non-codel	IDHwt	IDHwt-K2	NA	WT	60.0	Unmethylated	43	DIFG	Mesenchymal	12.9	1:DECEASED	LGm5	LGr4	0.114035451	0.53	NA	No	Yes	K1	1	Male	Yes	Matched	Glioblastoma multiforme	Mesenchymal-like	NA	NA	NA
lgggbm_tcga_pub	TCGA-02-2483	TCGA-02-2483-01	2.04	43.0	Mutant	IGC	WT	WT	Glioma	Diffuse Glioma	No chr 19/20 gain	No combined CNA	WT	3264.993	1816.812	1448.181	G4	glioblastoma	Yes	No	Non-codel	IDHmut-non-codel	IDHmut-K1	IDHmut-R3	Mutant	80.0	Methylated	24	DIFG	G-CIMP	15.3	0:LIVING	LGm1	LGr3	0.295886312	0.73	NA	Yes	No	NA	1	Male	Yes	Matched	Glioblastoma multiforme	G-CIMP-low	6.0662	4.6869	ATRX
lgggbm_tcga_pub	TCGA-02-2485	TCGA-02-2485-01	2.02	53.0	WT	IGC	WT	WT	Glioma	Diffuse Glioma	No chr 19/20 gain	Gain chr 7 & loss chr 10	WT	1912.6479	1115.6961	796.9518	G4	glioblastoma	Yes	No	Non-codel	IDHwt	IDHwt-K1	IDHwt-R3	WT	80.0	Unmethylated	44	DIFG	Classical	15.4	0:LIVING	LGm4	LGr4	0.188306195	0.93	NA	Yes	Yes	K1	1	Male	Yes	Matched	Glioblastoma multiforme	Classic-like	6.0381	15.2656	TERT
lgggbm_tcga_pub	TCGA-02-2486	TCGA-02-2486-01	1.9	64.0	WT	IGC	WT	WT	Glioma	Diffuse Glioma	No chr 19/20 gain	Gain chr 7 & loss chr 10	WT	5076.035	3460.244	1615.791	G4	glioblastoma	Yes	No	Non-codel	IDHwt	IDHwt-K1	IDHwt-R2	WT	80.0	Unmethylated	47	DIFG	Mesenchymal	16.2	0:LIVING	LGm4	LGr4	0.204362823	0.73	NA	Yes	No	NA	1	Male	Yes	Matched	Glioblastoma multiforme	Classic-like	NA	NA	NA
lgggbm_tcga_pub	TCGA-06-0119	TCGA-06-0119-01	NA	81.0	WT	IGC	NA	WT	Glioma	Diffuse Glioma	No chr 19/20 gain	No combined CNA	WT	NA	NA	NA	G4	glioblastoma	Yes	No	Non-codel	IDHwt	IDHwt-K2	NA	WT	NA	Methylated	35	DIFG	NA	2.7	1:DECEASED	LGm5	NA	0.151734048	NA	NA	No	No	NA	1	Female	Yes	Matched	Glioblastoma multiforme	Mesenchymal-like	NA	NA	NA
lgggbm_tcga_pub	TCGA-06-0121	TCGA-06-0121-01	NA	NA	NA	IGC	NA	NA	Glioma	Diffuse Glioma	No chr 19/20 gain	No combined CNA	NA	NA	NA	NA	NA	NA	Yes	No	Non-codel	NA	NA	NA	NA	NA	Methylated	NA	DIFG	NA	NA	NA	LGm6	NA	NA	NA	NA	No	No	NA	1	NA	Yes	Matched	Glioblastoma multiforme	NA	NA	NA	NA
lgggbm_tcga_pub	TCGA-06-0122	TCGA-06-0122-01	1.95	84.0	WT	IGC	NA	WT	Glioma	Diffuse Glioma	Gain chr 19/20	Gain chr 7 & loss chr 10	WT	NA	NA	NA	G4	glioblastoma	Yes	No	Non-codel	IDHwt	IDHwt-K1	NA	WT	NA	Unmethylated	62	DIFG	Mesenchymal	6.1	1:DECEASED	LGm4	LGr4	0.197177695	0.69	NA	No	No	NA	1	Female	Yes	Matched	Glioblastoma multiforme	Classic-like	NA	NA	NA
lgggbm_tcga_pub	TCGA-06-0124	TCGA-06-0124-01	1.96	67.0	WT	IGC	NA	WT	Glioma	Diffuse Glioma	No chr 19/20 gain	Gain chr 7 & loss chr 10	WT	NA	NA	NA	G4	glioblastoma	Yes	No	Non-codel	IDHwt	IDHwt-K2	NA	WT	NA	Methylated	49	DIFG	Mesenchymal	20.4	1:DECEASED	LGm5	LGr4	0.176404315	0.61	NA	No	No	NA	1	Male	Yes	Matched	Glioblastoma multiforme	Mesenchymal-like	3.2392	2.6509	TERT
lgggbm_tcga_pub	TCGA-06-0125	TCGA-06-0125-01	2.04	63.0	WT	IGC	WT	WT	Glioma	Diffuse Glioma	Gain chr 19/20	No combined CNA	WT	1611.6301	853.9367	757.6933	G4	glioblastoma	Yes	No	Non-codel	IDHwt	IDHwt-K1	IDHwt-R1	WT	60.0	Methylated	55	DIFG	Classical	47.6	1:DECEASED	LGm4	LGr4	0.152158906	0.9	NA	Yes	Yes	K1	1	Female	Yes	Matched	Glioblastoma multiforme	Classic-like	6.4733	2.31	TERT
lgggbm_tcga_pub	TCGA-06-0126	TCGA-06-0126-01	2.03	86.0	WT	IGC	NA	WT	Glioma	Diffuse Glioma	Gain chr 19/20	Gain chr 7 & loss chr 10	WT	NA	NA	NA	G4	glioblastoma	Yes	No	Non-codel	IDHwt	IDHwt-K1	NA	WT	60.0	Unmethylated	44	DIFG	Classical	6.9	1:DECEASED	LGm4	LGr4	0.165720659	0.82	NA	No	Yes	K1	1	Male	Yes	Matched	Glioblastoma multiforme	Classic-like	NA	NA	NA
lgggbm_tcga_pub	TCGA-06-0127	TCGA-06-0127-01	1.99	67.0	NA	IGC	NA	NA	Glioma	Diffuse Glioma	Gain chr 19/20	No combined CNA	NA	NA	NA	NA	G4	glioblastoma	No	No	Non-codel	IDHwt	NA	NA	WT	60.0	NA	NA	DIFG	Classical	4.0	1:DECEASED	NA	LGr4	0.101566118	0.63	NA	No	No	NA	1	Male	Yes	Matched	Glioblastoma multiforme	NA	NA	NA	NA
lgggbm_tcga_pub	TCGA-06-0128	TCGA-06-0128-01	1.98	66.0	WT	IGC	NA	WT	Glioma	Diffuse Glioma	No chr 19/20 gain	No combined CNA	WT	NA	NA	NA	G4	glioblastoma	Yes	No	Non-codel	IDHmut-non-codel	IDHmut-K1	NA	Mutant	80.0	Methylated	32	DIFG	G-CIMP	22.7	1:DECEASED	LGm1	unclassified	0.244674062	0.79	NA	No	Yes	K1	1	Male	Yes	Matched	Glioblastoma multiforme	G-CIMP-low	7.6244	1.9312	TERT
lgggbm_tcga_pub	TCGA-06-0129	TCGA-06-0129-01	1.98	30.0	Mutant	IGC	WT	WT	Glioma	Diffuse Glioma	No chr 19/20 gain	No combined CNA	WT	2689.905	2285.346	404.559	G4	glioblastoma	Yes	No	Non-codel	IDHmut-non-codel	IDHmut-K1	IDHmut-R3	Mutant	100.0	Methylated	33	DIFG	G-CIMP	33.6	1:DECEASED	LGm1	LGr3	0.17797196	0.92	NA	Yes	Yes	K1	1	Male	Yes	Matched	Glioblastoma multiforme	G-CIMP-low	NA	NA	NA
lgggbm_tcga_pub	TCGA-06-0130	TCGA-06-0130-01	3.46	54.0	WT	IGC	WT	WT	Glioma	Diffuse Glioma	No chr 19/20 gain	No combined CNA	WT	7400.577	4191.894	3208.683	G4	glioblastoma	Yes	No	Non-codel	IDHwt	IDHwt-K2	IDHwt-R2	WT	80.0	Unmethylated	21	DIFG	Mesenchymal	12.9	1:DECEASED	LGm5	LGr4	0.286963169	0.28	NA	Yes	Yes	K1	1	Male	Yes	Matched	Glioblastoma multiforme	Mesenchymal-like	NA	NA	NA
lgggbm_tcga_pub	TCGA-06-0131	TCGA-06-0131-01	NA	NA	NA	IGC	NA	NA	Glioma	Diffuse Glioma	NA	NA	NA	NA	NA	NA	NA	NA	No	No	NA	NA	NA	NA	NA	NA	NA	NA	DIFG	NA	NA	NA	NA	NA	NA	NA	NA	No	No	NA	1	NA	No	Matched	Glioblastoma multiforme	NA	NA	NA	NA
lgggbm_tcga_pub	TCGA-06-0132	TCGA-06-0132-01	1.95	49.0	WT	IGC	WT	WT	Glioma	Diffuse Glioma	No chr 19/20 gain	No combined CNA	WT	5939.523	3265.7	2673.823	G4	glioblastoma	No	No	Non-codel	IDHwt	NA	IDHwt-R4	WT	NA	NA	15	DIFG	Neural	25.3	1:DECEASED	NA	LGr2	NA	0.27	NA	Yes	No	NA	1	Male	Yes	Matched	Glioblastoma multiforme	NA	NA	NA	NA
lgggbm_tcga_pub	TCGA-06-0133	TCGA-06-0133-01	2.21	64.0	NA	IGC	NA	NA	Glioma	Diffuse Glioma	No chr 19/20 gain	Gain chr 7 & loss chr 10	NA	NA	NA	NA	G4	glioblastoma	Yes	No	Non-codel	IDHwt	IDHwt-K2	NA	WT	NA	Unmethylated	NA	DIFG	Neural	14.3	1:DECEASED	LGm5	LGr4	0.274399282	0.56	NA	No	No	NA	1	Male	Yes	Matched	Glioblastoma multiforme	Mesenchymal-like	NA	NA	NA
lgggbm_tcga_pub	TCGA-06-0137	TCGA-06-0137-01	2.02	63.0	WT	IGC	NA	WT	Glioma	Diffuse Glioma	Gain chr 19/20	Gain chr 7 & loss chr 10	WT	NA	NA	NA	G4	glioblastoma	Yes	No	Non-codel	IDHwt	IDHwt-K1	NA	WT	NA	Unmethylated	50	DIFG	Classical	26.7	1:DECEASED	LGm4	LGr4	0.172705803	0.92	NA	No	No	NA	1	Female	Yes	Matched	Glioblastoma multiforme	Classic-like	NA	NA	NA
lgggbm_tcga_pub	TCGA-06-0138	TCGA-06-0138-01	NA	43.0	NA	IGC	WT	NA	Glioma	Diffuse Glioma	No chr 19/20 gain	Gain chr 7 & loss chr 10	NA	4502.505	2568.595	1933.911	G4	glioblastoma	No	No	Non-codel	IDHwt	NA	IDHwt-R3	WT	80.0	NA	NA	DIFG	Neural	24.2	1:DECEASED	NA	LGr4	0.182235863	NA	NA	Yes	No	NA	1	Male	Yes	Matched	Glioblastoma multiforme	NA	NA	NA	NA
lgggbm_tcga_pub	TCGA-06-0139	TCGA-06-0139-01	NA	40.0	WT	IGC	NA	WT	Glioma	Diffuse Glioma	No chr 19/20 gain	No combined CNA	WT	NA	NA	NA	G4	glioblastoma	Yes	No	Non-codel	IDHwt	IDHwt-K3	NA	WT	60.0	Unmethylated	1	DIFG	Mesenchymal	11.9	1:DECEASED	LGm6	LGr4	2.12E-05	NA	NA	No	No	NA	1	Male	Yes	Matched	Glioblastoma multiforme	LGm6-GBM	NA	NA	NA
lgggbm_tcga_pub	TCGA-06-0140	TCGA-06-0140-01	1.97	86.0	WT	IGC	NA	WT	Glioma	Diffuse Glioma	No chr 19/20 gain	Gain chr 7 & loss chr 10	WT	NA	NA	NA	G4	glioblastoma	Yes	No	Non-codel	IDHwt	IDHwt-K1	NA	WT	90.0	Unmethylated	33	DIFG	NA	0.2	1:DECEASED	LGm4	LGr4	0.164336194	0.58	NA	No	No	NA	1	Male	Yes	Matched	Glioblastoma multiforme	Classic-like	NA	NA	NA
lgggbm_tcga_pub	TCGA-06-0141	TCGA-06-0141-01	2.1	62.0	WT	IGC	WT	WT	Glioma	Diffuse Glioma	No chr 19/20 gain	No combined CNA	WT	5861.987	3456.884	2405.103	G4	glioblastoma	Yes	No	Non-codel	IDHwt	IDHwt-K3	IDHwt-R2	WT	80.0	Unmethylated	5	DIFG	Mesenchymal	10.3	1:DECEASED	LGm6	LGr4	0.04743409	0.17	NA	Yes	No	NA	1	Male	Yes	Matched	Glioblastoma multiforme	LGm6-GBM	NA	NA	NA
lgggbm_tcga_pub	TCGA-06-0142	TCGA-06-0142-01	2.01	81.0	WT	IGC	NA	WT	Glioma	Diffuse Glioma	No chr 19/20 gain	No combined CNA	WT	NA	NA	NA	G4	glioblastoma	Yes	No	Non-codel	IDHwt	IDHwt-K3	NA	WT	NA	Unmethylated	1	DIFG	NA	2.2	1:DECEASED	LGm6	LGr2	0.001318189	0.21	NA	No	No	NA	1	Male	Yes	Matched	Glioblastoma multiforme	LGm6-GBM	NA	NA	NA
lgggbm_tcga_pub	TCGA-06-0143	TCGA-06-0143-01	1.98	58.0	NA	IGC	NA	NA	Glioma	Diffuse Glioma	No chr 19/20 gain	No combined CNA	NA	NA	NA	NA	G4	glioblastoma	Yes	No	Non-codel	IDHwt	IDHwt-K2	NA	WT	60.0	Unmethylated	NA	DIFG	Mesenchymal	11.7	1:DECEASED	LGm5	LGr4	0.133053702	0.63	NA	No	No	NA	1	Male	Yes	Matched	Glioblastoma multiforme	Mesenchymal-like	NA	NA	NA
lgggbm_tcga_pub	TCGA-06-0145	TCGA-06-0145-01	2.01	53.0	WT	IGC	NA	WT	Glioma	Diffuse Glioma	No chr 19/20 gain	Gain chr 7 & loss chr 10	WT	NA	NA	NA	G4	glioblastoma	Yes	No	Non-codel	IDHwt	IDHwt-K1	NA	WT	NA	Methylated	74	DIFG	Classical	2.3	1:DECEASED	LGm4	LGr4	0.149645328	0.83	NA	No	No	NA	1	Female	Yes	Matched	Glioblastoma multiforme	Classic-like	6.2408	1.3743	NA
lgggbm_tcga_pub	TCGA-06-0146	TCGA-06-0146-01	NA	33.0	NA	IGC	NA	NA	Glioma	Diffuse Glioma	No chr 19/20 gain	No combined CNA	NA	NA	NA	NA	G4	glioblastoma	No	No	Non-codel	NA	NA	NA	NA	NA	NA	NA	DIFG	G-CIMP	20.1	1:DECEASED	NA	LGr3	0.132166913	NA	NA	No	No	NA	1	Female	Yes	Matched	Glioblastoma multiforme	NA	NA	NA	NA
lgggbm_tcga_pub	TCGA-06-0147	TCGA-06-0147-01	NA	51.0	NA	IGC	NA	NA	Glioma	Diffuse Glioma	No chr 19/20 gain	No combined CNA	NA	NA	NA	NA	G4	glioblastoma	Yes	No	Non-codel	IDHwt	IDHwt-K2	NA	WT	NA	Methylated	NA	DIFG	Mesenchymal	17.8	1:DECEASED	LGm5	LGr4	0.144901546	NA	NA	No	No	NA	1	Female	Yes	Matched	Glioblastoma multiforme	Mesenchymal-like	NA	NA	NA
lgggbm_tcga_pub	TCGA-06-0148	TCGA-06-0148-01	2.03	76.0	NA	IGC	NA	NA	Glioma	Diffuse Glioma	Gain chr 19/20	No combined CNA	NA	NA	NA	NA	G4	glioblastoma	Yes	No	Non-codel	IDHwt	IDHwt-K2	NA	WT	NA	Unmethylated	NA	DIFG	Classical	10.1	1:DECEASED	LGm5	LGr4	0.156514368	1	NA	No	No	NA	1	Male	Yes	Matched	Glioblastoma multiforme	Mesenchymal-like	NA	NA	NA
lgggbm_tcga_pub	TCGA-06-0149	TCGA-06-0149-01	2.06	74.0	NA	IGC	NA	NA	Glioma	Diffuse Glioma	No chr 19/20 gain	Gain chr 7 & loss chr 10	NA	NA	NA	NA	G4	glioblastoma	No	No	Non-codel	NA	NA	NA	NA	80.0	NA	NA	DIFG	Mesenchymal	8.6	1:DECEASED	NA	LGr4	0.183940558	0.73	NA	No	No	NA	1	Female	Yes	Matched	Glioblastoma multiforme	NA	NA	NA	NA
lgggbm_tcga_pub	TCGA-06-0150	TCGA-06-0150-01	NA	45.0	NA	IGC	NA	NA	Glioma	Diffuse Glioma	Gain chr 19/20	Gain chr 7 & loss chr 10	NA	NA	NA	NA	G4	glioblastoma	No	No	Non-codel	IDHwt	NA	NA	WT	NA	NA	NA	DIFG	NA	19.5	1:DECEASED	NA	NA	0.173628169	NA	NA	No	No	NA	1	Male	Yes	Matched	Glioblastoma multiforme	NA	NA	NA	NA
lgggbm_tcga_pub	TCGA-06-0151	TCGA-06-0151-01	2.39	32.0	WT	IGC	NA	Mutant	Glioma	Diffuse Glioma	Gain chr 19/20	Gain chr 7 & loss chr 10	WT	NA	NA	NA	G4	glioblastoma	No	No	Non-codel	IDHmut-non-codel	NA	NA	Mutant	70.0	NA	17	DIFG	NA	46.6	1:DECEASED	NA	NA	0.723186271	0.63	NA	No	No	NA	1	Female	Yes	Matched	Glioblastoma multiforme	NA	NA	NA	NA
lgggbm_tcga_pub	TCGA-06-0152	TCGA-06-0152-01	3.77	68.0	WT	IGC	NA	WT	Glioma	Diffuse Glioma	No chr 19/20 gain	Gain chr 7 & loss chr 10	WT	NA	NA	NA	G4	glioblastoma	No	No	Non-codel	IDHwt	NA	NA	WT	NA	NA	47	DIFG	Mesenchymal	12.3	1:DECEASED	NA	LGr4	0.349369074	0.65	NA	No	No	NA	1	Male	Yes	Matched	Glioblastoma multiforme	NA	6.5201	6.7009	NA
lgggbm_tcga_pub	TCGA-06-0154	TCGA-06-0154-01	NA	54.0	WT	IGC	NA	WT	Glioma	Diffuse Glioma	No chr 19/20 gain	Gain chr 7 & loss chr 10	WT	NA	NA	NA	G4	glioblastoma	No	No	Non-codel	IDHwt	NA	NA	WT	100.0	NA	45	DIFG	Mesenchymal	13.9	1:DECEASED	NA	LGr4	0.147727858	NA	NA	No	Yes	K1	1	Male	Yes	Matched	Glioblastoma multiforme	NA	NA	NA	NA
lgggbm_tcga_pub	TCGA-06-0155	TCGA-06-0155-01	2.03	61.0	WT	IGC	NA	WT	Glioma	Diffuse Glioma	No chr 19/20 gain	Gain chr 7 & loss chr 10	WT	NA	NA	NA	G4	glioblastoma	Yes	No	Non-codel	IDHwt	IDHwt-K2	NA	WT	80.0	Unmethylated	51	DIFG	Mesenchymal	10.4	1:DECEASED	LGm4	LGr4	0.130333467	0.8	NA	No	Yes	K1	1	Male	Yes	Matched	Glioblastoma multiforme	Mesenchymal-like	6.7316	5.5551	NA
lgggbm_tcga_pub	TCGA-06-0156	TCGA-06-0156-01	NA	57.0	NA	IGC	WT	NA	Glioma	Diffuse Glioma	NA	NA	NA	3897.975	2334.814	1563.161	G4	glioblastoma	No	No	NA	NA	NA	IDHmut-R3	Mutant	NA	NA	NA	DIFG	Proneural	5.8	1:DECEASED	NA	LGr4	NA	NA	NA	Yes	Yes	K1	1	Male	No	Matched	Glioblastoma multiforme	NA	NA	NA	NA
lgggbm_tcga_pub	TCGA-06-0157	TCGA-06-0157-01	2.02	63.0	WT	IGC	WT	WT	Glioma	Diffuse Glioma	Gain chr 19/20	Gain chr 7 & loss chr 10	WT	3467.901	1989.391	1478.51	G4	glioblastoma	No	No	Non-codel	IDHwt	NA	IDHwt-R1	WT	40.0	NA	41	DIFG	Classical	3.2	1:DECEASED	NA	LGr4	0.150093889	0.82	NA	Yes	No	NA	1	Female	Yes	Matched	Glioblastoma multiforme	NA	5.1947	7.9907	TERT
lgggbm_tcga_pub	TCGA-06-0158	TCGA-06-0158-01	1.92	73.0	WT	IGC	WT	WT	Glioma	Diffuse Glioma	Gain chr 19/20	No combined CNA	WT	3466.257	2129.393	1336.864	G4	glioblastoma	No	No	Non-codel	IDHwt	NA	IDHwt-R3	WT	80.0	NA	38	DIFG	Classical	10.8	1:DECEASED	NA	LGr4	0.20354741	0.79	NA	Yes	No	NA	1	Male	Yes	Matched	Glioblastoma multiforme	NA	NA	NA	NA
lgggbm_tcga_pub	TCGA-06-0159	TCGA-06-0159-01	1.83	74.0	NA	IGC	NA	NA	Glioma	Diffuse Glioma	No chr 19/20 gain	Gain chr 7 & loss chr 10	NA	NA	NA	NA	G4	glioblastoma	No	No	Non-codel	IDHwt	NA	NA	WT	90.0	NA	NA	DIFG	NA	9.4	1:DECEASED	NA	NA	NA	0.62	NA	No	No	NA	1	Male	Yes	Matched	Glioblastoma multiforme	NA	NA	NA	NA
lgggbm_tcga_pub	TCGA-06-0160	TCGA-06-0160-01	NA	56.0	NA	IGC	NA	NA	Glioma	Diffuse Glioma	No chr 19/20 gain	No combined CNA	NA	NA	NA	NA	G4	glioblastoma	No	No	Non-codel	IDHwt	NA	NA	WT	NA	NA	NA	DIFG	NA	11.8	1:DECEASED	NA	LGr2	NA	NA	NA	No	No	NA	1	Female	Yes	Matched	Glioblastoma multiforme	NA	NA	NA	NA
lgggbm_tcga_pub	TCGA-06-0162	TCGA-06-0162-01	1.85	47.0	NA	IGC	NA	NA	Glioma	Diffuse Glioma	No chr 19/20 gain	No combined CNA	NA	NA	NA	NA	G4	glioblastoma	No	No	Non-codel	NA	NA	NA	NA	60.0	NA	NA	DIFG	Neural	3.4	1:DECEASED	NA	LGr4	0.386795004	0.67	NA	No	No	NA	1	Female	Yes	Matched	Glioblastoma multiforme	NA	NA	NA	NA
lgggbm_tcga_pub	TCGA-06-0164	TCGA-06-0164-01	1.95	47.0	NA	IGC	NA	NA	Glioma	Diffuse Glioma	No chr 19/20 gain	Gain chr 7 & loss chr 10	NA	NA	NA	NA	G4	glioblastoma	No	No	Non-codel	NA	NA	NA	NA	100.0	NA	NA	DIFG	Mesenchymal	56.9	1:DECEASED	NA	LGr4	0.242574937	0.58	NA	No	No	NA	1	Male	Yes	Matched	Glioblastoma multiforme	NA	NA	NA	NA
lgggbm_tcga_pub	TCGA-06-0165	TCGA-06-0165-01	NA	52.0	WT	IGC	NA	WT	Glioma	Diffuse Glioma	No chr 19/20 gain	No combined CNA	WT	NA	NA	NA	G4	glioblastoma	No	No	Non-codel	IDHwt	NA	NA	WT	90.0	NA	NA	DIFG	NA	10.6	1:DECEASED	NA	NA	NA	NA	NA	No	No	NA	1	Male	Yes	Matched	Glioblastoma multiforme	NA	NA	NA	NA
lgggbm_tcga_pub	TCGA-06-0166	TCGA-06-0166-01	1.76	51.0	WT	IGC	NA	WT	Glioma	Diffuse Glioma	No chr 19/20 gain	Gain chr 7 & loss chr 10	WT	NA	NA	NA	G4	glioblastoma	No	No	Non-codel	IDHwt	NA	NA	WT	NA	NA	31	DIFG	Proneural	5.8	1:DECEASED	NA	LGr1	0.488051751	0.62	NA	No	No	NA	1	Male	Yes	Matched	Glioblastoma multiforme	NA	NA	NA	NA
lgggbm_tcga_pub	TCGA-06-0167	TCGA-06-0167-01	NA	44.0	WT	IGC	NA	WT	Glioma	Diffuse Glioma	NA	NA	WT	NA	NA	NA	G4	glioblastoma	No	No	NA	NA	NA	NA	WT	90.0	NA	NA	DIFG	NA	11.4	1:DECEASED	NA	LGr2	NA	NA	NA	No	No	NA	1	Male	No	Matched	Glioblastoma multiforme	NA	NA	NA	NA
lgggbm_tcga_pub	TCGA-06-0168	TCGA-06-0168-01	1.97	59.0	WT	IGC	WT	WT	Glioma	Diffuse Glioma	No chr 19/20 gain	Gain chr 7 & loss chr 10	WT	4796.915	2709.595	2087.319	G4	glioblastoma	No	No	Non-codel	IDHwt	NA	IDHwt-R4	WT	100.0	NA	34	DIFG	Mesenchymal	19.6	1:DECEASED	NA	LGr4	0.260023175	0.68	NA	Yes	No	NA	1	Female	Yes	Matched	Glioblastoma multiforme	NA	NA	NA	NA
lgggbm_tcga_pub	TCGA-06-0169	TCGA-06-0169-01	2.01	68.0	WT	IGC	NA	WT	Glioma	Diffuse Glioma	No chr 19/20 gain	Gain chr 7 & loss chr 10	WT	NA	NA	NA	G4	glioblastoma	Yes	No	Non-codel	IDHwt	IDHwt-K2	NA	WT	80.0	Unmethylated	40	DIFG	Mesenchymal	3.3	1:DECEASED	LGm5	LGr4	0.130610833	0.55	NA	No	No	NA	1	Male	Yes	Matched	Glioblastoma multiforme	Mesenchymal-like	NA	NA	NA
lgggbm_tcga_pub	TCGA-06-0171	TCGA-06-0171-01	1.85	65.0	WT	IGC	NA	WT	Glioma	Diffuse Glioma	No chr 19/20 gain	Gain chr 7 & loss chr 10	WT	NA	NA	NA	G4	glioblastoma	No	No	Non-codel	IDHwt	NA	NA	WT	100.0	NA	37	DIFG	Neural	13.1	1:DECEASED	NA	LGr4	0.189859392	0.67	NA	No	Yes	K1	1	Male	Yes	Matched	Glioblastoma multiforme	NA	6.3329	2.3549	TERT
lgggbm_tcga_pub	TCGA-06-0173	TCGA-06-0173-01	2.05	72.0	WT	IGC	NA	WT	Glioma	Diffuse Glioma	No chr 19/20 gain	Gain chr 7 & loss chr 10	WT	NA	NA	NA	G4	glioblastoma	No	No	Non-codel	IDHwt	NA	NA	WT	NA	NA	54	DIFG	Neural	4.5	1:DECEASED	NA	LGr4	0.177899353	0.86	NA	No	No	NA	1	Female	Yes	Matched	Glioblastoma multiforme	NA	NA	NA	NA
lgggbm_tcga_pub	TCGA-06-0174	TCGA-06-0174-01	1.97	54.0	WT	IGC	WT	WT	Glioma	Diffuse Glioma	No chr 19/20 gain	Gain chr 7 & loss chr 10	WT	1745.493	854.4623	891.0307	G4	glioblastoma	No	No	Non-codel	IDHwt	NA	IDHwt-R3	WT	80.0	NA	53	DIFG	Proneural	3.2	1:DECEASED	NA	LGr1	0.133599512	0.94	NA	Yes	No	NA	1	Male	Yes	Matched	Glioblastoma multiforme	NA	NA	NA	NA
lgggbm_tcga_pub	TCGA-06-0175	TCGA-06-0175-01	2.02	69.0	NA	IGC	NA	NA	Glioma	Diffuse Glioma	No chr 19/20 gain	Gain chr 7 & loss chr 10	NA	NA	NA	NA	G4	glioblastoma	No	No	Non-codel	NA	NA	NA	NA	100.0	NA	NA	DIFG	Mesenchymal	4.0	1:DECEASED	NA	LGr4	0.259767587	0.73	NA	No	No	NA	1	Male	Yes	Matched	Glioblastoma multiforme	NA	NA	NA	NA
lgggbm_tcga_pub	TCGA-06-0176	TCGA-06-0176-01	NA	34.0	NA	IGC	NA	NA	Glioma	Diffuse Glioma	No chr 19/20 gain	No combined CNA	NA	NA	NA	NA	G4	glioblastoma	No	No	Non-codel	IDHwt	NA	NA	WT	80.0	NA	NA	DIFG	Mesenchymal	51.3	0:LIVING	NA	LGr4	0.086830428	NA	NA	No	No	NA	1	Male	Yes	Matched	Glioblastoma multiforme	NA	NA	NA	NA
lgggbm_tcga_pub	TCGA-06-0177	TCGA-06-0177-01	3.43	64.0	NA	IGC	NA	NA	Glioma	Diffuse Glioma	No chr 19/20 gain	Gain chr 7 & loss chr 10	NA	NA	NA	NA	G4	glioblastoma	No	No	Non-codel	NA	NA	NA	NA	60.0	NA	NA	DIFG	Proneural	4.2	1:DECEASED	NA	LGr1	0.588146746	0.82	NA	No	No	NA	1	Male	Yes	Matched	Glioblastoma multiforme	NA	NA	NA	NA
lgggbm_tcga_pub	TCGA-06-0178	TCGA-06-0178-01	NA	38.0	WT	IGC	WT	WT	Glioma	Diffuse Glioma	No chr 19/20 gain	No combined CNA	WT	3289.367	2071.679	1217.688	G4	glioblastoma	No	No	Non-codel	IDHmut-non-codel	NA	IDHmut-R3	Mutant	NA	NA	NA	DIFG	Neural	53.9	0:LIVING	NA	LGr4	0.203393087	NA	NA	Yes	No	NA	1	Male	Yes	Matched	Glioblastoma multiforme	NA	NA	NA	NA
lgggbm_tcga_pub	TCGA-06-0179	TCGA-06-0179-01	2.05	64.0	NA	IGC	NA	NA	Glioma	Diffuse Glioma	Gain chr 19/20	Gain chr 7 & loss chr 10	NA	NA	NA	NA	G4	glioblastoma	No	No	Non-codel	NA	NA	NA	NA	60.0	NA	NA	DIFG	Neural	20.2	1:DECEASED	NA	LGr2	0.143054316	0.38	NA	No	No	NA	1	Male	Yes	Matched	Glioblastoma multiforme	NA	NA	NA	NA
lgggbm_tcga_pub	TCGA-06-0182	TCGA-06-0182-01	2.14	76.0	NA	IGC	NA	NA	Glioma	Diffuse Glioma	No chr 19/20 gain	Gain chr 7 & loss chr 10	NA	NA	NA	NA	G4	glioblastoma	No	No	Non-codel	NA	NA	NA	NA	60.0	NA	NA	DIFG	Neural	3.6	1:DECEASED	NA	LGr4	0.284326077	0.9	NA	No	No	NA	1	Male	Yes	Matched	Glioblastoma multiforme	NA	NA	NA	NA
lgggbm_tcga_pub	TCGA-06-0184	TCGA-06-0184-01	1.82	63.0	WT	IGC	WT	WT	Glioma	Diffuse Glioma	No chr 19/20 gain	Gain chr 7 & loss chr 10	WT	5267.756	3050.232	2217.525	G4	glioblastoma	No	No	Non-codel	IDHwt	NA	IDHwt-R2	WT	80.0	NA	39	DIFG	Mesenchymal	40.3	0:LIVING	NA	LGr4	NA	0.61	NA	Yes	No	NA	1	Male	Yes	Matched	Glioblastoma multiforme	NA	NA	NA	NA
lgggbm_tcga_pub	TCGA-06-0185	TCGA-06-0185-01	3.94	54.0	WT	IGC	NA	WT	Glioma	Diffuse Glioma	Gain chr 19/20	Gain chr 7 & loss chr 10	WT	NA	NA	NA	G4	glioblastoma	No	No	Non-codel	IDHwt	NA	NA	WT	100.0	NA	44	DIFG	Neural	37.0	0:LIVING	NA	LGr4	0.228398313	0.79	NA	No	No	NA	1	Male	Yes	Matched	Glioblastoma multiforme	NA	5.84	10.9089	NA
lgggbm_tcga_pub	TCGA-06-0187	TCGA-06-0187-01	1.93	69.0	NA	IGC	WT	NA	Glioma	Diffuse Glioma	No chr 19/20 gain	No combined CNA	NA	3724.279	2312.712	1411.567	G4	glioblastoma	No	No	Non-codel	IDHwt	NA	IDHwt-R1	WT	60.0	NA	NA	DIFG	Classical	27.2	1:DECEASED	NA	LGr4	0.18099369	0.87	NA	Yes	No	NA	1	Male	Yes	Matched	Glioblastoma multiforme	NA	NA	NA	NA
lgggbm_tcga_pub	TCGA-06-0188	TCGA-06-0188-01	1.87	71.0	WT	IGC	NA	WT	Glioma	Diffuse Glioma	No chr 19/20 gain	Gain chr 7 & loss chr 10	WT	NA	NA	NA	G4	glioblastoma	No	No	Non-codel	IDHwt	NA	NA	WT	100.0	NA	38	DIFG	Neural	28.5	0:LIVING	NA	LGr1	0.465363198	0.82	NA	No	No	NA	1	Male	Yes	Matched	Glioblastoma multiforme	NA	NA	NA	NA
lgggbm_tcga_pub	TCGA-06-0189	TCGA-06-0189-01	2.07	55.0	WT	IGC	NA	WT	Glioma	Diffuse Glioma	No chr 19/20 gain	No combined CNA	WT	NA	NA	NA	G4	glioblastoma	No	No	Non-codel	IDHwt	NA	NA	WT	NA	NA	4	DIFG	Mesenchymal	15.4	1:DECEASED	NA	LGr4	NA	0.2	NA	No	Yes	K1	1	Male	Yes	Matched	Glioblastoma multiforme	NA	NA	NA	NA
lgggbm_tcga_pub	TCGA-06-0190	TCGA-06-0190-01	1.88	62.0	WT	IGC	WT	WT	Glioma	Diffuse Glioma	No chr 19/20 gain	Gain chr 7 & loss chr 10	WT	5695.265	2820.935	2874.33	G4	glioblastoma	No	No	Non-codel	IDHwt	NA	IDHwt-R2	WT	80.0	NA	44	DIFG	Mesenchymal	10.4	1:DECEASED	NA	LGr4	0.169736285	0.57	NA	Yes	No	NA	1	Male	Yes	Matched	Glioblastoma multiforme	NA	4.6853	4.2007	TERT
lgggbm_tcga_pub	TCGA-06-0192	TCGA-06-0192-01	2.05	58.0	WT	IGC	NA	WT	Glioma	Diffuse Glioma	Gain chr 19/20	Gain chr 7 & loss chr 10	WT	NA	NA	NA	G4	glioblastoma	No	No	Non-codel	IDHwt	NA	NA	WT	100.0	NA	49	DIFG	Mesenchymal	18.3	0:LIVING	NA	LGr4	0.244174274	0.6	NA	No	No	NA	1	Male	Yes	Matched	Glioblastoma multiforme	NA	NA	NA	NA
lgggbm_tcga_pub	TCGA-06-0194	TCGA-06-0194-01	1.97	37.0	NA	IGC	NA	NA	Glioma	Diffuse Glioma	No chr 19/20 gain	Gain chr 7 & loss chr 10	NA	NA	NA	NA	G4	glioblastoma	No	No	Non-codel	NA	NA	NA	NA	NA	NA	NA	DIFG	Mesenchymal	4.7	1:DECEASED	NA	LGr4	0.141439542	0.52	NA	No	No	NA	1	Female	Yes	Matched	Glioblastoma multiforme	NA	NA	NA	NA
lgggbm_tcga_pub	TCGA-06-0195	TCGA-06-0195-01	3.2	63.0	WT	IGC	NA	WT	Glioma	Diffuse Glioma	No chr 19/20 gain	Gain chr 7 & loss chr 10	WT	NA	NA	NA	G4	glioblastoma	No	No	Non-codel	IDHwt	NA	NA	WT	100.0	NA	58	DIFG	Neural	7.4	1:DECEASED	NA	LGr1	0.540978071	0.69	NA	No	No	NA	1	Male	Yes	Matched	Glioblastoma multiforme	NA	NA	NA	NA
lgggbm_tcga_pub	TCGA-06-0197	TCGA-06-0197-01	1.89	65.0	NA	IGC	NA	NA	Glioma	Diffuse Glioma	No chr 19/20 gain	Gain chr 7 & loss chr 10	NA	NA	NA	NA	G4	glioblastoma	No	No	Non-codel	IDHwt	NA	NA	WT	NA	NA	NA	DIFG	Mesenchymal	5.6	1:DECEASED	NA	LGr4	0.191535226	0.58	NA	No	No	NA	1	Female	Yes	Matched	Glioblastoma multiforme	NA	NA	NA	NA
lgggbm_tcga_pub	TCGA-06-0201	TCGA-06-0201-01	1.98	51.0	NA	IGC	NA	NA	Glioma	Diffuse Glioma	No chr 19/20 gain	Gain chr 7 & loss chr 10	NA	NA	NA	NA	G4	glioblastoma	No	No	Non-codel	IDHwt	NA	NA	WT	NA	NA	NA	DIFG	Mesenchymal	0.4	1:DECEASED	NA	LGr4	0.155120185	0.46	NA	No	No	NA	1	Female	Yes	Matched	Glioblastoma multiforme	NA	NA	NA	NA
lgggbm_tcga_pub	TCGA-06-0206	TCGA-06-0206-01	2.05	40.0	NA	IGC	NA	NA	Glioma	Diffuse Glioma	No chr 19/20 gain	Gain chr 7 & loss chr 10	NA	NA	NA	NA	G4	glioblastoma	No	No	Non-codel	IDHwt	NA	NA	WT	NA	NA	NA	DIFG	Mesenchymal	7.7	1:DECEASED	NA	LGr4	0.257132198	0.62	NA	No	No	NA	1	Male	Yes	Matched	Glioblastoma multiforme	NA	NA	NA	NA
lgggbm_tcga_pub	TCGA-06-0208	TCGA-06-0208-01	1.98	52.0	NA	IGC	NA	NA	Glioma	Diffuse Glioma	No chr 19/20 gain	Gain chr 7 & loss chr 10	NA	NA	NA	NA	G4	glioblastoma	No	No	Non-codel	IDHwt	NA	NA	WT	80.0	NA	NA	DIFG	Neural	8.4	1:DECEASED	NA	LGr4	0.138575889	0.73	NA	No	No	NA	1	Female	Yes	Matched	Glioblastoma multiforme	NA	6.7685	1.528	NA
lgggbm_tcga_pub	TCGA-06-0209	TCGA-06-0209-01	4.04	76.0	WT	IGC	NA	WT	Glioma	Diffuse Glioma	Gain chr 19/20	Gain chr 7 & loss chr 10	WT	NA	NA	NA	G4	glioblastoma	No	No	Non-codel	IDHwt	NA	NA	WT	NA	NA	48	DIFG	NA	7.6	1:DECEASED	NA	NA	0.492234921	1	NA	No	No	NA	1	Male	Yes	Matched	Glioblastoma multiforme	NA	NA	NA	NA
lgggbm_tcga_pub	TCGA-06-0210	TCGA-06-0210-01	1.96	72.0	WT	IGC	WT	WT	Glioma	Diffuse Glioma	No chr 19/20 gain	Gain chr 7 & loss chr 10	WT	4015.014	2569.344	1445.671	G4	glioblastoma	No	No	Non-codel	IDHwt	NA	IDHwt-R2	WT	NA	NA	41	DIFG	Mesenchymal	7.4	1:DECEASED	NA	LGr4	0.195671353	0.46	NA	Yes	No	NA	1	Female	Yes	Matched	Glioblastoma multiforme	NA	6.0767	2.7628	TERT
lgggbm_tcga_pub	TCGA-06-0211	TCGA-06-0211-01	1.98	47.0	WT	IGC	WT	WT	Glioma	Diffuse Glioma	Gain chr 19/20	Gain chr 7 & loss chr 10	WT	2231.2348	1333.8326	897.4022	G4	glioblastoma	No	No	Non-codel	IDHwt	NA	IDHwt-R1	WT	100.0	NA	46	DIFG	Classical	11.8	1:DECEASED	NA	LGr4	0.210388757	0.86	NA	Yes	No	NA	1	Male	Yes	Matched	Glioblastoma multiforme	NA	5.2201	4.8623	TERT
lgggbm_tcga_pub	TCGA-06-0213	TCGA-06-0213-01	2.05	55.0	Mutant	IGC	NA	WT	Glioma	Diffuse Glioma	No chr 19/20 gain	No combined CNA	WT	NA	NA	NA	G4	glioblastoma	No	No	Non-codel	IDHwt	NA	NA	WT	NA	NA	45	DIFG	Neural	0.5	1:DECEASED	NA	LGr4	0.16261596	0.64	NA	No	No	NA	1	Female	Yes	Matched	Glioblastoma multiforme	NA	NA	NA	NA
lgggbm_tcga_pub	TCGA-06-0214	TCGA-06-0214-01	1.84	66.0	WT	IGC	NA	WT	Glioma	Diffuse Glioma	No chr 19/20 gain	Gain chr 7 & loss chr 10	WT	NA	NA	NA	G4	glioblastoma	No	No	Non-codel	IDHwt	NA	NA	WT	100.0	NA	41	DIFG	Neural	15.0	1:DECEASED	NA	LGr4	0.210430269	0.66	NA	No	No	NA	1	Male	Yes	Matched	Glioblastoma multiforme	NA	6.0758	2.1719	TERT
lgggbm_tcga_pub	TCGA-06-0216	TCGA-06-0216-01	1.89	61.0	WT	IGC	NA	WT	Glioma	Diffuse Glioma	No chr 19/20 gain	Gain chr 7 & loss chr 10	WT	NA	NA	NA	G4	glioblastoma	No	No	Non-codel	IDHwt	NA	NA	WT	80.0	NA	43	DIFG	Proneural	24.1	1:DECEASED	NA	LGr4	0.622491835	0.91	NA	No	No	NA	1	Female	Yes	Matched	Glioblastoma multiforme	NA	NA	NA	NA
lgggbm_tcga_pub	TCGA-06-0219	TCGA-06-0219-01	1.84	67.0	WT	IGC	WT	WT	Glioma	Diffuse Glioma	No chr 19/20 gain	No combined CNA	WT	3213.136	2102.384	1110.752	G4	glioblastoma	No	No	Non-codel	IDHwt	NA	IDHwt-R4	WT	NA	NA	35	DIFG	Neural	0.7	1:DECEASED	NA	LGr4	NA	0.65	NA	Yes	No	NA	1	Male	Yes	Matched	Glioblastoma multiforme	NA	NA	NA	NA
lgggbm_tcga_pub	TCGA-06-0221	TCGA-06-0221-01	1.97	31.0	Mutant	IGC	NA	WT	Glioma	Diffuse Glioma	No chr 19/20 gain	No combined CNA	WT	NA	NA	NA	G4	glioblastoma	No	No	Non-codel	IDHmut-non-codel	NA	NA	Mutant	100.0	NA	16	DIFG	Neural	19.8	1:DECEASED	NA	unclassified	0.174584443	0.82	NA	No	No	NA	1	Male	Yes	Matched	Glioblastoma multiforme	NA	6.8598	12.8147	ATRX
lgggbm_tcga_pub	TCGA-06-0237	TCGA-06-0237-01	1.94	75.0	WT	IGC	NA	WT	Glioma	Diffuse Glioma	No chr 19/20 gain	Gain chr 7 & loss chr 10	WT	NA	NA	NA	G4	glioblastoma	No	No	Non-codel	IDHwt	NA	NA	WT	NA	NA	26	DIFG	Neural	13.6	1:DECEASED	NA	LGr4	0.422394089	0.86	NA	No	No	NA	1	Female	Yes	Matched	Glioblastoma multiforme	NA	NA	NA	NA
lgggbm_tcga_pub	TCGA-06-0238	TCGA-06-0238-01	1.99	46.0	WT	IGC	WT	WT	Glioma	Diffuse Glioma	No chr 19/20 gain	Gain chr 7 & loss chr 10	Mutant	3524.249	2238.704	1285.545	G4	glioblastoma	No	No	Non-codel	IDHwt	NA	IDHwt-R3	WT	80.0	NA	31	DIFG	Proneural	13.3	1:DECEASED	NA	LGr1	0.168375025	0.78	NA	Yes	Yes	K1	1	Male	Yes	Matched	Glioblastoma multiforme	NA	NA	NA	NA
lgggbm_tcga_pub	TCGA-06-0240	TCGA-06-0240-01	NA	57.0	WT	IGC	NA	WT	Glioma	Diffuse Glioma	No chr 19/20 gain	No combined CNA	WT	NA	NA	NA	G4	glioblastoma	No	No	Non-codel	IDHwt	NA	NA	WT	90.0	NA	NA	DIFG	NA	20.4	1:DECEASED	NA	LGr2	NA	NA	NA	No	No	NA	1	Male	Yes	Matched	Glioblastoma multiforme	NA	NA	NA	NA
lgggbm_tcga_pub	TCGA-06-0241	TCGA-06-0241-01	1.95	65.0	WT	IGC	NA	WT	Glioma	Diffuse Glioma	No chr 19/20 gain	Gain chr 7 & loss chr 10	WT	NA	NA	NA	G4	glioblastoma	No	No	Non-codel	IDHwt	NA	NA	WT	100.0	NA	39	DIFG	Proneural	14.9	0:LIVING	NA	LGr1	0.170176032	0.9	NA	No	No	NA	1	Female	Yes	Matched	Glioblastoma multiforme	NA	NA	NA	NA
lgggbm_tcga_pub	TCGA-06-0394	TCGA-06-0394-01	2.02	51.0	NA	IGC	NA	NA	Glioma	Diffuse Glioma	No chr 19/20 gain	Gain chr 7 & loss chr 10	NA	NA	NA	NA	G4	glioblastoma	No	No	Non-codel	NA	NA	NA	NA	NA	NA	NA	DIFG	Classical	10.8	1:DECEASED	NA	LGr4	0.142822245	0.6	NA	No	No	NA	1	Male	Yes	Matched	Glioblastoma multiforme	NA	NA	NA	NA
lgggbm_tcga_pub	TCGA-06-0397	TCGA-06-0397-01	2.11	57.0	NA	IGC	NA	NA	Glioma	Diffuse Glioma	No chr 19/20 gain	No combined CNA	NA	NA	NA	NA	G4	glioblastoma	No	No	Non-codel	NA	NA	NA	NA	NA	NA	NA	DIFG	Mesenchymal	9.0	1:DECEASED	NA	LGr4	0.180393426	0.78	NA	No	No	NA	1	Female	Yes	Matched	Glioblastoma multiforme	NA	NA	NA	NA
lgggbm_tcga_pub	TCGA-06-0402	TCGA-06-0402-01	2.05	71.0	NA	IGC	NA	NA	Glioma	Diffuse Glioma	Gain chr 19/20	Gain chr 7 & loss chr 10	NA	NA	NA	NA	G4	glioblastoma	No	No	Non-codel	NA	NA	NA	NA	NA	NA	NA	DIFG	Classical	0.3	1:DECEASED	NA	LGr4	0.214858787	0.94	NA	No	No	NA	1	Male	Yes	Matched	Glioblastoma multiforme	NA	NA	NA	NA
lgggbm_tcga_pub	TCGA-06-0409	TCGA-06-0409-01	3.54	43.0	NA	IGC	NA	NA	Glioma	Diffuse Glioma	Gain chr 19/20	Gain chr 7 & loss chr 10	NA	NA	NA	NA	G4	glioblastoma	No	No	Non-codel	NA	NA	NA	NA	NA	NA	NA	DIFG	Mesenchymal	72.3	1:DECEASED	NA	LGr4	0.462606187	0.37	NA	No	No	NA	1	Male	Yes	Matched	Glioblastoma multiforme	NA	NA	NA	NA
lgggbm_tcga_pub	TCGA-06-0410	TCGA-06-0410-01	3.3	76.0	NA	IGC	NA	NA	Glioma	Diffuse Glioma	No chr 19/20 gain	No combined CNA	NA	NA	NA	NA	G4	glioblastoma	No	No	Non-codel	NA	NA	NA	NA	NA	NA	NA	DIFG	Proneural	4.7	1:DECEASED	NA	LGr1	0.646421503	0.88	NA	No	No	NA	1	Female	Yes	Matched	Glioblastoma multiforme	NA	NA	NA	NA
lgggbm_tcga_pub	TCGA-06-0412	TCGA-06-0412-01	2.01	56.0	NA	IGC	NA	NA	Glioma	Diffuse Glioma	No chr 19/20 gain	Gain chr 7 & loss chr 10	NA	NA	NA	NA	G4	glioblastoma	No	No	Non-codel	NA	NA	NA	NA	NA	NA	NA	DIFG	Mesenchymal	9.6	1:DECEASED	NA	LGr4	0.162830795	0.75	NA	No	No	NA	1	Female	Yes	Matched	Glioblastoma multiforme	NA	NA	NA	NA
lgggbm_tcga_pub	TCGA-06-0413	TCGA-06-0413-01	2.16	77.0	NA	IGC	NA	NA	Glioma	Diffuse Glioma	No chr 19/20 gain	No combined CNA	NA	NA	NA	NA	G4	glioblastoma	No	No	Non-codel	NA	NA	NA	NA	NA	NA	NA	DIFG	Proneural	3.2	1:DECEASED	NA	LGr1	0.169777944	0.87	NA	No	No	NA	1	Female	Yes	Matched	Glioblastoma multiforme	NA	NA	NA	NA
lgggbm_tcga_pub	TCGA-06-0414	TCGA-06-0414-01	3.4	63.0	NA	IGC	NA	NA	Glioma	Diffuse Glioma	No chr 19/20 gain	No combined CNA	NA	NA	NA	NA	G4	glioblastoma	No	No	Non-codel	NA	NA	NA	NA	NA	NA	NA	DIFG	Proneural	35.1	1:DECEASED	NA	LGr1	0.629451537	0.75	NA	No	No	NA	1	Male	Yes	Matched	Glioblastoma multiforme	NA	NA	NA	NA
lgggbm_tcga_pub	TCGA-06-0644	TCGA-06-0644-01	2.02	71.0	WT	IGC	WT	Mutant	Glioma	Diffuse Glioma	No chr 19/20 gain	Gain chr 7 & loss chr 10	WT	5456.386	2714.843	2741.543	G4	glioblastoma	No	No	Non-codel	IDHwt	NA	IDHwt-R2	WT	80.0	NA	43	DIFG	Mesenchymal	12.3	0:LIVING	NA	LGr4	0.258865193	0.62	NA	Yes	Yes	K1	1	Male	Yes	Matched	Glioblastoma multiforme	NA	NA	NA	NA
lgggbm_tcga_pub	TCGA-06-0645	TCGA-06-0645-01	2.15	55.0	WT	IGC	WT	WT	Glioma	Diffuse Glioma	Gain chr 19/20	Gain chr 7 & loss chr 10	WT	6331.065	3524.637	2806.428	G4	glioblastoma	No	No	Non-codel	IDHwt	NA	IDHwt-R2	WT	NA	NA	41	DIFG	Mesenchymal	5.7	1:DECEASED	NA	LGr4	0.202674785	0.64	NA	Yes	No	NA	1	Female	Yes	Matched	Glioblastoma multiforme	NA	NA	NA	NA
lgggbm_tcga_pub	TCGA-06-0646	TCGA-06-0646-01	1.94	60.0	WT	IGC	WT	WT	Glioma	Diffuse Glioma	No chr 19/20 gain	Gain chr 7 & loss chr 10	WT	3915.05	2502.084	1412.965	G4	glioblastoma	No	No	Non-codel	IDHwt	NA	IDHwt-R3	WT	80.0	NA	30	DIFG	Proneural	5.7	1:DECEASED	NA	LGr4	0.16505126	0.84	NA	Yes	No	NA	1	Male	Yes	Matched	Glioblastoma multiforme	NA	NA	NA	NA
lgggbm_tcga_pub	TCGA-06-0648	TCGA-06-0648-01	2	77.0	WT	IGC	NA	WT	Glioma	Diffuse Glioma	No chr 19/20 gain	Gain chr 7 & loss chr 10	WT	NA	NA	NA	G4	glioblastoma	No	No	Non-codel	IDHwt	NA	NA	WT	80.0	NA	45	DIFG	Proneural	9.8	1:DECEASED	NA	LGr1	0.198242568	0.88	NA	No	No	NA	1	Male	Yes	Matched	Glioblastoma multiforme	NA	4.3388	3.8863	NA
lgggbm_tcga_pub	TCGA-06-0649	TCGA-06-0649-01	1.91	73.0	WT	IGC	WT	WT	Glioma	Diffuse Glioma	No chr 19/20 gain	Gain chr 7 & loss chr 10	WT	4613.529	2719.943	1893.586	G4	glioblastoma	No	No	Non-codel	IDHwt	NA	IDHwt-R2	WT	NA	NA	65	DIFG	Neural	2.1	1:DECEASED	NA	LGr4	0.363515159	0.62	NA	Yes	No	NA	1	Female	Yes	Matched	Glioblastoma multiforme	NA	NA	NA	NA
lgggbm_tcga_pub	TCGA-06-0650	TCGA-06-0650-01	2.03	39.0	WT	IGC	NA	WT	Glioma	Diffuse Glioma	No chr 19/20 gain	No combined CNA	WT	NA	NA	NA	G4	glioblastoma	No	Yes	Non-codel	IDHwt	IDHwt-K3	NA	WT	NA	Unmethylated	14	DIFG	Mesenchymal	23.6	1:DECEASED	LGm6	LGr4	0.066031814	0.24	Mesenchymal	No	Yes	K1	1	Female	Yes	Matched	Glioblastoma multiforme	LGm6-GBM	NA	NA	NA
lgggbm_tcga_pub	TCGA-06-0686	TCGA-06-0686-01	2.06	53.0	WT	IGC	WT	WT	Glioma	Diffuse Glioma	No chr 19/20 gain	Gain chr 7 & loss chr 10	WT	2611.381	1451.667	1159.714	G4	glioblastoma	No	No	Non-codel	IDHwt	NA	IDHwt-R3	WT	NA	NA	41	DIFG	Proneural	9.4	0:LIVING	NA	LGr1	0.277582116	0.85	NA	Yes	No	NA	1	Male	Yes	Matched	Glioblastoma multiforme	NA	6.0293	1.9881	TERT
lgggbm_tcga_pub	TCGA-06-0743	TCGA-06-0743-01	2.05	69.0	WT	IGC	WT	WT	Glioma	Diffuse Glioma	Gain chr 19/20	Gain chr 7 & loss chr 10	WT	2798.0918	1819.3433	978.7484	G4	glioblastoma	No	No	Non-codel	IDHwt	NA	IDHwt-R1	WT	100.0	NA	71	DIFG	Classical	22.3	0:LIVING	NA	LGr4	0.227806301	0.85	NA	Yes	No	NA	1	Male	Yes	Matched	Glioblastoma multiforme	NA	NA	NA	NA
lgggbm_tcga_pub	TCGA-06-0744	TCGA-06-0744-01	2.01	66.0	WT	IGC	WT	WT	Glioma	Diffuse Glioma	No chr 19/20 gain	Gain chr 7 & loss chr 10	WT	2320.0326	1349.2375	970.7951	G4	glioblastoma	No	No	Non-codel	IDHwt	NA	IDHwt-R1	WT	80.0	NA	53	DIFG	Classical	19.5	0:LIVING	NA	LGr4	0.201932279	0.89	NA	Yes	No	NA	1	Male	Yes	Matched	Glioblastoma multiforme	NA	5.5283	4.0336	TERT
lgggbm_tcga_pub	TCGA-06-0745	TCGA-06-0745-01	1.94	59.0	WT	IGC	WT	WT	Glioma	Diffuse Glioma	No chr 19/20 gain	Gain chr 7 & loss chr 10	WT	3643.139	2061.75	1581.389	G4	glioblastoma	No	No	Non-codel	IDHwt	NA	IDHwt-R3	WT	80.0	NA	40	DIFG	Proneural	7.9	1:DECEASED	NA	LGr4	0.229790148	0.81	NA	Yes	No	NA	1	Male	Yes	Matched	Glioblastoma multiforme	NA	7.6428	3.0644	TERT
lgggbm_tcga_pub	TCGA-06-0747	TCGA-06-0747-01	2	53.0	WT	IGC	WT	WT	Glioma	Diffuse Glioma	No chr 19/20 gain	No combined CNA	WT	1268.4401	973.1127	295.3273	G4	glioblastoma	No	No	Non-codel	IDHwt	NA	IDHwt-R1	WT	80.0	NA	62	DIFG	Classical	2.7	1:DECEASED	NA	LGr4	0.167392329	0.91	NA	Yes	No	NA	1	Male	Yes	Matched	Glioblastoma multiforme	NA	NA	NA	NA
lgggbm_tcga_pub	TCGA-06-0749	TCGA-06-0749-01	1.95	50.0	WT	IGC	WT	WT	Glioma	Diffuse Glioma	No chr 19/20 gain	Gain chr 7 & loss chr 10	WT	3477.2366	2495.8744	981.3623	G4	glioblastoma	No	No	Non-codel	IDHwt	NA	IDHwt-R4	WT	NA	NA	36	DIFG	Neural	2.7	1:DECEASED	NA	LGr4	0.156272024	0.57	NA	Yes	No	NA	1	Male	Yes	Matched	Glioblastoma multiforme	NA	NA	NA	NA
lgggbm_tcga_pub	TCGA-06-0750	TCGA-06-0750-01	1.92	43.0	WT	IGC	WT	WT	Glioma	Diffuse Glioma	No chr 19/20 gain	Gain chr 7 & loss chr 10	WT	4732.342	2533.086	2199.256	G4	glioblastoma	No	No	Non-codel	IDHwt	NA	IDHwt-R2	WT	80.0	NA	28	DIFG	Mesenchymal	0.9	1:DECEASED	NA	LGr4	0.192514986	0.72	NA	Yes	No	NA	1	Male	Yes	Matched	Glioblastoma multiforme	NA	NA	NA	NA
lgggbm_tcga_pub	TCGA-06-0875	TCGA-06-0875-01	3.91	61.0	WT	IGC	NA	WT	Glioma	Diffuse Glioma	No chr 19/20 gain	Gain chr 7 & loss chr 10	WT	NA	NA	NA	G4	glioblastoma	Yes	No	Non-codel	IDHwt	IDHwt-K3	NA	WT	80.0	Unmethylated	54	DIFG	Proneural	9.2	0:LIVING	LGm6	LGr1	0.275076834	0.74	NA	No	Yes	K1	1	Female	Yes	Matched	Glioblastoma multiforme	LGm6-GBM	NA	NA	NA
lgggbm_tcga_pub	TCGA-06-0876	TCGA-06-0876-01	2	72.0	WT	IGC	NA	WT	Glioma	Diffuse Glioma	No chr 19/20 gain	Gain chr 7 & loss chr 10	WT	NA	NA	NA	G4	glioblastoma	Yes	No	Non-codel	IDHwt	IDHwt-K2	NA	WT	80.0	Methylated	48	DIFG	Classical	8.9	0:LIVING	LGm5	LGr4	0.135976295	0.77	NA	No	Yes	K1	1	Female	Yes	Matched	Glioblastoma multiforme	Mesenchymal-like	NA	NA	NA
lgggbm_tcga_pub	TCGA-06-0877	TCGA-06-0877-01	2.18	78.0	WT	IGC	NA	WT	Glioma	Diffuse Glioma	Gain chr 19/20	Gain chr 7 & loss chr 10	WT	NA	NA	NA	G4	glioblastoma	Yes	No	Non-codel	IDHwt	IDHwt-K1	NA	WT	NA	Methylated	59	DIFG	Classical	6.7	0:LIVING	LGm4	LGr4	0.275943701	0.78	NA	No	Yes	K1	1	Male	Yes	Matched	Glioblastoma multiforme	Classic-like	6.4159	4.1952	TERT
lgggbm_tcga_pub	TCGA-06-0878	TCGA-06-0878-01	1.91	74.0	WT	IGC	WT	WT	Glioma	Diffuse Glioma	No chr 19/20 gain	Gain chr 7 & loss chr 10	WT	4045.857	2361.4	1684.457	G4	glioblastoma	Yes	No	Non-codel	IDHwt	IDHwt-K2	IDHwt-R2	WT	80.0	Unmethylated	26	DIFG	Mesenchymal	7.2	0:LIVING	LGm5	LGr4	0.216829064	0.76	NA	Yes	Yes	K1	1	Male	Yes	Matched	Glioblastoma multiforme	Mesenchymal-like	NA	NA	NA
lgggbm_tcga_pub	TCGA-06-0879	TCGA-06-0879-01	2.09	52.0	WT	IGC	NA	WT	Glioma	Diffuse Glioma	No chr 19/20 gain	Gain chr 7 & loss chr 10	WT	NA	NA	NA	G4	glioblastoma	Yes	No	Non-codel	IDHwt	IDHwt-K1	NA	WT	80.0	Methylated	37	DIFG	Classical	23.0	0:LIVING	LGm5	LGr4	0.217713573	0.77	NA	No	Yes	K1	1	Male	Yes	Matched	Glioblastoma multiforme	Classic-like	NA	NA	NA
lgggbm_tcga_pub	TCGA-06-0881	TCGA-06-0881-01	2.01	50.0	WT	IGC	NA	WT	Glioma	Diffuse Glioma	No chr 19/20 gain	No combined CNA	WT	NA	NA	NA	G4	glioblastoma	Yes	No	Non-codel	IDHwt	IDHwt-K3	NA	WT	80.0	Unmethylated	2	DIFG	Mesenchymal	5.8	0:LIVING	LGm6	LGr4	0.001109495	0.37	NA	No	No	NA	1	Male	Yes	Matched	Glioblastoma multiforme	LGm6-GBM	5.5188	4.0657	NA
lgggbm_tcga_pub	TCGA-06-0882	TCGA-06-0882-01	1.98	30.0	WT	IGC	WT	WT	Glioma	Diffuse Glioma	No chr 19/20 gain	Gain chr 7 & loss chr 10	WT	4371.502	2686.366	1685.136	G4	glioblastoma	Yes	No	Non-codel	IDHwt	IDHwt-K3	IDHwt-R4	WT	60.0	Unmethylated	24	DIFG	Neural	5.4	0:LIVING	LGm6	LGr4	0.166447943	0.52	NA	Yes	Yes	K1	1	Male	Yes	Matched	Glioblastoma multiforme	LGm6-GBM	NA	NA	NA
lgggbm_tcga_pub	TCGA-06-0939	TCGA-06-0939-01	1.97	79.0	WT	IGC	NA	WT	Glioma	Diffuse Glioma	No chr 19/20 gain	Gain chr 7 & loss chr 10	WT	NA	NA	NA	G4	glioblastoma	Yes	No	Non-codel	IDHwt	IDHwt-K1	NA	WT	80.0	Unmethylated	46	DIFG	Neural	20.9	0:LIVING	LGm4	LGr4	0.135197707	0.63	NA	No	Yes	K1	1	Female	Yes	Matched	Glioblastoma multiforme	Classic-like	NA	NA	NA
lgggbm_tcga_pub	TCGA-06-1084	TCGA-06-1084-01	2.01	54.0	NA	IGC	NA	NA	Glioma	Diffuse Glioma	No chr 19/20 gain	Gain chr 7 & loss chr 10	NA	NA	NA	NA	G4	glioblastoma	Yes	No	Non-codel	IDHwt	IDHwt-K2	NA	WT	80.0	Methylated	NA	DIFG	Mesenchymal	7.4	0:LIVING	LGm5	LGr4	0.290081703	0.48	NA	No	Yes	K1	1	Male	Yes	Matched	Glioblastoma multiforme	Mesenchymal-like	NA	NA	NA
lgggbm_tcga_pub	TCGA-06-1086	TCGA-06-1086-01	3.24	42.0	NA	IGC	NA	NA	Glioma	Diffuse Glioma	No chr 19/20 gain	No combined CNA	NA	NA	NA	NA	G4	glioblastoma	Yes	No	Non-codel	NA	NA	NA	NA	80.0	Unmethylated	NA	DIFG	Mesenchymal	6.8	1:DECEASED	LGm6	LGr4	0.374190869	0.89	NA	No	Yes	K1	1	Male	Yes	Matched	Glioblastoma multiforme	NA	6.074	8.5018	NA
lgggbm_tcga_pub	TCGA-06-1087	TCGA-06-1087-01	3.41	75.0	NA	IGC	NA	NA	Glioma	Diffuse Glioma	No chr 19/20 gain	Gain chr 7 & loss chr 10	NA	NA	NA	NA	G4	glioblastoma	Yes	No	Non-codel	IDHwt	IDHwt-K2	NA	WT	60.0	Unmethylated	NA	DIFG	Proneural	4.0	1:DECEASED	LGm5	LGr1	0.643497305	0.97	NA	No	Yes	K1	1	Male	Yes	Matched	Glioblastoma multiforme	Mesenchymal-like	NA	NA	NA
lgggbm_tcga_pub	TCGA-06-1800	TCGA-06-1800-01	1.93	61.0	NA	IGC	NA	NA	Glioma	Diffuse Glioma	No chr 19/20 gain	Gain chr 7 & loss chr 10	NA	NA	NA	NA	G4	glioblastoma	Yes	No	Non-codel	IDHwt	IDHwt-K2	NA	WT	60.0	Methylated	NA	DIFG	Mesenchymal	26.8	1:DECEASED	LGm5	LGr4	0.244381189	0.78	NA	No	Yes	K1	1	Male	Yes	Matched	Glioblastoma multiforme	Mesenchymal-like	NA	NA	NA
lgggbm_tcga_pub	TCGA-06-1801	TCGA-06-1801-01	1.96	56.0	NA	IGC	NA	NA	Glioma	Diffuse Glioma	No chr 19/20 gain	Gain chr 7 & loss chr 10	NA	NA	NA	NA	G4	glioblastoma	Yes	No	Non-codel	IDHwt	IDHwt-K3	NA	WT	80.0	Unmethylated	NA	DIFG	Proneural	8.6	0:LIVING	LGm6	LGr1	0.154246467	0.75	NA	No	No	NA	1	Female	Yes	Matched	Glioblastoma multiforme	LGm6-GBM	NA	NA	NA
lgggbm_tcga_pub	TCGA-06-1802	TCGA-06-1802-01	1.96	61.0	NA	IGC	NA	NA	Glioma	Diffuse Glioma	No chr 19/20 gain	Gain chr 7 & loss chr 10	NA	NA	NA	NA	G4	glioblastoma	Yes	No	Non-codel	NA	NA	NA	NA	80.0	Methylated	NA	DIFG	Mesenchymal	7.9	0:LIVING	LGm4	LGr1	0.202966942	0.71	NA	No	Yes	K1	1	Male	Yes	Matched	Glioblastoma multiforme	NA	NA	NA	NA
lgggbm_tcga_pub	TCGA-06-1804	TCGA-06-1804-01	1.95	81.0	WT	IGC	WT	WT	Glioma	Diffuse Glioma	No chr 19/20 gain	Gain chr 7 & loss chr 10	WT	2107.7063	1407.3398	700.3666	G4	glioblastoma	No	Yes	Non-codel	IDHwt	IDHwt-K1	IDHwt-R2	WT	NA	Methylated	60	DIFG	Classical	13.6	1:DECEASED	LGm4	LGr4	0.163400697	0.82	RTK II 'Classic'	Yes	Yes	K1	1	Female	Yes	Matched	Glioblastoma multiforme	Classic-like	NA	NA	NA
lgggbm_tcga_pub	TCGA-06-1805	TCGA-06-1805-01	1.95	28.0	NA	IGC	NA	NA	Glioma	Diffuse Glioma	No chr 19/20 gain	No combined CNA	NA	NA	NA	NA	G4	glioblastoma	Yes	No	Non-codel	IDHmut-non-codel	IDHmut-K1	NA	Mutant	80.0	Unmethylated	NA	DIFG	G-CIMP	4.2	0:LIVING	LGm1	LGr3	0.101999934	0.72	NA	No	Yes	K1	1	Female	Yes	Matched	Glioblastoma multiforme	G-CIMP-low	NA	NA	NA
lgggbm_tcga_pub	TCGA-06-1806	TCGA-06-1806-01	2.22	47.0	WT	IGC	NA	Mutant	Glioma	Diffuse Glioma	Gain chr 19/20	No combined CNA	WT	NA	NA	NA	G4	glioblastoma	No	Yes	Non-codel	IDHwt	IDHwt-K3	NA	WT	90.0	Unmethylated	16	DIFG	NA	15.3	1:DECEASED	LGm6	NA	0.197371883	0.56	Mesenchymal	No	Yes	K1	1	Male	Yes	Matched	Glioblastoma multiforme	LGm6-GBM	NA	NA	NA
lgggbm_tcga_pub	TCGA-06-2557	TCGA-06-2557-01	2.01	76.0	WT	IGC	WT	WT	Glioma	Diffuse Glioma	No chr 19/20 gain	No combined CNA	WT	5073.506	3250.807	1822.699	G4	glioblastoma	Yes	No	Non-codel	IDHwt	IDHwt-K1	IDHwt-R3	WT	40.0	Unmethylated	33	DIFG	Mesenchymal	1.1	1:DECEASED	LGm4	LGr4	0.272115087	0.72	NA	Yes	Yes	K1	1	Male	Yes	Matched	Glioblastoma multiforme	Classic-like	4.842	2.0718	TERT
lgggbm_tcga_pub	TCGA-06-2558	TCGA-06-2558-01	1.92	75.0	WT	IGC	WT	WT	Glioma	Diffuse Glioma	No chr 19/20 gain	Gain chr 7 & loss chr 10	WT	3007.183	1542.576	1464.606	G4	glioblastoma	Yes	No	Non-codel	IDHwt	IDHwt-K2	IDHwt-R3	WT	60.0	Unmethylated	54	DIFG	Proneural	12.5	1:DECEASED	LGm5	LGr1	0.216156403	0.82	NA	Yes	Yes	K1	1	Female	Yes	Matched	Glioblastoma multiforme	Mesenchymal-like	NA	NA	NA
lgggbm_tcga_pub	TCGA-06-2559	TCGA-06-2559-01	2	83.0	WT	IGC	WT	WT	Glioma	Diffuse Glioma	No chr 19/20 gain	No combined CNA	WT	2544.571	1400.883	1143.688	G4	glioblastoma	Yes	No	Non-codel	IDHwt	IDHwt-K2	IDHwt-R3	WT	60.0	Methylated	40	DIFG	Proneural	4.9	1:DECEASED	LGm5	LGr1	0.121609081	0.9	NA	Yes	Yes	K1	1	Male	Yes	Matched	Glioblastoma multiforme	Mesenchymal-like	NA	NA	NA
lgggbm_tcga_pub	TCGA-06-2561	TCGA-06-2561-01	3.84	53.0	WT	IGC	WT	WT	Glioma	Diffuse Glioma	No chr 19/20 gain	Gain chr 7 & loss chr 10	WT	3740.253	2494.923	1245.329	G4	glioblastoma	Yes	No	Non-codel	IDHwt	IDHwt-K2	IDHwt-R2	WT	80.0	Unmethylated	34	DIFG	Mesenchymal	9.3	0:LIVING	LGm5	LGr4	0.309676446	0.44	NA	Yes	No	NA	1	Female	Yes	Matched	Glioblastoma multiforme	Mesenchymal-like	NA	NA	NA
lgggbm_tcga_pub	TCGA-06-2562	TCGA-06-2562-01	2.02	81.0	WT	IGC	WT	WT	Glioma	Diffuse Glioma	No chr 19/20 gain	Gain chr 7 & loss chr 10	WT	3673.726	1981.129	1692.597	G4	glioblastoma	Yes	No	Non-codel	IDHwt	IDHwt-K1	IDHwt-R1	WT	80.0	Unmethylated	47	DIFG	Mesenchymal	2.8	0:LIVING	LGm4	LGr4	0.198867899	0.74	NA	Yes	Yes	K1	1	Male	Yes	Matched	Glioblastoma multiforme	Classic-like	NA	NA	NA
lgggbm_tcga_pub	TCGA-06-2563	TCGA-06-2563-01	2.05	72.0	WT	IGC	WT	WT	Glioma	Diffuse Glioma	Gain chr 19/20	Gain chr 7 & loss chr 10	WT	2813.979	1606.646	1207.333	G4	glioblastoma	Yes	No	Non-codel	IDHwt	IDHwt-K1	IDHwt-R1	WT	80.0	Methylated	59	DIFG	Classical	8.5	0:LIVING	LGm4	LGr4	0.169662868	0.86	NA	Yes	Yes	K1	1	Female	Yes	Matched	Glioblastoma multiforme	Classic-like	NA	NA	NA
lgggbm_tcga_pub	TCGA-06-2564	TCGA-06-2564-01	2.05	50.0	WT	IGC	WT	WT	Glioma	Diffuse Glioma	No chr 19/20 gain	Gain chr 7 & loss chr 10	WT	3193.428	1966.444	1226.984	G4	glioblastoma	Yes	No	Non-codel	IDHwt	IDHwt-K2	IDHwt-R3	WT	100.0	Unmethylated	51	DIFG	Classical	5.9	0:LIVING	LGm5	LGr4	0.112195636	0.78	NA	Yes	Yes	K1	1	Male	Yes	Matched	Glioblastoma multiforme	Mesenchymal-like	NA	NA	NA
lgggbm_tcga_pub	TCGA-06-2565	TCGA-06-2565-01	1.97	59.0	WT	IGC	WT	WT	Glioma	Diffuse Glioma	Gain chr 19/20	No combined CNA	WT	2259.27	1400.377	858.893	G4	glioblastoma	Yes	No	Non-codel	IDHwt	IDHwt-K1	IDHwt-R1	WT	100.0	Methylated	34	DIFG	Classical	6.8	0:LIVING	LGm4	LGr4	0.140426778	0.91	NA	Yes	Yes	K1	1	Male	Yes	Matched	Glioblastoma multiforme	Classic-like	NA	NA	NA
lgggbm_tcga_pub	TCGA-06-2566	TCGA-06-2566-01	1.96	23.0	NA	IGC	NA	NA	Glioma	Diffuse Glioma	No chr 19/20 gain	No combined CNA	NA	NA	NA	NA	G4	glioblastoma	Yes	No	Non-codel	IDHwt	IDHwt-K3	NA	WT	80.0	Unmethylated	NA	DIFG	Neural	6.0	1:DECEASED	LGm6	LGr4	0.081574215	0.71	NA	No	Yes	K1	1	Female	Yes	Matched	Glioblastoma multiforme	LGm6-GBM	NA	NA	NA
lgggbm_tcga_pub	TCGA-06-2567	TCGA-06-2567-01	1.96	65.0	WT	IGC	WT	WT	Glioma	Diffuse Glioma	No chr 19/20 gain	Gain chr 7 & loss chr 10	WT	3985.093	2435.354	1549.738	G4	glioblastoma	Yes	No	Non-codel	IDHwt	IDHwt-K2	IDHwt-R2	WT	80.0	Methylated	43	DIFG	Neural	4.4	1:DECEASED	LGm5	LGr4	0.176738054	0.8	NA	Yes	Yes	K1	1	Male	Yes	Matched	Glioblastoma multiforme	Mesenchymal-like	NA	NA	NA
lgggbm_tcga_pub	TCGA-06-2569	TCGA-06-2569-01	2.24	24.0	WT	IGC	WT	WT	Glioma	Diffuse Glioma	No chr 19/20 gain	No combined CNA	WT	1627.7431	177.5786	1450.1645	G4	glioblastoma	Yes	No	Non-codel	IDHwt	IDHwt-K3	IDHwt-R2	WT	80.0	Unmethylated	25	DIFG	Mesenchymal	0.4	0:LIVING	LGm6	LGr4	0.547758171	0.93	NA	Yes	No	NA	1	Female	Yes	Matched	Glioblastoma multiforme	LGm6-GBM	NA	NA	NA
lgggbm_tcga_pub	TCGA-06-2570	TCGA-06-2570-01	1.97	21.0	Mutant	IGC	WT	WT	Glioma	Diffuse Glioma	No chr 19/20 gain	No combined CNA	WT	3455.585	1979.601	1475.984	G4	glioblastoma	Yes	No	Non-codel	IDHmut-non-codel	IDHmut-K1	IDHmut-R3	Mutant	100.0	Methylated	23	DIFG	G-CIMP	9.4	0:LIVING	LGm1	LGr1	0.093933249	0.9	NA	Yes	Yes	K1	1	Female	Yes	Matched	Glioblastoma multiforme	G-CIMP-low	7.4459	9.4949	ATRX
lgggbm_tcga_pub	TCGA-06-5408	TCGA-06-5408-01	1.92	54.0	WT	IGC	WT	WT	Glioma	Diffuse Glioma	No chr 19/20 gain	Gain chr 7 & loss chr 10	WT	2300.0472	1415.3424	884.7049	G4	glioblastoma	No	Yes	Non-codel	IDHwt	IDHwt-K2	IDHwt-R1	WT	80.0	Unmethylated	34	DIFG	Classical	11.7	1:DECEASED	LGm5	LGr4	0.241895201	0.87	Mesenchymal	Yes	Yes	K1	1	Female	Yes	Matched	Glioblastoma multiforme	Mesenchymal-like	NA	NA	NA
lgggbm_tcga_pub	TCGA-06-5410	TCGA-06-5410-01	1.98	72.0	WT	IGC	WT	WT	Glioma	Diffuse Glioma	No chr 19/20 gain	No combined CNA	WT	7521.694	4285.207	3236.487	G4	glioblastoma	No	Yes	Non-codel	IDHwt	IDHwt-K3	IDHwt-R2	WT	60.0	Methylated	5	DIFG	Mesenchymal	3.5	1:DECEASED	LGm6	LGr4	6.78E-06	0.18	Mesenchymal	Yes	Yes	K1	1	Female	Yes	Matched	Glioblastoma multiforme	LGm6-GBM	NA	NA	NA
lgggbm_tcga_pub	TCGA-06-5411	TCGA-06-5411-01	1.97	51.0	WT	IGC	WT	WT	Glioma	Diffuse Glioma	No chr 19/20 gain	Gain chr 7 & loss chr 10	WT	2952.14	1543.883	1408.257	G4	glioblastoma	No	Yes	Non-codel	IDHwt	IDHwt-K2	IDHwt-R4	WT	80.0	Unmethylated	21	DIFG	Neural	8.3	1:DECEASED	LGm5	LGr2	0.142673699	0.64	RTK I 'PDGFRA'	Yes	Yes	K1	1	Male	Yes	Matched	Glioblastoma multiforme	Mesenchymal-like	7.3688	2.4553	TERT
lgggbm_tcga_pub	TCGA-06-5412	TCGA-06-5412-01	1.92	78.0	WT	IGC	WT	WT	Glioma	Diffuse Glioma	No chr 19/20 gain	No combined CNA	WT	6079.506	3346.174	2733.332	G4	glioblastoma	No	Yes	Non-codel	IDHwt	IDHwt-K2	IDHwt-R2	WT	80.0	Methylated	32	DIFG	Mesenchymal	4.5	1:DECEASED	LGm5	LGr4	0.185223161	0.28	Mesenchymal	Yes	Yes	K1	1	Female	Yes	Matched	Glioblastoma multiforme	Mesenchymal-like	NA	NA	NA
lgggbm_tcga_pub	TCGA-06-5413	TCGA-06-5413-01	1.92	67.0	WT	IGC	WT	WT	Glioma	Diffuse Glioma	No chr 19/20 gain	Gain chr 7 & loss chr 10	WT	4611.28	2425.231	2186.05	G4	glioblastoma	No	Yes	Non-codel	IDHwt	IDHwt-K1	IDHwt-R3	WT	60.0	Unmethylated	37	DIFG	Neural	8.8	0:LIVING	LGm5	LGr4	0.179870104	0.74	RTK II 'Classic'	Yes	Yes	K1	1	Male	Yes	Matched	Glioblastoma multiforme	Classic-like	NA	NA	NA
lgggbm_tcga_pub	TCGA-06-5414	TCGA-06-5414-01	2.04	61.0	WT	IGC	WT	WT	Glioma	Diffuse Glioma	Gain chr 19/20	Gain chr 7 & loss chr 10	WT	3789.02	2520.512	1268.508	G4	glioblastoma	No	Yes	Non-codel	IDHwt	IDHwt-K1	IDHwt-R1	WT	80.0	Unmethylated	27	DIFG	Classical	9.0	0:LIVING	LGm4	LGr4	0.186463606	0.78	RTK II 'Classic'	Yes	Yes	K1	1	Male	Yes	Matched	Glioblastoma multiforme	Classic-like	NA	NA	NA
lgggbm_tcga_pub	TCGA-06-5415	TCGA-06-5415-01	2.02	60.0	WT	IGC	WT	WT	Glioma	Diffuse Glioma	Gain chr 19/20	Gain chr 7 & loss chr 10	WT	1951.3007	1142.4896	808.8111	G4	glioblastoma	No	Yes	Non-codel	IDHwt	IDHwt-K1	IDHwt-R3	WT	100.0	Unmethylated	38	DIFG	Classical	8.5	0:LIVING	LGm4	LGr4	0.255676829	0.83	RTK II 'Classic'	Yes	Yes	K1	1	Male	Yes	Matched	Glioblastoma multiforme	Classic-like	5.5782	3.0986	TERT
lgggbm_tcga_pub	TCGA-06-5416	TCGA-06-5416-01	3.76	23.0	NA	IGC	WT	NA	Glioma	Diffuse Glioma	No chr 19/20 gain	No combined CNA	NA	329.7489	233.8489	95.9	G4	glioblastoma	No	Yes	Non-codel	NA	NA	NA	NA	80.0	Unmethylated	NA	DIFG	Proneural	6.7	0:LIVING	LGm6	LGr1	0.368235445	0.79	Mesenchymal	Yes	Yes	K1	1	Female	Yes	Matched	Glioblastoma multiforme	NA	NA	NA	NA
lgggbm_tcga_pub	TCGA-06-5417	TCGA-06-5417-01	NA	45.0	Mutant	IGC	WT	WT	Glioma	Diffuse Glioma	NA	NA	WT	768.5984	510.0708	258.5276	G4	glioblastoma	No	Yes	NA	NA	IDHmut-K1	IDHmut-R3	Mutant	80.0	Methylated	42	DIFG	G-CIMP	5.1	0:LIVING	LGm1	LGr3	NA	NA	IDH	Yes	Yes	K1	1	Female	No	Matched	Glioblastoma multiforme	NA	NA	NA	NA
lgggbm_tcga_pub	TCGA-06-5418	TCGA-06-5418-01	2	75.0	WT	IGC	WT	WT	Glioma	Diffuse Glioma	No chr 19/20 gain	Gain chr 7 & loss chr 10	WT	3316.518	2180.949	1135.569	G4	glioblastoma	No	Yes	Non-codel	IDHwt	IDHwt-K2	IDHwt-R2	WT	60.0	Unmethylated	33	DIFG	Mesenchymal	2.7	1:DECEASED	LGm5	LGr4	0.165795038	0.8	Mesenchymal	Yes	Yes	K1	1	Female	Yes	Matched	Glioblastoma multiforme	Mesenchymal-like	NA	NA	NA
lgggbm_tcga_pub	TCGA-06-5856	TCGA-06-5856-01	1.74	58.0	WT	IGC	WT	WT	Glioma	Diffuse Glioma	No chr 19/20 gain	Gain chr 7 & loss chr 10	WT	3243.513	1876.881	1366.632	G4	glioblastoma	No	Yes	Non-codel	IDHwt	IDHwt-K1	IDHwt-R3	WT	NA	Unmethylated	36	DIFG	Classical	3.7	1:DECEASED	LGm4	LGr4	0.769065386	0.9	RTK II 'Classic'	Yes	Yes	K1	1	Male	Yes	Matched	Glioblastoma multiforme	Classic-like	NA	NA	NA
lgggbm_tcga_pub	TCGA-06-5858	TCGA-06-5858-01	1.08	45.0	Mutant	IGC	WT	WT	Glioma	Diffuse Glioma	No chr 19/20 gain	No combined CNA	WT	3396.791	1933.683	1463.108	G4	glioblastoma	No	Yes	Non-codel	IDHwt	IDHwt-K3	IDHwt-R2	WT	100.0	Unmethylated	124	DIFG	Mesenchymal	6.1	0:LIVING	LGm6	LGr4	0.079989319	0.85	Mesenchymal	Yes	Yes	K1	1	Female	Yes	Matched	Glioblastoma multiforme	LGm6-GBM	NA	NA	NA
lgggbm_tcga_pub	TCGA-06-5859	TCGA-06-5859-01	1.81	63.0	WT	IGC	WT	WT	Glioma	Diffuse Glioma	No chr 19/20 gain	Gain chr 7 & loss chr 10	WT	2984.9572	2185.0271	799.9301	G4	glioblastoma	No	Yes	Non-codel	IDHwt	IDHwt-K1	IDHwt-R3	WT	40.0	Unmethylated	37	DIFG	Neural	4.6	0:LIVING	LGm4	LGr4	0.904751684	0.78	RTK II 'Classic'	Yes	Yes	K1	1	Male	Yes	Matched	Glioblastoma multiforme	Classic-like	NA	NA	NA
lgggbm_tcga_pub	TCGA-06-6388	TCGA-06-6388-01	2.03	64.0	Mutant	IGC	NA	WT	Glioma	Diffuse Glioma	Gain chr 19/20	Gain chr 7 & loss chr 10	WT	NA	NA	NA	G4	glioblastoma	No	Yes	Non-codel	IDHwt	IDHwt-K2	NA	WT	80.0	Unmethylated	34	DIFG	NA	5.2	1:DECEASED	LGm5	NA	0.165581809	0.76	Mesenchymal	No	Yes	K1	1	Female	Yes	Matched	Glioblastoma multiforme	Mesenchymal-like	NA	NA	NA
lgggbm_tcga_pub	TCGA-06-6389	TCGA-06-6389-01	1.7	49.0	WT	IGC	NA	WT	Glioma	Diffuse Glioma	No chr 19/20 gain	No combined CNA	WT	NA	NA	NA	G4	glioblastoma	No	Yes	Non-codel	IDHmut-non-codel	IDHmut-K1	NA	Mutant	100.0	Methylated	20	DIFG	G-CIMP	7.8	0:LIVING	LGm1	LGr3	0.281167919	0.41	IDH	No	Yes	K1	1	Female	Yes	Matched	Glioblastoma multiforme	G-CIMP-high	NA	NA	NA
lgggbm_tcga_pub	TCGA-06-6390	TCGA-06-6390-01	3.79	58.0	WT	IGC	NA	WT	Glioma	Diffuse Glioma	No chr 19/20 gain	Gain chr 7 & loss chr 10	WT	NA	NA	NA	G4	glioblastoma	No	Yes	Non-codel	IDHwt	IDHwt-K2	NA	WT	80.0	Unmethylated	26	DIFG	Classical	5.4	1:DECEASED	LGm5	LGr4	0.245692181	0.45	Mesenchymal	No	Yes	K1	1	Male	Yes	Matched	Glioblastoma multiforme	Mesenchymal-like	NA	NA	NA
lgggbm_tcga_pub	TCGA-06-6391	TCGA-06-6391-01	2.19	44.0	Mutant	IGC	NA	WT	Glioma	Diffuse Glioma	No chr 19/20 gain	No combined CNA	WT	NA	NA	NA	G4	glioblastoma	No	Yes	Non-codel	IDHwt	IDHwt-K3	NA	WT	NA	Unmethylated	44	DIFG	Proneural	1.5	1:DECEASED	LGm6	LGr2	0.104278875	0.39	Mesenchymal	No	Yes	K1	1	Female	Yes	Matched	Glioblastoma multiforme	LGm6-GBM	NA	NA	NA
lgggbm_tcga_pub	TCGA-06-6693	TCGA-06-6693-01	1.84	64.0	WT	IGC	NA	WT	Glioma	Diffuse Glioma	No chr 19/20 gain	No combined CNA	WT	NA	NA	NA	G4	glioblastoma	No	Yes	Non-codel	IDHwt	IDHwt-K1	NA	WT	NA	Unmethylated	37	DIFG	NA	120.5	1:DECEASED	LGm4	NA	0.428330416	0.88	RTK II 'Classic'	No	Yes	K1	1	Female	Yes	Matched	Glioblastoma multiforme	Classic-like	NA	NA	NA
lgggbm_tcga_pub	TCGA-06-6694	TCGA-06-6694-01	3.7	76.0	WT	IGC	NA	WT	Glioma	Diffuse Glioma	No chr 19/20 gain	No combined CNA	WT	NA	NA	NA	G4	glioblastoma	No	Yes	Non-codel	IDHwt	IDHwt-K2	NA	WT	NA	Methylated	46	DIFG	NA	7.4	1:DECEASED	LGm5	NA	0.402011458	0.72	RTK I 'PDGFRA'	No	Yes	K1	1	Female	Yes	Matched	Glioblastoma multiforme	Mesenchymal-like	NA	NA	NA
lgggbm_tcga_pub	TCGA-06-6695	TCGA-06-6695-01	2.04	64.0	WT	IGC	NA	WT	Glioma	Diffuse Glioma	Gain chr 19/20	Gain chr 7 & loss chr 10	WT	NA	NA	NA	G4	glioblastoma	No	Yes	Non-codel	IDHwt	IDHwt-K1	NA	WT	40.0	Methylated	47	DIFG	NA	8.3	0:LIVING	LGm4	NA	0.171501162	0.85	RTK II 'Classic'	No	Yes	K1	1	Male	Yes	Matched	Glioblastoma multiforme	Classic-like	NA	NA	NA
lgggbm_tcga_pub	TCGA-06-6697	TCGA-06-6697-01	2	65.0	WT	IGC	NA	WT	Glioma	Diffuse Glioma	No chr 19/20 gain	Gain chr 7 & loss chr 10	WT	NA	NA	NA	G4	glioblastoma	No	Yes	Non-codel	IDHwt	IDHwt-K2	NA	WT	80.0	Unmethylated	46	DIFG	NA	12.8	0:LIVING	LGm5	NA	0.204752269	0.47	Mesenchymal	No	Yes	K1	1	Male	Yes	Matched	Glioblastoma multiforme	Mesenchymal-like	NA	NA	NA
lgggbm_tcga_pub	TCGA-06-6698	TCGA-06-6698-01	1.14	53.0	WT	IGC	NA	WT	Glioma	Diffuse Glioma	No chr 19/20 gain	No combined CNA	WT	NA	NA	NA	G4	glioblastoma	No	Yes	Non-codel	IDHwt	IDHwt-K3	NA	WT	NA	Unmethylated	28	DIFG	NA	4.8	0:LIVING	LGm6	NA	0.274207541	0.87	Mesenchymal	No	Yes	K1	1	Female	Yes	Matched	Glioblastoma multiforme	LGm6-GBM	NA	NA	NA
lgggbm_tcga_pub	TCGA-06-6699	TCGA-06-6699-01	1.98	58.0	WT	IGC	NA	WT	Glioma	Diffuse Glioma	No chr 19/20 gain	Gain chr 7 & loss chr 10	WT	NA	NA	NA	G4	glioblastoma	No	Yes	Non-codel	IDHwt	IDHwt-K1	NA	WT	NA	Unmethylated	45	DIFG	NA	1.5	0:LIVING	LGm4	NA	0.164502937	0.92	RTK II 'Classic'	No	Yes	K1	1	Female	Yes	Matched	Glioblastoma multiforme	Classic-like	NA	NA	NA
lgggbm_tcga_pub	TCGA-06-6700	TCGA-06-6700-01	2.02	76.0	WT	IGC	NA	WT	Glioma	Diffuse Glioma	No chr 19/20 gain	No combined CNA	WT	NA	NA	NA	G4	glioblastoma	No	Yes	Non-codel	IDHwt	IDHwt-K2	NA	WT	100.0	Methylated	40	DIFG	NA	4.8	0:LIVING	LGm5	NA	0.116694689	0.52	Mesenchymal	No	Yes	K1	1	Male	Yes	Matched	Glioblastoma multiforme	Mesenchymal-like	NA	NA	NA
lgggbm_tcga_pub	TCGA-06-6701	TCGA-06-6701-01	2	60.0	Mutant	IGC	NA	WT	Glioma	Diffuse Glioma	No chr 19/20 gain	No combined CNA	WT	NA	NA	NA	G4	glioblastoma	No	Yes	Non-codel	IDHmut-non-codel	IDHmut-K2	NA	Mutant	NA	Methylated	26	DIFG	NA	5.0	0:LIVING	LGm2	NA	0.049813562	0.77	IDH	No	Yes	K1	1	Male	Yes	Matched	Glioblastoma multiforme	G-CIMP-high	NA	NA	NA
lgggbm_tcga_pub	TCGA-06-A5U0	TCGA-06-A5U0-01	NA	21.0	Mutant	IGC	NA	WT	Glioma	Diffuse Glioma	No chr 19/20 gain	No combined CNA	WT	NA	NA	NA	G4	glioblastoma	No	Yes	Non-codel	IDHwt	IDHwt-K3	NA	WT	90.0	Methylated	26	DIFG	NA	4.7	0:LIVING	LGm6	NA	0.235417973	NA	G34	No	No	NA	1	Female	Yes	Matched	Glioblastoma multiforme	LGm6-GBM	NA	NA	NA
lgggbm_tcga_pub	TCGA-06-A5U1	TCGA-06-A5U1-01	NA	78.0	WT	IGC	NA	WT	Glioma	Diffuse Glioma	No chr 19/20 gain	Gain chr 7 & loss chr 10	WT	NA	NA	NA	G4	glioblastoma	No	Yes	Non-codel	IDHwt	IDHwt-K2	NA	WT	NA	Methylated	44	DIFG	NA	1.9	1:DECEASED	LGm5	NA	0.323404042	NA	Mesenchymal	No	No	NA	1	Female	Yes	Matched	Glioblastoma multiforme	Mesenchymal-like	NA	NA	NA
lgggbm_tcga_pub	TCGA-06-A6S0	TCGA-06-A6S0-01	NA	79.0	WT	IGC	NA	WT	Glioma	Diffuse Glioma	No chr 19/20 gain	No combined CNA	WT	NA	NA	NA	G4	glioblastoma	No	Yes	Non-codel	IDHwt	IDHwt-K1	NA	WT	NA	Unmethylated	39	DIFG	NA	3.1	1:DECEASED	LGm4	NA	0.198857045	NA	RTK II 'Classic'	No	No	NA	1	Male	Yes	Matched	Glioblastoma multiforme	Classic-like	NA	NA	NA
lgggbm_tcga_pub	TCGA-06-A6S1	TCGA-06-A6S1-01	NA	53.0	WT	IGC	NA	WT	Glioma	Diffuse Glioma	No chr 19/20 gain	Gain chr 7 & loss chr 10	WT	NA	NA	NA	G4	glioblastoma	No	Yes	Non-codel	IDHwt	IDHwt-K2	NA	WT	60.0	Unmethylated	30	DIFG	NA	2.6	1:DECEASED	LGm5	NA	0.261902058	NA	Mesenchymal	No	No	NA	1	Female	Yes	Matched	Glioblastoma multiforme	Mesenchymal-like	NA	NA	NA
lgggbm_tcga_pub	TCGA-06-A7TK	TCGA-06-A7TK-01	NA	64.0	WT	IGC	NA	WT	Glioma	Diffuse Glioma	NA	NA	WT	NA	NA	NA	G4	glioblastoma	No	Yes	Non-codel	IDHwt	IDHwt-K1	NA	WT	70.0	Methylated	43	DIFG	NA	5.4	0:LIVING	LGm4	NA	0.194409622	NA	RTK II 'Classic'	No	No	NA	1	Male	No	Matched	Glioblastoma multiforme	Classic-like	NA	NA	NA
lgggbm_tcga_pub	TCGA-06-A7TL	TCGA-06-A7TL-01	NA	NA	Mutant	IGC	NA	WT	Glioma	Diffuse Glioma	NA	NA	WT	NA	NA	NA	NA	NA	No	Yes	Non-codel	IDHmut-non-codel	IDHmut-K1	NA	Mutant	NA	Methylated	22	DIFG	NA	NA	NA	LGm1	NA	0.185548472	NA	IDH	No	No	NA	1	NA	No	Matched	Glioblastoma multiforme	G-CIMP-high	NA	NA	NA
lgggbm_tcga_pub	TCGA-08-0244	TCGA-08-0244-01	1.99	62.0	NA	IGC	NA	NA	Glioma	Diffuse Glioma	No chr 19/20 gain	Gain chr 7 & loss chr 10	NA	NA	NA	NA	G4	glioblastoma	No	No	Non-codel	IDHwt	NA	NA	WT	80.0	NA	NA	DIFG	Classical	22.7	1:DECEASED	NA	LGr4	0.186569053	0.81	NA	No	No	NA	1	Male	Yes	Matched	Glioblastoma multiforme	NA	NA	NA	NA
lgggbm_tcga_pub	TCGA-08-0245	TCGA-08-0245-01	1.8	31.0	NA	IGC	NA	NA	Glioma	Diffuse Glioma	No chr 19/20 gain	No combined CNA	NA	NA	NA	NA	G4	glioblastoma	No	No	Non-codel	IDHwt	NA	NA	WT	80.0	NA	NA	DIFG	Proneural	37.8	1:DECEASED	NA	LGr1	0.868043945	0.89	NA	No	Yes	K1	1	Female	Yes	Matched	Glioblastoma multiforme	NA	NA	NA	NA
lgggbm_tcga_pub	TCGA-08-0246	TCGA-08-0246-01	2.79	57.0	NA	IGC	NA	NA	Glioma	Diffuse Glioma	No chr 19/20 gain	No combined CNA	NA	NA	NA	NA	G4	glioblastoma	No	No	Non-codel	IDHwt	NA	NA	WT	80.0	NA	NA	DIFG	Classical	4.2	1:DECEASED	NA	LGr4	0.556355107	0.7	NA	No	No	NA	1	Female	Yes	Matched	Glioblastoma multiforme	NA	NA	NA	NA
lgggbm_tcga_pub	TCGA-08-0344	TCGA-08-0344-01	1.94	66.0	NA	IGC	NA	NA	Glioma	Diffuse Glioma	No chr 19/20 gain	No combined CNA	NA	NA	NA	NA	G4	glioblastoma	No	No	Codel	IDHmut-codel	NA	NA	Mutant	80.0	NA	NA	DIFG	G-CIMP	115.8	1:DECEASED	NA	LGr3	0.061456543	0.94	NA	No	Yes	K2	1	Male	Yes	Matched	Glioblastoma multiforme	NA	NA	NA	NA
lgggbm_tcga_pub	TCGA-08-0345	TCGA-08-0345-01	2.07	71.0	NA	IGC	NA	NA	Glioma	Diffuse Glioma	No chr 19/20 gain	Gain chr 7 & loss chr 10	NA	NA	NA	NA	G4	glioblastoma	No	No	Non-codel	IDHwt	NA	NA	WT	60.0	NA	NA	DIFG	Proneural	1.7	1:DECEASED	NA	LGr4	0.175524431	0.62	NA	No	Yes	K1	1	Female	Yes	Matched	Glioblastoma multiforme	NA	NA	NA	NA
lgggbm_tcga_pub	TCGA-08-0346	TCGA-08-0346-01	2.16	69.0	NA	IGC	NA	NA	Glioma	Diffuse Glioma	No chr 19/20 gain	Gain chr 7 & loss chr 10	NA	NA	NA	NA	G4	glioblastoma	No	No	Non-codel	IDHwt	NA	NA	WT	80.0	NA	NA	DIFG	Mesenchymal	8.4	1:DECEASED	NA	LGr4	0.254631672	0.61	NA	No	Yes	K1	1	Male	Yes	Matched	Glioblastoma multiforme	NA	NA	NA	NA
lgggbm_tcga_pub	TCGA-08-0347	TCGA-08-0347-01	1.96	50.0	NA	IGC	NA	NA	Glioma	Diffuse Glioma	No chr 19/20 gain	Gain chr 7 & loss chr 10	NA	NA	NA	NA	G4	glioblastoma	No	No	Non-codel	IDHwt	NA	NA	WT	100.0	NA	NA	DIFG	Proneural	25.7	1:DECEASED	NA	LGr4	0.150056258	0.7	NA	No	Yes	K1	1	Male	Yes	Matched	Glioblastoma multiforme	NA	NA	NA	NA
lgggbm_tcga_pub	TCGA-08-0348	TCGA-08-0348-01	1.93	63.0	NA	IGC	NA	NA	Glioma	Diffuse Glioma	No chr 19/20 gain	Gain chr 7 & loss chr 10	NA	NA	NA	NA	G4	glioblastoma	No	No	Non-codel	IDHwt	NA	NA	WT	80.0	NA	NA	DIFG	Proneural	12.2	1:DECEASED	NA	LGr1	0.170365904	0.77	NA	No	Yes	K1	1	Male	Yes	Matched	Glioblastoma multiforme	NA	NA	NA	NA
lgggbm_tcga_pub	TCGA-08-0349	TCGA-08-0349-01	1.94	46.0	NA	IGC	NA	NA	Glioma	Diffuse Glioma	No chr 19/20 gain	Gain chr 7 & loss chr 10	NA	NA	NA	NA	G4	glioblastoma	No	No	Non-codel	IDHwt	NA	NA	WT	NA	NA	NA	DIFG	Neural	9.8	1:DECEASED	NA	LGr4	0.254657044	0.8	NA	No	Yes	K1	1	Male	Yes	Matched	Glioblastoma multiforme	NA	NA	NA	NA
lgggbm_tcga_pub	TCGA-08-0350	TCGA-08-0350-01	2.17	32.0	NA	IGC	NA	NA	Glioma	Diffuse Glioma	No chr 19/20 gain	No combined CNA	NA	NA	NA	NA	G4	glioblastoma	No	No	Non-codel	IDHwt	NA	NA	WT	80.0	NA	NA	DIFG	G-CIMP	29.2	1:DECEASED	NA	LGr3	0.202727258	0.84	NA	No	Yes	K1	1	Male	Yes	Matched	Glioblastoma multiforme	NA	NA	NA	NA
lgggbm_tcga_pub	TCGA-08-0351	TCGA-08-0351-01	2.04	40.0	NA	IGC	NA	NA	Glioma	Diffuse Glioma	No chr 19/20 gain	No combined CNA	NA	NA	NA	NA	G4	glioblastoma	No	No	Non-codel	IDHwt	NA	NA	WT	80.0	NA	NA	DIFG	G-CIMP	65.3	1:DECEASED	NA	LGr3	0.111350115	0.71	NA	No	Yes	K1	1	Male	Yes	Matched	Glioblastoma multiforme	NA	NA	NA	NA
lgggbm_tcga_pub	TCGA-08-0352	TCGA-08-0352-01	2.1	79.0	NA	IGC	NA	NA	Glioma	Diffuse Glioma	Gain chr 19/20	Gain chr 7 & loss chr 10	NA	NA	NA	NA	G4	glioblastoma	No	No	Non-codel	IDHwt	NA	NA	WT	NA	NA	NA	DIFG	Mesenchymal	1.3	1:DECEASED	NA	LGr4	0.157783945	0.6	NA	No	Yes	K1	1	Male	Yes	Matched	Glioblastoma multiforme	NA	NA	NA	NA
lgggbm_tcga_pub	TCGA-08-0353	TCGA-08-0353-01	1.99	58.0	NA	IGC	NA	NA	Glioma	Diffuse Glioma	No chr 19/20 gain	Gain chr 7 & loss chr 10	NA	NA	NA	NA	G4	glioblastoma	No	No	Non-codel	IDHwt	NA	NA	WT	80.0	NA	NA	DIFG	Proneural	8.4	1:DECEASED	NA	LGr4	0.138374621	0.85	NA	No	Yes	K1	1	Male	Yes	Matched	Glioblastoma multiforme	NA	NA	NA	NA
lgggbm_tcga_pub	TCGA-08-0354	TCGA-08-0354-01	2	52.0	NA	IGC	NA	NA	Glioma	Diffuse Glioma	No chr 19/20 gain	Gain chr 7 & loss chr 10	NA	NA	NA	NA	G4	glioblastoma	No	No	Non-codel	IDHwt	NA	NA	WT	60.0	NA	NA	DIFG	Classical	17.9	1:DECEASED	NA	LGr4	0.164389759	0.76	NA	No	Yes	K1	1	Female	Yes	Matched	Glioblastoma multiforme	NA	NA	NA	NA
lgggbm_tcga_pub	TCGA-08-0355	TCGA-08-0355-01	1.99	30.0	NA	IGC	NA	NA	Glioma	Diffuse Glioma	Gain chr 19/20	No combined CNA	NA	NA	NA	NA	G4	glioblastoma	No	No	Non-codel	IDHwt	NA	NA	WT	100.0	NA	NA	DIFG	Classical	24.5	1:DECEASED	NA	LGr4	0.22860422	0.81	NA	No	Yes	K1	1	Female	Yes	Matched	Glioblastoma multiforme	NA	NA	NA	NA
lgggbm_tcga_pub	TCGA-08-0356	TCGA-08-0356-01	2.04	59.0	NA	IGC	NA	NA	Glioma	Diffuse Glioma	Gain chr 19/20	Gain chr 7 & loss chr 10	NA	NA	NA	NA	G4	glioblastoma	No	No	Non-codel	IDHwt	NA	NA	WT	80.0	NA	NA	DIFG	Classical	31.1	1:DECEASED	NA	LGr4	0.15538647	0.69	NA	No	Yes	K1	1	Female	Yes	Matched	Glioblastoma multiforme	NA	NA	NA	NA
lgggbm_tcga_pub	TCGA-08-0357	TCGA-08-0357-01	2.01	49.0	NA	IGC	NA	NA	Glioma	Diffuse Glioma	No chr 19/20 gain	Gain chr 7 & loss chr 10	NA	NA	NA	NA	G4	glioblastoma	No	No	Non-codel	IDHwt	NA	NA	WT	80.0	NA	NA	DIFG	Classical	37.6	1:DECEASED	NA	LGr4	0.144824346	0.75	NA	No	Yes	K1	1	Male	Yes	Matched	Glioblastoma multiforme	NA	NA	NA	NA
lgggbm_tcga_pub	TCGA-08-0358	TCGA-08-0358-01	1.97	50.0	NA	IGC	NA	NA	Glioma	Diffuse Glioma	No chr 19/20 gain	Gain chr 7 & loss chr 10	NA	NA	NA	NA	G4	glioblastoma	No	No	Non-codel	IDHwt	NA	NA	WT	80.0	NA	NA	DIFG	Classical	22.3	1:DECEASED	NA	LGr4	0.172020946	0.95	NA	No	Yes	K1	1	Male	Yes	Matched	Glioblastoma multiforme	NA	NA	NA	NA
lgggbm_tcga_pub	TCGA-08-0359	TCGA-08-0359-01	1.92	59.0	NA	IGC	NA	NA	Glioma	Diffuse Glioma	No chr 19/20 gain	Gain chr 7 & loss chr 10	NA	NA	NA	NA	G4	glioblastoma	No	No	Non-codel	IDHwt	NA	NA	WT	NA	NA	NA	DIFG	Proneural	3.4	1:DECEASED	NA	LGr1	0.179683374	0.73	NA	No	Yes	K1	1	Female	Yes	Matched	Glioblastoma multiforme	NA	NA	NA	NA
lgggbm_tcga_pub	TCGA-08-0360	TCGA-08-0360-01	NA	76.0	NA	IGC	NA	NA	Glioma	Diffuse Glioma	NA	NA	NA	NA	NA	NA	G4	glioblastoma	No	No	NA	NA	NA	NA	WT	80.0	NA	NA	DIFG	Mesenchymal	15.4	1:DECEASED	NA	LGr4	0.217186683	NA	NA	No	Yes	K1	1	Male	No	Matched	Glioblastoma multiforme	NA	NA	NA	NA
lgggbm_tcga_pub	TCGA-08-0373	TCGA-08-0373-01	NA	69.0	NA	IGC	NA	NA	Glioma	Diffuse Glioma	NA	NA	NA	NA	NA	NA	G4	glioblastoma	No	No	NA	NA	NA	NA	WT	NA	NA	NA	DIFG	Mesenchymal	4.4	1:DECEASED	NA	LGr4	0.191330969	NA	NA	No	Yes	K1	1	Male	No	Matched	Glioblastoma multiforme	NA	NA	NA	NA
lgggbm_tcga_pub	TCGA-08-0375	TCGA-08-0375-01	1.99	51.0	NA	IGC	NA	NA	Glioma	Diffuse Glioma	Gain chr 19/20	Gain chr 7 & loss chr 10	NA	NA	NA	NA	G4	glioblastoma	No	No	Non-codel	IDHwt	NA	NA	WT	100.0	NA	NA	DIFG	Classical	12.2	1:DECEASED	NA	LGr4	0.198221793	0.89	NA	No	Yes	K1	1	Female	Yes	Matched	Glioblastoma multiforme	NA	NA	NA	NA
lgggbm_tcga_pub	TCGA-08-0380	TCGA-08-0380-01	1.99	74.0	NA	IGC	NA	NA	Glioma	Diffuse Glioma	No chr 19/20 gain	Gain chr 7 & loss chr 10	NA	NA	NA	NA	G4	glioblastoma	No	No	Non-codel	IDHwt	NA	NA	WT	80.0	NA	NA	DIFG	Neural	14.9	1:DECEASED	NA	LGr4	0.173986381	0.33	NA	No	Yes	K1	1	Female	Yes	Matched	Glioblastoma multiforme	NA	NA	NA	NA
lgggbm_tcga_pub	TCGA-08-0385	TCGA-08-0385-01	NA	71.0	NA	IGC	NA	NA	Glioma	Diffuse Glioma	NA	NA	NA	NA	NA	NA	G4	glioblastoma	No	No	NA	NA	NA	NA	WT	60.0	NA	NA	DIFG	Proneural	2.7	1:DECEASED	NA	LGr1	0.116420945	NA	NA	No	Yes	K1	1	Male	No	Matched	Glioblastoma multiforme	NA	NA	NA	NA
lgggbm_tcga_pub	TCGA-08-0386	TCGA-08-0386-01	1.96	74.0	WT	IGC	WT	WT	Glioma	Diffuse Glioma	No chr 19/20 gain	Gain chr 7 & loss chr 10	WT	1432.9988	701.9286	731.0701	G4	glioblastoma	No	No	Non-codel	IDHwt	NA	IDHwt-R2	WT	80.0	NA	5	DIFG	Neural	18.0	1:DECEASED	NA	LGr4	0.561115192	0.89	NA	Yes	Yes	K1	1	Male	Yes	Matched	Glioblastoma multiforme	NA	NA	NA	NA
lgggbm_tcga_pub	TCGA-08-0389	TCGA-08-0389-01	1.96	59.0	NA	IGC	NA	NA	Glioma	Diffuse Glioma	No chr 19/20 gain	Gain chr 7 & loss chr 10	NA	NA	NA	NA	G4	glioblastoma	No	No	Non-codel	IDHwt	NA	NA	WT	80.0	NA	NA	DIFG	Neural	15.3	1:DECEASED	NA	LGr1	0.151979726	0.88	NA	No	Yes	K1	1	Male	Yes	Matched	Glioblastoma multiforme	NA	NA	NA	NA
lgggbm_tcga_pub	TCGA-08-0390	TCGA-08-0390-01	1.96	69.0	NA	IGC	NA	NA	Glioma	Diffuse Glioma	No chr 19/20 gain	Gain chr 7 & loss chr 10	NA	NA	NA	NA	G4	glioblastoma	No	No	Non-codel	IDHwt	NA	NA	WT	60.0	NA	NA	DIFG	Mesenchymal	14.0	1:DECEASED	NA	LGr4	0.156500565	0.5	NA	No	Yes	K1	1	Male	Yes	Matched	Glioblastoma multiforme	NA	NA	NA	NA
lgggbm_tcga_pub	TCGA-08-0392	TCGA-08-0392-01	1.98	60.0	NA	IGC	NA	NA	Glioma	Diffuse Glioma	No chr 19/20 gain	Gain chr 7 & loss chr 10	NA	NA	NA	NA	G4	glioblastoma	No	No	Non-codel	IDHwt	NA	NA	WT	NA	NA	NA	DIFG	Mesenchymal	0.7	1:DECEASED	NA	LGr4	0.196879907	0.82	NA	No	Yes	K1	1	Male	Yes	Matched	Glioblastoma multiforme	NA	NA	NA	NA
lgggbm_tcga_pub	TCGA-08-0509	TCGA-08-0509-01	1.98	63.0	NA	IGC	NA	NA	Glioma	Diffuse Glioma	No chr 19/20 gain	Gain chr 7 & loss chr 10	NA	NA	NA	NA	G4	glioblastoma	No	No	Non-codel	NA	NA	NA	NA	60.0	NA	NA	DIFG	Mesenchymal	12.6	1:DECEASED	NA	LGr4	0.168880099	0.47	NA	No	No	NA	1	Male	Yes	Matched	Glioblastoma multiforme	NA	NA	NA	NA
lgggbm_tcga_pub	TCGA-08-0510	TCGA-08-0510-01	3.58	75.0	NA	IGC	NA	NA	Glioma	Diffuse Glioma	Gain chr 19/20	Gain chr 7 & loss chr 10	NA	NA	NA	NA	G4	glioblastoma	No	No	Non-codel	NA	NA	NA	NA	80.0	NA	NA	DIFG	Mesenchymal	4.3	1:DECEASED	NA	LGr4	0.527822574	0.52	NA	No	No	NA	1	Male	Yes	Matched	Glioblastoma multiforme	NA	NA	NA	NA
lgggbm_tcga_pub	TCGA-08-0511	TCGA-08-0511-01	NA	69.0	NA	IGC	NA	NA	Glioma	Diffuse Glioma	NA	NA	NA	NA	NA	NA	G4	glioblastoma	No	No	NA	NA	NA	NA	NA	80.0	NA	NA	DIFG	Classical	7.7	1:DECEASED	NA	LGr4	0.148517489	NA	NA	No	No	NA	1	Male	No	Matched	Glioblastoma multiforme	NA	NA	NA	NA
lgggbm_tcga_pub	TCGA-08-0512	TCGA-08-0512-01	1.8	48.0	NA	IGC	NA	NA	Glioma	Diffuse Glioma	No chr 19/20 gain	No combined CNA	NA	NA	NA	NA	G4	glioblastoma	No	No	Non-codel	NA	NA	NA	NA	100.0	NA	NA	DIFG	Mesenchymal	42.1	1:DECEASED	NA	LGr4	0.192857962	0.46	NA	No	No	NA	1	Male	Yes	Matched	Glioblastoma multiforme	NA	NA	NA	NA
lgggbm_tcga_pub	TCGA-08-0514	TCGA-08-0514-01	1.96	69.0	NA	IGC	NA	NA	Glioma	Diffuse Glioma	Gain chr 19/20	No combined CNA	NA	NA	NA	NA	G4	glioblastoma	No	No	Non-codel	NA	NA	NA	NA	40.0	NA	NA	DIFG	Classical	11.1	1:DECEASED	NA	LGr4	0.202472215	0.85	NA	No	No	NA	1	Female	Yes	Matched	Glioblastoma multiforme	NA	NA	NA	NA
lgggbm_tcga_pub	TCGA-08-0516	TCGA-08-0516-01	1.96	14.0	NA	IGC	NA	NA	Glioma	Diffuse Glioma	No chr 19/20 gain	No combined CNA	NA	NA	NA	NA	G4	glioblastoma	No	No	Non-codel	NA	NA	NA	NA	NA	NA	NA	DIFG	Classical	19.6	1:DECEASED	NA	LGr4	0.47929938	0.94	NA	No	No	NA	1	Male	Yes	Matched	Glioblastoma multiforme	NA	NA	NA	NA
lgggbm_tcga_pub	TCGA-08-0517	TCGA-08-0517-01	1.88	34.0	NA	IGC	NA	NA	Glioma	Diffuse Glioma	No chr 19/20 gain	No combined CNA	NA	NA	NA	NA	G4	glioblastoma	No	No	Non-codel	NA	NA	NA	NA	80.0	NA	NA	DIFG	G-CIMP	58.6	1:DECEASED	NA	LGr4	0.457128641	0.93	NA	No	No	NA	1	Female	Yes	Matched	Glioblastoma multiforme	NA	NA	NA	NA
lgggbm_tcga_pub	TCGA-08-0518	TCGA-08-0518-01	2.08	60.0	NA	IGC	NA	NA	Glioma	Diffuse Glioma	Gain chr 19/20	Gain chr 7 & loss chr 10	NA	NA	NA	NA	G4	glioblastoma	No	No	Non-codel	NA	NA	NA	NA	80.0	NA	NA	DIFG	Classical	19.3	1:DECEASED	NA	LGr4	0.184121542	0.95	NA	No	No	NA	1	Female	Yes	Matched	Glioblastoma multiforme	NA	NA	NA	NA
lgggbm_tcga_pub	TCGA-08-0520	TCGA-08-0520-01	1.88	70.0	NA	IGC	NA	NA	Glioma	Diffuse Glioma	No chr 19/20 gain	Gain chr 7 & loss chr 10	NA	NA	NA	NA	G4	glioblastoma	No	No	Non-codel	NA	NA	NA	NA	NA	NA	NA	DIFG	Neural	10.7	1:DECEASED	NA	LGr4	0.327383841	0.81	NA	No	No	NA	1	Male	Yes	Matched	Glioblastoma multiforme	NA	NA	NA	NA
lgggbm_tcga_pub	TCGA-08-0521	TCGA-08-0521-01	2	17.0	NA	IGC	NA	NA	Glioma	Diffuse Glioma	No chr 19/20 gain	No combined CNA	NA	NA	NA	NA	G4	glioblastoma	No	No	Non-codel	NA	NA	NA	NA	60.0	NA	NA	DIFG	Classical	4.8	1:DECEASED	NA	LGr4	0.046589895	0.89	NA	No	No	NA	1	Male	Yes	Matched	Glioblastoma multiforme	NA	NA	NA	NA
lgggbm_tcga_pub	TCGA-08-0522	TCGA-08-0522-01	NA	61.0	NA	IGC	NA	NA	Glioma	Diffuse Glioma	NA	NA	NA	NA	NA	NA	G4	glioblastoma	No	No	NA	NA	NA	NA	NA	80.0	NA	NA	DIFG	Mesenchymal	20.9	1:DECEASED	NA	LGr4	0.207668481	NA	NA	No	No	NA	1	Male	No	Matched	Glioblastoma multiforme	NA	NA	NA	NA
lgggbm_tcga_pub	TCGA-08-0524	TCGA-08-0524-01	2.11	17.0	NA	IGC	NA	NA	Glioma	Diffuse Glioma	No chr 19/20 gain	No combined CNA	NA	NA	NA	NA	G4	glioblastoma	No	No	Non-codel	NA	NA	NA	NA	80.0	NA	NA	DIFG	Proneural	7.3	1:DECEASED	NA	LGr1	0.12258477	0.95	NA	No	No	NA	1	Female	Yes	Matched	Glioblastoma multiforme	NA	NA	NA	NA
lgggbm_tcga_pub	TCGA-08-0525	TCGA-08-0525-01	1.88	52.0	NA	IGC	NA	NA	Glioma	Diffuse Glioma	No chr 19/20 gain	Gain chr 7 & loss chr 10	NA	NA	NA	NA	G4	glioblastoma	No	No	Non-codel	NA	NA	NA	NA	80.0	NA	NA	DIFG	Classical	16.0	1:DECEASED	NA	LGr4	0.336290479	0.84	NA	No	No	NA	1	Male	Yes	Matched	Glioblastoma multiforme	NA	NA	NA	NA
lgggbm_tcga_pub	TCGA-08-0529	TCGA-08-0529-01	2.09	56.0	NA	IGC	NA	NA	Glioma	Diffuse Glioma	Gain chr 19/20	Gain chr 7 & loss chr 10	NA	NA	NA	NA	G4	glioblastoma	No	No	Non-codel	NA	NA	NA	NA	80.0	NA	NA	DIFG	Classical	18.4	1:DECEASED	NA	LGr4	0.153048156	0.87	NA	No	No	NA	1	Female	Yes	Matched	Glioblastoma multiforme	NA	NA	NA	NA
lgggbm_tcga_pub	TCGA-08-0531	TCGA-08-0531-01	2.04	64.0	NA	IGC	NA	NA	Glioma	Diffuse Glioma	Gain chr 19/20	No combined CNA	NA	NA	NA	NA	G4	glioblastoma	No	No	Non-codel	NA	NA	NA	NA	80.0	NA	NA	DIFG	Classical	7.6	1:DECEASED	NA	LGr4	0.289670568	0.88	NA	No	No	NA	1	Male	Yes	Matched	Glioblastoma multiforme	NA	NA	NA	NA
lgggbm_tcga_pub	TCGA-12-0615	TCGA-12-0615-01	1.92	78.0	WT	IGC	NA	WT	Glioma	Diffuse Glioma	No chr 19/20 gain	No combined CNA	WT	NA	NA	NA	G4	glioblastoma	No	No	Non-codel	IDHwt	NA	NA	WT	60.0	NA	50	DIFG	Classical	15.3	1:DECEASED	NA	NA	0.322119041	0.83	NA	No	No	NA	1	Female	Yes	Matched	Glioblastoma multiforme	NA	NA	NA	NA
lgggbm_tcga_pub	TCGA-12-0616	TCGA-12-0616-01	1.9	36.0	WT	IGC	WT	WT	Glioma	Diffuse Glioma	No chr 19/20 gain	No combined CNA	WT	2518.1315	1852.6959	665.4355	G4	glioblastoma	No	No	Non-codel	IDHwt	NA	IDHwt-R3	WT	100.0	NA	25	DIFG	Proneural	14.7	1:DECEASED	NA	LGr1	0.182483735	0.88	NA	Yes	No	NA	1	Female	Yes	Matched	Glioblastoma multiforme	NA	NA	NA	NA
lgggbm_tcga_pub	TCGA-12-0618	TCGA-12-0618-01	2	49.0	WT	IGC	WT	WT	Glioma	Diffuse Glioma	No chr 19/20 gain	Gain chr 7 & loss chr 10	WT	806.9722	437.4202	369.552	G4	glioblastoma	No	No	Non-codel	IDHwt	NA	IDHwt-R3	WT	60.0	NA	31	DIFG	Proneural	13.0	1:DECEASED	NA	LGr1	0.168421176	0.96	NA	Yes	No	NA	1	Male	Yes	Matched	Glioblastoma multiforme	NA	NA	NA	NA
lgggbm_tcga_pub	TCGA-12-0619	TCGA-12-0619-01	1.91	60.0	WT	IGC	WT	WT	Glioma	Diffuse Glioma	No chr 19/20 gain	Gain chr 7 & loss chr 10	WT	4402.331	2673.784	1728.547	G4	glioblastoma	No	No	Non-codel	IDHwt	NA	IDHwt-R2	WT	80.0	NA	47	DIFG	Mesenchymal	34.9	1:DECEASED	NA	LGr4	0.507591755	0.8	NA	Yes	No	NA	1	Male	Yes	Matched	Glioblastoma multiforme	NA	NA	NA	NA
lgggbm_tcga_pub	TCGA-12-0620	TCGA-12-0620-01	1.94	57.0	NA	IGC	NA	NA	Glioma	Diffuse Glioma	No chr 19/20 gain	Gain chr 7 & loss chr 10	NA	NA	NA	NA	G4	glioblastoma	No	No	Non-codel	IDHwt	NA	NA	WT	100.0	NA	NA	DIFG	Mesenchymal	10.4	1:DECEASED	NA	LGr4	0.166341941	0.7	NA	No	No	NA	1	Male	Yes	Matched	Glioblastoma multiforme	NA	NA	NA	NA
lgggbm_tcga_pub	TCGA-12-0653	TCGA-12-0653-01	NA	NA	NA	IGC	NA	NA	Glioma	Diffuse Glioma	NA	NA	NA	NA	NA	NA	NA	NA	No	No	NA	NA	NA	NA	WT	NA	NA	NA	DIFG	NA	NA	NA	NA	NA	0.154255814	NA	NA	No	No	NA	1	NA	No	Matched	Glioblastoma multiforme	NA	NA	NA	NA
lgggbm_tcga_pub	TCGA-12-0654	TCGA-12-0654-01	1.99	48.0	NA	IGC	NA	NA	Glioma	Diffuse Glioma	No chr 19/20 gain	Gain chr 7 & loss chr 10	NA	NA	NA	NA	G4	glioblastoma	No	No	Non-codel	NA	NA	NA	NA	NA	NA	NA	DIFG	Mesenchymal	7.6	1:DECEASED	NA	LGr4	0.223673335	0.65	NA	No	No	NA	1	Female	Yes	Matched	Glioblastoma multiforme	NA	NA	NA	NA
lgggbm_tcga_pub	TCGA-12-0656	TCGA-12-0656-01	1.99	48.0	NA	IGC	NA	NA	Glioma	Diffuse Glioma	No chr 19/20 gain	Gain chr 7 & loss chr 10	NA	NA	NA	NA	G4	glioblastoma	No	No	Non-codel	IDHwt	NA	NA	WT	80.0	NA	NA	DIFG	Classical	94.7	1:DECEASED	NA	LGr4	0.174356785	0.68	NA	No	No	NA	1	Female	Yes	Matched	Glioblastoma multiforme	NA	NA	NA	NA
lgggbm_tcga_pub	TCGA-12-0657	TCGA-12-0657-01	2.03	69.0	NA	IGC	NA	NA	Glioma	Diffuse Glioma	No chr 19/20 gain	Gain chr 7 & loss chr 10	NA	NA	NA	NA	G4	glioblastoma	No	No	Non-codel	IDHwt	NA	NA	WT	NA	NA	NA	DIFG	Classical	0.1	1:DECEASED	NA	LGr4	0.143040216	0.86	NA	No	No	NA	1	Male	Yes	Matched	Glioblastoma multiforme	NA	NA	NA	NA
lgggbm_tcga_pub	TCGA-12-0662	TCGA-12-0662-01	2.01	51.0	NA	IGC	NA	NA	Glioma	Diffuse Glioma	No chr 19/20 gain	Gain chr 7 & loss chr 10	NA	NA	NA	NA	G4	glioblastoma	No	No	Non-codel	IDHwt	NA	NA	WT	80.0	NA	NA	DIFG	NA	38.1	1:DECEASED	NA	NA	0.249944659	0.7	NA	No	No	NA	1	Male	Yes	Matched	Glioblastoma multiforme	NA	NA	NA	NA
lgggbm_tcga_pub	TCGA-12-0670	TCGA-12-0670-01	2	60.0	NA	IGC	NA	NA	Glioma	Diffuse Glioma	Gain chr 19/20	Gain chr 7 & loss chr 10	NA	NA	NA	NA	G4	glioblastoma	Yes	No	Non-codel	IDHwt	IDHwt-K1	NA	WT	100.0	Methylated	NA	DIFG	Neural	26.0	1:DECEASED	LGm4	LGr4	0.202934445	0.89	NA	No	No	NA	1	Male	Yes	Matched	Glioblastoma multiforme	Classic-like	NA	NA	NA
lgggbm_tcga_pub	TCGA-12-0688	TCGA-12-0688-01	2.03	74.0	WT	IGC	NA	WT	Glioma	Diffuse Glioma	Gain chr 19/20	Gain chr 7 & loss chr 10	WT	NA	NA	NA	G4	glioblastoma	No	No	Non-codel	IDHwt	NA	NA	WT	100.0	NA	35	DIFG	Classical	26.6	1:DECEASED	NA	LGr4	0.14545233	0.81	NA	No	No	NA	1	Male	Yes	Matched	Glioblastoma multiforme	NA	NA	NA	NA
lgggbm_tcga_pub	TCGA-12-0691	TCGA-12-0691-01	2.01	63.0	NA	IGC	NA	NA	Glioma	Diffuse Glioma	No chr 19/20 gain	Gain chr 7 & loss chr 10	NA	NA	NA	NA	G4	glioblastoma	No	No	Non-codel	IDHwt	NA	NA	WT	100.0	NA	NA	DIFG	NA	12.1	1:DECEASED	NA	NA	0.387336709	0.82	NA	No	Yes	K1	1	Male	Yes	Matched	Glioblastoma multiforme	NA	NA	NA	NA
lgggbm_tcga_pub	TCGA-12-0692	TCGA-12-0692-01	2.01	75.0	WT	IGC	NA	WT	Glioma	Diffuse Glioma	No chr 19/20 gain	Gain chr 7 & loss chr 10	WT	NA	NA	NA	G4	glioblastoma	No	No	Non-codel	IDHwt	NA	NA	WT	60.0	NA	47	DIFG	Classical	3.6	1:DECEASED	NA	LGr4	0.189063194	0.88	NA	No	Yes	K1	1	Female	Yes	Matched	Glioblastoma multiforme	NA	NA	NA	NA
lgggbm_tcga_pub	TCGA-12-0703	TCGA-12-0703-01	2.04	46.0	NA	IGC	NA	NA	Glioma	Diffuse Glioma	Gain chr 19/20	Gain chr 7 & loss chr 10	NA	NA	NA	NA	G4	glioblastoma	No	No	Non-codel	NA	NA	NA	NA	80.0	NA	NA	DIFG	Classical	20.4	1:DECEASED	NA	LGr4	0.151055098	0.74	NA	No	No	NA	1	Male	Yes	Matched	Glioblastoma multiforme	NA	NA	NA	NA
lgggbm_tcga_pub	TCGA-12-0707	TCGA-12-0707-01	1.98	55.0	NA	IGC	NA	NA	Glioma	Diffuse Glioma	Gain chr 19/20	Gain chr 7 & loss chr 10	NA	NA	NA	NA	G4	glioblastoma	No	No	Non-codel	IDHwt	NA	NA	WT	NA	NA	NA	DIFG	Neural	28.4	1:DECEASED	NA	LGr4	0.211734694	0.81	NA	No	No	NA	1	Male	Yes	Matched	Glioblastoma multiforme	NA	NA	NA	NA
lgggbm_tcga_pub	TCGA-12-0769	TCGA-12-0769-01	1.99	52.0	NA	IGC	NA	NA	Glioma	Diffuse Glioma	No chr 19/20 gain	Gain chr 7 & loss chr 10	NA	NA	NA	NA	G4	glioblastoma	No	No	Non-codel	NA	NA	NA	NA	100.0	NA	NA	DIFG	NA	15.0	1:DECEASED	NA	NA	0.168386428	0.89	NA	No	No	NA	1	Male	Yes	Matched	Glioblastoma multiforme	NA	NA	NA	NA
lgggbm_tcga_pub	TCGA-12-0772	TCGA-12-0772-01	3.89	46.0	NA	IGC	NA	NA	Glioma	Diffuse Glioma	No chr 19/20 gain	Gain chr 7 & loss chr 10	NA	NA	NA	NA	G4	glioblastoma	No	No	Non-codel	NA	NA	NA	NA	80.0	NA	NA	DIFG	Mesenchymal	53.8	1:DECEASED	NA	LGr4	0.217360017	0.61	NA	No	No	NA	1	Male	Yes	Matched	Glioblastoma multiforme	NA	NA	NA	NA
lgggbm_tcga_pub	TCGA-12-0773	TCGA-12-0773-01	2.16	24.0	NA	IGC	NA	NA	Glioma	Diffuse Glioma	No chr 19/20 gain	No combined CNA	NA	NA	NA	NA	G4	glioblastoma	No	No	Non-codel	IDHwt	NA	NA	WT	100.0	NA	NA	DIFG	Neural	43.2	1:DECEASED	NA	LGr4	0.135431748	0.85	NA	No	No	NA	1	Male	Yes	Matched	Glioblastoma multiforme	NA	NA	NA	NA
lgggbm_tcga_pub	TCGA-12-0775	TCGA-12-0775-01	1.98	75.0	NA	IGC	NA	NA	Glioma	Diffuse Glioma	No chr 19/20 gain	Gain chr 7 & loss chr 10	NA	NA	NA	NA	G4	glioblastoma	No	No	Non-codel	IDHwt	NA	NA	WT	60.0	NA	NA	DIFG	Mesenchymal	7.6	1:DECEASED	NA	LGr4	0.140677769	0.44	NA	No	No	NA	1	Female	Yes	Matched	Glioblastoma multiforme	NA	NA	NA	NA
lgggbm_tcga_pub	TCGA-12-0776	TCGA-12-0776-01	1.87	52.0	NA	IGC	NA	NA	Glioma	Diffuse Glioma	No chr 19/20 gain	Gain chr 7 & loss chr 10	NA	NA	NA	NA	G4	glioblastoma	No	No	Non-codel	NA	NA	NA	NA	80.0	NA	NA	DIFG	Mesenchymal	9.7	1:DECEASED	NA	LGr4	0.306089874	0.5	NA	No	No	NA	1	Male	Yes	Matched	Glioblastoma multiforme	NA	NA	NA	NA
lgggbm_tcga_pub	TCGA-12-0778	TCGA-12-0778-01	2.21	53.0	NA	IGC	NA	NA	Glioma	Diffuse Glioma	No chr 19/20 gain	Gain chr 7 & loss chr 10	NA	NA	NA	NA	G4	glioblastoma	No	No	Non-codel	IDHwt	NA	NA	WT	80.0	NA	NA	DIFG	Mesenchymal	14.9	1:DECEASED	NA	LGr4	0.356585944	0.64	NA	No	No	NA	1	Male	Yes	Matched	Glioblastoma multiforme	NA	NA	NA	NA
lgggbm_tcga_pub	TCGA-12-0780	TCGA-12-0780-01	2.01	51.0	NA	IGC	NA	NA	Glioma	Diffuse Glioma	Gain chr 19/20	Gain chr 7 & loss chr 10	NA	NA	NA	NA	G4	glioblastoma	No	No	Non-codel	NA	NA	NA	NA	80.0	NA	NA	DIFG	Classical	14.9	1:DECEASED	NA	LGr4	0.183870962	0.82	NA	No	No	NA	1	Female	Yes	Matched	Glioblastoma multiforme	NA	NA	NA	NA
lgggbm_tcga_pub	TCGA-12-0818	TCGA-12-0818-01	2.08	45.0	NA	IGC	NA	NA	Glioma	Diffuse Glioma	No chr 19/20 gain	No combined CNA	NA	NA	NA	NA	G4	glioblastoma	Yes	No	Non-codel	IDHmut-non-codel	IDHmut-K2	NA	Mutant	NA	Methylated	NA	DIFG	G-CIMP	91.7	1:DECEASED	LGm2	LGr3	0.223081131	0.91	NA	No	No	NA	1	Female	Yes	Matched	Glioblastoma multiforme	G-CIMP-high	NA	NA	NA
lgggbm_tcga_pub	TCGA-12-0819	TCGA-12-0819-01	6.12	49.0	NA	IGC	NA	NA	Glioma	Diffuse Glioma	Gain chr 19/20	Gain chr 7 & loss chr 10	NA	NA	NA	NA	G4	glioblastoma	Yes	No	Non-codel	IDHwt	IDHwt-K2	NA	WT	60.0	Methylated	NA	DIFG	Classical	24.8	1:DECEASED	LGm5	LGr4	0.286425102	0.49	NA	No	No	NA	1	Female	Yes	Matched	Glioblastoma multiforme	Mesenchymal-like	NA	NA	NA
lgggbm_tcga_pub	TCGA-12-0820	TCGA-12-0820-01	2.02	40.0	NA	IGC	NA	NA	Glioma	Diffuse Glioma	No chr 19/20 gain	Gain chr 7 & loss chr 10	NA	NA	NA	NA	G4	glioblastoma	Yes	No	Non-codel	IDHwt	IDHwt-K2	NA	WT	100.0	Unmethylated	NA	DIFG	Classical	18.5	1:DECEASED	LGm5	LGr1	0.152609674	0.88	NA	No	No	NA	1	Male	Yes	Matched	Glioblastoma multiforme	Mesenchymal-like	NA	NA	NA
lgggbm_tcga_pub	TCGA-12-0821	TCGA-12-0821-01	1.89	62.0	WT	IGC	WT	WT	Glioma	Diffuse Glioma	No chr 19/20 gain	Gain chr 7 & loss chr 10	WT	1736.8018	995.2589	741.5429	G4	glioblastoma	Yes	No	Non-codel	IDHwt	IDHwt-K3	IDHwt-R3	WT	60.0	Unmethylated	45	DIFG	Neural	10.6	1:DECEASED	LGm6	LGr4	0.382560133	0.9	NA	Yes	No	NA	1	Male	Yes	Matched	Glioblastoma multiforme	LGm6-GBM	NA	NA	NA
lgggbm_tcga_pub	TCGA-12-0822	TCGA-12-0822-01	2.05	46.0	NA	IGC	NA	NA	Glioma	Diffuse Glioma	No chr 19/20 gain	Gain chr 7 & loss chr 10	NA	NA	NA	NA	G4	glioblastoma	Yes	No	Non-codel	IDHwt	IDHwt-K3	NA	WT	80.0	Methylated	NA	DIFG	Neural	23.5	1:DECEASED	LGm6	LGr4	0.224374945	0.49	NA	No	No	NA	1	Male	Yes	Matched	Glioblastoma multiforme	LGm6-GBM	NA	NA	NA
lgggbm_tcga_pub	TCGA-12-0826	TCGA-12-0826-01	4.71	38.0	NA	IGC	NA	NA	Glioma	Diffuse Glioma	No chr 19/20 gain	Gain chr 7 & loss chr 10	NA	NA	NA	NA	G4	glioblastoma	Yes	No	Non-codel	IDHwt	IDHwt-K3	NA	WT	NA	Unmethylated	NA	DIFG	Neural	27.8	1:DECEASED	LGm6	LGr4	0.351100495	0.5	NA	No	No	NA	1	Female	Yes	Matched	Glioblastoma multiforme	LGm6-GBM	NA	NA	NA
lgggbm_tcga_pub	TCGA-12-0827	TCGA-12-0827-01	5.48	38.0	NA	IGC	NA	NA	Glioma	Diffuse Glioma	No chr 19/20 gain	No combined CNA	NA	NA	NA	NA	G4	glioblastoma	Yes	No	Non-codel	IDHmut-non-codel	IDHmut-K1	NA	Mutant	100.0	Methylated	NA	DIFG	Mesenchymal	38.7	1:DECEASED	LGm1	LGr4	0.32811468	0.59	NA	No	No	NA	1	Female	Yes	Matched	Glioblastoma multiforme	G-CIMP-low	NA	NA	NA
lgggbm_tcga_pub	TCGA-12-0828	TCGA-12-0828-01	2.01	57.0	NA	IGC	NA	NA	Glioma	Diffuse Glioma	No chr 19/20 gain	Gain chr 7 & loss chr 10	NA	NA	NA	NA	G4	glioblastoma	Yes	No	Non-codel	IDHwt	IDHwt-K2	NA	WT	60.0	Unmethylated	NA	DIFG	Neural	8.9	1:DECEASED	LGm5	LGr4	0.105779699	0.78	NA	No	No	NA	1	Male	Yes	Matched	Glioblastoma multiforme	Mesenchymal-like	NA	NA	NA
lgggbm_tcga_pub	TCGA-12-0829	TCGA-12-0829-01	2.05	75.0	NA	IGC	NA	NA	Glioma	Diffuse Glioma	Gain chr 19/20	Gain chr 7 & loss chr 10	NA	NA	NA	NA	G4	glioblastoma	Yes	No	Non-codel	IDHwt	IDHwt-K2	NA	WT	80.0	Methylated	NA	DIFG	Mesenchymal	20.6	1:DECEASED	LGm5	LGr4	0.187500633	0.41	NA	No	No	NA	1	Male	Yes	Matched	Glioblastoma multiforme	Mesenchymal-like	NA	NA	NA
lgggbm_tcga_pub	TCGA-12-1088	TCGA-12-1088-01	2.01	53.0	NA	IGC	NA	NA	Glioma	Diffuse Glioma	No chr 19/20 gain	Gain chr 7 & loss chr 10	NA	NA	NA	NA	G4	glioblastoma	Yes	No	Non-codel	IDHwt	IDHwt-K3	NA	WT	80.0	Unmethylated	NA	DIFG	Mesenchymal	127.5	1:DECEASED	LGm6	LGr4	0.306672054	0.69	NA	No	No	NA	1	Female	Yes	Matched	Glioblastoma multiforme	LGm6-GBM	NA	NA	NA
lgggbm_tcga_pub	TCGA-12-1089	TCGA-12-1089-01	1.96	64.0	NA	IGC	NA	NA	Glioma	Diffuse Glioma	No chr 19/20 gain	No combined CNA	NA	NA	NA	NA	G4	glioblastoma	Yes	No	Non-codel	IDHwt	IDHwt-K2	NA	WT	NA	Unmethylated	NA	DIFG	Neural	5.8	1:DECEASED	LGm5	LGr4	0.14096923	0.76	NA	No	No	NA	1	Male	Yes	Matched	Glioblastoma multiforme	Mesenchymal-like	NA	NA	NA
lgggbm_tcga_pub	TCGA-12-1090	TCGA-12-1090-01	2.17	58.0	NA	IGC	NA	NA	Glioma	Diffuse Glioma	No chr 19/20 gain	No combined CNA	NA	NA	NA	NA	G4	glioblastoma	Yes	No	Non-codel	NA	NA	NA	NA	60.0	Methylated	NA	DIFG	Mesenchymal	7.6	1:DECEASED	LGm5	LGr4	0.091157962	0.9	NA	No	No	NA	1	Male	Yes	Matched	Glioblastoma multiforme	NA	NA	NA	NA
lgggbm_tcga_pub	TCGA-12-1091	TCGA-12-1091-01	1.85	10.0	NA	IGC	NA	NA	Glioma	Diffuse Glioma	No chr 19/20 gain	No combined CNA	NA	NA	NA	NA	G4	glioblastoma	Yes	No	Non-codel	NA	NA	NA	NA	80.0	Methylated	NA	DIFG	Classical	33.2	1:DECEASED	LGm5	LGr4	0.643113253	0.93	NA	No	No	NA	1	Female	Yes	Matched	Glioblastoma multiforme	NA	NA	NA	NA
lgggbm_tcga_pub	TCGA-12-1092	TCGA-12-1092-01	3.99	58.0	NA	IGC	NA	NA	Glioma	Diffuse Glioma	No chr 19/20 gain	No combined CNA	NA	NA	NA	NA	G4	glioblastoma	Yes	No	Non-codel	IDHwt	IDHwt-K2	NA	WT	80.0	Methylated	NA	DIFG	Mesenchymal	21.7	1:DECEASED	LGm5	LGr4	0.278704666	0.49	NA	No	No	NA	1	Male	Yes	Matched	Glioblastoma multiforme	Mesenchymal-like	NA	NA	NA
lgggbm_tcga_pub	TCGA-12-1093	TCGA-12-1093-01	1.92	66.0	NA	IGC	NA	NA	Glioma	Diffuse Glioma	No chr 19/20 gain	Gain chr 7 & loss chr 10	NA	NA	NA	NA	G4	glioblastoma	Yes	No	Non-codel	IDHwt	IDHwt-K2	NA	WT	80.0	Unmethylated	NA	DIFG	Mesenchymal	16.0	1:DECEASED	LGm5	LGr4	0.256797853	0.4	NA	No	No	NA	1	Female	Yes	Matched	Glioblastoma multiforme	Mesenchymal-like	NA	NA	NA
lgggbm_tcga_pub	TCGA-12-1094	TCGA-12-1094-01	2	56.0	NA	IGC	NA	NA	Glioma	Diffuse Glioma	Gain chr 19/20	Gain chr 7 & loss chr 10	NA	NA	NA	NA	G4	glioblastoma	Yes	No	Non-codel	NA	NA	NA	NA	100.0	Unmethylated	NA	DIFG	Classical	12.2	1:DECEASED	LGm5	LGr4	0.180554552	0.78	NA	No	No	NA	1	Male	Yes	Matched	Glioblastoma multiforme	NA	NA	NA	NA
lgggbm_tcga_pub	TCGA-12-1095	TCGA-12-1095-01	1.95	65.0	NA	IGC	NA	NA	Glioma	Diffuse Glioma	No chr 19/20 gain	Gain chr 7 & loss chr 10	NA	NA	NA	NA	G4	glioblastoma	Yes	No	Non-codel	NA	NA	NA	NA	100.0	Unmethylated	NA	DIFG	Mesenchymal	15.8	1:DECEASED	LGm5	LGr4	0.172858619	0.64	NA	No	No	NA	1	Female	Yes	Matched	Glioblastoma multiforme	NA	NA	NA	NA
lgggbm_tcga_pub	TCGA-12-1096	TCGA-12-1096-01	2.04	55.0	NA	IGC	NA	NA	Glioma	Diffuse Glioma	No chr 19/20 gain	Gain chr 7 & loss chr 10	NA	NA	NA	NA	G4	glioblastoma	Yes	No	Non-codel	NA	NA	NA	NA	80.0	Unmethylated	NA	DIFG	Mesenchymal	9.1	1:DECEASED	LGm5	LGr4	0.220838059	0.48	NA	No	No	NA	1	Male	Yes	Matched	Glioblastoma multiforme	NA	NA	NA	NA
lgggbm_tcga_pub	TCGA-12-1097	TCGA-12-1097-01	1.92	61.0	NA	IGC	NA	NA	Glioma	Diffuse Glioma	No chr 19/20 gain	Gain chr 7 & loss chr 10	NA	NA	NA	NA	G4	glioblastoma	Yes	No	Non-codel	NA	NA	NA	NA	100.0	Unmethylated	NA	DIFG	Neural	14.5	1:DECEASED	LGm5	LGr4	0.18379003	0.78	NA	No	No	NA	1	Male	Yes	Matched	Glioblastoma multiforme	NA	NA	NA	NA
lgggbm_tcga_pub	TCGA-12-1098	TCGA-12-1098-01	2.1	75.0	NA	IGC	NA	NA	Glioma	Diffuse Glioma	No chr 19/20 gain	No combined CNA	NA	NA	NA	NA	G4	glioblastoma	Yes	No	Non-codel	NA	NA	NA	NA	60.0	Unmethylated	NA	DIFG	Classical	4.0	1:DECEASED	LGm4	LGr4	0.281655333	0.85	NA	No	No	NA	1	Female	Yes	Matched	Glioblastoma multiforme	NA	NA	NA	NA
lgggbm_tcga_pub	TCGA-12-1099	TCGA-12-1099-01	3.86	68.0	NA	IGC	NA	NA	Glioma	Diffuse Glioma	No chr 19/20 gain	No combined CNA	NA	NA	NA	NA	G4	glioblastoma	Yes	No	Non-codel	NA	NA	NA	NA	80.0	Unmethylated	NA	DIFG	Proneural	4.1	1:DECEASED	LGm5	LGr1	0.550375789	0.77	NA	No	No	NA	1	Female	Yes	Matched	Glioblastoma multiforme	NA	NA	NA	NA
lgggbm_tcga_pub	TCGA-12-1597	TCGA-12-1597-01	NA	62.0	WT	IGC	WT	WT	Glioma	Diffuse Glioma	NA	NA	WT	2479.684	1341.873	1137.811	G4	glioblastoma	Yes	No	NA	NA	IDHwt-K1	IDHwt-R3	WT	80.0	Unmethylated	40	DIFG	Proneural	22.2	1:DECEASED	LGm4	LGr1	0.220611869	NA	NA	Yes	Yes	K1	1	Female	No	Matched	Glioblastoma multiforme	Classic-like	NA	NA	NA
lgggbm_tcga_pub	TCGA-12-1598	TCGA-12-1598-01	1.96	75.0	NA	IGC	NA	NA	Glioma	Diffuse Glioma	No chr 19/20 gain	Gain chr 7 & loss chr 10	NA	NA	NA	NA	G4	glioblastoma	Yes	No	Non-codel	IDHwt	IDHwt-K1	NA	WT	NA	Methylated	NA	DIFG	Neural	15.6	1:DECEASED	LGm4	LGr1	0.586633002	0.91	NA	No	Yes	K1	1	Female	Yes	Matched	Glioblastoma multiforme	Classic-like	NA	NA	NA
lgggbm_tcga_pub	TCGA-12-1599	TCGA-12-1599-01	2.01	47.0	NA	IGC	NA	NA	Glioma	Diffuse Glioma	No chr 19/20 gain	Gain chr 7 & loss chr 10	NA	NA	NA	NA	G4	glioblastoma	Yes	No	Non-codel	IDHwt	IDHwt-K2	NA	WT	80.0	Methylated	NA	DIFG	Neural	25.7	1:DECEASED	LGm5	LGr4	0.137387117	0.71	NA	No	Yes	K1	1	Female	Yes	Matched	Glioblastoma multiforme	Mesenchymal-like	NA	NA	NA
lgggbm_tcga_pub	TCGA-12-1600	TCGA-12-1600-01	2	86.0	NA	IGC	NA	NA	Glioma	Diffuse Glioma	Gain chr 19/20	Gain chr 7 & loss chr 10	NA	NA	NA	NA	G4	glioblastoma	Yes	No	Non-codel	IDHwt	IDHwt-K1	NA	WT	80.0	Unmethylated	NA	DIFG	Classical	14.7	1:DECEASED	LGm4	LGr4	0.262568428	0.9	NA	No	No	NA	1	Male	Yes	Matched	Glioblastoma multiforme	Classic-like	NA	NA	NA
lgggbm_tcga_pub	TCGA-12-1601	TCGA-12-1601-01	NA	NA	NA	IGC	NA	NA	Glioma	Diffuse Glioma	NA	NA	NA	NA	NA	NA	NA	NA	Yes	No	NA	NA	IDHwt-K2	NA	WT	NA	Unmethylated	NA	DIFG	NA	NA	NA	LGm5	NA	0.11538992	NA	NA	No	No	NA	1	NA	No	Matched	Glioblastoma multiforme	Mesenchymal-like	NA	NA	NA
lgggbm_tcga_pub	TCGA-12-1602	TCGA-12-1602-01	3.21	58.0	NA	IGC	NA	NA	Glioma	Diffuse Glioma	No chr 19/20 gain	Gain chr 7 & loss chr 10	NA	NA	NA	NA	G4	glioblastoma	Yes	No	Non-codel	IDHwt	IDHwt-K2	NA	WT	60.0	Methylated	NA	DIFG	Proneural	6.8	1:DECEASED	LGm5	LGr1	0.599429317	0.81	NA	No	No	NA	1	Male	Yes	Matched	Glioblastoma multiforme	Mesenchymal-like	NA	NA	NA
lgggbm_tcga_pub	TCGA-12-3644	TCGA-12-3644-01	1.98	47.0	NA	IGC	NA	NA	Glioma	Diffuse Glioma	No chr 19/20 gain	Gain chr 7 & loss chr 10	NA	NA	NA	NA	G4	glioblastoma	Yes	No	Non-codel	IDHwt	IDHwt-K2	NA	WT	60.0	Methylated	NA	DIFG	Neural	59.7	1:DECEASED	LGm5	LGr1	0.25883302	0.84	NA	No	No	NA	1	Female	Yes	Matched	Glioblastoma multiforme	Mesenchymal-like	NA	NA	NA
lgggbm_tcga_pub	TCGA-12-3646	TCGA-12-3646-01	1.88	59.0	NA	IGC	NA	NA	Glioma	Diffuse Glioma	No chr 19/20 gain	Gain chr 7 & loss chr 10	NA	NA	NA	NA	G4	glioblastoma	Yes	No	Non-codel	IDHwt	IDHwt-K1	NA	WT	80.0	Methylated	NA	DIFG	Proneural	44.0	1:DECEASED	LGm4	LGr1	0.683609195	0.96	NA	No	Yes	K1	1	Female	Yes	Matched	Glioblastoma multiforme	Classic-like	NA	NA	NA
lgggbm_tcga_pub	TCGA-12-3648	TCGA-12-3648-01	2.04	61.0	NA	IGC	NA	NA	Glioma	Diffuse Glioma	Gain chr 19/20	Gain chr 7 & loss chr 10	NA	NA	NA	NA	G4	glioblastoma	Yes	No	Non-codel	IDHwt	IDHwt-K1	NA	WT	80.0	Methylated	NA	DIFG	Classical	26.9	1:DECEASED	LGm4	LGr4	0.160233933	0.94	NA	No	No	NA	1	Female	Yes	Matched	Glioblastoma multiforme	Classic-like	NA	NA	NA
lgggbm_tcga_pub	TCGA-12-3649	TCGA-12-3649-01	1.99	76.0	WT	IGC	NA	WT	Glioma	Diffuse Glioma	Gain chr 19/20	Gain chr 7 & loss chr 10	WT	NA	NA	NA	G4	glioblastoma	Yes	No	Non-codel	IDHwt	IDHwt-K1	NA	WT	80.0	Unmethylated	69	DIFG	Neural	15.2	1:DECEASED	LGm4	LGr4	0.175754301	0.77	NA	No	Yes	K1	1	Male	Yes	Matched	Glioblastoma multiforme	Classic-like	NA	NA	NA
lgggbm_tcga_pub	TCGA-12-3650	TCGA-12-3650-01	2.02	46.0	WT	IGC	WT	WT	Glioma	Diffuse Glioma	No chr 19/20 gain	Gain chr 7 & loss chr 10	WT	2205.0534	1524.422	680.6315	G4	glioblastoma	Yes	No	Non-codel	IDHwt	IDHwt-K1	IDHwt-R3	WT	80.0	Unmethylated	41	DIFG	Proneural	10.9	1:DECEASED	LGm4	LGr1	0.129701282	0.88	NA	Yes	Yes	K1	1	Male	Yes	Matched	Glioblastoma multiforme	Classic-like	NA	NA	NA
lgggbm_tcga_pub	TCGA-12-3651	TCGA-12-3651-01	1.93	77.0	NA	IGC	NA	NA	Glioma	Diffuse Glioma	No chr 19/20 gain	Gain chr 7 & loss chr 10	NA	NA	NA	NA	G4	glioblastoma	Yes	No	Non-codel	IDHwt	IDHwt-K2	NA	WT	80.0	Methylated	NA	DIFG	Neural	12.7	1:DECEASED	LGm5	LGr1	0.206631609	0.67	NA	No	Yes	K1	1	Male	Yes	Matched	Glioblastoma multiforme	Mesenchymal-like	NA	NA	NA
lgggbm_tcga_pub	TCGA-12-3652	TCGA-12-3652-01	1.94	60.0	WT	IGC	WT	WT	Glioma	Diffuse Glioma	Gain chr 19/20	No combined CNA	WT	1421.9455	1177.3104	244.6351	G4	glioblastoma	Yes	No	Non-codel	IDHwt	IDHwt-K1	IDHwt-R1	WT	80.0	Unmethylated	47	DIFG	Classical	34.9	1:DECEASED	LGm5	LGr4	0.17497295	0.92	NA	Yes	Yes	K1	1	Male	Yes	Matched	Glioblastoma multiforme	Classic-like	NA	NA	NA
lgggbm_tcga_pub	TCGA-12-3653	TCGA-12-3653-01	3.44	34.0	WT	IGC	WT	WT	Glioma	Diffuse Glioma	No chr 19/20 gain	Gain chr 7 & loss chr 10	WT	2747.3444	2131.5248	615.8196	G4	glioblastoma	Yes	No	Non-codel	IDHwt	IDHwt-K2	IDHwt-R1	WT	80.0	Unmethylated	23	DIFG	Classical	14.5	1:DECEASED	LGm5	LGr4	0.947695708	0.92	NA	Yes	Yes	K1	1	Female	Yes	Matched	Glioblastoma multiforme	Mesenchymal-like	NA	NA	NA
lgggbm_tcga_pub	TCGA-12-5295	TCGA-12-5295-01	1.91	60.0	WT	IGC	WT	WT	Glioma	Diffuse Glioma	No chr 19/20 gain	Gain chr 7 & loss chr 10	WT	3784.305	2738.576	1045.729	G4	glioblastoma	No	Yes	Non-codel	IDHwt	IDHwt-K1	IDHwt-R1	WT	NA	Methylated	58	DIFG	Neural	14.9	1:DECEASED	LGm4	LGr4	0.246806056	0.74	RTK II 'Classic'	Yes	Yes	K1	1	Female	Yes	Matched	Glioblastoma multiforme	Classic-like	NA	NA	NA
lgggbm_tcga_pub	TCGA-12-5299	TCGA-12-5299-01	2.05	56.0	WT	IGC	WT	WT	Glioma	Diffuse Glioma	No chr 19/20 gain	Gain chr 7 & loss chr 10	WT	3184.067	1977.777	1206.29	G4	glioblastoma	No	Yes	Non-codel	IDHwt	IDHwt-K2	IDHwt-R2	WT	80.0	Unmethylated	28	DIFG	Classical	3.2	1:DECEASED	LGm5	LGr4	0.163054098	0.91	RTK II 'Classic'	Yes	No	NA	1	Female	Yes	Matched	Glioblastoma multiforme	Mesenchymal-like	NA	NA	NA
lgggbm_tcga_pub	TCGA-12-5301	TCGA-12-5301-01	1.96	59.0	WT	IGC	NA	WT	Glioma	Diffuse Glioma	No chr 19/20 gain	Gain chr 7 & loss chr 10	WT	NA	NA	NA	G4	glioblastoma	No	Yes	Non-codel	IDHwt	IDHwt-K2	NA	WT	80.0	Methylated	51	DIFG	Neural	2.0	1:DECEASED	LGm5	LGr4	0.148013444	0.87	RTK II 'Classic'	No	Yes	K1	1	Male	Yes	Matched	Glioblastoma multiforme	Mesenchymal-like	NA	NA	NA
lgggbm_tcga_pub	TCGA-14-0736	TCGA-14-0736-01	3.52	49.0	NA	IGC	NA	NA	Glioma	Diffuse Glioma	No chr 19/20 gain	Gain chr 7 & loss chr 10	NA	NA	NA	NA	G4	glioblastoma	Yes	No	Non-codel	NA	NA	NA	NA	100.0	Unmethylated	NA	DIFG	Mesenchymal	15.1	1:DECEASED	LGm6	LGr4	0.606172801	0.57	NA	No	No	NA	1	Male	Yes	Matched	Glioblastoma multiforme	NA	NA	NA	NA
lgggbm_tcga_pub	TCGA-14-0740	TCGA-14-0740-01	3.6	70.0	WT	IGC	NA	WT	Glioma	Diffuse Glioma	No chr 19/20 gain	No combined CNA	WT	NA	NA	NA	G4	glioblastoma	No	Yes	Non-codel	IDHwt	IDHwt-K3	NA	WT	60.0	Methylated	34	DIFG	NA	12.0	1:DECEASED	LGm6	NA	0.841697659	0.89	RTK I 'PDGFRA'	No	No	NA	1	Male	Yes	Matched	Glioblastoma multiforme	LGm6-GBM	NA	NA	NA
lgggbm_tcga_pub	TCGA-14-0781	TCGA-14-0781-01	2.06	49.0	WT	IGC	WT	WT	Glioma	Diffuse Glioma	No chr 19/20 gain	No combined CNA	WT	4858.139	2518.752	2339.387	G4	glioblastoma	No	Yes	Non-codel	IDHwt	IDHwt-K2	IDHwt-R2	WT	NA	Unmethylated	19	DIFG	Mesenchymal	1.0	1:DECEASED	LGm5	LGr4	0.102132073	0.22	Mesenchymal	Yes	No	NA	1	Male	Yes	Matched	Glioblastoma multiforme	Mesenchymal-like	NA	NA	NA
lgggbm_tcga_pub	TCGA-14-0783	TCGA-14-0783-01	5.96	36.0	NA	IGC	NA	NA	Glioma	Diffuse Glioma	No chr 19/20 gain	Gain chr 7 & loss chr 10	NA	NA	NA	NA	G4	glioblastoma	Yes	No	Non-codel	NA	NA	NA	NA	80.0	Methylated	NA	DIFG	Mesenchymal	6.2	1:DECEASED	LGm4	LGr4	0.35520517	0.68	NA	No	No	NA	1	Female	Yes	Matched	Glioblastoma multiforme	NA	NA	NA	NA
lgggbm_tcga_pub	TCGA-14-0786	TCGA-14-0786-01	2.01	50.0	WT	IGC	NA	WT	Glioma	Diffuse Glioma	No chr 19/20 gain	Gain chr 7 & loss chr 10	WT	NA	NA	NA	G4	glioblastoma	Yes	No	Non-codel	IDHwt	IDHwt-K1	NA	WT	80.0	Methylated	27	DIFG	Classical	23.0	1:DECEASED	LGm4	LGr4	0.143413771	0.9	NA	No	No	NA	1	Female	Yes	Matched	Glioblastoma multiforme	Classic-like	6.5938	3.0463	NA
lgggbm_tcga_pub	TCGA-14-0787	TCGA-14-0787-01	1.95	69.0	WT	IGC	WT	WT	Glioma	Diffuse Glioma	No chr 19/20 gain	Gain chr 7 & loss chr 10	WT	2792.988	1999.7309	793.2571	G4	glioblastoma	Yes	No	Non-codel	IDHwt	IDHwt-K1	IDHwt-R1	WT	60.0	Methylated	25	DIFG	Classical	2.2	1:DECEASED	LGm4	LGr4	0.203901133	0.85	NA	Yes	No	NA	1	Male	Yes	Matched	Glioblastoma multiforme	Classic-like	NA	NA	NA
lgggbm_tcga_pub	TCGA-14-0789	TCGA-14-0789-01	2.03	54.0	WT	IGC	WT	WT	Glioma	Diffuse Glioma	No chr 19/20 gain	Gain chr 7 & loss chr 10	WT	4954.241	2977.316	1976.925	G4	glioblastoma	Yes	No	Non-codel	IDHwt	IDHwt-K1	IDHwt-R2	WT	40.0	Methylated	54	DIFG	Mesenchymal	11.2	1:DECEASED	LGm5	LGr4	0.126184229	0.56	NA	Yes	No	NA	1	Male	Yes	Matched	Glioblastoma multiforme	Classic-like	NA	NA	NA
lgggbm_tcga_pub	TCGA-14-0790	TCGA-14-0790-01	2.03	64.0	WT	IGC	WT	WT	Glioma	Diffuse Glioma	No chr 19/20 gain	Gain chr 7 & loss chr 10	WT	1220.0818	773.5505	446.5312	G4	glioblastoma	Yes	No	Non-codel	IDHwt	IDHwt-K1	IDHwt-R1	WT	60.0	Methylated	49	DIFG	Classical	13.8	1:DECEASED	LGm4	LGr4	0.172084782	0.93	NA	Yes	No	NA	1	Female	Yes	Matched	Glioblastoma multiforme	Classic-like	NA	NA	NA
lgggbm_tcga_pub	TCGA-14-0812	TCGA-14-0812-01	1.92	65.0	NA	IGC	NA	NA	Glioma	Diffuse Glioma	No chr 19/20 gain	Gain chr 7 & loss chr 10	NA	NA	NA	NA	G4	glioblastoma	Yes	No	Non-codel	IDHwt	IDHwt-K1	NA	WT	40.0	Methylated	NA	DIFG	Neural	3.3	1:DECEASED	LGm4	LGr4	0.16729891	0.67	NA	No	No	NA	1	Male	Yes	Matched	Glioblastoma multiforme	Classic-like	NA	NA	NA
lgggbm_tcga_pub	TCGA-14-0813	TCGA-14-0813-01	2	78.0	WT	IGC	NA	WT	Glioma	Diffuse Glioma	No chr 19/20 gain	Gain chr 7 & loss chr 10	WT	NA	NA	NA	G4	glioblastoma	Yes	No	Non-codel	IDHwt	IDHwt-K2	NA	WT	60.0	Methylated	65	DIFG	Proneural	1.3	1:DECEASED	LGm5	LGr4	0.305402102	0.78	NA	No	Yes	K1	1	Male	Yes	Matched	Glioblastoma multiforme	Mesenchymal-like	NA	NA	NA
lgggbm_tcga_pub	TCGA-14-0817	TCGA-14-0817-01	NA	69.0	WT	IGC	WT	WT	Glioma	Diffuse Glioma	No chr 19/20 gain	Gain chr 7 & loss chr 10	WT	5140.777	3176.644	1964.133	G4	glioblastoma	Yes	No	Non-codel	IDHwt	IDHwt-K1	IDHwt-R2	WT	60.0	Unmethylated	54	DIFG	Neural	5.4	1:DECEASED	LGm4	LGr4	0.477485331	NA	NA	Yes	No	NA	1	Female	Yes	Matched	Glioblastoma multiforme	Classic-like	NA	NA	NA
lgggbm_tcga_pub	TCGA-14-0862	TCGA-14-0862-01	1.72	60.0	WT	IGC	NA	WT	Glioma	Diffuse Glioma	No chr 19/20 gain	No combined CNA	WT	NA	NA	NA	G4	glioblastoma	No	Yes	Non-codel	IDHwt	IDHwt-K1	NA	WT	40.0	Methylated	31	DIFG	NA	2.9	1:DECEASED	LGm4	NA	0.703918944	0.68	RTK II 'Classic'	No	Yes	K1	1	Male	Yes	Matched	Glioblastoma multiforme	Classic-like	NA	NA	NA
lgggbm_tcga_pub	TCGA-14-0865	TCGA-14-0865-01	1.87	67.0	NA	IGC	NA	NA	Glioma	Diffuse Glioma	No chr 19/20 gain	No combined CNA	NA	NA	NA	NA	G4	glioblastoma	Yes	No	Non-codel	IDHwt	IDHwt-K2	NA	WT	60.0	Methylated	NA	DIFG	Proneural	16.5	1:DECEASED	LGm5	LGr1	0.869239921	0.95	NA	No	No	NA	1	Male	Yes	Matched	Glioblastoma multiforme	Mesenchymal-like	NA	NA	NA
lgggbm_tcga_pub	TCGA-14-0866	TCGA-14-0866-01	2.04	55.0	NA	IGC	NA	NA	Glioma	Diffuse Glioma	Gain chr 19/20	Gain chr 7 & loss chr 10	NA	NA	NA	NA	G4	glioblastoma	Yes	No	Non-codel	NA	NA	NA	NA	80.0	Methylated	NA	DIFG	Neural	26.3	1:DECEASED	LGm4	LGr4	0.146840987	0.76	NA	No	No	NA	1	Male	Yes	Matched	Glioblastoma multiforme	NA	NA	NA	NA
lgggbm_tcga_pub	TCGA-14-0867	TCGA-14-0867-01	5.82	67.0	NA	IGC	NA	NA	Glioma	Diffuse Glioma	No chr 19/20 gain	Gain chr 7 & loss chr 10	NA	NA	NA	NA	G4	glioblastoma	Yes	No	Non-codel	IDHwt	IDHwt-K2	NA	WT	60.0	Methylated	NA	DIFG	Mesenchymal	2.0	1:DECEASED	LGm5	LGr4	0.496511724	0.64	NA	No	No	NA	1	Male	Yes	Matched	Glioblastoma multiforme	Mesenchymal-like	NA	NA	NA
lgggbm_tcga_pub	TCGA-14-0871	TCGA-14-0871-01	5.44	74.0	WT	IGC	WT	WT	Glioma	Diffuse Glioma	No chr 19/20 gain	Gain chr 7 & loss chr 10	WT	816.8375	184.9579	631.8796	G4	glioblastoma	Yes	No	Non-codel	IDHwt	IDHwt-K3	IDHwt-R2	WT	60.0	Unmethylated	39	DIFG	Mesenchymal	28.9	1:DECEASED	LGm6	LGr4	0.669174283	0.93	NA	Yes	Yes	K1	1	Female	Yes	Matched	Glioblastoma multiforme	LGm6-GBM	NA	NA	NA
lgggbm_tcga_pub	TCGA-14-1034	TCGA-14-1034-01	3.95	60.0	WT	IGC	WT	WT	Glioma	Diffuse Glioma	No chr 19/20 gain	Gain chr 7 & loss chr 10	WT	3952.609	2593.52	1359.09	G4	glioblastoma	Yes	No	Non-codel	IDHwt	IDHwt-K1	IDHwt-R2	WT	60.0	Methylated	60	DIFG	Mesenchymal	15.9	1:DECEASED	LGm4	LGr4	0.534244575	0.54	NA	Yes	No	NA	1	Female	Yes	Matched	Glioblastoma multiforme	Classic-like	4.0534	2.1149	TERT
lgggbm_tcga_pub	TCGA-14-1037	TCGA-14-1037-01	1.95	66.0	NA	IGC	NA	NA	Glioma	Diffuse Glioma	No chr 19/20 gain	Gain chr 7 & loss chr 10	NA	NA	NA	NA	G4	glioblastoma	Yes	No	Non-codel	IDHwt	IDHwt-K2	NA	WT	60.0	Unmethylated	NA	DIFG	Mesenchymal	19.3	1:DECEASED	LGm5	LGr4	0.162172914	0.51	NA	No	No	NA	1	Female	Yes	Matched	Glioblastoma multiforme	Mesenchymal-like	NA	NA	NA
lgggbm_tcga_pub	TCGA-14-1043	TCGA-14-1043-01	2.05	61.0	WT	IGC	NA	WT	Glioma	Diffuse Glioma	No chr 19/20 gain	Gain chr 7 & loss chr 10	WT	NA	NA	NA	G4	glioblastoma	No	Yes	Non-codel	IDHwt	IDHwt-K2	NA	WT	40.0	Unmethylated	16	DIFG	NA	0.8	1:DECEASED	LGm5	NA	0.121256024	0.55	Mesenchymal	No	No	NA	1	Male	Yes	Matched	Glioblastoma multiforme	Mesenchymal-like	NA	NA	NA
lgggbm_tcga_pub	TCGA-14-1395	TCGA-14-1395-01	1.99	52.0	WT	IGC	NA	WT	Glioma	Diffuse Glioma	No chr 19/20 gain	Gain chr 7 & loss chr 10	WT	NA	NA	NA	G4	glioblastoma	No	Yes	Non-codel	IDHwt	IDHwt-K2	NA	WT	80.0	Unmethylated	44	DIFG	NA	1.4	1:DECEASED	LGm5	NA	0.176134855	0.91	RTK II 'Classic'	No	No	NA	1	Male	Yes	Matched	Glioblastoma multiforme	Mesenchymal-like	NA	NA	NA
lgggbm_tcga_pub	TCGA-14-1396	TCGA-14-1396-01	2.14	78.0	NA	IGC	NA	NA	Glioma	Diffuse Glioma	No chr 19/20 gain	No combined CNA	NA	NA	NA	NA	G4	glioblastoma	Yes	No	Non-codel	IDHwt	IDHwt-K1	NA	WT	60.0	Methylated	NA	DIFG	Mesenchymal	1.1	1:DECEASED	LGm4	LGr4	0.272092687	0.76	NA	No	No	NA	1	Female	Yes	Matched	Glioblastoma multiforme	Classic-like	NA	NA	NA
lgggbm_tcga_pub	TCGA-14-1401	TCGA-14-1401-01	2	54.0	NA	IGC	NA	NA	Glioma	Diffuse Glioma	No chr 19/20 gain	Gain chr 7 & loss chr 10	NA	NA	NA	NA	G4	glioblastoma	Yes	No	Non-codel	NA	NA	NA	NA	80.0	Methylated	NA	DIFG	Proneural	3.7	1:DECEASED	LGm5	LGr4	0.109010713	0.65	NA	No	No	NA	1	Male	Yes	Matched	Glioblastoma multiforme	NA	3.3464	3.1376	NA
lgggbm_tcga_pub	TCGA-14-1402	TCGA-14-1402-01	2	58.0	NA	IGC	NA	NA	Glioma	Diffuse Glioma	Gain chr 19/20	No combined CNA	NA	NA	NA	NA	G4	glioblastoma	Yes	No	Non-codel	NA	NA	NA	NA	80.0	Methylated	NA	DIFG	Classical	32.0	1:DECEASED	LGm4	LGr4	0.142630301	0.79	NA	No	No	NA	1	Female	Yes	Matched	Glioblastoma multiforme	NA	4.0808	5.3583	NA
lgggbm_tcga_pub	TCGA-14-1450	TCGA-14-1450-01	1.97	57.0	WT	IGC	NA	WT	Glioma	Diffuse Glioma	No chr 19/20 gain	Gain chr 7 & loss chr 10	WT	NA	NA	NA	G4	glioblastoma	No	Yes	Non-codel	IDHwt	IDHwt-K1	NA	WT	80.0	Methylated	43	DIFG	NA	58.7	0:LIVING	LGm4	NA	0.188177934	0.68	RTK II 'Classic'	No	No	NA	1	Female	Yes	Matched	Glioblastoma multiforme	Classic-like	NA	NA	NA
lgggbm_tcga_pub	TCGA-14-1451	TCGA-14-1451-01	1.95	39.0	NA	IGC	NA	NA	Glioma	Diffuse Glioma	No chr 19/20 gain	Gain chr 7 & loss chr 10	NA	NA	NA	NA	G4	glioblastoma	Yes	No	Non-codel	IDHwt	IDHwt-K2	NA	WT	80.0	Unmethylated	NA	DIFG	Proneural	23.1	1:DECEASED	LGm5	LGr4	0.187310011	0.78	NA	No	No	NA	1	Male	Yes	Matched	Glioblastoma multiforme	Mesenchymal-like	NA	NA	NA
lgggbm_tcga_pub	TCGA-14-1452	TCGA-14-1452-01	2.08	60.0	NA	IGC	NA	NA	Glioma	Diffuse Glioma	No chr 19/20 gain	Gain chr 7 & loss chr 10	NA	NA	NA	NA	G4	glioblastoma	Yes	No	Non-codel	NA	NA	NA	NA	80.0	Methylated	NA	DIFG	Mesenchymal	7.1	1:DECEASED	LGm4	LGr4	0.176744651	0.74	NA	No	No	NA	1	Male	Yes	Matched	Glioblastoma multiforme	NA	NA	NA	NA
lgggbm_tcga_pub	TCGA-14-1453	TCGA-14-1453-01	1.86	69.0	NA	IGC	NA	NA	Glioma	Diffuse Glioma	No chr 19/20 gain	No combined CNA	NA	NA	NA	NA	G4	glioblastoma	Yes	No	Non-codel	IDHwt	IDHwt-K1	NA	WT	60.0	Unmethylated	NA	DIFG	Classical	1.1	1:DECEASED	LGm4	LGr4	0.794209308	0.95	NA	No	No	NA	1	Male	Yes	Matched	Glioblastoma multiforme	Classic-like	NA	NA	NA
lgggbm_tcga_pub	TCGA-14-1454	TCGA-14-1454-01	3.03	54.0	NA	IGC	NA	NA	Glioma	Diffuse Glioma	No chr 19/20 gain	Gain chr 7 & loss chr 10	NA	NA	NA	NA	G4	glioblastoma	Yes	No	Non-codel	NA	NA	NA	NA	60.0	Unmethylated	NA	DIFG	Proneural	30.2	1:DECEASED	LGm5	LGr1	0.40312755	0.95	NA	No	No	NA	1	Female	Yes	Matched	Glioblastoma multiforme	NA	5.9953	2.2925	NA
lgggbm_tcga_pub	TCGA-14-1455	TCGA-14-1455-01	1.97	61.0	NA	IGC	NA	NA	Glioma	Diffuse Glioma	No chr 19/20 gain	Gain chr 7 & loss chr 10	NA	NA	NA	NA	G4	glioblastoma	Yes	No	Non-codel	IDHwt	IDHwt-K3	NA	WT	NA	Methylated	NA	DIFG	Proneural	0.9	1:DECEASED	LGm6	LGr1	0.189269284	0.89	NA	No	No	NA	1	Male	Yes	Matched	Glioblastoma multiforme	LGm6-GBM	NA	NA	NA
lgggbm_tcga_pub	TCGA-14-1456	TCGA-14-1456-01	2.04	23.0	Mutant	IGC	NA	WT	Glioma	Diffuse Glioma	No chr 19/20 gain	No combined CNA	WT	NA	NA	NA	G4	glioblastoma	Yes	No	Non-codel	IDHmut-non-codel	IDHmut-K2	NA	Mutant	80.0	Unmethylated	19	DIFG	G-CIMP	40.9	0:LIVING	LGm2	LGr3	0.094413818	0.8	NA	No	No	NA	1	Male	Yes	Matched	Glioblastoma multiforme	G-CIMP-high	NA	NA	NA
lgggbm_tcga_pub	TCGA-14-1458	TCGA-14-1458-01	3.86	54.0	NA	IGC	NA	NA	Glioma	Diffuse Glioma	No chr 19/20 gain	No combined CNA	NA	NA	NA	NA	G4	glioblastoma	Yes	No	Non-codel	IDHmut-non-codel	IDHmut-K2	NA	Mutant	80.0	Methylated	NA	DIFG	G-CIMP	6.7	1:DECEASED	LGm2	LGr2	0.224230767	0.35	NA	No	No	NA	1	Male	Yes	Matched	Glioblastoma multiforme	G-CIMP-high	NA	NA	NA
lgggbm_tcga_pub	TCGA-14-1459	TCGA-14-1459-01	1.99	63.0	NA	IGC	NA	NA	Glioma	Diffuse Glioma	No chr 19/20 gain	Gain chr 7 & loss chr 10	NA	NA	NA	NA	G4	glioblastoma	Yes	No	Non-codel	NA	NA	NA	NA	100.0	Methylated	NA	DIFG	Neural	12.4	1:DECEASED	LGm5	LGr4	0.123323838	0.88	NA	No	No	NA	1	Female	Yes	Matched	Glioblastoma multiforme	NA	5.739	4.3306	NA
lgggbm_tcga_pub	TCGA-14-1794	TCGA-14-1794-01	4.88	59.0	NA	IGC	NA	NA	Glioma	Diffuse Glioma	No chr 19/20 gain	Gain chr 7 & loss chr 10	NA	NA	NA	NA	G4	glioblastoma	Yes	No	Non-codel	IDHwt	IDHwt-K2	NA	WT	NA	Unmethylated	NA	DIFG	Proneural	1.0	1:DECEASED	LGm5	LGr4	0.308268667	0.52	NA	No	No	NA	1	Male	Yes	Matched	Glioblastoma multiforme	Mesenchymal-like	NA	NA	NA
lgggbm_tcga_pub	TCGA-14-1795	TCGA-14-1795-01	2.01	66.0	NA	IGC	NA	NA	Glioma	Diffuse Glioma	No chr 19/20 gain	Gain chr 7 & loss chr 10	NA	NA	NA	NA	G4	glioblastoma	Yes	No	Non-codel	IDHwt	IDHwt-K1	NA	WT	60.0	Methylated	NA	DIFG	Proneural	2.0	1:DECEASED	LGm4	LGr1	0.102711336	0.69	NA	No	No	NA	1	Male	Yes	Matched	Glioblastoma multiforme	Classic-like	NA	NA	NA
lgggbm_tcga_pub	TCGA-14-1821	TCGA-14-1821-01	1.94	31.0	NA	IGC	NA	NA	Glioma	Diffuse Glioma	No chr 19/20 gain	No combined CNA	NA	NA	NA	NA	G4	glioblastoma	Yes	No	Non-codel	IDHmut-non-codel	IDHmut-K1	NA	Mutant	80.0	Methylated	NA	DIFG	G-CIMP	17.8	1:DECEASED	LGm1	LGr3	0.229210431	0.98	NA	No	No	NA	1	Male	Yes	Matched	Glioblastoma multiforme	G-CIMP-low	NA	NA	NA
lgggbm_tcga_pub	TCGA-14-1823	TCGA-14-1823-01	2.55	58.0	WT	IGC	WT	WT	Glioma	Diffuse Glioma	Gain chr 19/20	Gain chr 7 & loss chr 10	WT	4486.26	3032.773	1453.487	G4	glioblastoma	Yes	No	Non-codel	IDHwt	IDHwt-K1	IDHwt-R2	WT	80.0	Methylated	38	DIFG	Mesenchymal	17.8	1:DECEASED	LGm4	LGr4	0.828086067	0.64	NA	Yes	Yes	K1	1	Female	Yes	Matched	Glioblastoma multiforme	Classic-like	6.3528	2.9666	TERT
lgggbm_tcga_pub	TCGA-14-1825	TCGA-14-1825-01	2.17	70.0	WT	IGC	WT	WT	Glioma	Diffuse Glioma	No chr 19/20 gain	Gain chr 7 & loss chr 10	WT	1100.2115	767.7075	332.504	G4	glioblastoma	Yes	No	Non-codel	IDHwt	IDHwt-K2	IDHwt-R3	WT	80.0	Unmethylated	40	DIFG	Proneural	7.6	1:DECEASED	LGm5	LGr1	0.281381991	0.88	NA	Yes	No	NA	1	Male	Yes	Matched	Glioblastoma multiforme	Mesenchymal-like	NA	NA	NA
lgggbm_tcga_pub	TCGA-14-1827	TCGA-14-1827-01	2.06	51.0	NA	IGC	NA	NA	Glioma	Diffuse Glioma	No chr 19/20 gain	Gain chr 7 & loss chr 10	NA	NA	NA	NA	G4	glioblastoma	Yes	No	Non-codel	IDHwt	IDHwt-K2	NA	WT	100.0	Methylated	NA	DIFG	Neural	5.9	1:DECEASED	LGm5	LGr4	0.142255781	0.78	NA	No	No	NA	1	Male	Yes	Matched	Glioblastoma multiforme	Mesenchymal-like	NA	NA	NA
lgggbm_tcga_pub	TCGA-14-1829	TCGA-14-1829-01	2.03	57.0	WT	IGC	WT	WT	Glioma	Diffuse Glioma	No chr 19/20 gain	Gain chr 7 & loss chr 10	WT	4377.107	2540.047	1837.06	G4	glioblastoma	Yes	No	Non-codel	IDHwt	IDHwt-K2	IDHwt-R2	WT	60.0	Unmethylated	37	DIFG	Neural	7.2	0:LIVING	LGm5	LGr4	0.200083194	0.7	NA	Yes	No	NA	1	Male	Yes	Matched	Glioblastoma multiforme	Mesenchymal-like	NA	NA	NA
lgggbm_tcga_pub	TCGA-14-2554	TCGA-14-2554-01	2.09	52.0	WT	IGC	WT	WT	Glioma	Diffuse Glioma	Gain chr 19/20	Gain chr 7 & loss chr 10	WT	3680.592	2443.457	1237.136	G4	glioblastoma	Yes	No	Non-codel	IDHwt	IDHwt-K2	IDHwt-R2	WT	60.0	Unmethylated	54	DIFG	Neural	17.5	1:DECEASED	LGm5	LGr4	0.213501283	0.81	NA	Yes	No	NA	1	Female	Yes	Matched	Glioblastoma multiforme	Mesenchymal-like	6.1813	4.6279	TERT
lgggbm_tcga_pub	TCGA-14-2555	TCGA-14-2555-01	2.05	44.0	NA	IGC	NA	NA	Glioma	Diffuse Glioma	Gain chr 19/20	Gain chr 7 & loss chr 10	NA	NA	NA	NA	G4	glioblastoma	Yes	No	Non-codel	NA	NA	NA	NA	80.0	Methylated	NA	DIFG	Neural	8.0	0:LIVING	LGm5	LGr4	0.145267421	0.97	NA	No	No	NA	1	Female	Yes	Matched	Glioblastoma multiforme	NA	NA	NA	NA
lgggbm_tcga_pub	TCGA-14-3476	TCGA-14-3476-01	NA	74.0	WT	IGC	NA	WT	Glioma	Diffuse Glioma	NA	NA	WT	NA	NA	NA	G4	glioblastoma	Yes	No	NA	NA	IDHwt-K2	NA	WT	NA	Unmethylated	33	DIFG	Neural	0.4	1:DECEASED	LGm5	LGr1	0.219657182	NA	NA	No	No	NA	1	Male	No	Matched	Glioblastoma multiforme	Mesenchymal-like	NA	NA	NA
lgggbm_tcga_pub	TCGA-14-3477	TCGA-14-3477-01	5.34	38.0	NA	IGC	NA	NA	Glioma	Diffuse Glioma	No chr 19/20 gain	No combined CNA	NA	NA	NA	NA	G4	glioblastoma	Yes	No	Non-codel	IDHwt	IDHwt-K3	NA	WT	80.0	Unmethylated	NA	DIFG	Proneural	3.8	0:LIVING	LGm6	LGr1	0.714792357	0.92	NA	No	No	NA	1	Female	Yes	Matched	Glioblastoma multiforme	LGm6-GBM	NA	NA	NA
lgggbm_tcga_pub	TCGA-14-4157	TCGA-14-4157-01	1.96	40.0	Mutant	IGC	NA	WT	Glioma	Diffuse Glioma	No chr 19/20 gain	No combined CNA	WT	NA	NA	NA	G4	glioblastoma	Yes	No	Non-codel	IDHmut-non-codel	IDHmut-K2	NA	Mutant	60.0	Methylated	24	DIFG	G-CIMP	3.4	0:LIVING	LGm2	LGr3	0.162790795	0.97	NA	No	No	NA	1	Male	Yes	Matched	Glioblastoma multiforme	G-CIMP-high	NA	NA	NA
lgggbm_tcga_pub	TCGA-15-0742	TCGA-15-0742-01	1.94	65.0	WT	IGC	WT	WT	Glioma	Diffuse Glioma	No chr 19/20 gain	Gain chr 7 & loss chr 10	WT	1204.3061	929.8476	274.4584	G4	glioblastoma	No	No	Non-codel	IDHwt	NA	IDHwt-R1	WT	80.0	NA	60	DIFG	Classical	13.8	1:DECEASED	NA	LGr4	0.26642733	0.92	NA	Yes	No	NA	1	Male	Yes	Matched	Glioblastoma multiforme	NA	NA	NA	NA
lgggbm_tcga_pub	TCGA-15-1444	TCGA-15-1444-01	1.92	21.0	Mutant	IGC	WT	WT	Glioma	Diffuse Glioma	No chr 19/20 gain	No combined CNA	WT	3618.977	2096.473	1522.504	G4	glioblastoma	No	Yes	Non-codel	IDHmut-non-codel	IDHmut-K2	IDHmut-R3	Mutant	NA	Methylated	16	DIFG	Proneural	50.5	1:DECEASED	LGm2	LGr3	0.099363182	0.59	IDH	Yes	No	NA	1	Male	Yes	Matched	Glioblastoma multiforme	G-CIMP-high	6.2051	12.5638	ATRX
lgggbm_tcga_pub	TCGA-15-1446	TCGA-15-1446-01	2.01	55.0	NA	IGC	NA	NA	Glioma	Diffuse Glioma	No chr 19/20 gain	Gain chr 7 & loss chr 10	NA	NA	NA	NA	G4	glioblastoma	Yes	No	Non-codel	IDHwt	IDHwt-K1	NA	WT	80.0	Unmethylated	NA	DIFG	Classical	19.1	0:LIVING	LGm4	LGr4	0.111599767	0.69	NA	No	Yes	K1	1	Male	Yes	Matched	Glioblastoma multiforme	Classic-like	NA	NA	NA
lgggbm_tcga_pub	TCGA-15-1447	TCGA-15-1447-01	2.71	36.0	NA	IGC	NA	NA	Glioma	Diffuse Glioma	No chr 19/20 gain	No combined CNA	NA	NA	NA	NA	G4	glioblastoma	Yes	No	Non-codel	NA	NA	NA	NA	80.0	Methylated	NA	DIFG	Proneural	53.2	0:LIVING	LGm6	LGr1	0.886113503	0.86	NA	No	Yes	K1	1	Female	Yes	Matched	Glioblastoma multiforme	NA	NA	NA	NA
lgggbm_tcga_pub	TCGA-15-1449	TCGA-15-1449-01	5.56	65.0	NA	IGC	NA	NA	Glioma	Diffuse Glioma	No chr 19/20 gain	No combined CNA	NA	NA	NA	NA	G4	glioblastoma	Yes	No	Non-codel	NA	NA	NA	NA	60.0	Methylated	NA	DIFG	Proneural	13.3	1:DECEASED	LGm5	LGr1	0.442605303	0.47	NA	No	Yes	K1	1	Male	Yes	Matched	Glioblastoma multiforme	NA	NA	NA	NA
lgggbm_tcga_pub	TCGA-16-0846	TCGA-16-0846-01	3.72	85.0	WT	IGC	WT	WT	Glioma	Diffuse Glioma	No chr 19/20 gain	Gain chr 7 & loss chr 10	WT	3553.324	2526.206	1027.118	G4	glioblastoma	Yes	No	Non-codel	IDHwt	IDHwt-K1	IDHwt-R4	WT	NA	Methylated	44	DIFG	Proneural	3.9	1:DECEASED	LGm5	LGr4	0.333309852	0.64	NA	Yes	Yes	K1	1	Male	Yes	Matched	Glioblastoma multiforme	Classic-like	NA	NA	NA
lgggbm_tcga_pub	TCGA-16-0848	TCGA-16-0848-01	2.04	57.0	NA	IGC	NA	NA	Glioma	Diffuse Glioma	No chr 19/20 gain	Gain chr 7 & loss chr 10	NA	NA	NA	NA	G4	glioblastoma	Yes	No	Non-codel	NA	NA	NA	NA	NA	Methylated	NA	DIFG	Proneural	17.6	1:DECEASED	LGm5	LGr4	0.219372257	0.78	NA	No	No	NA	1	Male	Yes	Matched	Glioblastoma multiforme	NA	NA	NA	NA
lgggbm_tcga_pub	TCGA-16-0849	TCGA-16-0849-01	2	54.0	NA	IGC	NA	NA	Glioma	Diffuse Glioma	No chr 19/20 gain	No combined CNA	NA	NA	NA	NA	G4	glioblastoma	Yes	No	Non-codel	IDHmut-non-codel	IDHmut-K2	NA	Mutant	NA	Unmethylated	NA	DIFG	G-CIMP	26.1	0:LIVING	LGm2	LGr3	0.104026295	0.86	NA	No	No	NA	1	Male	Yes	Matched	Glioblastoma multiforme	G-CIMP-high	NA	NA	NA
lgggbm_tcga_pub	TCGA-16-0850	TCGA-16-0850-01	3.48	52.0	NA	IGC	NA	NA	Glioma	Diffuse Glioma	No chr 19/20 gain	No combined CNA	NA	NA	NA	NA	G4	glioblastoma	Yes	No	Non-codel	IDHmut-non-codel	IDHmut-K1	NA	Mutant	NA	Unmethylated	NA	DIFG	G-CIMP	16.4	1:DECEASED	LGm1	LGr3	0.817702328	1	NA	No	No	NA	1	Female	Yes	Matched	Glioblastoma multiforme	G-CIMP-low	NA	NA	NA
lgggbm_tcga_pub	TCGA-16-0861	TCGA-16-0861-01	1.91	65.0	WT	IGC	NA	WT	Glioma	Diffuse Glioma	No chr 19/20 gain	No combined CNA	WT	NA	NA	NA	G4	glioblastoma	Yes	No	Non-codel	IDHwt	IDHwt-K2	NA	WT	NA	Unmethylated	42	DIFG	Classical	4.3	NA	LGm5	LGr4	0.192682318	0.88	NA	No	No	NA	1	Male	Yes	Matched	Glioblastoma multiforme	Mesenchymal-like	NA	NA	NA
lgggbm_tcga_pub	TCGA-16-1045	TCGA-16-1045-01	3.55	49.0	WT	IGC	WT	WT	Glioma	Diffuse Glioma	No chr 19/20 gain	Gain chr 7 & loss chr 10	WT	5916.095	3367.09	2549.004	G4	glioblastoma	Yes	No	Non-codel	IDHwt	IDHwt-K2	IDHwt-R2	WT	NA	Methylated	55	DIFG	Mesenchymal	29.0	1:DECEASED	LGm5	LGr4	0.284026483	0.49	NA	Yes	No	NA	1	Female	Yes	Matched	Glioblastoma multiforme	Mesenchymal-like	NA	NA	NA
lgggbm_tcga_pub	TCGA-16-1047	TCGA-16-1047-01	1.93	66.0	NA	IGC	NA	NA	Glioma	Diffuse Glioma	No chr 19/20 gain	Gain chr 7 & loss chr 10	NA	NA	NA	NA	G4	glioblastoma	Yes	No	Non-codel	NA	NA	NA	NA	NA	Unmethylated	NA	DIFG	Classical	4.6	1:DECEASED	LGm5	LGr4	0.174285204	0.91	NA	No	No	NA	1	Female	Yes	Matched	Glioblastoma multiforme	NA	NA	NA	NA
lgggbm_tcga_pub	TCGA-16-1048	TCGA-16-1048-01	2.02	NA	WT	IGC	NA	WT	Glioma	Diffuse Glioma	No chr 19/20 gain	Gain chr 7 & loss chr 10	WT	NA	NA	NA	NA	NA	Yes	No	Non-codel	IDHwt	IDHwt-K2	NA	WT	NA	Unmethylated	46	DIFG	NA	NA	NA	LGm5	LGr4	0.195310348	0.67	NA	No	No	NA	1	NA	Yes	Matched	Glioblastoma multiforme	Mesenchymal-like	NA	NA	NA
lgggbm_tcga_pub	TCGA-16-1055	TCGA-16-1055-01	2.03	48.0	NA	IGC	NA	NA	Glioma	Diffuse Glioma	No chr 19/20 gain	Gain chr 7 & loss chr 10	NA	NA	NA	NA	G4	glioblastoma	Yes	No	Non-codel	NA	NA	NA	NA	NA	Unmethylated	NA	DIFG	Classical	10.3	1:DECEASED	LGm5	LGr4	0.157663857	0.71	NA	No	No	NA	1	Male	Yes	Matched	Glioblastoma multiforme	NA	NA	NA	NA
lgggbm_tcga_pub	TCGA-16-1056	TCGA-16-1056-01	1.93	55.0	NA	IGC	NA	NA	Glioma	Diffuse Glioma	No chr 19/20 gain	No combined CNA	NA	NA	NA	NA	G4	glioblastoma	Yes	No	Non-codel	NA	NA	NA	NA	NA	Unmethylated	NA	DIFG	Classical	14.0	1:DECEASED	LGm4	LGr4	0.124122437	0.78	NA	No	No	NA	1	Male	Yes	Matched	Glioblastoma multiforme	NA	NA	NA	NA
lgggbm_tcga_pub	TCGA-16-1060	TCGA-16-1060-01	1.92	70.0	NA	IGC	NA	NA	Glioma	Diffuse Glioma	No chr 19/20 gain	No combined CNA	NA	NA	NA	NA	G4	glioblastoma	Yes	No	Non-codel	NA	NA	NA	NA	NA	Unmethylated	NA	DIFG	Mesenchymal	9.1	1:DECEASED	LGm5	LGr4	0.138428554	0.71	NA	No	No	NA	1	Female	Yes	Matched	Glioblastoma multiforme	NA	NA	NA	NA
lgggbm_tcga_pub	TCGA-16-1062	TCGA-16-1062-01	2.03	57.0	NA	IGC	NA	NA	Glioma	Diffuse Glioma	No chr 19/20 gain	Gain chr 7 & loss chr 10	NA	NA	NA	NA	G4	glioblastoma	Yes	No	Non-codel	NA	NA	NA	NA	NA	Methylated	NA	DIFG	Classical	21.2	1:DECEASED	LGm4	LGr4	0.146229777	0.88	NA	No	No	NA	1	Female	Yes	Matched	Glioblastoma multiforme	NA	NA	NA	NA
lgggbm_tcga_pub	TCGA-16-1063	TCGA-16-1063-01	1.96	72.0	NA	IGC	NA	NA	Glioma	Diffuse Glioma	No chr 19/20 gain	Gain chr 7 & loss chr 10	NA	NA	NA	NA	G4	glioblastoma	Yes	No	Non-codel	NA	NA	NA	NA	NA	Unmethylated	NA	DIFG	Neural	14.0	1:DECEASED	LGm4	LGr4	0.174826338	0.85	NA	No	No	NA	1	Male	Yes	Matched	Glioblastoma multiforme	NA	5.9884	1.2377	NA
lgggbm_tcga_pub	TCGA-16-1460	TCGA-16-1460-01	2.03	36.0	NA	IGC	NA	NA	Glioma	Diffuse Glioma	No chr 19/20 gain	No combined CNA	NA	NA	NA	NA	G4	glioblastoma	Yes	No	Non-codel	IDHmut-non-codel	IDHmut-K2	NA	Mutant	NA	Methylated	NA	DIFG	G-CIMP	6.4	0:LIVING	LGm2	LGr3	0.046893359	0.74	NA	No	Yes	K1	1	Female	Yes	Matched	Glioblastoma multiforme	G-CIMP-high	8.8696	13.9348	NA
lgggbm_tcga_pub	TCGA-19-0955	TCGA-19-0955-01	2.11	71.0	NA	IGC	NA	NA	Glioma	Diffuse Glioma	Gain chr 19/20	Gain chr 7 & loss chr 10	NA	NA	NA	NA	G4	glioblastoma	Yes	No	Non-codel	NA	NA	NA	NA	NA	Methylated	NA	DIFG	Classical	11.8	0:LIVING	LGm5	LGr4	0.212572681	0.52	NA	No	No	NA	1	Male	Yes	Matched	Glioblastoma multiforme	NA	NA	NA	NA
lgggbm_tcga_pub	TCGA-19-0957	TCGA-19-0957-01	2.08	48.0	NA	IGC	NA	NA	Glioma	Diffuse Glioma	No chr 19/20 gain	Gain chr 7 & loss chr 10	NA	NA	NA	NA	G4	glioblastoma	Yes	No	Non-codel	IDHwt	IDHwt-K1	NA	WT	NA	Unmethylated	NA	DIFG	Proneural	21.9	1:DECEASED	LGm4	LGr1	0.172372959	0.74	NA	No	Yes	K1	1	Female	Yes	Matched	Glioblastoma multiforme	Classic-like	NA	NA	NA
lgggbm_tcga_pub	TCGA-19-0960	TCGA-19-0960-01	1.99	83.0	NA	IGC	NA	NA	Glioma	Diffuse Glioma	No chr 19/20 gain	No combined CNA	NA	NA	NA	NA	G4	glioblastoma	Yes	No	Non-codel	NA	NA	NA	NA	60.0	Methylated	NA	DIFG	Proneural	8.6	0:LIVING	LGm5	LGr1	0.203643836	0.93	NA	No	No	NA	1	Female	Yes	Matched	Glioblastoma multiforme	NA	NA	NA	NA
lgggbm_tcga_pub	TCGA-19-0962	TCGA-19-0962-01	1.94	77.0	NA	IGC	NA	NA	Glioma	Diffuse Glioma	No chr 19/20 gain	Gain chr 7 & loss chr 10	NA	NA	NA	NA	G4	glioblastoma	Yes	No	Non-codel	NA	NA	NA	NA	40.0	Methylated	NA	DIFG	Mesenchymal	0.7	1:DECEASED	LGm5	LGr4	0.181218061	0.77	NA	No	Yes	K1	1	Female	Yes	Matched	Glioblastoma multiforme	NA	NA	NA	NA
lgggbm_tcga_pub	TCGA-19-0963	TCGA-19-0963-01	1.97	61.0	NA	IGC	NA	NA	Glioma	Diffuse Glioma	No chr 19/20 gain	Gain chr 7 & loss chr 10	NA	NA	NA	NA	G4	glioblastoma	Yes	No	Non-codel	NA	NA	NA	NA	NA	Unmethylated	NA	DIFG	Neural	14.3	1:DECEASED	LGm5	LGr4	0.145376738	0.72	NA	No	No	NA	1	Male	Yes	Matched	Glioblastoma multiforme	NA	NA	NA	NA
lgggbm_tcga_pub	TCGA-19-0964	TCGA-19-0964-01	1.93	70.0	NA	IGC	NA	NA	Glioma	Diffuse Glioma	No chr 19/20 gain	No combined CNA	NA	NA	NA	NA	G4	glioblastoma	Yes	No	Non-codel	NA	NA	NA	NA	60.0	Methylated	NA	DIFG	Classical	3.4	0:LIVING	LGm4	LGr4	0.078224075	0.93	NA	No	No	NA	1	Male	Yes	Matched	Glioblastoma multiforme	NA	NA	NA	NA
lgggbm_tcga_pub	TCGA-19-1385	TCGA-19-1385-01	NA	69.0	NA	IGC	NA	NA	Glioma	Diffuse Glioma	No chr 19/20 gain	No combined CNA	NA	NA	NA	NA	G4	glioblastoma	Yes	No	Non-codel	IDHwt	IDHwt-K3	NA	WT	NA	Methylated	NA	DIFG	Mesenchymal	10.7	1:DECEASED	LGm6	LGr4	0.133807492	NA	NA	No	No	NA	1	Male	Yes	Matched	Glioblastoma multiforme	LGm6-GBM	NA	NA	NA
lgggbm_tcga_pub	TCGA-19-1386	TCGA-19-1386-01	2.03	51.0	NA	IGC	NA	NA	Glioma	Diffuse Glioma	Gain chr 19/20	Gain chr 7 & loss chr 10	NA	NA	NA	NA	G4	glioblastoma	Yes	No	Non-codel	IDHwt	IDHwt-K1	NA	WT	80.0	Unmethylated	NA	DIFG	Classical	9.1	1:DECEASED	LGm5	LGr4	0.164006767	0.89	NA	No	Yes	K1	1	Male	Yes	Matched	Glioblastoma multiforme	Classic-like	NA	NA	NA
lgggbm_tcga_pub	TCGA-19-1387	TCGA-19-1387-01	2.06	81.0	NA	IGC	NA	NA	Glioma	Diffuse Glioma	No chr 19/20 gain	Gain chr 7 & loss chr 10	NA	NA	NA	NA	G4	glioblastoma	Yes	No	Non-codel	IDHwt	IDHwt-K1	NA	WT	60.0	Methylated	NA	DIFG	Proneural	5.9	0:LIVING	LGm4	LGr1	0.181533688	0.82	NA	No	No	NA	1	Male	Yes	Matched	Glioblastoma multiforme	Classic-like	NA	NA	NA
lgggbm_tcga_pub	TCGA-19-1388	TCGA-19-1388-01	3.49	58.0	NA	IGC	NA	NA	Glioma	Diffuse Glioma	No chr 19/20 gain	No combined CNA	NA	NA	NA	NA	G4	glioblastoma	Yes	No	Non-codel	IDHwt	IDHwt-K3	NA	WT	NA	Methylated	NA	DIFG	Mesenchymal	12.9	1:DECEASED	LGm6	LGr4	0.643790562	0.65	NA	No	No	NA	1	Male	Yes	Matched	Glioblastoma multiforme	LGm6-GBM	NA	NA	NA
lgggbm_tcga_pub	TCGA-19-1389	TCGA-19-1389-01	1.91	51.0	NA	IGC	NA	NA	Glioma	Diffuse Glioma	No chr 19/20 gain	Gain chr 7 & loss chr 10	NA	NA	NA	NA	G4	glioblastoma	Yes	No	Non-codel	IDHwt	IDHwt-K3	NA	WT	80.0	Unmethylated	NA	DIFG	Mesenchymal	4.6	1:DECEASED	LGm6	LGr4	0.190433981	0.37	NA	No	Yes	K1	1	Male	Yes	Matched	Glioblastoma multiforme	LGm6-GBM	5.1887	5.5038	NA
lgggbm_tcga_pub	TCGA-19-1390	TCGA-19-1390-01	3.73	63.0	WT	IGC	WT	WT	Glioma	Diffuse Glioma	No chr 19/20 gain	No combined CNA	WT	762.453	556.1058	206.3472	G4	glioblastoma	Yes	No	Non-codel	IDHwt	IDHwt-K1	IDHwt-R3	WT	60.0	Methylated	81	DIFG	Proneural	25.4	1:DECEASED	LGm4	LGr1	0.631137131	0.79	NA	Yes	Yes	K1	1	Female	Yes	Matched	Glioblastoma multiforme	Classic-like	NA	NA	NA
lgggbm_tcga_pub	TCGA-19-1392	TCGA-19-1392-01	3.76	72.0	NA	IGC	NA	NA	Glioma	Diffuse Glioma	No chr 19/20 gain	Gain chr 7 & loss chr 10	NA	NA	NA	NA	G4	glioblastoma	Yes	No	Non-codel	NA	NA	NA	NA	60.0	Methylated	NA	DIFG	Proneural	3.6	1:DECEASED	LGm4	LGr1	0.585175401	1	NA	No	Yes	K1	1	Female	Yes	Matched	Glioblastoma multiforme	NA	NA	NA	NA
lgggbm_tcga_pub	TCGA-19-1786	TCGA-19-1786-01	2.07	64.0	NA	IGC	NA	NA	Glioma	Diffuse Glioma	Gain chr 19/20	Gain chr 7 & loss chr 10	NA	NA	NA	NA	G4	glioblastoma	Yes	No	Non-codel	IDHwt	IDHwt-K2	NA	WT	40.0	Unmethylated	NA	DIFG	Classical	7.2	0:LIVING	LGm5	LGr4	0.417559845	0.87	NA	No	Yes	K1	1	Female	Yes	Matched	Glioblastoma multiforme	Mesenchymal-like	NA	NA	NA
lgggbm_tcga_pub	TCGA-19-1787	TCGA-19-1787-01	1.23	48.0	NA	IGC	WT	NA	Glioma	Diffuse Glioma	No chr 19/20 gain	Gain chr 7 & loss chr 10	NA	3157.7801	2183.9733	973.8069	G4	glioblastoma	Yes	No	Non-codel	NA	NA	NA	NA	80.0	Methylated	NA	DIFG	Mesenchymal	12.6	1:DECEASED	LGm4	LGr4	0.723473074	0.86	NA	Yes	No	NA	1	Male	Yes	Matched	Glioblastoma multiforme	NA	NA	NA	NA
lgggbm_tcga_pub	TCGA-19-1788	TCGA-19-1788-01	NA	39.0	NA	IGC	NA	NA	Glioma	Diffuse Glioma	NA	NA	NA	NA	NA	NA	G4	glioblastoma	Yes	No	NA	NA	IDHmut-K2	NA	Mutant	60.0	Methylated	NA	DIFG	G-CIMP	3.7	1:DECEASED	LGm2	LGr3	0.03959398	NA	NA	No	Yes	K1	1	Male	No	Matched	Glioblastoma multiforme	NA	NA	NA	NA
lgggbm_tcga_pub	TCGA-19-1789	TCGA-19-1789-01	1.98	69.0	NA	IGC	NA	NA	Glioma	Diffuse Glioma	Gain chr 19/20	No combined CNA	NA	NA	NA	NA	G4	glioblastoma	Yes	No	Non-codel	IDHwt	IDHwt-K1	NA	WT	60.0	Methylated	NA	DIFG	Classical	3.3	1:DECEASED	LGm4	LGr4	0.106846095	0.9	NA	No	Yes	K1	1	Female	Yes	Matched	Glioblastoma multiforme	Classic-like	NA	NA	NA
lgggbm_tcga_pub	TCGA-19-1790	TCGA-19-1790-01	NA	56.0	WT	IGC	NA	WT	Glioma	Diffuse Glioma	NA	NA	WT	NA	NA	NA	G4	glioblastoma	Yes	No	NA	NA	IDHwt-K1	NA	WT	60.0	Unmethylated	63	DIFG	Mesenchymal	5.1	1:DECEASED	LGm4	LGr4	0.143401591	NA	NA	No	Yes	K1	1	Male	No	Matched	Glioblastoma multiforme	Classic-like	NA	NA	NA
lgggbm_tcga_pub	TCGA-19-1791	TCGA-19-1791-01	2.03	82.0	NA	IGC	NA	NA	Glioma	Diffuse Glioma	No chr 19/20 gain	Gain chr 7 & loss chr 10	NA	NA	NA	NA	G4	glioblastoma	Yes	No	Non-codel	IDHwt	IDHwt-K2	NA	WT	NA	Unmethylated	NA	DIFG	Neural	0.1	0:LIVING	LGm5	LGr4	0.177661548	0.96	NA	No	Yes	K1	1	Female	Yes	Matched	Glioblastoma multiforme	Mesenchymal-like	NA	NA	NA
lgggbm_tcga_pub	TCGA-19-2619	TCGA-19-2619-01	1.94	55.0	WT	IGC	WT	WT	Glioma	Diffuse Glioma	No chr 19/20 gain	Gain chr 7 & loss chr 10	WT	1784.5344	777.7432	1006.7912	G4	glioblastoma	Yes	No	Non-codel	IDHwt	IDHwt-K2	IDHwt-R1	WT	40.0	Methylated	35	DIFG	Classical	9.7	0:LIVING	LGm5	LGr4	0.208152425	0.89	NA	Yes	Yes	K1	1	Female	Yes	Matched	Glioblastoma multiforme	Mesenchymal-like	NA	NA	NA
lgggbm_tcga_pub	TCGA-19-2620	TCGA-19-2620-01	1.96	70.0	WT	IGC	WT	WT	Glioma	Diffuse Glioma	No chr 19/20 gain	No combined CNA	WT	2844.957	1470.596	1374.362	G4	glioblastoma	Yes	No	Non-codel	IDHwt	IDHwt-K1	IDHwt-R3	WT	40.0	Methylated	54	DIFG	Neural	4.9	1:DECEASED	LGm4	LGr4	0.175117551	0.68	NA	Yes	Yes	K1	1	Male	Yes	Matched	Glioblastoma multiforme	Classic-like	6.51	2.5571	TERT
lgggbm_tcga_pub	TCGA-19-2621	TCGA-19-2621-01	1.91	83.0	NA	IGC	NA	NA	Glioma	Diffuse Glioma	No chr 19/20 gain	No combined CNA	NA	NA	NA	NA	G4	glioblastoma	Yes	No	Non-codel	IDHwt	IDHwt-K2	NA	WT	NA	Methylated	NA	DIFG	Classical	1.1	1:DECEASED	LGm5	LGr4	0.105118372	0.92	NA	No	No	NA	1	Male	Yes	Matched	Glioblastoma multiforme	Mesenchymal-like	NA	NA	NA
lgggbm_tcga_pub	TCGA-19-2623	TCGA-19-2623-01	1.86	65.0	WT	IGC	NA	WT	Glioma	Diffuse Glioma	No chr 19/20 gain	Gain chr 7 & loss chr 10	WT	NA	NA	NA	G4	glioblastoma	Yes	No	Non-codel	IDHwt	IDHwt-K2	NA	WT	80.0	Methylated	63	DIFG	Mesenchymal	7.5	0:LIVING	LGm5	LGr4	0.288493697	0.73	NA	No	No	NA	1	Male	Yes	Matched	Glioblastoma multiforme	Mesenchymal-like	NA	NA	NA
lgggbm_tcga_pub	TCGA-19-2624	TCGA-19-2624-01	2.01	51.0	WT	IGC	WT	WT	Glioma	Diffuse Glioma	No chr 19/20 gain	Gain chr 7 & loss chr 10	WT	409.4175	198.6668	210.7507	G4	glioblastoma	Yes	No	Non-codel	IDHwt	IDHwt-K2	IDHwt-R3	WT	NA	Unmethylated	25	DIFG	Proneural	0.2	1:DECEASED	LGm5	LGr1	0.10726244	1	NA	Yes	No	NA	1	Male	Yes	Matched	Glioblastoma multiforme	Mesenchymal-like	6.3588	2.4228	TERT
lgggbm_tcga_pub	TCGA-19-2625	TCGA-19-2625-01	1.94	76.0	WT	IGC	WT	WT	Glioma	Diffuse Glioma	No chr 19/20 gain	No combined CNA	WT	2287.6575	1387.5631	900.0944	G4	glioblastoma	Yes	No	Non-codel	IDHwt	IDHwt-K2	IDHwt-R2	WT	NA	Unmethylated	42	DIFG	Classical	4.1	1:DECEASED	LGm5	LGr4	0.23567947	0.65	NA	Yes	Yes	K1	1	Female	Yes	Matched	Glioblastoma multiforme	Mesenchymal-like	NA	NA	NA
lgggbm_tcga_pub	TCGA-19-2629	TCGA-19-2629-01	3.52	60.0	Mutant	IGC	WT	WT	Glioma	Diffuse Glioma	No chr 19/20 gain	No combined CNA	WT	3429.877	2200.493	1229.383	G4	glioblastoma	Yes	No	Non-codel	IDHmut-non-codel	IDHmut-K1	IDHmut-R3	Mutant	NA	Unmethylated	59	DIFG	G-CIMP	24.2	1:DECEASED	LGm1	LGr3	0.758477282	0.59	NA	Yes	No	NA	1	Male	Yes	Matched	Glioblastoma multiforme	G-CIMP-low	6.6709	16.8716	ATRX
lgggbm_tcga_pub	TCGA-19-2631	TCGA-19-2631-01	2	74.0	WT	IGC	NA	WT	Glioma	Diffuse Glioma	No chr 19/20 gain	Gain chr 7 & loss chr 10	WT	NA	NA	NA	G4	glioblastoma	Yes	No	Non-codel	IDHwt	IDHwt-K1	NA	WT	60.0	Methylated	66	DIFG	Classical	7.0	1:DECEASED	LGm4	LGr4	0.144038405	0.86	NA	No	Yes	K1	1	Female	Yes	Matched	Glioblastoma multiforme	Classic-like	NA	NA	NA
lgggbm_tcga_pub	TCGA-19-4065	TCGA-19-4065-01	3.13	36.0	NA	IGC	WT	NA	Glioma	Diffuse Glioma	No chr 19/20 gain	Gain chr 7 & loss chr 10	NA	4974.17	3006.072	1968.098	G4	glioblastoma	No	Yes	Non-codel	NA	NA	NA	NA	NA	Unmethylated	NA	DIFG	NA	7.0	0:LIVING	LGm5	LGr4	0.453824885	0.48	Mesenchymal	Yes	No	NA	1	Male	Yes	Matched	Glioblastoma multiforme	NA	NA	NA	NA
lgggbm_tcga_pub	TCGA-19-4068	TCGA-19-4068-01	NA	68.0	WT	IGC	NA	WT	Glioma	Diffuse Glioma	NA	NA	WT	NA	NA	NA	G4	glioblastoma	Yes	No	NA	NA	IDHwt-K2	NA	WT	80.0	Unmethylated	38	DIFG	Classical	4.5	0:LIVING	LGm5	LGr4	0.162918165	NA	NA	No	Yes	K1	1	Female	No	Matched	Glioblastoma multiforme	Mesenchymal-like	NA	NA	NA
lgggbm_tcga_pub	TCGA-19-5947	TCGA-19-5947-01	1.84	47.0	WT	IGC	NA	WT	Glioma	Diffuse Glioma	No chr 19/20 gain	Gain chr 7 & loss chr 10	WT	NA	NA	NA	G4	glioblastoma	No	Yes	Non-codel	IDHwt	IDHwt-K2	NA	WT	40.0	Unmethylated	20	DIFG	Mesenchymal	6.6	1:DECEASED	LGm5	LGr4	0.313517313	0.57	Mesenchymal	No	Yes	K1	1	Female	Yes	Matched	Glioblastoma multiforme	Mesenchymal-like	NA	NA	NA
lgggbm_tcga_pub	TCGA-19-5950	TCGA-19-5950-01	2.04	52.0	WT	IGC	NA	WT	Glioma	Diffuse Glioma	Gain chr 19/20	Gain chr 7 & loss chr 10	WT	NA	NA	NA	G4	glioblastoma	No	Yes	Non-codel	IDHwt	IDHwt-K1	NA	WT	100.0	Methylated	48	DIFG	Classical	11.3	0:LIVING	LGm4	LGr4	0.159672104	0.82	RTK II 'Classic'	No	Yes	K1	1	Female	Yes	Matched	Glioblastoma multiforme	Classic-like	NA	NA	NA
lgggbm_tcga_pub	TCGA-19-5951	TCGA-19-5951-01	1.98	76.0	WT	IGC	NA	WT	Glioma	Diffuse Glioma	No chr 19/20 gain	No combined CNA	WT	NA	NA	NA	G4	glioblastoma	No	Yes	Non-codel	IDHwt	IDHwt-K1	NA	WT	80.0	Unmethylated	58	DIFG	Classical	8.0	1:DECEASED	LGm4	LGr4	0.096855987	0.93	RTK II 'Classic'	No	Yes	K1	1	Female	Yes	Matched	Glioblastoma multiforme	Classic-like	NA	NA	NA
lgggbm_tcga_pub	TCGA-19-5952	TCGA-19-5952-01	1.94	62.0	WT	IGC	NA	WT	Glioma	Diffuse Glioma	No chr 19/20 gain	Gain chr 7 & loss chr 10	WT	NA	NA	NA	G4	glioblastoma	No	Yes	Non-codel	IDHwt	IDHwt-K2	NA	WT	60.0	Unmethylated	33	DIFG	Classical	18.9	1:DECEASED	LGm5	LGr4	0.162568673	0.69	Mesenchymal	No	Yes	K1	1	Male	Yes	Matched	Glioblastoma multiforme	Mesenchymal-like	NA	NA	NA
lgggbm_tcga_pub	TCGA-19-5953	TCGA-19-5953-01	2	58.0	WT	IGC	NA	WT	Glioma	Diffuse Glioma	No chr 19/20 gain	Gain chr 7 & loss chr 10	WT	NA	NA	NA	G4	glioblastoma	No	Yes	Non-codel	IDHwt	IDHwt-K1	NA	WT	NA	Methylated	34	DIFG	NA	4.7	1:DECEASED	LGm4	NA	0.179422605	0.54	Mesenchymal	No	Yes	K1	1	Male	Yes	Matched	Glioblastoma multiforme	Classic-like	NA	NA	NA
lgggbm_tcga_pub	TCGA-19-5954	TCGA-19-5954-01	2.02	72.0	WT	IGC	NA	WT	Glioma	Diffuse Glioma	No chr 19/20 gain	Gain chr 7 & loss chr 10	WT	NA	NA	NA	G4	glioblastoma	No	Yes	Non-codel	IDHwt	IDHwt-K2	NA	WT	60.0	Methylated	64	DIFG	Classical	8.0	0:LIVING	LGm5	LGr4	0.140281359	0.79	Mesenchymal	No	Yes	K1	1	Female	Yes	Matched	Glioblastoma multiforme	Mesenchymal-like	NA	NA	NA
lgggbm_tcga_pub	TCGA-19-5955	TCGA-19-5955-01	1.97	83.0	WT	IGC	NA	WT	Glioma	Diffuse Glioma	No chr 19/20 gain	No combined CNA	WT	NA	NA	NA	G4	glioblastoma	No	Yes	Non-codel	IDHwt	IDHwt-K2	NA	WT	NA	Methylated	39	DIFG	Mesenchymal	1.8	1:DECEASED	LGm5	LGr4	0.18395126	0.38	Mesenchymal	No	Yes	K1	1	Male	Yes	Matched	Glioblastoma multiforme	Mesenchymal-like	NA	NA	NA
lgggbm_tcga_pub	TCGA-19-5956	TCGA-19-5956-01	3.83	53.0	NA	IGC	NA	NA	Glioma	Diffuse Glioma	No chr 19/20 gain	No combined CNA	NA	NA	NA	NA	G4	glioblastoma	No	Yes	Non-codel	NA	NA	NA	NA	80.0	Unmethylated	NA	DIFG	Proneural	6.5	0:LIVING	LGm6	LGr1	0.219465044	0.89	RTK I 'PDGFRA'	No	Yes	K1	1	Female	Yes	Matched	Glioblastoma multiforme	NA	NA	NA	NA
lgggbm_tcga_pub	TCGA-19-5958	TCGA-19-5958-01	2.03	56.0	WT	IGC	NA	WT	Glioma	Diffuse Glioma	No chr 19/20 gain	No combined CNA	WT	NA	NA	NA	G4	glioblastoma	No	Yes	Non-codel	IDHwt	IDHwt-K2	NA	WT	80.0	Unmethylated	31	DIFG	Classical	5.4	0:LIVING	LGm5	LGr4	0.146258946	0.71	RTK II 'Classic'	No	Yes	K1	1	Male	Yes	Matched	Glioblastoma multiforme	Mesenchymal-like	NA	NA	NA
lgggbm_tcga_pub	TCGA-19-5959	TCGA-19-5959-01	2.01	77.0	WT	IGC	NA	WT	Glioma	Diffuse Glioma	No chr 19/20 gain	Gain chr 7 & loss chr 10	WT	NA	NA	NA	G4	glioblastoma	No	Yes	Non-codel	IDHwt	IDHwt-K1	NA	WT	80.0	Methylated	67	DIFG	Classical	5.3	0:LIVING	LGm4	LGr4	0.146812241	0.91	RTK II 'Classic'	No	Yes	K1	1	Female	Yes	Matched	Glioblastoma multiforme	Classic-like	NA	NA	NA
lgggbm_tcga_pub	TCGA-19-5960	TCGA-19-5960-01	1.85	56.0	WT	IGC	WT	WT	Glioma	Diffuse Glioma	No chr 19/20 gain	Gain chr 7 & loss chr 10	WT	-61.16922	203.17831	-264.34754	G4	glioblastoma	No	Yes	Non-codel	IDHwt	IDHwt-K1	IDHwt-R3	WT	80.0	Unmethylated	34	DIFG	Proneural	5.4	0:LIVING	LGm4	LGr4	0.84795021	0.97	RTK II 'Classic'	Yes	Yes	K1	1	Male	Yes	Matched	Glioblastoma multiforme	Classic-like	5.1261	5.3965	TERT
lgggbm_tcga_pub	TCGA-19-A60I	TCGA-19-A60I-01	NA	39.0	WT	IGC	NA	WT	Glioma	Diffuse Glioma	No chr 19/20 gain	Gain chr 7 & loss chr 10	WT	NA	NA	NA	G4	glioblastoma	No	Yes	Non-codel	IDHwt	IDHwt-K1	NA	WT	NA	Methylated	22	DIFG	NA	6.8	0:LIVING	LGm4	NA	0.179032029	NA	RTK II 'Classic'	No	No	NA	1	Male	Yes	Matched	Glioblastoma multiforme	Classic-like	NA	NA	NA
lgggbm_tcga_pub	TCGA-19-A6J4	TCGA-19-A6J4-01	NA	68.0	WT	IGC	NA	WT	Glioma	Diffuse Glioma	No chr 19/20 gain	Gain chr 7 & loss chr 10	WT	NA	NA	NA	G4	glioblastoma	No	Yes	Non-codel	IDHwt	IDHwt-K2	NA	WT	NA	Unmethylated	20	DIFG	NA	4.0	1:DECEASED	LGm5	NA	0.624275072	NA	Mesenchymal	No	No	NA	1	Male	Yes	Matched	Glioblastoma multiforme	Mesenchymal-like	NA	NA	NA
lgggbm_tcga_pub	TCGA-19-A6J5	TCGA-19-A6J5-01	NA	40.0	Mutant	IGC	NA	WT	Glioma	Diffuse Glioma	No chr 19/20 gain	Gain chr 7 & loss chr 10	WT	NA	NA	NA	G4	glioblastoma	No	Yes	Non-codel	IDHmut-non-codel	IDHmut-K2	NA	Mutant	100.0	Methylated	34	DIFG	NA	16.6	0:LIVING	LGm3	NA	0.231558961	NA	IDH	No	No	NA	1	Male	Yes	Matched	Glioblastoma multiforme	G-CIMP-high	NA	NA	NA
lgggbm_tcga_pub	TCGA-26-1438	TCGA-26-1438-01	2	36.0	NA	IGC	NA	NA	Glioma	Diffuse Glioma	No chr 19/20 gain	No combined CNA	NA	NA	NA	NA	G4	glioblastoma	Yes	No	Non-codel	NA	NA	NA	NA	100.0	Unmethylated	NA	DIFG	Mesenchymal	10.0	0:LIVING	LGm5	LGr4	0.15488567	0.46	NA	No	No	NA	1	Male	Yes	Matched	Glioblastoma multiforme	NA	6.3102	1.523	NA
lgggbm_tcga_pub	TCGA-26-1439	TCGA-26-1439-01	3.46	63.0	WT	IGC	NA	WT	Glioma	Diffuse Glioma	No chr 19/20 gain	Gain chr 7 & loss chr 10	WT	NA	NA	NA	G4	glioblastoma	Yes	No	Non-codel	IDHwt	IDHwt-K2	NA	WT	NA	Unmethylated	32	DIFG	Classical	13.9	1:DECEASED	LGm5	LGr4	0.548296949	0.62	NA	No	No	NA	1	Male	Yes	Matched	Glioblastoma multiforme	Mesenchymal-like	NA	NA	NA
lgggbm_tcga_pub	TCGA-26-1440	TCGA-26-1440-01	2.11	48.0	NA	IGC	NA	NA	Glioma	Diffuse Glioma	No chr 19/20 gain	Gain chr 7 & loss chr 10	NA	NA	NA	NA	G4	glioblastoma	Yes	No	Non-codel	NA	NA	NA	NA	80.0	Unmethylated	NA	DIFG	Classical	9.7	0:LIVING	LGm6	LGr4	0.284121832	0.77	NA	No	Yes	K1	1	Male	Yes	Matched	Glioblastoma multiforme	NA	NA	NA	NA
lgggbm_tcga_pub	TCGA-26-1442	TCGA-26-1442-01	1.99	43.0	WT	IGC	WT	WT	Glioma	Diffuse Glioma	No chr 19/20 gain	No combined CNA	WT	1700.828	1029.976	670.852	G4	glioblastoma	No	Yes	Non-codel	IDHmut-non-codel	IDHmut-K2	IDHmut-R3	Mutant	80.0	Methylated	29	DIFG	G-CIMP	31.3	0:LIVING	LGm2	LGr3	0.076337064	0.79	IDH	Yes	Yes	K1	1	Male	Yes	Matched	Glioblastoma multiforme	G-CIMP-high	NA	NA	NA
lgggbm_tcga_pub	TCGA-26-1443	TCGA-26-1443-01	2.04	60.0	NA	IGC	NA	NA	Glioma	Diffuse Glioma	No chr 19/20 gain	No combined CNA	NA	NA	NA	NA	G4	glioblastoma	Yes	No	Non-codel	NA	NA	NA	NA	60.0	Methylated	NA	DIFG	Classical	7.1	0:LIVING	LGm4	LGr4	0.123102689	0.9	NA	No	No	NA	1	Female	Yes	Matched	Glioblastoma multiforme	NA	NA	NA	NA
lgggbm_tcga_pub	TCGA-26-1799	TCGA-26-1799-01	2.03	68.0	NA	IGC	NA	NA	Glioma	Diffuse Glioma	Gain chr 19/20	Gain chr 7 & loss chr 10	NA	NA	NA	NA	G4	glioblastoma	Yes	No	Non-codel	IDHwt	IDHwt-K2	NA	WT	60.0	Unmethylated	NA	DIFG	Neural	9.4	1:DECEASED	LGm5	LGr4	0.13032592	0.84	NA	No	No	NA	1	Male	Yes	Matched	Glioblastoma multiforme	Mesenchymal-like	NA	NA	NA
lgggbm_tcga_pub	TCGA-26-5132	TCGA-26-5132-01	1.94	74.0	WT	IGC	WT	WT	Glioma	Diffuse Glioma	No chr 19/20 gain	Gain chr 7 & loss chr 10	WT	2659.0789	1668.716	990.3629	G4	glioblastoma	No	Yes	Non-codel	IDHwt	IDHwt-K1	IDHwt-R2	WT	60.0	Methylated	36	DIFG	Classical	9.4	0:LIVING	LGm4	LGr4	0.170621352	0.84	RTK II 'Classic'	Yes	Yes	K1	1	Male	Yes	Matched	Glioblastoma multiforme	Classic-like	3.8446	4.5576	TERT
lgggbm_tcga_pub	TCGA-26-5133	TCGA-26-5133-01	1.77	59.0	WT	IGC	WT	WT	Glioma	Diffuse Glioma	No chr 19/20 gain	No combined CNA	WT	1460.2451	614.2782	845.9668	G4	glioblastoma	No	Yes	Non-codel	IDHwt	IDHwt-K3	IDHwt-R3	WT	80.0	Unmethylated	21	DIFG	G-CIMP	14.9	0:LIVING	LGm1	LGr3	0.864103045	0.88	IDH	Yes	Yes	K1	1	Male	Yes	Matched	Glioblastoma multiforme	LGm6-GBM	NA	NA	NA
lgggbm_tcga_pub	TCGA-26-5134	TCGA-26-5134-01	1.93	74.0	WT	IGC	WT	WT	Glioma	Diffuse Glioma	No chr 19/20 gain	No combined CNA	WT	1872.3252	1195.3633	676.9619	G4	glioblastoma	No	Yes	Non-codel	IDHwt	IDHwt-K2	IDHwt-R3	WT	60.0	Unmethylated	45	DIFG	Proneural	5.5	0:LIVING	LGm5	LGr1	0.080263834	0.92	RTK I 'PDGFRA'	Yes	Yes	K1	1	Male	Yes	Matched	Glioblastoma multiforme	Mesenchymal-like	NA	NA	NA
lgggbm_tcga_pub	TCGA-26-5135	TCGA-26-5135-01	2	72.0	WT	IGC	WT	WT	Glioma	Diffuse Glioma	No chr 19/20 gain	Gain chr 7 & loss chr 10	WT	3832.379	1919.669	1912.711	G4	glioblastoma	No	Yes	Non-codel	IDHwt	IDHwt-K2	IDHwt-R3	WT	NA	Methylated	44	DIFG	Proneural	8.9	1:DECEASED	LGm5	LGr1	0.107627899	0.82	RTK I 'PDGFRA'	Yes	No	NA	1	Female	Yes	Matched	Glioblastoma multiforme	Mesenchymal-like	3.8834	2.9753	TERT
lgggbm_tcga_pub	TCGA-26-5136	TCGA-26-5136-01	1.99	78.0	WT	IGC	WT	WT	Glioma	Diffuse Glioma	No chr 19/20 gain	Gain chr 7 & loss chr 10	WT	3767.882	2503.971	1263.911	G4	glioblastoma	No	Yes	Non-codel	IDHwt	IDHwt-K2	IDHwt-R2	WT	NA	Methylated	34	DIFG	Mesenchymal	1.2	0:LIVING	LGm5	LGr4	0.279971279	0.83	Mesenchymal	Yes	No	NA	1	Female	Yes	Matched	Glioblastoma multiforme	Mesenchymal-like	NA	NA	NA
lgggbm_tcga_pub	TCGA-26-5139	TCGA-26-5139-01	2.01	65.0	WT	IGC	WT	WT	Glioma	Diffuse Glioma	No chr 19/20 gain	Gain chr 7 & loss chr 10	WT	3076.225	1818.943	1257.282	G4	glioblastoma	No	Yes	Non-codel	IDHwt	IDHwt-K2	IDHwt-R2	WT	60.0	Unmethylated	33	DIFG	Mesenchymal	1.6	0:LIVING	LGm5	LGr4	0.129631816	0.8	RTK II 'Classic'	Yes	No	NA	1	Female	Yes	Matched	Glioblastoma multiforme	Mesenchymal-like	NA	NA	NA
lgggbm_tcga_pub	TCGA-26-6173	TCGA-26-6173-01	2.04	57.0	WT	IGC	NA	WT	Glioma	Diffuse Glioma	No chr 19/20 gain	No combined CNA	WT	NA	NA	NA	G4	glioblastoma	No	Yes	Non-codel	IDHwt	IDHwt-K2	NA	WT	80.0	Unmethylated	26	DIFG	NA	7.9	0:LIVING	LGm5	NA	0.273633015	0.56	Mesenchymal	No	Yes	K1	1	Male	Yes	Matched	Glioblastoma multiforme	Mesenchymal-like	NA	NA	NA
lgggbm_tcga_pub	TCGA-26-6174	TCGA-26-6174-01	2.07	65.0	WT	IGC	NA	WT	Glioma	Diffuse Glioma	No chr 19/20 gain	No combined CNA	WT	NA	NA	NA	G4	glioblastoma	No	Yes	Non-codel	IDHwt	IDHwt-K2	NA	WT	80.0	Methylated	71	DIFG	NA	2.3	0:LIVING	LGm5	NA	0.121408754	0.5	Mesenchymal	No	Yes	K1	1	Female	Yes	Matched	Glioblastoma multiforme	Mesenchymal-like	NA	NA	NA
lgggbm_tcga_pub	TCGA-26-A7UX	TCGA-26-A7UX-01	NA	47.0	WT	IGC	NA	WT	Glioma	Diffuse Glioma	NA	NA	WT	NA	NA	NA	G4	glioblastoma	No	Yes	Non-codel	IDHwt	IDHwt-K2	NA	WT	NA	Methylated	30	DIFG	NA	8.5	0:LIVING	LGm5	NA	0.119778643	NA	Mesenchymal	No	No	NA	1	Male	No	Matched	Glioblastoma multiforme	Mesenchymal-like	NA	NA	NA
lgggbm_tcga_pub	TCGA-27-1830	TCGA-27-1830-01	1.9	57.0	WT	IGC	WT	WT	Glioma	Diffuse Glioma	No chr 19/20 gain	Gain chr 7 & loss chr 10	WT	4188.712	2243.124	1945.588	G4	glioblastoma	Yes	No	Non-codel	IDHwt	IDHwt-K2	IDHwt-R3	WT	80.0	Unmethylated	31	DIFG	Proneural	5.1	1:DECEASED	LGm5	LGr4	0.235925875	0.64	NA	Yes	Yes	K1	1	Male	Yes	Matched	Glioblastoma multiforme	Mesenchymal-like	NA	NA	NA
lgggbm_tcga_pub	TCGA-27-1831	TCGA-27-1831-01	2.07	66.0	WT	IGC	WT	WT	Glioma	Diffuse Glioma	No chr 19/20 gain	Gain chr 7 & loss chr 10	WT	4235.353	2692.716	1542.637	G4	glioblastoma	Yes	No	Non-codel	IDHwt	IDHwt-K2	IDHwt-R2	WT	80.0	Unmethylated	44	DIFG	Neural	16.6	1:DECEASED	LGm5	LGr4	0.097699129	0.68	NA	Yes	Yes	K1	1	Male	Yes	Matched	Glioblastoma multiforme	Mesenchymal-like	5.7031	1.8876	TERT
lgggbm_tcga_pub	TCGA-27-1832	TCGA-27-1832-01	1.91	59.0	WT	IGC	WT	WT	Glioma	Diffuse Glioma	No chr 19/20 gain	Gain chr 7 & loss chr 10	WT	4638.328	2978.704	1659.624	G4	glioblastoma	Yes	No	Non-codel	IDHwt	IDHwt-K2	IDHwt-R2	WT	100.0	Unmethylated	24	DIFG	Mesenchymal	9.9	1:DECEASED	LGm5	LGr4	0.237215055	0.57	NA	Yes	Yes	K1	1	Female	Yes	Matched	Glioblastoma multiforme	Mesenchymal-like	NA	NA	NA
lgggbm_tcga_pub	TCGA-27-1833	TCGA-27-1833-01	2	67.0	WT	IGC	NA	WT	Glioma	Diffuse Glioma	Gain chr 19/20	Gain chr 7 & loss chr 10	WT	NA	NA	NA	G4	glioblastoma	Yes	No	Non-codel	IDHwt	IDHwt-K1	NA	WT	80.0	Unmethylated	44	DIFG	Classical	24.2	1:DECEASED	LGm4	LGr4	0.186490029	0.93	NA	No	Yes	K1	1	Female	Yes	Matched	Glioblastoma multiforme	Classic-like	NA	NA	NA
lgggbm_tcga_pub	TCGA-27-1834	TCGA-27-1834-01	1.91	56.0	WT	IGC	WT	WT	Glioma	Diffuse Glioma	No chr 19/20 gain	Gain chr 7 & loss chr 10	WT	3493.239	2487.626	1005.614	G4	glioblastoma	Yes	No	Non-codel	IDHwt	IDHwt-K2	IDHwt-R2	WT	80.0	Methylated	29	DIFG	Neural	40.5	1:DECEASED	LGm5	LGr4	0.503949341	0.76	NA	Yes	Yes	K1	1	Male	Yes	Matched	Glioblastoma multiforme	Mesenchymal-like	NA	NA	NA
lgggbm_tcga_pub	TCGA-27-1835	TCGA-27-1835-01	2	53.0	WT	IGC	WT	WT	Glioma	Diffuse Glioma	No chr 19/20 gain	Gain chr 7 & loss chr 10	WT	1291.6287	685.2033	606.4254	G4	glioblastoma	Yes	No	Non-codel	IDHwt	IDHwt-K2	IDHwt-R1	WT	80.0	Methylated	54	DIFG	Classical	21.3	1:DECEASED	LGm5	LGr4	0.19472078	0.87	NA	Yes	No	NA	1	Female	Yes	Matched	Glioblastoma multiforme	Mesenchymal-like	NA	NA	NA
lgggbm_tcga_pub	TCGA-27-1836	TCGA-27-1836-01	1.94	33.0	WT	IGC	NA	WT	Glioma	Diffuse Glioma	No chr 19/20 gain	No combined CNA	WT	NA	NA	NA	G4	glioblastoma	Yes	No	Non-codel	IDHwt	IDHwt-K2	NA	WT	80.0	Methylated	36	DIFG	Proneural	30.0	1:DECEASED	LGm5	LGr1	0.068224021	0.7	NA	No	Yes	K1	1	Female	Yes	Matched	Glioblastoma multiforme	Mesenchymal-like	NA	NA	NA
lgggbm_tcga_pub	TCGA-27-1837	TCGA-27-1837-01	1.96	36.0	WT	IGC	WT	WT	Glioma	Diffuse Glioma	No chr 19/20 gain	No combined CNA	WT	2999.49	1891.649	1107.842	G4	glioblastoma	Yes	No	Non-codel	IDHwt	IDHwt-K2	IDHwt-R3	WT	80.0	Methylated	31	DIFG	Classical	14.0	1:DECEASED	LGm5	LGr4	0.10264776	0.82	NA	Yes	No	NA	1	Male	Yes	Matched	Glioblastoma multiforme	Mesenchymal-like	NA	NA	NA
lgggbm_tcga_pub	TCGA-27-1838	TCGA-27-1838-01	4.29	59.0	WT	IGC	NA	WT	Glioma	Diffuse Glioma	No chr 19/20 gain	Gain chr 7 & loss chr 10	WT	NA	NA	NA	G4	glioblastoma	Yes	No	Non-codel	IDHwt	IDHwt-K2	NA	WT	80.0	Unmethylated	69	DIFG	Mesenchymal	11.5	1:DECEASED	LGm5	LGr4	0.202989385	0.72	NA	No	No	NA	1	Female	Yes	Matched	Glioblastoma multiforme	Mesenchymal-like	NA	NA	NA
lgggbm_tcga_pub	TCGA-27-2518	TCGA-27-2518-01	2.03	52.0	WT	IGC	NA	WT	Glioma	Diffuse Glioma	No chr 19/20 gain	Gain chr 7 & loss chr 10	WT	NA	NA	NA	G4	glioblastoma	Yes	No	Non-codel	IDHwt	IDHwt-K1	NA	WT	80.0	Unmethylated	28	DIFG	Neural	24.7	1:DECEASED	LGm4	LGr4	0.127730234	0.66	NA	No	Yes	K1	1	Male	Yes	Matched	Glioblastoma multiforme	Classic-like	NA	NA	NA
lgggbm_tcga_pub	TCGA-27-2519	TCGA-27-2519-01	1.91	48.0	WT	IGC	WT	WT	Glioma	Diffuse Glioma	No chr 19/20 gain	Gain chr 7 & loss chr 10	WT	4341.051	2927.738	1413.313	G4	glioblastoma	Yes	No	Non-codel	IDHwt	IDHwt-K2	IDHwt-R2	WT	80.0	Unmethylated	33	DIFG	Mesenchymal	10.4	0:LIVING	LGm5	LGr4	0.239724368	0.7	NA	Yes	No	NA	1	Male	Yes	Matched	Glioblastoma multiforme	Mesenchymal-like	NA	NA	NA
lgggbm_tcga_pub	TCGA-27-2521	TCGA-27-2521-01	1.96	34.0	Mutant	IGC	WT	WT	Glioma	Diffuse Glioma	No chr 19/20 gain	No combined CNA	WT	1213.1281	501.6545	711.4736	G4	glioblastoma	Yes	No	Non-codel	IDHmut-non-codel	IDHmut-K1	IDHmut-R3	Mutant	80.0	Methylated	32	DIFG	G-CIMP	10.4	0:LIVING	LGm1	LGr3	0.358065325	0.91	NA	Yes	No	NA	1	Male	Yes	Matched	Glioblastoma multiforme	G-CIMP-low	NA	NA	NA
lgggbm_tcga_pub	TCGA-27-2523	TCGA-27-2523-01	2.03	63.0	WT	IGC	WT	WT	Glioma	Diffuse Glioma	No chr 19/20 gain	Gain chr 7 & loss chr 10	WT	1352.0894	1023.2712	328.8182	G4	glioblastoma	Yes	No	Non-codel	IDHwt	IDHwt-K1	IDHwt-R1	WT	80.0	Methylated	37	DIFG	Classical	16.1	1:DECEASED	LGm4	LGr4	0.127960297	0.92	NA	Yes	No	NA	1	Male	Yes	Matched	Glioblastoma multiforme	Classic-like	4.8883	2.4021	TERT
lgggbm_tcga_pub	TCGA-27-2524	TCGA-27-2524-01	1.86	56.0	WT	IGC	WT	WT	Glioma	Diffuse Glioma	No chr 19/20 gain	Gain chr 7 & loss chr 10	WT	4128.518	2358.826	1769.693	G4	glioblastoma	Yes	No	Non-codel	IDHwt	IDHwt-K2	IDHwt-R1	WT	80.0	Unmethylated	36	DIFG	Mesenchymal	7.6	1:DECEASED	LGm5	LGr4	0.374413371	0.8	NA	Yes	No	NA	1	Male	Yes	Matched	Glioblastoma multiforme	Mesenchymal-like	NA	NA	NA
lgggbm_tcga_pub	TCGA-27-2526	TCGA-27-2526-01	2.09	79.0	WT	IGC	WT	WT	Glioma	Diffuse Glioma	No chr 19/20 gain	No combined CNA	WT	3049.6684	2397.8721	651.7963	G4	glioblastoma	Yes	No	Non-codel	IDHwt	IDHwt-K2	IDHwt-R1	WT	40.0	Unmethylated	38	DIFG	Neural	2.9	1:DECEASED	LGm5	LGr4	0.181626771	0.86	NA	Yes	No	NA	1	Female	Yes	Matched	Glioblastoma multiforme	Mesenchymal-like	NA	NA	NA
lgggbm_tcga_pub	TCGA-27-2527	TCGA-27-2527-01	1.94	81.0	WT	IGC	NA	WT	Glioma	Diffuse Glioma	No chr 19/20 gain	No combined CNA	WT	NA	NA	NA	G4	glioblastoma	Yes	No	Non-codel	IDHwt	IDHwt-K2	NA	WT	80.0	Methylated	39	DIFG	Mesenchymal	14.4	1:DECEASED	LGm5	LGr4	0.124823249	0.36	NA	No	No	NA	1	Male	Yes	Matched	Glioblastoma multiforme	Mesenchymal-like	NA	NA	NA
lgggbm_tcga_pub	TCGA-27-2528	TCGA-27-2528-01	2.01	62.0	WT	IGC	WT	WT	Glioma	Diffuse Glioma	Gain chr 19/20	No combined CNA	WT	2208.7982	711.6582	1497.14	G4	glioblastoma	Yes	No	Non-codel	IDHwt	IDHwt-K1	IDHwt-R1	WT	80.0	Methylated	42	DIFG	Classical	15.8	1:DECEASED	LGm4	LGr4	0.113233665	0.76	NA	Yes	Yes	K1	1	Male	Yes	Matched	Glioblastoma multiforme	Classic-like	4.5671	7.6945	TERT
lgggbm_tcga_pub	TCGA-28-1745	TCGA-28-1745-01	NA	76.0	NA	IGC	NA	NA	Glioma	Diffuse Glioma	NA	NA	NA	NA	NA	NA	G4	glioblastoma	Yes	No	NA	NA	IDHwt-K2	NA	WT	60.0	Unmethylated	NA	DIFG	Mesenchymal	11.3	0:LIVING	LGm5	LGr4	0.001924079	NA	NA	No	No	NA	1	Male	No	Matched	Glioblastoma multiforme	Mesenchymal-like	NA	NA	NA
lgggbm_tcga_pub	TCGA-28-1746	TCGA-28-1746-01	2.13	77.0	NA	IGC	NA	NA	Glioma	Diffuse Glioma	No chr 19/20 gain	Gain chr 7 & loss chr 10	NA	NA	NA	NA	G4	glioblastoma	Yes	No	Non-codel	IDHwt	IDHwt-K2	NA	WT	80.0	Methylated	NA	DIFG	Proneural	0.2	0:LIVING	LGm5	LGr1	0.192401882	0.89	NA	No	Yes	K1	1	Female	Yes	Matched	Glioblastoma multiforme	Mesenchymal-like	NA	NA	NA
lgggbm_tcga_pub	TCGA-28-1747	TCGA-28-1747-01	1.96	44.0	WT	IGC	WT	WT	Glioma	Diffuse Glioma	No chr 19/20 gain	No combined CNA	WT	3424.4616	2574.1483	850.3133	G4	glioblastoma	Yes	No	Non-codel	IDHwt	IDHwt-K2	IDHwt-R3	WT	NA	Methylated	34	DIFG	Classical	2.5	1:DECEASED	LGm5	LGr4	0.109159449	0.8	NA	Yes	Yes	K1	1	Male	Yes	Matched	Glioblastoma multiforme	Mesenchymal-like	NA	NA	NA
lgggbm_tcga_pub	TCGA-28-1749	TCGA-28-1749-01	2.04	73.0	NA	IGC	NA	NA	Glioma	Diffuse Glioma	Gain chr 19/20	Gain chr 7 & loss chr 10	NA	NA	NA	NA	G4	glioblastoma	Yes	No	Non-codel	IDHwt	IDHwt-K1	NA	WT	80.0	Unmethylated	NA	DIFG	Classical	9.2	0:LIVING	LGm5	LGr4	0.150582375	0.9	NA	No	No	NA	1	Male	Yes	Matched	Glioblastoma multiforme	Classic-like	NA	NA	NA
lgggbm_tcga_pub	TCGA-28-1750	TCGA-28-1750-01	1.82	40.0	NA	IGC	NA	NA	Glioma	Diffuse Glioma	No chr 19/20 gain	Gain chr 7 & loss chr 10	NA	NA	NA	NA	G4	glioblastoma	Yes	No	Non-codel	IDHwt	IDHwt-K1	NA	WT	60.0	Unmethylated	NA	DIFG	Mesenchymal	8.3	0:LIVING	LGm4	LGr4	0.43127603	0.7	NA	No	Yes	K1	1	Female	Yes	Matched	Glioblastoma multiforme	Classic-like	NA	NA	NA
lgggbm_tcga_pub	TCGA-28-1751	TCGA-28-1751-01	2.06	61.0	NA	IGC	NA	NA	Glioma	Diffuse Glioma	Gain chr 19/20	Gain chr 7 & loss chr 10	NA	NA	NA	NA	G4	glioblastoma	Yes	No	Non-codel	IDHwt	IDHwt-K2	NA	WT	80.0	Unmethylated	NA	DIFG	Mesenchymal	7.6	0:LIVING	LGm5	LGr4	0.184341823	0.39	NA	No	No	NA	1	Female	Yes	Matched	Glioblastoma multiforme	Mesenchymal-like	NA	NA	NA
lgggbm_tcga_pub	TCGA-28-1752	TCGA-28-1752-01	1.95	42.0	NA	IGC	NA	NA	Glioma	Diffuse Glioma	No chr 19/20 gain	Gain chr 7 & loss chr 10	NA	NA	NA	NA	G4	glioblastoma	Yes	No	Non-codel	IDHwt	IDHwt-K2	NA	WT	80.0	Methylated	NA	DIFG	Neural	8.5	0:LIVING	LGm5	LGr4	0.196510266	0.53	NA	No	Yes	K1	1	Female	Yes	Matched	Glioblastoma multiforme	Mesenchymal-like	NA	NA	NA
lgggbm_tcga_pub	TCGA-28-1753	TCGA-28-1753-01	2	53.0	WT	IGC	WT	WT	Glioma	Diffuse Glioma	No chr 19/20 gain	Gain chr 7 & loss chr 10	WT	5403.599	2893.989	2509.61	G4	glioblastoma	Yes	No	Non-codel	IDHwt	IDHwt-K2	IDHwt-R3	WT	NA	Unmethylated	35	DIFG	Mesenchymal	1.2	0:LIVING	LGm5	LGr4	0.12714407	0.62	NA	Yes	Yes	K1	1	Male	Yes	Matched	Glioblastoma multiforme	Mesenchymal-like	NA	NA	NA
lgggbm_tcga_pub	TCGA-28-1755	TCGA-28-1755-01	1.98	52.0	NA	IGC	NA	NA	Glioma	Diffuse Glioma	No chr 19/20 gain	No combined CNA	NA	NA	NA	NA	G4	glioblastoma	Yes	No	Non-codel	IDHwt	IDHwt-K2	NA	WT	60.0	Unmethylated	NA	DIFG	Classical	1.5	1:DECEASED	LGm5	LGr4	0.120466312	0.89	NA	No	No	NA	1	Female	Yes	Matched	Glioblastoma multiforme	Mesenchymal-like	NA	NA	NA
lgggbm_tcga_pub	TCGA-28-1756	TCGA-28-1756-01	1.89	78.0	NA	IGC	NA	NA	Glioma	Diffuse Glioma	No chr 19/20 gain	No combined CNA	NA	NA	NA	NA	G4	glioblastoma	Yes	No	Non-codel	NA	NA	NA	NA	80.0	Methylated	NA	DIFG	G-CIMP	2.8	0:LIVING	LGm3	LGr3	0.139873021	0.78	NA	No	No	NA	1	Male	Yes	Matched	Glioblastoma multiforme	NA	NA	NA	NA
lgggbm_tcga_pub	TCGA-28-1757	TCGA-28-1757-01	2.02	71.0	NA	IGC	NA	NA	Glioma	Diffuse Glioma	No chr 19/20 gain	Gain chr 7 & loss chr 10	NA	NA	NA	NA	G4	glioblastoma	Yes	No	Non-codel	IDHwt	IDHwt-K2	NA	WT	80.0	Methylated	NA	DIFG	Classical	0.1	0:LIVING	LGm5	LGr4	0.149217497	0.74	NA	No	Yes	K1	1	Male	Yes	Matched	Glioblastoma multiforme	Mesenchymal-like	NA	NA	NA
lgggbm_tcga_pub	TCGA-28-1760	TCGA-28-1760-01	NA	48.0	NA	IGC	NA	NA	Glioma	Diffuse Glioma	NA	NA	NA	NA	NA	NA	G4	glioblastoma	Yes	No	NA	NA	IDHwt-K2	NA	WT	NA	Unmethylated	NA	DIFG	Classical	4.7	0:LIVING	LGm5	LGr4	0.232494766	NA	NA	No	Yes	K1	1	Male	No	Matched	Glioblastoma multiforme	Mesenchymal-like	NA	NA	NA
lgggbm_tcga_pub	TCGA-28-2499	TCGA-28-2499-01	NA	59.0	WT	IGC	WT	WT	Glioma	Diffuse Glioma	NA	NA	WT	2295.7425	1797.3998	498.3427	G4	glioblastoma	Yes	No	NA	NA	IDHwt-K1	IDHwt-R2	WT	NA	Unmethylated	24	DIFG	NA	14.5	0:LIVING	LGm4	LGr4	NA	NA	NA	Yes	No	NA	1	Male	No	Matched	Glioblastoma multiforme	Classic-like	NA	NA	NA
lgggbm_tcga_pub	TCGA-28-2501	TCGA-28-2501-01	1.94	NA	WT	IGC	NA	WT	Glioma	Diffuse Glioma	No chr 19/20 gain	Gain chr 7 & loss chr 10	WT	NA	NA	NA	NA	NA	No	Yes	Non-codel	IDHwt	IDHwt-K2	NA	WT	NA	Methylated	29	DIFG	NA	NA	NA	LGm5	LGr4	0.157789257	0.33	Mesenchymal	No	Yes	K1	1	NA	Yes	Matched	Glioblastoma multiforme	Mesenchymal-like	NA	NA	NA
lgggbm_tcga_pub	TCGA-28-2502	TCGA-28-2502-01	1.98	65.0	WT	IGC	NA	WT	Glioma	Diffuse Glioma	No chr 19/20 gain	Gain chr 7 & loss chr 10	WT	NA	NA	NA	G4	glioblastoma	Yes	No	Non-codel	IDHwt	IDHwt-K2	NA	WT	20.0	Unmethylated	37	DIFG	Mesenchymal	0.7	0:LIVING	LGm5	LGr4	0.178363075	0.51	NA	No	No	NA	1	Male	Yes	Matched	Glioblastoma multiforme	Mesenchymal-like	NA	NA	NA
lgggbm_tcga_pub	TCGA-28-2506	TCGA-28-2506-01	3.37	63.0	NA	IGC	NA	NA	Glioma	Diffuse Glioma	Gain chr 19/20	Gain chr 7 & loss chr 10	NA	NA	NA	NA	G4	glioblastoma	Yes	No	Non-codel	IDHwt	IDHwt-K2	NA	WT	80.0	Methylated	NA	DIFG	Neural	6.7	0:LIVING	LGm5	LGr4	0.613391597	0.5	NA	No	No	NA	1	Female	Yes	Matched	Glioblastoma multiforme	Mesenchymal-like	NA	NA	NA
lgggbm_tcga_pub	TCGA-28-2509	TCGA-28-2509-01	4.18	77.0	WT	IGC	WT	WT	Glioma	Diffuse Glioma	No chr 19/20 gain	Gain chr 7 & loss chr 10	WT	2628.176	1860.0082	768.1678	G4	glioblastoma	Yes	No	Non-codel	IDHwt	IDHwt-K1	IDHwt-R2	WT	80.0	Methylated	41	DIFG	Mesenchymal	4.8	0:LIVING	LGm4	LGr4	0.636623197	0.74	NA	Yes	No	NA	1	Female	Yes	Matched	Glioblastoma multiforme	Classic-like	NA	NA	NA
lgggbm_tcga_pub	TCGA-28-2510	TCGA-28-2510-01	2.05	NA	WT	IGC	WT	WT	Glioma	Diffuse Glioma	No chr 19/20 gain	No combined CNA	WT	2549.4708	929.2826	1620.1882	NA	NA	No	Yes	Non-codel	IDHwt	IDHwt-K3	IDHwt-R4	WT	NA	Unmethylated	14	DIFG	NA	NA	NA	LGm6	LGr2	0.198652607	0.3	Mesenchymal	Yes	No	NA	1	NA	Yes	Matched	Glioblastoma multiforme	LGm6-GBM	NA	NA	NA
lgggbm_tcga_pub	TCGA-28-2512	TCGA-28-2512-01	NA	37.0	NA	IGC	NA	NA	Glioma	Diffuse Glioma	NA	NA	NA	NA	NA	NA	G4	glioblastoma	Yes	No	NA	NA	NA	NA	NA	90.0	Unmethylated	NA	DIFG	NA	11.3	1:DECEASED	LGm6	NA	NA	NA	NA	No	No	NA	1	Male	No	Matched	Glioblastoma multiforme	NA	NA	NA	NA
lgggbm_tcga_pub	TCGA-28-2513	TCGA-28-2513-01	2.02	69.0	WT	IGC	WT	WT	Glioma	Diffuse Glioma	No chr 19/20 gain	Gain chr 7 & loss chr 10	WT	5728.667	3161.917	2566.75	G4	glioblastoma	Yes	No	Non-codel	IDHwt	IDHwt-K2	IDHwt-R2	WT	80.0	Unmethylated	53	DIFG	Mesenchymal	7.3	0:LIVING	LGm5	LGr4	0.155055459	0.32	NA	Yes	No	NA	1	Female	Yes	Matched	Glioblastoma multiforme	Mesenchymal-like	NA	NA	NA
lgggbm_tcga_pub	TCGA-28-2514	TCGA-28-2514-01	1.93	45.0	WT	IGC	WT	WT	Glioma	Diffuse Glioma	No chr 19/20 gain	No combined CNA	WT	2123.5143	1126.6615	996.8528	G4	glioblastoma	Yes	No	Non-codel	IDHwt	IDHwt-K2	IDHwt-R3	WT	60.0	Unmethylated	36	DIFG	Classical	5.3	0:LIVING	LGm5	LGr4	0.412023486	0.88	NA	Yes	No	NA	1	Male	Yes	Matched	Glioblastoma multiforme	Mesenchymal-like	NA	NA	NA
lgggbm_tcga_pub	TCGA-28-5204	TCGA-28-5204-01	1.93	72.0	WT	IGC	WT	WT	Glioma	Diffuse Glioma	No chr 19/20 gain	Gain chr 7 & loss chr 10	WT	2667.2026	1778.3407	888.8619	G4	glioblastoma	No	Yes	Non-codel	IDHwt	IDHwt-K1	IDHwt-R1	WT	80.0	Unmethylated	36	DIFG	Neural	14.9	1:DECEASED	LGm4	LGr4	0.325648469	0.89	RTK II 'Classic'	Yes	No	NA	1	Male	Yes	Matched	Glioblastoma multiforme	Classic-like	NA	NA	NA
lgggbm_tcga_pub	TCGA-28-5207	TCGA-28-5207-01	2.03	71.0	WT	IGC	WT	WT	Glioma	Diffuse Glioma	No chr 19/20 gain	Gain chr 7 & loss chr 10	WT	3042.159	1607.705	1434.455	G4	glioblastoma	No	Yes	Non-codel	IDHwt	IDHwt-K2	IDHwt-R3	WT	70.0	Unmethylated	33	DIFG	Mesenchymal	11.3	1:DECEASED	LGm5	LGr4	0.229607704	0.75	Mesenchymal	Yes	No	NA	1	Male	Yes	Matched	Glioblastoma multiforme	Mesenchymal-like	NA	NA	NA
lgggbm_tcga_pub	TCGA-28-5208	TCGA-28-5208-01	2.02	52.0	WT	IGC	WT	WT	Glioma	Diffuse Glioma	No chr 19/20 gain	No combined CNA	WT	3093.284	1812.491	1280.793	G4	glioblastoma	No	Yes	Non-codel	IDHwt	IDHwt-K1	IDHwt-R1	WT	70.0	Methylated	48	DIFG	Mesenchymal	15.6	0:LIVING	LGm4	LGr4	0.118701325	0.87	RTK II 'Classic'	Yes	Yes	K1	1	Male	Yes	Matched	Glioblastoma multiforme	Classic-like	NA	NA	NA
lgggbm_tcga_pub	TCGA-28-5209	TCGA-28-5209-01	1.97	66.0	WT	IGC	WT	WT	Glioma	Diffuse Glioma	No chr 19/20 gain	Gain chr 7 & loss chr 10	WT	2203.476	1188.05	1015.426	G4	glioblastoma	No	Yes	Non-codel	IDHwt	IDHwt-K1	IDHwt-R1	WT	NA	Methylated	72	DIFG	Mesenchymal	2.5	0:LIVING	LGm4	LGr4	0.224077869	0.92	RTK II 'Classic'	Yes	No	NA	1	Female	Yes	Matched	Glioblastoma multiforme	Classic-like	NA	NA	NA
lgggbm_tcga_pub	TCGA-28-5211	TCGA-28-5211-01	1.99	42.0	WT	IGC	NA	WT	Glioma	Diffuse Glioma	No chr 19/20 gain	Gain chr 7 & loss chr 10	WT	NA	NA	NA	G4	glioblastoma	No	Yes	Non-codel	IDHwt	IDHwt-K2	NA	WT	100.0	Unmethylated	35	DIFG	NA	11.8	0:LIVING	LGm5	NA	0.129703418	0.47	Mesenchymal	No	No	NA	1	Male	Yes	Matched	Glioblastoma multiforme	Mesenchymal-like	NA	NA	NA
lgggbm_tcga_pub	TCGA-28-5213	TCGA-28-5213-01	1.87	72.0	WT	IGC	WT	WT	Glioma	Diffuse Glioma	No chr 19/20 gain	Gain chr 7 & loss chr 10	WT	6227.634	3735.564	2492.07	G4	glioblastoma	No	Yes	Non-codel	IDHwt	IDHwt-K2	IDHwt-R2	WT	80.0	Unmethylated	38	DIFG	Mesenchymal	9.8	0:LIVING	LGm5	LGr4	0.24009534	0.49	Mesenchymal	Yes	No	NA	1	Male	Yes	Matched	Glioblastoma multiforme	Mesenchymal-like	NA	NA	NA
lgggbm_tcga_pub	TCGA-28-5214	TCGA-28-5214-01	2.04	53.0	WT	IGC	NA	WT	Glioma	Diffuse Glioma	No chr 19/20 gain	Gain chr 7 & loss chr 10	WT	NA	NA	NA	G4	glioblastoma	No	Yes	Non-codel	IDHwt	IDHwt-K1	NA	WT	70.0	Unmethylated	24	DIFG	Mesenchymal	14.2	0:LIVING	LGm4	LGr4	0.161778528	0.76	RTK II 'Classic'	No	Yes	K1	1	Male	Yes	Matched	Glioblastoma multiforme	Classic-like	NA	NA	NA
lgggbm_tcga_pub	TCGA-28-5215	TCGA-28-5215-01	1.91	62.0	WT	IGC	WT	WT	Glioma	Diffuse Glioma	No chr 19/20 gain	No combined CNA	WT	4285.8	2102.46	2183.34	G4	glioblastoma	No	Yes	Non-codel	IDHwt	IDHwt-K2	IDHwt-R3	WT	90.0	Methylated	22	DIFG	Mesenchymal	11.0	1:DECEASED	LGm5	LGr3	0.446407974	0.77	RTK I 'PDGFRA'	Yes	No	NA	1	Female	Yes	Matched	Glioblastoma multiforme	Mesenchymal-like	NA	NA	NA
lgggbm_tcga_pub	TCGA-28-5216	TCGA-28-5216-01	NA	52.0	WT	IGC	WT	WT	Glioma	Diffuse Glioma	No chr 19/20 gain	No combined CNA	WT	3112.95	1684.237	1428.714	G4	glioblastoma	No	Yes	Non-codel	IDHwt	IDHwt-K2	IDHwt-R3	WT	80.0	Unmethylated	34	DIFG	Mesenchymal	13.6	0:LIVING	LGm5	LGr1	0.437866174	NA	RTK I 'PDGFRA'	Yes	No	NA	1	Male	Yes	Matched	Glioblastoma multiforme	Mesenchymal-like	NA	NA	NA
lgggbm_tcga_pub	TCGA-28-5218	TCGA-28-5218-01	2.68	63.0	WT	IGC	WT	WT	Glioma	Diffuse Glioma	Gain chr 19/20	No combined CNA	WT	6407.015	3251.506	3155.509	G4	glioblastoma	No	Yes	Non-codel	IDHwt	IDHwt-K3	IDHwt-R2	WT	NA	Unmethylated	19	DIFG	Mesenchymal	5.2	1:DECEASED	LGm6	LGr4	0.700762806	0.6	Mesenchymal	Yes	No	NA	1	Male	Yes	Matched	Glioblastoma multiforme	LGm6-GBM	NA	NA	NA
lgggbm_tcga_pub	TCGA-28-5219	TCGA-28-5219-01	2.09	47.0	WT	IGC	NA	WT	Glioma	Diffuse Glioma	No chr 19/20 gain	Gain chr 7 & loss chr 10	WT	NA	NA	NA	G4	glioblastoma	No	Yes	Non-codel	IDHwt	IDHwt-K2	NA	WT	70.0	Methylated	34	DIFG	Classical	8.5	0:LIVING	LGm5	LGr4	0.291372846	0.74	Mesenchymal	No	No	NA	1	Female	Yes	Matched	Glioblastoma multiforme	Mesenchymal-like	NA	NA	NA
lgggbm_tcga_pub	TCGA-28-5220	TCGA-28-5220-01	1.83	67.0	WT	IGC	WT	WT	Glioma	Diffuse Glioma	No chr 19/20 gain	Gain chr 7 & loss chr 10	WT	2344.3799	1904.3113	440.0687	G4	glioblastoma	No	Yes	Non-codel	IDHwt	IDHwt-K2	IDHwt-R2	WT	90.0	Unmethylated	28	DIFG	Classical	10.5	0:LIVING	LGm5	LGr4	0.626100169	0.89	RTK II 'Classic'	Yes	No	NA	1	Male	Yes	Matched	Glioblastoma multiforme	Mesenchymal-like	NA	NA	NA
lgggbm_tcga_pub	TCGA-28-6450	TCGA-28-6450-01	2.06	60.0	WT	IGC	NA	WT	Glioma	Diffuse Glioma	Gain chr 19/20	Gain chr 7 & loss chr 10	WT	NA	NA	NA	G4	glioblastoma	No	Yes	Non-codel	IDHwt	IDHwt-K1	NA	WT	NA	Unmethylated	49	DIFG	Classical	5.4	1:DECEASED	LGm4	LGr4	0.16587896	0.76	RTK II 'Classic'	No	No	NA	1	Male	Yes	Matched	Glioblastoma multiforme	Classic-like	NA	NA	NA
lgggbm_tcga_pub	TCGA-32-1970	TCGA-32-1970-01	2.06	59.0	WT	IGC	WT	WT	Glioma	Diffuse Glioma	No chr 19/20 gain	Gain chr 7 & loss chr 10	WT	2030.3331	1319.4283	710.9047	G4	glioblastoma	Yes	No	Non-codel	IDHwt	IDHwt-K2	IDHwt-R3	WT	NA	Unmethylated	57	DIFG	Classical	15.4	1:DECEASED	LGm5	LGr4	0.260215363	0.87	NA	Yes	Yes	K1	1	Male	Yes	Matched	Glioblastoma multiforme	Mesenchymal-like	5.0068	4.9429	TERT
lgggbm_tcga_pub	TCGA-32-1973	TCGA-32-1973-01	1.86	21.0	NA	IGC	NA	NA	Glioma	Diffuse Glioma	No chr 19/20 gain	No combined CNA	NA	NA	NA	NA	G4	glioblastoma	Yes	No	Non-codel	NA	NA	NA	NA	NA	Methylated	NA	DIFG	Proneural	21.1	1:DECEASED	LGm6	LGr1	0.54739289	0.88	NA	No	No	NA	1	Male	Yes	Matched	Glioblastoma multiforme	NA	NA	NA	NA
lgggbm_tcga_pub	TCGA-32-1976	TCGA-32-1976-01	2.1	65.0	NA	IGC	NA	NA	Glioma	Diffuse Glioma	No chr 19/20 gain	Gain chr 7 & loss chr 10	NA	NA	NA	NA	G4	glioblastoma	Yes	No	Non-codel	IDHwt	IDHwt-K1	NA	WT	60.0	Methylated	NA	DIFG	Proneural	0.5	1:DECEASED	LGm5	LGr1	0.330457885	0.85	NA	No	Yes	K1	1	Male	Yes	Matched	Glioblastoma multiforme	Classic-like	NA	NA	NA
lgggbm_tcga_pub	TCGA-32-1977	TCGA-32-1977-01	1.99	63.0	WT	IGC	NA	WT	Glioma	Diffuse Glioma	Gain chr 19/20	Gain chr 7 & loss chr 10	WT	NA	NA	NA	G4	glioblastoma	Yes	No	Non-codel	IDHwt	IDHwt-K1	NA	WT	NA	Methylated	50	DIFG	Classical	0.1	0:LIVING	LGm4	LGr4	0.161754455	0.53	NA	No	No	NA	1	Female	Yes	Matched	Glioblastoma multiforme	Classic-like	NA	NA	NA
lgggbm_tcga_pub	TCGA-32-1978	TCGA-32-1978-01	1.99	57.0	NA	IGC	NA	NA	Glioma	Diffuse Glioma	No chr 19/20 gain	Gain chr 7 & loss chr 10	NA	NA	NA	NA	G4	glioblastoma	Yes	No	Non-codel	NA	NA	NA	NA	NA	Unmethylated	NA	DIFG	Classical	15.8	1:DECEASED	LGm4	LGr4	0.351036234	0.99	NA	No	Yes	K1	1	Male	Yes	Matched	Glioblastoma multiforme	NA	NA	NA	NA
lgggbm_tcga_pub	TCGA-32-1979	TCGA-32-1979-01	4.15	69.0	WT	IGC	NA	WT	Glioma	Diffuse Glioma	No chr 19/20 gain	Gain chr 7 & loss chr 10	WT	NA	NA	NA	G4	glioblastoma	No	Yes	Non-codel	IDHwt	IDHwt-K1	NA	WT	NA	Unmethylated	56	DIFG	Classical	19.5	1:DECEASED	LGm4	LGr4	0.153694168	0.52	RTK II 'Classic'	No	No	NA	1	Female	Yes	Matched	Glioblastoma multiforme	Classic-like	NA	NA	NA
lgggbm_tcga_pub	TCGA-32-1980	TCGA-32-1980-01	1.86	72.0	WT	IGC	WT	WT	Glioma	Diffuse Glioma	No chr 19/20 gain	No combined CNA	WT	5042.433	2706.402	2336.03	G4	glioblastoma	No	Yes	Non-codel	IDHwt	IDHwt-K3	IDHwt-R4	WT	NA	Unmethylated	5	DIFG	Neural	1.2	1:DECEASED	LGm6	LGr2	1.97E-05	0.18	Mesenchymal	Yes	No	NA	1	Male	Yes	Matched	Glioblastoma multiforme	LGm6-GBM	NA	NA	NA
lgggbm_tcga_pub	TCGA-32-1982	TCGA-32-1982-01	2.02	76.0	WT	IGC	WT	WT	Glioma	Diffuse Glioma	No chr 19/20 gain	Gain chr 7 & loss chr 10	WT	4913.765	2756.071	2157.694	G4	glioblastoma	Yes	No	Non-codel	IDHwt	IDHwt-K1	IDHwt-R2	WT	80.0	Methylated	56	DIFG	Neural	4.7	1:DECEASED	LGm4	LGr4	0.131541288	0.58	NA	Yes	Yes	K1	1	Female	Yes	Matched	Glioblastoma multiforme	Classic-like	NA	NA	NA
lgggbm_tcga_pub	TCGA-32-1986	TCGA-32-1986-01	2.1	68.0	WT	IGC	NA	WT	Glioma	Diffuse Glioma	No chr 19/20 gain	No combined CNA	WT	NA	NA	NA	G4	glioblastoma	Yes	No	Non-codel	IDHwt	IDHwt-K2	NA	WT	20.0	Unmethylated	34	DIFG	Mesenchymal	12.7	1:DECEASED	LGm5	LGr4	0.16001396	0.53	NA	No	Yes	K1	1	Male	Yes	Matched	Glioblastoma multiforme	Mesenchymal-like	NA	NA	NA
lgggbm_tcga_pub	TCGA-32-1987	TCGA-32-1987-01	4.01	49.0	NA	IGC	NA	NA	Glioma	Diffuse Glioma	No chr 19/20 gain	Gain chr 7 & loss chr 10	NA	NA	NA	NA	G4	glioblastoma	Yes	No	Non-codel	NA	NA	NA	NA	NA	Unmethylated	NA	DIFG	Mesenchymal	14.9	1:DECEASED	LGm5	LGr4	0.282873113	0.98	NA	No	Yes	K1	1	Female	Yes	Matched	Glioblastoma multiforme	NA	NA	NA	NA
lgggbm_tcga_pub	TCGA-32-1991	TCGA-32-1991-01	1.97	60.0	WT	IGC	NA	WT	Glioma	Diffuse Glioma	No chr 19/20 gain	No combined CNA	WT	NA	NA	NA	G4	glioblastoma	Yes	No	Non-codel	IDHwt	IDHwt-K2	NA	WT	NA	Unmethylated	33	DIFG	Classical	16.9	1:DECEASED	LGm5	LGr4	0.116688222	0.82	NA	No	Yes	K1	1	Male	Yes	Matched	Glioblastoma multiforme	Mesenchymal-like	NA	NA	NA
lgggbm_tcga_pub	TCGA-32-2491	TCGA-32-2491-01	1.92	63.0	WT	IGC	NA	WT	Glioma	Diffuse Glioma	No chr 19/20 gain	Gain chr 7 & loss chr 10	WT	NA	NA	NA	G4	glioblastoma	Yes	No	Non-codel	IDHwt	IDHwt-K2	NA	WT	NA	Unmethylated	51	DIFG	Mesenchymal	12.2	1:DECEASED	LGm5	LGr4	0.199553403	0.58	NA	No	No	NA	1	Male	Yes	Matched	Glioblastoma multiforme	Mesenchymal-like	NA	NA	NA
lgggbm_tcga_pub	TCGA-32-2494	TCGA-32-2494-01	1.94	58.0	WT	IGC	NA	WT	Glioma	Diffuse Glioma	No chr 19/20 gain	Gain chr 7 & loss chr 10	WT	NA	NA	NA	G4	glioblastoma	Yes	No	Non-codel	IDHwt	IDHwt-K2	NA	WT	NA	Methylated	40	DIFG	Mesenchymal	20.8	1:DECEASED	LGm5	LGr4	0.166463047	0.59	NA	No	No	NA	1	Female	Yes	Matched	Glioblastoma multiforme	Mesenchymal-like	NA	NA	NA
lgggbm_tcga_pub	TCGA-32-2495	TCGA-32-2495-01	2.18	59.0	WT	IGC	NA	WT	Glioma	Diffuse Glioma	Gain chr 19/20	No combined CNA	WT	NA	NA	NA	G4	glioblastoma	Yes	No	Non-codel	IDHwt	IDHwt-K1	NA	WT	NA	Unmethylated	55	DIFG	Classical	15.0	1:DECEASED	LGm4	LGr4	0.295488143	0.84	NA	No	No	NA	1	Female	Yes	Matched	Glioblastoma multiforme	Classic-like	NA	NA	NA
lgggbm_tcga_pub	TCGA-32-2498	TCGA-32-2498-01	NA	NA	NA	IGC	NA	NA	Glioma	Diffuse Glioma	NA	NA	NA	NA	NA	NA	NA	NA	Yes	No	NA	NA	IDHwt-K3	NA	WT	NA	Unmethylated	NA	DIFG	NA	NA	NA	LGm6	LGr4	0.942848846	NA	NA	No	No	NA	1	NA	No	Matched	Glioblastoma multiforme	LGm6-GBM	NA	NA	NA
lgggbm_tcga_pub	TCGA-32-2615	TCGA-32-2615-01	1.87	62.0	WT	IGC	WT	WT	Glioma	Diffuse Glioma	No chr 19/20 gain	No combined CNA	WT	3835.339	2222.434	1612.906	G4	glioblastoma	Yes	No	Non-codel	IDHwt	IDHwt-K2	IDHwt-R2	WT	80.0	Unmethylated	25	DIFG	Mesenchymal	15.9	1:DECEASED	LGm5	LGr4	0.560052679	0.84	NA	Yes	No	NA	1	Male	Yes	Matched	Glioblastoma multiforme	Mesenchymal-like	NA	NA	NA
lgggbm_tcga_pub	TCGA-32-2616	TCGA-32-2616-01	2.05	48.0	NA	IGC	WT	NA	Glioma	Diffuse Glioma	No chr 19/20 gain	No combined CNA	NA	2538.4334	1791.5946	746.8388	G4	glioblastoma	Yes	No	Non-codel	NA	NA	NA	NA	NA	Methylated	NA	DIFG	Mesenchymal	7.4	1:DECEASED	LGm5	LGr4	0.1457772	0.82	NA	Yes	No	NA	1	Female	Yes	Matched	Glioblastoma multiforme	NA	NA	NA	NA
lgggbm_tcga_pub	TCGA-32-2632	TCGA-32-2632-01	3.51	80.0	WT	IGC	WT	WT	Glioma	Diffuse Glioma	No chr 19/20 gain	No combined CNA	WT	4657.188	3118.2	1538.988	G4	glioblastoma	Yes	No	Non-codel	IDHwt	IDHwt-K2	IDHwt-R2	WT	NA	Unmethylated	69	DIFG	Mesenchymal	8.8	1:DECEASED	LGm5	LGr4	0.269615413	0.59	NA	Yes	No	NA	1	Male	Yes	Matched	Glioblastoma multiforme	Mesenchymal-like	NA	NA	NA
lgggbm_tcga_pub	TCGA-32-2634	TCGA-32-2634-01	1.86	82.0	WT	IGC	WT	WT	Glioma	Diffuse Glioma	No chr 19/20 gain	No combined CNA	WT	1716.2844	821.6305	894.6539	G4	glioblastoma	Yes	No	Non-codel	IDHwt	IDHwt-K1	IDHwt-R3	WT	NA	Methylated	40	DIFG	Proneural	8.9	0:LIVING	LGm4	LGr1	0.757587263	0.89	NA	Yes	No	NA	1	Male	Yes	Matched	Glioblastoma multiforme	Classic-like	NA	NA	NA
lgggbm_tcga_pub	TCGA-32-2638	TCGA-32-2638-01	1.99	67.0	WT	IGC	WT	WT	Glioma	Diffuse Glioma	Gain chr 19/20	Gain chr 7 & loss chr 10	WT	4584.927	2505.542	2079.385	G4	glioblastoma	Yes	No	Non-codel	IDHwt	IDHwt-K1	IDHwt-R1	WT	NA	Methylated	34	DIFG	Classical	7.4	0:LIVING	LGm4	LGr4	0.153019616	0.83	NA	Yes	No	NA	1	Male	Yes	Matched	Glioblastoma multiforme	Classic-like	NA	NA	NA
lgggbm_tcga_pub	TCGA-32-4208	TCGA-32-4208-01	1.96	25.0	Mutant	IGC	NA	WT	Glioma	Diffuse Glioma	No chr 19/20 gain	No combined CNA	WT	NA	NA	NA	G4	glioblastoma	Yes	No	Non-codel	IDHmut-non-codel	IDHmut-K2	NA	Mutant	NA	Methylated	24	DIFG	G-CIMP	13.1	0:LIVING	LGm3	LGr3	0.163563174	0.91	NA	No	No	NA	1	Male	Yes	Matched	Glioblastoma multiforme	G-CIMP-high	NA	NA	NA
lgggbm_tcga_pub	TCGA-32-4209	TCGA-32-4209-01	NA	40.0	WT	IGC	NA	WT	Glioma	Diffuse Glioma	NA	NA	WT	NA	NA	NA	G4	glioblastoma	Yes	No	NA	NA	IDHwt-K2	NA	WT	NA	Methylated	18	DIFG	Mesenchymal	11.1	0:LIVING	LGm5	LGr4	0.769112854	NA	NA	No	No	NA	1	Male	No	Matched	Glioblastoma multiforme	Mesenchymal-like	NA	NA	NA
lgggbm_tcga_pub	TCGA-32-4210	TCGA-32-4210-01	6.04	73.0	WT	IGC	NA	WT	Glioma	Diffuse Glioma	No chr 19/20 gain	Gain chr 7 & loss chr 10	WT	NA	NA	NA	G4	glioblastoma	Yes	No	Non-codel	IDHwt	IDHwt-K1	NA	WT	NA	Unmethylated	53	DIFG	Proneural	3.7	1:DECEASED	LGm5	LGr1	0.758865421	0.77	NA	No	Yes	K1	1	Male	Yes	Matched	Glioblastoma multiforme	Classic-like	NA	NA	NA
lgggbm_tcga_pub	TCGA-32-4211	TCGA-32-4211-01	2.04	56.0	WT	IGC	NA	WT	Glioma	Diffuse Glioma	No chr 19/20 gain	Gain chr 7 & loss chr 10	WT	NA	NA	NA	G4	glioblastoma	Yes	No	Non-codel	IDHwt	IDHwt-K1	NA	WT	NA	Unmethylated	39	DIFG	Neural	12.6	1:DECEASED	LGm4	LGr4	0.216095763	0.64	NA	No	Yes	K1	1	Male	Yes	Matched	Glioblastoma multiforme	Classic-like	NA	NA	NA
lgggbm_tcga_pub	TCGA-32-4213	TCGA-32-4213-01	1.88	47.0	WT	IGC	WT	WT	Glioma	Diffuse Glioma	No chr 19/20 gain	No combined CNA	WT	5711.147	3118.389	2592.759	G4	glioblastoma	Yes	No	Non-codel	IDHwt	IDHwt-K2	IDHwt-R3	WT	NA	Methylated	39	DIFG	Mesenchymal	11.7	0:LIVING	LGm5	LGr4	0.120654794	0.69	NA	Yes	No	NA	1	Female	Yes	Matched	Glioblastoma multiforme	Mesenchymal-like	NA	NA	NA
lgggbm_tcga_pub	TCGA-32-4719	TCGA-32-4719-01	3.61	73.0	WT	IGC	NA	WT	Glioma	Diffuse Glioma	No chr 19/20 gain	No combined CNA	WT	NA	NA	NA	G4	glioblastoma	Yes	No	Non-codel	IDHwt	IDHwt-K1	NA	WT	NA	Unmethylated	37	DIFG	Classical	10.8	1:DECEASED	LGm4	LGr4	0.258812095	0.7	NA	No	No	NA	1	Male	Yes	Matched	Glioblastoma multiforme	Classic-like	NA	NA	NA
lgggbm_tcga_pub	TCGA-32-5222	TCGA-32-5222-01	4.46	66.0	WT	IGC	WT	WT	Glioma	Diffuse Glioma	Gain chr 19/20	Gain chr 7 & loss chr 10	WT	3952.02	2566.321	1385.699	G4	glioblastoma	No	Yes	Non-codel	IDHwt	IDHwt-K1	IDHwt-R1	WT	NA	Methylated	49	DIFG	Proneural	5.4	0:LIVING	LGm4	LGr4	0.305337178	0.58	RTK II 'Classic'	Yes	Yes	K1	1	Male	Yes	Matched	Glioblastoma multiforme	Classic-like	NA	NA	NA
lgggbm_tcga_pub	TCGA-41-2571	TCGA-41-2571-01	2.01	89.0	WT	IGC	WT	WT	Glioma	Diffuse Glioma	No chr 19/20 gain	Gain chr 7 & loss chr 10	WT	1746.8644	889.7878	857.0766	G4	glioblastoma	Yes	No	Non-codel	IDHwt	IDHwt-K2	IDHwt-R3	WT	60.0	Unmethylated	38	DIFG	Proneural	0.9	1:DECEASED	LGm5	LGr1	0.192347005	0.78	NA	Yes	No	NA	1	Male	Yes	Matched	Glioblastoma multiforme	Mesenchymal-like	NA	NA	NA
lgggbm_tcga_pub	TCGA-41-2572	TCGA-41-2572-01	1.96	67.0	WT	IGC	WT	WT	Glioma	Diffuse Glioma	Gain chr 19/20	Gain chr 7 & loss chr 10	WT	3374.627	1946.072	1428.555	G4	glioblastoma	Yes	No	Non-codel	IDHwt	IDHwt-K1	IDHwt-R1	WT	NA	Unmethylated	33	DIFG	Classical	13.3	1:DECEASED	LGm4	LGr4	0.22880921	0.84	NA	Yes	No	NA	1	Male	Yes	Matched	Glioblastoma multiforme	Classic-like	NA	NA	NA
lgggbm_tcga_pub	TCGA-41-2573	TCGA-41-2573-01	3.16	59.0	WT	IGC	NA	WT	Glioma	Diffuse Glioma	No chr 19/20 gain	Gain chr 7 & loss chr 10	WT	NA	NA	NA	G4	glioblastoma	Yes	No	Non-codel	IDHwt	IDHwt-K2	NA	WT	60.0	Methylated	33	DIFG	Proneural	8.9	0:LIVING	LGm5	LGr1	0.367492742	0.66	NA	No	Yes	K1	1	Male	Yes	Matched	Glioblastoma multiforme	Mesenchymal-like	NA	NA	NA
lgggbm_tcga_pub	TCGA-41-2575	TCGA-41-2575-01	1.95	75.0	WT	IGC	NA	WT	Glioma	Diffuse Glioma	No chr 19/20 gain	Gain chr 7 & loss chr 10	WT	NA	NA	NA	G4	glioblastoma	Yes	No	Non-codel	IDHwt	IDHwt-K2	NA	WT	60.0	Unmethylated	46	DIFG	Proneural	9.5	1:DECEASED	LGm5	LGr1	0.326128977	0.92	NA	No	Yes	K1	1	Male	Yes	Matched	Glioblastoma multiforme	Mesenchymal-like	NA	NA	NA
lgggbm_tcga_pub	TCGA-41-3392	TCGA-41-3392-01	1.91	88.0	WT	IGC	NA	WT	Glioma	Diffuse Glioma	No chr 19/20 gain	Gain chr 7 & loss chr 10	WT	NA	NA	NA	G4	glioblastoma	Yes	No	Non-codel	IDHwt	IDHwt-K1	NA	WT	NA	Unmethylated	44	DIFG	Neural	1.0	1:DECEASED	LGm5	LGr4	0.233587254	0.86	NA	No	Yes	K1	1	Male	Yes	Matched	Glioblastoma multiforme	Classic-like	NA	NA	NA
lgggbm_tcga_pub	TCGA-41-3393	TCGA-41-3393-01	2.03	81.0	WT	IGC	NA	WT	Glioma	Diffuse Glioma	Gain chr 19/20	Gain chr 7 & loss chr 10	WT	NA	NA	NA	G4	glioblastoma	Yes	No	Non-codel	IDHwt	IDHwt-K1	NA	WT	NA	Unmethylated	53	DIFG	Mesenchymal	4.4	1:DECEASED	LGm4	LGr4	0.166749127	0.67	NA	No	Yes	K1	1	Female	Yes	Matched	Glioblastoma multiforme	Classic-like	NA	NA	NA
lgggbm_tcga_pub	TCGA-41-3915	TCGA-41-3915-01	1.83	48.0	WT	IGC	WT	WT	Glioma	Diffuse Glioma	No chr 19/20 gain	Gain chr 7 & loss chr 10	WT	4902.932	2572.326	2330.606	G4	glioblastoma	Yes	No	Non-codel	IDHwt	IDHwt-K2	IDHwt-R3	WT	NA	Methylated	22	DIFG	Mesenchymal	6.0	0:LIVING	LGm5	LGr4	0.478910688	0.77	NA	Yes	Yes	K1	1	Male	Yes	Matched	Glioblastoma multiforme	Mesenchymal-like	NA	NA	NA
lgggbm_tcga_pub	TCGA-41-4097	TCGA-41-4097-01	1.8	63.0	WT	IGC	WT	WT	Glioma	Diffuse Glioma	No chr 19/20 gain	No combined CNA	WT	4607.52	2339.056	2268.464	G4	glioblastoma	Yes	No	Non-codel	IDHwt	IDHwt-K1	IDHwt-R2	WT	NA	Unmethylated	23	DIFG	Mesenchymal	0.2	1:DECEASED	LGm4	LGr4	0.298685003	0.51	NA	Yes	Yes	K1	1	Female	Yes	Matched	Glioblastoma multiforme	Classic-like	NA	NA	NA
lgggbm_tcga_pub	TCGA-41-5651	TCGA-41-5651-01	2.03	59.0	WT	IGC	WT	WT	Glioma	Diffuse Glioma	Gain chr 19/20	Gain chr 7 & loss chr 10	WT	872.6431	330.7782	541.8648	G4	glioblastoma	No	Yes	Non-codel	IDHwt	IDHwt-K1	IDHwt-R3	WT	NA	Methylated	63	DIFG	Proneural	11.5	0:LIVING	LGm4	LGr1	0.255302657	0.96	RTK II 'Classic'	Yes	Yes	K1	1	Female	Yes	Matched	Glioblastoma multiforme	Classic-like	5.1076	5.2246	TERT
lgggbm_tcga_pub	TCGA-41-6646	TCGA-41-6646-01	2.01	73.0	WT	IGC	NA	WT	Glioma	Diffuse Glioma	No chr 19/20 gain	Gain chr 7 & loss chr 10	WT	NA	NA	NA	G4	glioblastoma	No	Yes	Non-codel	IDHwt	IDHwt-K1	NA	WT	NA	Methylated	44	DIFG	NA	7.8	0:LIVING	LGm4	NA	0.147858453	0.68	RTK II 'Classic'	No	Yes	K1	1	Female	Yes	Matched	Glioblastoma multiforme	Classic-like	NA	NA	NA
lgggbm_tcga_pub	TCGA-4W-AA9R	TCGA-4W-AA9R-01	NA	NA	WT	NCH	NA	WT	Glioma	Diffuse Glioma	NA	NA	WT	NA	NA	NA	NA	NA	No	Yes	Non-codel	IDHwt	IDHwt-K1	NA	WT	NA	Methylated	52	DIFG	NA	NA	NA	LGm4	NA	0.798434733	NA	RTK II 'Classic'	No	No	NA	1	NA	No	Matched	Glioblastoma multiforme	Classic-like	NA	NA	NA
lgggbm_tcga_pub	TCGA-4W-AA9S	TCGA-4W-AA9S-01	NA	69.0	WT	NCH	NA	WT	Glioma	Diffuse Glioma	NA	NA	WT	NA	NA	NA	G4	glioblastoma	No	Yes	Non-codel	IDHwt	IDHwt-K1	NA	WT	NA	Methylated	29	DIFG	NA	4.1	0:LIVING	LGm4	NA	0.264916109	NA	RTK II 'Classic'	No	No	NA	1	Male	No	Matched	Glioblastoma multiforme	Classic-like	NA	NA	NA
lgggbm_tcga_pub	TCGA-4W-AA9T	TCGA-4W-AA9T-01	NA	54.0	Mutant	NCH	NA	WT	Glioma	Diffuse Glioma	NA	NA	WT	NA	NA	NA	G4	glioblastoma	No	Yes	Non-codel	IDHwt	IDHwt-K1	NA	WT	70.0	Methylated	40	DIFG	NA	14.8	0:LIVING	LGm4	NA	0.168309792	NA	Mesenchymal	No	No	NA	1	Female	No	Matched	Glioblastoma multiforme	Classic-like	NA	NA	NA
lgggbm_tcga_pub	TCGA-74-6573	TCGA-74-6573-01	1.91	67.0	WT	IGC	NA	WT	Glioma	Diffuse Glioma	No chr 19/20 gain	Gain chr 7 & loss chr 10	WT	NA	NA	NA	G4	glioblastoma	No	Yes	Non-codel	IDHwt	IDHwt-K2	NA	WT	100.0	Unmethylated	33	DIFG	NA	3.4	1:DECEASED	LGm5	NA	0.20663296	0.86	Mesenchymal	No	Yes	K1	1	Male	Yes	Matched	Glioblastoma multiforme	Mesenchymal-like	NA	NA	NA
lgggbm_tcga_pub	TCGA-74-6575	TCGA-74-6575-01	1.96	73.0	Mutant	IGC	NA	WT	Glioma	Diffuse Glioma	No chr 19/20 gain	Gain chr 7 & loss chr 10	WT	NA	NA	NA	G4	glioblastoma	No	Yes	Non-codel	IDHwt	IDHwt-K2	NA	WT	90.0	Unmethylated	57	DIFG	NA	17.5	0:LIVING	LGm5	NA	0.191185046	0.64	Mesenchymal	No	Yes	K1	1	Female	Yes	Matched	Glioblastoma multiforme	Mesenchymal-like	NA	NA	NA
lgggbm_tcga_pub	TCGA-74-6577	TCGA-74-6577-01	2.12	51.0	WT	IGC	NA	WT	Glioma	Diffuse Glioma	No chr 19/20 gain	Gain chr 7 & loss chr 10	WT	NA	NA	NA	G4	glioblastoma	No	Yes	Non-codel	IDHwt	IDHwt-K2	NA	WT	90.0	Unmethylated	31	DIFG	NA	4.3	0:LIVING	LGm5	NA	0.18723733	0.64	Mesenchymal	No	Yes	K1	1	Male	Yes	Matched	Glioblastoma multiforme	Mesenchymal-like	NA	NA	NA
lgggbm_tcga_pub	TCGA-74-6578	TCGA-74-6578-01	2.02	58.0	WT	IGC	NA	WT	Glioma	Diffuse Glioma	No chr 19/20 gain	Gain chr 7 & loss chr 10	WT	NA	NA	NA	G4	glioblastoma	No	Yes	Non-codel	IDHwt	IDHwt-K1	NA	WT	100.0	Methylated	50	DIFG	NA	14.3	0:LIVING	LGm5	NA	0.127076861	0.71	RTK II 'Classic'	No	Yes	K1	1	Male	Yes	Matched	Glioblastoma multiforme	Classic-like	NA	NA	NA
lgggbm_tcga_pub	TCGA-74-6581	TCGA-74-6581-01	1.99	77.0	NA	IGC	NA	NA	Glioma	Diffuse Glioma	No chr 19/20 gain	Gain chr 7 & loss chr 10	NA	NA	NA	NA	G4	glioblastoma	No	Yes	Non-codel	NA	NA	NA	NA	100.0	Unmethylated	NA	DIFG	NA	8.2	0:LIVING	LGm4	NA	0.16375622	0.89	RTK II 'Classic'	No	Yes	K1	1	Male	Yes	Matched	Glioblastoma multiforme	NA	NA	NA	NA
lgggbm_tcga_pub	TCGA-74-6584	TCGA-74-6584-01	4.13	55.0	WT	IGC	NA	WT	Glioma	Diffuse Glioma	No chr 19/20 gain	Gain chr 7 & loss chr 10	WT	NA	NA	NA	G4	glioblastoma	No	Yes	Non-codel	IDHwt	IDHwt-K2	NA	WT	80.0	Unmethylated	27	DIFG	NA	7.5	0:LIVING	LGm5	NA	0.20040733	0.53	RTK I 'PDGFRA'	No	Yes	K1	1	Female	Yes	Matched	Glioblastoma multiforme	Mesenchymal-like	NA	NA	NA
lgggbm_tcga_pub	TCGA-76-4925	TCGA-76-4925-01	1.92	76.0	WT	IGC	WT	WT	Glioma	Diffuse Glioma	No chr 19/20 gain	Gain chr 7 & loss chr 10	WT	1393.8612	837.1389	556.7223	G4	glioblastoma	No	Yes	Non-codel	IDHwt	IDHwt-K1	IDHwt-R1	WT	100.0	Methylated	50	DIFG	Proneural	4.8	1:DECEASED	LGm4	LGr4	0.262735246	0.94	RTK II 'Classic'	Yes	No	NA	1	Male	Yes	Matched	Glioblastoma multiforme	Classic-like	NA	NA	NA
lgggbm_tcga_pub	TCGA-76-4926	TCGA-76-4926-01	1.99	68.0	WT	IGC	WT	WT	Glioma	Diffuse Glioma	No chr 19/20 gain	Gain chr 7 & loss chr 10	WT	1644.4224	1252.8291	391.5933	G4	glioblastoma	No	Yes	Non-codel	IDHwt	IDHwt-K2	IDHwt-R4	WT	80.0	Unmethylated	45	DIFG	Classical	4.5	1:DECEASED	LGm5	LGr4	0.115562064	0.79	Mesenchymal	Yes	Yes	K1	1	Male	Yes	Matched	Glioblastoma multiforme	Mesenchymal-like	NA	NA	NA
lgggbm_tcga_pub	TCGA-76-4927	TCGA-76-4927-01	NA	58.0	WT	IGC	WT	WT	Glioma	Diffuse Glioma	NA	NA	WT	4183.658	2108.75	2074.908	G4	glioblastoma	No	Yes	NA	NA	IDHwt-K1	IDHwt-R3	WT	80.0	Unmethylated	33	DIFG	Neural	17.6	1:DECEASED	LGm4	LGr4	NA	NA	RTK II 'Classic'	Yes	Yes	K1	1	Male	No	Matched	Glioblastoma multiforme	Classic-like	NA	NA	NA
lgggbm_tcga_pub	TCGA-76-4928	TCGA-76-4928-01	3.9	85.0	WT	IGC	WT	Mutant	Glioma	Diffuse Glioma	No chr 19/20 gain	Gain chr 7 & loss chr 10	WT	3652.671	2201.337	1451.334	G4	glioblastoma	No	Yes	Non-codel	IDHwt	IDHwt-K2	IDHwt-R2	WT	80.0	Methylated	51	DIFG	Classical	3.1	1:DECEASED	LGm5	LGr4	0.178277558	0.42	Mesenchymal	Yes	Yes	K1	1	Female	Yes	Matched	Glioblastoma multiforme	Mesenchymal-like	NA	NA	NA
lgggbm_tcga_pub	TCGA-76-4929	TCGA-76-4929-01	3.48	76.0	WT	IGC	WT	WT	Glioma	Diffuse Glioma	No chr 19/20 gain	Gain chr 7 & loss chr 10	WT	2222.977	1412.2666	810.7105	G4	glioblastoma	No	Yes	Non-codel	IDHwt	IDHwt-K1	IDHwt-R2	WT	80.0	Methylated	43	DIFG	Neural	3.6	1:DECEASED	LGm4	LGr4	0.790365314	0.8	RTK II 'Classic'	Yes	Yes	K1	1	Female	Yes	Matched	Glioblastoma multiforme	Classic-like	NA	NA	NA
lgggbm_tcga_pub	TCGA-76-4931	TCGA-76-4931-01	1.95	70.0	WT	IGC	WT	WT	Glioma	Diffuse Glioma	No chr 19/20 gain	Gain chr 7 & loss chr 10	WT	1187.0872	862.0196	325.0676	G4	glioblastoma	No	Yes	Non-codel	IDHwt	IDHwt-K2	IDHwt-R1	WT	80.0	Unmethylated	31	DIFG	Classical	9.2	1:DECEASED	LGm5	LGr4	0.154705979	0.93	RTK II 'Classic'	Yes	Yes	K1	1	Female	Yes	Matched	Glioblastoma multiforme	Mesenchymal-like	NA	NA	NA
lgggbm_tcga_pub	TCGA-76-4932	TCGA-76-4932-01	NA	50.0	WT	IGC	WT	WT	Glioma	Diffuse Glioma	NA	NA	WT	2179.1498	1520.8708	658.2789	G4	glioblastoma	No	Yes	NA	NA	IDHwt-K1	IDHwt-R1	WT	80.0	Methylated	44	DIFG	Proneural	47.9	1:DECEASED	LGm4	LGr4	0.195053845	NA	RTK II 'Classic'	Yes	Yes	K1	1	Female	No	Matched	Glioblastoma multiforme	Classic-like	NA	NA	NA
lgggbm_tcga_pub	TCGA-76-4934	TCGA-76-4934-01	3.41	66.0	WT	IGC	NA	WT	Glioma	Diffuse Glioma	No chr 19/20 gain	No combined CNA	WT	NA	NA	NA	G4	glioblastoma	No	Yes	Non-codel	IDHwt	IDHwt-K2	NA	WT	80.0	Methylated	41	DIFG	Proneural	2.5	1:DECEASED	LGm6	LGr1	0.583439751	0.83	RTK I 'PDGFRA'	No	No	NA	1	Female	Yes	Matched	Glioblastoma multiforme	Mesenchymal-like	NA	NA	NA
lgggbm_tcga_pub	TCGA-76-4935	TCGA-76-4935-01	1.96	52.0	WT	IGC	NA	WT	Glioma	Diffuse Glioma	No chr 19/20 gain	Gain chr 7 & loss chr 10	Mutant	NA	NA	NA	G4	glioblastoma	No	Yes	Non-codel	IDHwt	IDHwt-K2	NA	WT	80.0	Methylated	32	DIFG	Proneural	10.8	0:LIVING	LGm5	LGr1	0.219488203	0.92	RTK I 'PDGFRA'	No	No	NA	1	Female	Yes	Matched	Glioblastoma multiforme	Mesenchymal-like	NA	NA	NA
lgggbm_tcga_pub	TCGA-76-6191	TCGA-76-6191-01	1.95	57.0	WT	IGC	NA	WT	Glioma	Diffuse Glioma	No chr 19/20 gain	Gain chr 7 & loss chr 10	WT	NA	NA	NA	G4	glioblastoma	No	Yes	Non-codel	IDHwt	IDHwt-K2	NA	WT	80.0	Unmethylated	45	DIFG	Proneural	16.7	1:DECEASED	LGm5	LGr1	0.152956177	0.89	RTK II 'Classic'	No	No	NA	1	Male	Yes	Matched	Glioblastoma multiforme	Mesenchymal-like	NA	NA	NA
lgggbm_tcga_pub	TCGA-76-6192	TCGA-76-6192-01	2	74.0	WT	IGC	NA	WT	Glioma	Diffuse Glioma	No chr 19/20 gain	Gain chr 7 & loss chr 10	WT	NA	NA	NA	G4	glioblastoma	No	Yes	Non-codel	IDHwt	IDHwt-K2	NA	WT	80.0	Unmethylated	36	DIFG	Proneural	3.3	1:DECEASED	LGm5	LGr4	0.107514413	0.53	Mesenchymal	No	Yes	K1	1	Male	Yes	Matched	Glioblastoma multiforme	Mesenchymal-like	NA	NA	NA
lgggbm_tcga_pub	TCGA-76-6193	TCGA-76-6193-01	1.83	78.0	WT	IGC	NA	WT	Glioma	Diffuse Glioma	No chr 19/20 gain	No combined CNA	WT	NA	NA	NA	G4	glioblastoma	No	Yes	Non-codel	IDHwt	IDHwt-K2	NA	WT	60.0	Unmethylated	32	DIFG	Mesenchymal	2.7	1:DECEASED	LGm5	LGr4	0.172276123	0.43	Mesenchymal	No	Yes	K1	1	Male	Yes	Matched	Glioblastoma multiforme	Mesenchymal-like	NA	NA	NA
lgggbm_tcga_pub	TCGA-76-6280	TCGA-76-6280-01	2.02	57.0	WT	IGC	NA	WT	Glioma	Diffuse Glioma	Gain chr 19/20	Gain chr 7 & loss chr 10	WT	NA	NA	NA	G4	glioblastoma	No	Yes	Non-codel	IDHwt	IDHwt-K1	NA	WT	80.0	Methylated	41	DIFG	NA	11.4	1:DECEASED	LGm4	NA	0.267032233	0.79	RTK II 'Classic'	No	No	NA	1	Male	Yes	Matched	Glioblastoma multiforme	Classic-like	NA	NA	NA
lgggbm_tcga_pub	TCGA-76-6282	TCGA-76-6282-01	1.92	63.0	WT	IGC	NA	WT	Glioma	Diffuse Glioma	No chr 19/20 gain	Gain chr 7 & loss chr 10	WT	NA	NA	NA	G4	glioblastoma	No	Yes	Non-codel	IDHwt	IDHwt-K2	NA	WT	80.0	Unmethylated	35	DIFG	Mesenchymal	17.1	1:DECEASED	LGm5	LGr4	0.192024339	0.57	Mesenchymal	No	Yes	K1	1	Male	Yes	Matched	Glioblastoma multiforme	Mesenchymal-like	NA	NA	NA
lgggbm_tcga_pub	TCGA-76-6283	TCGA-76-6283-01	2.07	NA	WT	IGC	NA	WT	Glioma	Diffuse Glioma	No chr 19/20 gain	Gain chr 7 & loss chr 10	WT	NA	NA	NA	NA	NA	No	Yes	Non-codel	IDHwt	IDHwt-K1	NA	WT	NA	Methylated	71	DIFG	NA	NA	NA	LGm4	NA	0.377731985	0.91	RTK II 'Classic'	No	Yes	K1	1	NA	Yes	Matched	Glioblastoma multiforme	Classic-like	NA	NA	NA
lgggbm_tcga_pub	TCGA-76-6285	TCGA-76-6285-01	1.85	64.0	WT	IGC	NA	WT	Glioma	Diffuse Glioma	No chr 19/20 gain	Gain chr 7 & loss chr 10	WT	NA	NA	NA	G4	glioblastoma	No	Yes	Non-codel	IDHwt	IDHwt-K2	NA	WT	80.0	Unmethylated	42	DIFG	Proneural	8.3	1:DECEASED	LGm5	LGr1	0.908221956	0.88	RTK I 'PDGFRA'	No	Yes	K1	1	Female	Yes	Matched	Glioblastoma multiforme	Mesenchymal-like	NA	NA	NA
lgggbm_tcga_pub	TCGA-76-6286	TCGA-76-6286-01	1.89	60.0	WT	IGC	NA	WT	Glioma	Diffuse Glioma	No chr 19/20 gain	Gain chr 7 & loss chr 10	WT	NA	NA	NA	G4	glioblastoma	No	Yes	Non-codel	IDHwt	IDHwt-K1	NA	WT	80.0	Unmethylated	47	DIFG	NA	21.0	1:DECEASED	LGm4	NA	0.454639354	0.93	RTK II 'Classic'	No	No	NA	1	Male	Yes	Matched	Glioblastoma multiforme	Classic-like	NA	NA	NA
lgggbm_tcga_pub	TCGA-76-6656	TCGA-76-6656-01	2.04	66.0	WT	IGC	NA	WT	Glioma	Diffuse Glioma	Gain chr 19/20	No combined CNA	WT	NA	NA	NA	G4	glioblastoma	No	Yes	Non-codel	IDHwt	IDHwt-K1	NA	WT	60.0	Methylated	73	DIFG	NA	4.8	1:DECEASED	LGm4	NA	0.124082893	0.84	RTK II 'Classic'	No	Yes	K1	1	Male	Yes	Matched	Glioblastoma multiforme	Classic-like	NA	NA	NA
lgggbm_tcga_pub	TCGA-76-6657	TCGA-76-6657-01	2.01	74.0	WT	IGC	NA	WT	Glioma	Diffuse Glioma	No chr 19/20 gain	Gain chr 7 & loss chr 10	WT	NA	NA	NA	G4	glioblastoma	No	Yes	Non-codel	IDHwt	IDHwt-K1	NA	WT	80.0	Methylated	45	DIFG	NA	5.0	1:DECEASED	LGm4	NA	0.152291556	0.82	RTK II 'Classic'	No	Yes	K1	1	Male	Yes	Matched	Glioblastoma multiforme	Classic-like	NA	NA	NA
lgggbm_tcga_pub	TCGA-76-6660	TCGA-76-6660-01	4.06	NA	WT	IGC	NA	WT	Glioma	Diffuse Glioma	No chr 19/20 gain	Gain chr 7 & loss chr 10	WT	NA	NA	NA	NA	NA	No	Yes	Non-codel	IDHwt	IDHwt-K1	NA	WT	NA	Unmethylated	54	DIFG	NA	NA	NA	LGm4	NA	0.353392328	0.75	RTK II 'Classic'	No	Yes	K1	1	NA	Yes	Matched	Glioblastoma multiforme	Classic-like	NA	NA	NA
lgggbm_tcga_pub	TCGA-76-6661	TCGA-76-6661-01	2.03	54.0	WT	IGC	NA	WT	Glioma	Diffuse Glioma	Gain chr 19/20	Gain chr 7 & loss chr 10	WT	NA	NA	NA	G4	glioblastoma	No	Yes	Non-codel	IDHwt	IDHwt-K1	NA	WT	60.0	Unmethylated	40	DIFG	NA	0.2	0:LIVING	LGm4	NA	0.150768666	0.81	RTK II 'Classic'	No	Yes	K1	1	Male	Yes	Matched	Glioblastoma multiforme	Classic-like	NA	NA	NA
lgggbm_tcga_pub	TCGA-76-6662	TCGA-76-6662-01	2.05	58.0	WT	IGC	NA	WT	Glioma	Diffuse Glioma	No chr 19/20 gain	Gain chr 7 & loss chr 10	WT	NA	NA	NA	G4	glioblastoma	No	Yes	Non-codel	IDHwt	IDHwt-K1	NA	WT	80.0	Unmethylated	31	DIFG	NA	9.3	0:LIVING	LGm4	NA	0.121174298	0.6	Mesenchymal	No	Yes	K1	1	Male	Yes	Matched	Glioblastoma multiforme	Classic-like	NA	NA	NA
lgggbm_tcga_pub	TCGA-76-6663	TCGA-76-6663-01	2.04	44.0	WT	IGC	NA	WT	Glioma	Diffuse Glioma	No chr 19/20 gain	Gain chr 7 & loss chr 10	WT	NA	NA	NA	G4	glioblastoma	No	Yes	Non-codel	IDHwt	IDHwt-K1	NA	WT	80.0	Unmethylated	35	DIFG	NA	7.7	0:LIVING	LGm4	NA	0.122387586	0.58	Mesenchymal	No	Yes	K1	1	Female	Yes	Matched	Glioblastoma multiforme	Classic-like	NA	NA	NA
lgggbm_tcga_pub	TCGA-76-6664	TCGA-76-6664-01	2.01	49.0	WT	IGC	NA	WT	Glioma	Diffuse Glioma	Gain chr 19/20	Gain chr 7 & loss chr 10	WT	NA	NA	NA	G4	glioblastoma	No	Yes	Non-codel	IDHwt	IDHwt-K2	NA	WT	80.0	Methylated	39	DIFG	NA	7.8	0:LIVING	LGm5	NA	0.151111372	0.71	RTK II 'Classic'	No	Yes	K1	1	Female	Yes	Matched	Glioblastoma multiforme	Mesenchymal-like	NA	NA	NA
lgggbm_tcga_pub	TCGA-81-5910	TCGA-81-5910-01	1.97	64.0	WT	IGC	NA	WT	Glioma	Diffuse Glioma	No chr 19/20 gain	Gain chr 7 & loss chr 10	WT	NA	NA	NA	G4	glioblastoma	No	Yes	Non-codel	IDHwt	IDHwt-K2	NA	WT	40.0	Unmethylated	34	DIFG	Classical	1.6	1:DECEASED	LGm5	LGr4	0.141411011	0.9	RTK II 'Classic'	No	Yes	K1	1	Male	Yes	Matched	Glioblastoma multiforme	Mesenchymal-like	NA	NA	NA
lgggbm_tcga_pub	TCGA-81-5911	TCGA-81-5911-01	2	33.0	WT	IGC	NA	WT	Glioma	Diffuse Glioma	No chr 19/20 gain	Gain chr 7 & loss chr 10	WT	NA	NA	NA	G4	glioblastoma	No	Yes	Non-codel	IDHwt	IDHwt-K1	NA	WT	NA	Unmethylated	24	DIFG	NA	17.7	0:LIVING	LGm4	NA	0.175311447	0.79	RTK II 'Classic'	No	No	NA	1	Male	Yes	Matched	Glioblastoma multiforme	Classic-like	NA	NA	NA
lgggbm_tcga_pub	TCGA-87-5896	TCGA-87-5896-01	2	50.0	WT	IGC	NA	WT	Glioma	Diffuse Glioma	No chr 19/20 gain	Gain chr 7 & loss chr 10	WT	NA	NA	NA	G4	glioblastoma	No	Yes	Non-codel	IDHwt	IDHwt-K1	NA	WT	NA	Unmethylated	36	DIFG	Classical	0.1	0:LIVING	LGm4	LGr4	0.14959944	0.86	RTK II 'Classic'	No	No	NA	1	Female	Yes	Matched	Glioblastoma multiforme	Classic-like	NA	NA	NA
lgggbm_tcga_pub	TCGA-CS-4938	TCGA-CS-4938-01	2	31.0	Mutant	IGC	WT	WT	Glioma	Diffuse Glioma	No chr 19/20 gain	No combined CNA	WT	1226.9936	804.9614	422.0321	G2	astrocytoma	No	Yes	Non-codel	IDHmut-non-codel	IDHmut-K2	IDHmut-R3	Mutant	90.0	Unmethylated	11	DIFG	IDHmut-non-codel	4.7	0:LIVING	LGm2	LGr3	0.069411737	0.79	IDH	Yes	Yes	K2	1	Female	Yes	Matched	Brain Lower Grade Glioma	G-CIMP-high	8.1119	5.1859	ATRX
lgggbm_tcga_pub	TCGA-CS-4941	TCGA-CS-4941-01	2.05	67.0	WT	IGC	WT	WT	Glioma	Diffuse Glioma	No chr 19/20 gain	Gain chr 7 & loss chr 10	WT	2990.1048	2283.2336	706.8712	G3	astrocytoma	No	Yes	Non-codel	IDHwt	IDHwt-K2	IDHwt-R2	WT	90.0	Methylated	42	DIFG	IDHwt	7.7	1:DECEASED	LGm5	LGr4	0.224149226	0.61	Mesenchymal	Yes	No	NA	1	Male	Yes	Matched	Brain Lower Grade Glioma	Mesenchymal-like	1.4191	1.6129	TERT
lgggbm_tcga_pub	TCGA-CS-4942	TCGA-CS-4942-01	2.05	44.0	Mutant	IGC	WT	WT	Glioma	Diffuse Glioma	No chr 19/20 gain	No combined CNA	WT	2639.768	2076.2917	563.4763	G3	astrocytoma	No	Yes	Non-codel	IDHmut-non-codel	IDHmut-K2	IDHmut-R3	Mutant	90.0	Unmethylated	18	DIFG	IDHmut-non-codel	43.9	1:DECEASED	LGm2	LGr3	0.093693446	0.76	IDH	Yes	Yes	K2	1	Female	Yes	Matched	Brain Lower Grade Glioma	G-CIMP-high	NA	NA	ATRX
lgggbm_tcga_pub	TCGA-CS-4943	TCGA-CS-4943-01	3.92	37.0	Mutant	IGC	WT	WT	Glioma	Diffuse Glioma	No chr 19/20 gain	No combined CNA	WT	1279.4188	819.1347	460.2841	G3	astrocytoma	No	Yes	Non-codel	IDHmut-non-codel	IDHmut-K2	IDHmut-R3	Mutant	50.0	Methylated	20	DIFG	IDHmut-non-codel	18.1	0:LIVING	LGm2	LGr3	0.172371054	0.83	IDH	Yes	Yes	K2	1	Male	Yes	Matched	Brain Lower Grade Glioma	G-CIMP-high	NA	NA	ATRX
lgggbm_tcga_pub	TCGA-CS-4944	TCGA-CS-4944-01	1.94	50.0	WT	IGC	WT	WT	Glioma	Diffuse Glioma	No chr 19/20 gain	No combined CNA	WT	1983.1265	1281.992	701.1345	G2	astrocytoma	No	Yes	Non-codel	IDHmut-non-codel	IDHmut-K2	IDHmut-R3	Mutant	90.0	Methylated	17	DIFG	IDHmut-non-codel	10.6	0:LIVING	LGm2	LGr3	0.060307007	0.74	IDH	Yes	Yes	K2	1	Male	Yes	Matched	Brain Lower Grade Glioma	G-CIMP-high	3.2645	1.4981	TERT
lgggbm_tcga_pub	TCGA-CS-5390	TCGA-CS-5390-01	1.97	47.0	WT	IGC	WT	WT	Glioma	Diffuse Glioma	No chr 19/20 gain	No combined CNA	WT	-100.8105	-225.5518	124.7414	G2	oligodendroglioma	No	Yes	Codel	IDHmut-codel	IDHmut-K3	IDHmut-R1	Mutant	100.0	Methylated	27	DIFG	IDHmut-codel	64.6	0:LIVING	LGm3	LGr1	0.051144394	0.85	IDH	Yes	Yes	K2	1	Female	Yes	Matched	Brain Lower Grade Glioma	Codel	NA	NA	TERT
lgggbm_tcga_pub	TCGA-CS-5393	TCGA-CS-5393-01	4.15	39.0	WT	IGC	WT	WT	Glioma	Diffuse Glioma	No chr 19/20 gain	No combined CNA	WT	1799.0866	1277.3459	521.7407	G3	astrocytoma	No	Yes	Non-codel	IDHmut-non-codel	IDHmut-K2	IDHmut-R3	Mutant	100.0	Methylated	20	DIFG	IDHmut-non-codel	40.1	0:LIVING	LGm2	LGr3	0.057785896	0.53	IDH	Yes	Yes	K2	1	Male	Yes	Matched	Brain Lower Grade Glioma	G-CIMP-high	NA	NA	-/-
lgggbm_tcga_pub	TCGA-CS-5394	TCGA-CS-5394-01	1.95	40.0	WT	IGC	WT	WT	Glioma	Diffuse Glioma	No chr 19/20 gain	No combined CNA	WT	-471.4155	-301.6626	-169.753	G3	astrocytoma	No	Yes	Non-codel	IDHmut-non-codel	IDHmut-K3	IDHmut-R1	Mutant	NA	Methylated	19	DIFG	IDHmut-non-codel	0.1	0:LIVING	LGm3	LGr1	0.046938447	0.92	IDH	Yes	Yes	K2	1	Male	Yes	Matched	Brain Lower Grade Glioma	Codel	NA	NA	-/-
lgggbm_tcga_pub	TCGA-CS-5395	TCGA-CS-5395-01	2.05	43.0	WT	IGC	WT	WT	Glioma	Diffuse Glioma	Gain chr 19/20	Gain chr 7 & loss chr 10	WT	946.0665	474.2103	471.8562	G2	oligodendroglioma	No	Yes	Non-codel	IDHwt	IDHwt-K2	IDHwt-R4	WT	90.0	Unmethylated	34	DIFG	IDHwt	21.0	1:DECEASED	LGm5	LGr4	0.186123148	0.81	Mesenchymal	Yes	No	NA	1	Male	Yes	Matched	Brain Lower Grade Glioma	Mesenchymal-like	6.678	16.669	TERT
lgggbm_tcga_pub	TCGA-CS-5396	TCGA-CS-5396-01	1.97	53.0	WT	IGC	WT	WT	Glioma	Diffuse Glioma	No chr 19/20 gain	No combined CNA	WT	1073.3194	583.092	490.2274	G3	oligodendroglioma	No	Yes	Codel	IDHmut-codel	IDHmut-K3	IDHmut-R1	Mutant	90.0	Methylated	21	DIFG	IDHmut-codel	10.0	0:LIVING	LGm3	LGr1	0.179512208	0.89	IDH	Yes	Yes	K1	1	Female	Yes	Matched	Brain Lower Grade Glioma	Codel	2.9974	1.6563	TERT
lgggbm_tcga_pub	TCGA-CS-5397	TCGA-CS-5397-01	1.95	54.0	WT	IGC	WT	WT	Glioma	Diffuse Glioma	No chr 19/20 gain	Gain chr 7 & loss chr 10	WT	2112.6072	1264.6034	848.0038	G3	astrocytoma	No	Yes	Non-codel	IDHwt	IDHwt-K2	IDHwt-R4	WT	80.0	Unmethylated	27	DIFG	IDHwt	6.4	1:DECEASED	LGm5	LGr4	0.285381623	0.65	Mesenchymal	Yes	Yes	K2	1	Female	Yes	Matched	Brain Lower Grade Glioma	Mesenchymal-like	NA	NA	TERT
lgggbm_tcga_pub	TCGA-CS-6186	TCGA-CS-6186-01	2.03	58.0	WT	IGC	WT	WT	Glioma	Diffuse Glioma	No chr 19/20 gain	Gain chr 7 & loss chr 10	WT	901.84028	866.84815	34.99213	G3	oligoastrocytoma	No	Yes	Non-codel	IDHwt	IDHwt-K1	IDHwt-R3	WT	90.0	Unmethylated	43	DIFG	IDHwt	17.7	1:DECEASED	LGm4	LGr4	0.151773246	0.89	RTK II 'Classic'	Yes	Yes	K2	1	Male	Yes	Matched	Brain Lower Grade Glioma	Classic-like	3.711	1.7498	TERT
lgggbm_tcga_pub	TCGA-CS-6188	TCGA-CS-6188-01	2.02	48.0	WT	IGC	WT	WT	Glioma	Diffuse Glioma	No chr 19/20 gain	Gain chr 7 & loss chr 10	WT	2623.971	1579.286	1044.685	G3	astrocytoma	No	Yes	Non-codel	IDHwt	IDHwt-K2	IDHwt-R3	WT	90.0	Unmethylated	31	DIFG	IDHwt	23.8	0:LIVING	LGm4	LGr4	0.140632184	0.68	RTK II 'Classic'	Yes	Yes	K1	1	Male	Yes	Matched	Brain Lower Grade Glioma	Mesenchymal-like	NA	NA	TERT
lgggbm_tcga_pub	TCGA-CS-6290	TCGA-CS-6290-01	4.02	31.0	WT	IGC	WT	WT	Glioma	Diffuse Glioma	No chr 19/20 gain	No combined CNA	WT	3729.502	2597.619	1131.883	G3	astrocytoma	No	Yes	Non-codel	IDHmut-non-codel	IDHmut-K2	IDHmut-R3	Mutant	90.0	Methylated	11	DIFG	IDHmut-non-codel	17.9	0:LIVING	LGm2	LGr3	0.013278287	0.54	IDH	Yes	No	NA	1	Male	Yes	Matched	Brain Lower Grade Glioma	G-CIMP-high	4.1844	3.8833	-/-
lgggbm_tcga_pub	TCGA-CS-6665	TCGA-CS-6665-01	3.39	51.0	WT	IGC	WT	WT	Glioma	Diffuse Glioma	No chr 19/20 gain	No combined CNA	WT	4435.957	2649.453	1786.503	G3	astrocytoma	No	Yes	Non-codel	IDHmut-non-codel	IDHmut-K1	IDHmut-R3	Mutant	90.0	Methylated	54	DIFG	IDHmut-non-codel	12.4	0:LIVING	LGm1	LGr3	0.524813675	0.61	IDH	Yes	Yes	K2	1	Female	Yes	Matched	Brain Lower Grade Glioma	G-CIMP-low	4.9587	11.3163	-/-
lgggbm_tcga_pub	TCGA-CS-6666	TCGA-CS-6666-01	4.49	22.0	Mutant	IGC	WT	WT	Glioma	Diffuse Glioma	No chr 19/20 gain	No combined CNA	WT	2249.016	1091.053	1157.963	G3	astrocytoma	No	Yes	Non-codel	IDHmut-non-codel	IDHmut-K2	IDHmut-R3	Mutant	90.0	Methylated	16	DIFG	IDHmut-non-codel	8.5	0:LIVING	LGm2	LGr3	0.403165128	0.24	IDH	Yes	Yes	K2	1	Male	Yes	Matched	Brain Lower Grade Glioma	G-CIMP-high	NA	NA	ATRX
lgggbm_tcga_pub	TCGA-CS-6667	TCGA-CS-6667-01	NA	39.0	WT	IGC	WT	WT	Glioma	Diffuse Glioma	No chr 19/20 gain	No combined CNA	WT	1479.2782	742.1025	737.1757	G2	astrocytoma	No	Yes	Non-codel	IDHmut-non-codel	IDHmut-K2	IDHmut-R3	Mutant	90.0	Methylated	16	DIFG	IDHmut-non-codel	7.6	0:LIVING	LGm2	LGr3	0.066712803	NA	IDH	Yes	No	NA	1	Female	Yes	Matched	Brain Lower Grade Glioma	G-CIMP-high	NA	NA	-/-
lgggbm_tcga_pub	TCGA-CS-6668	TCGA-CS-6668-01	1.95	57.0	WT	IGC	WT	WT	Glioma	Diffuse Glioma	No chr 19/20 gain	No combined CNA	WT	-925.3691	-457.177	-468.1921	G2	oligodendroglioma	No	Yes	Codel	IDHmut-codel	IDHmut-K3	IDHmut-R1	Mutant	90.0	Methylated	17	DIFG	IDHmut-codel	8.0	0:LIVING	LGm3	LGr1	0.114883345	0.98	IDH	Yes	Yes	K2	1	Female	Yes	Matched	Brain Lower Grade Glioma	Codel	8.2067	5.0426	TERT
lgggbm_tcga_pub	TCGA-CS-6669	TCGA-CS-6669-01	NA	26.0	WT	IGC	WT	WT	Glioma	Diffuse Glioma	No chr 19/20 gain	No combined CNA	WT	-832.8739	-659.4781	-173.3958	G2	oligodendroglioma	No	Yes	Non-codel	IDHwt	IDHwt-K3	IDHwt-R4	WT	90.0	Unmethylated	NA	DIFG	IDHwt	7.4	0:LIVING	LGm6	LGr2	9.89E-06	NA	Mesenchymal	Yes	Yes	K2	1	Female	Yes	Matched	Brain Lower Grade Glioma	PA-like	7.2886	8.4559	-/-
lgggbm_tcga_pub	TCGA-CS-6670	TCGA-CS-6670-01	1.95	43.0	WT	IGC	WT	WT	Glioma	Diffuse Glioma	No chr 19/20 gain	No combined CNA	WT	-194.0309	-322.693	128.6621	G3	oligodendroglioma	No	Yes	Codel	IDHmut-codel	IDHmut-K3	IDHmut-R2	Mutant	NA	Methylated	25	DIFG	IDHmut-codel	6.6	0:LIVING	LGm3	LGr2	0.05993084	0.82	IDH	Yes	Yes	K2	1	Male	Yes	Matched	Brain Lower Grade Glioma	Codel	NA	NA	NA
lgggbm_tcga_pub	TCGA-DB-5270	TCGA-DB-5270-01	2.05	38.0	Mutant	IGC	WT	WT	Glioma	Diffuse Glioma	No chr 19/20 gain	No combined CNA	WT	2025.9087	971.4132	1054.4956	G3	oligoastrocytoma	No	Yes	Non-codel	IDHmut-non-codel	IDHmut-K2	IDHmut-R2	Mutant	NA	Methylated	11	DIFG	IDHmut-non-codel	97.8	0:LIVING	LGm2	LGr2	0.061381977	0.58	IDH	Yes	Yes	K2	1	Female	Yes	Matched	Brain Lower Grade Glioma	G-CIMP-high	NA	NA	NA
lgggbm_tcga_pub	TCGA-DB-5273	TCGA-DB-5273-01	2.01	33.0	Mutant	IGC	WT	WT	Glioma	Diffuse Glioma	No chr 19/20 gain	No combined CNA	WT	2994.795	1715.375	1279.42	G3	astrocytoma	No	Yes	Non-codel	IDHmut-non-codel	IDHmut-K2	IDHmut-R3	Mutant	NA	Unmethylated	9	DIFG	IDHmut-non-codel	81.9	0:LIVING	LGm2	LGr3	0.017349195	0.71	IDH	Yes	Yes	K2	1	Male	Yes	Matched	Brain Lower Grade Glioma	G-CIMP-high	6.266	4.4024	ATRX
lgggbm_tcga_pub	TCGA-DB-5274	TCGA-DB-5274-01	1.95	37.0	WT	IGC	WT	WT	Glioma	Diffuse Glioma	No chr 19/20 gain	No combined CNA	WT	2304.157	1216.976	1087.181	G3	oligoastrocytoma	No	Yes	Codel	IDHmut-codel	IDHmut-K3	IDHmut-R1	Mutant	80.0	Methylated	25	DIFG	IDHmut-codel	75.2	0:LIVING	LGm3	LGr1	0.234427033	0.82	IDH	Yes	Yes	K2	1	Female	Yes	Matched	Brain Lower Grade Glioma	Codel	NA	NA	TERT
lgggbm_tcga_pub	TCGA-DB-5275	TCGA-DB-5275-01	5.69	36.0	Mutant	IGC	WT	WT	Glioma	Diffuse Glioma	No chr 19/20 gain	No combined CNA	WT	556.2211	347.1534	209.0677	G3	oligoastrocytoma	No	Yes	Non-codel	IDHmut-non-codel	IDHmut-K2	IDHmut-R3	Mutant	NA	Methylated	27	DIFG	IDHmut-non-codel	47.9	0:LIVING	LGm2	LGr3	0.206946718	1	IDH	Yes	Yes	K2	1	Male	Yes	Matched	Brain Lower Grade Glioma	G-CIMP-high	NA	NA	ATRX
lgggbm_tcga_pub	TCGA-DB-5276	TCGA-DB-5276-01	2	32.0	Mutant	IGC	WT	WT	Glioma	Diffuse Glioma	No chr 19/20 gain	No combined CNA	WT	3081.247	1698.966	1382.281	G3	oligoastrocytoma	No	Yes	Non-codel	IDHmut-non-codel	IDHmut-K2	IDHmut-R3	Mutant	NA	Methylated	9	DIFG	IDHmut-non-codel	72.9	0:LIVING	LGm2	LGr3	0.00302201	0.36	Mesenchymal	Yes	Yes	K2	1	Male	Yes	Matched	Brain Lower Grade Glioma	G-CIMP-high	2.7011	6.3505	ATRX
lgggbm_tcga_pub	TCGA-DB-5277	TCGA-DB-5277-01	1.81	34.0	WT	IGC	WT	WT	Glioma	Diffuse Glioma	No chr 19/20 gain	No combined CNA	WT	723.8668	347.2356	376.6312	G3	astrocytoma	No	Yes	Non-codel	IDHmut-non-codel	IDHmut-K1	IDHmut-R3	Mutant	NA	Methylated	29	DIFG	IDHmut-non-codel	50.8	1:DECEASED	LGm1	LGr3	0.821252896	0.9	IDH	Yes	Yes	K2	1	Male	Yes	Matched	Brain Lower Grade Glioma	G-CIMP-high	NA	NA	-/-
lgggbm_tcga_pub	TCGA-DB-5278	TCGA-DB-5278-01	1.95	17.0	WT	IGC	WT	WT	Glioma	Diffuse Glioma	No chr 19/20 gain	No combined CNA	WT	549.7397	66.43313	483.30657	G2	oligodendroglioma	No	Yes	Codel	IDHmut-codel	IDHmut-K3	IDHmut-R2	Mutant	NA	Methylated	7	DIFG	IDHmut-codel	50.1	0:LIVING	LGm2	LGr2	0.051077676	0.78	IDH	Yes	Yes	K2	1	Male	Yes	Matched	Brain Lower Grade Glioma	Codel	7.8519	5.3447	-/-
lgggbm_tcga_pub	TCGA-DB-5279	TCGA-DB-5279-01	3.54	59.0	WT	IGC	WT	WT	Glioma	Diffuse Glioma	No chr 19/20 gain	No combined CNA	WT	793.3525	393.4523	399.9002	G2	oligodendroglioma	No	Yes	Codel	IDHmut-codel	IDHmut-K3	IDHmut-R2	Mutant	NA	Methylated	28	DIFG	IDHmut-codel	44.5	0:LIVING	LGm3	LGr3	0.945943231	0.83	IDH	Yes	Yes	K2	1	Male	Yes	Matched	Brain Lower Grade Glioma	Codel	2.7433	3.1208	TERT
lgggbm_tcga_pub	TCGA-DB-5280	TCGA-DB-5280-01	1.97	43.0	Mutant	IGC	WT	WT	Glioma	Diffuse Glioma	No chr 19/20 gain	No combined CNA	WT	890.168	396.6311	493.5369	G2	oligoastrocytoma	No	Yes	Non-codel	IDHmut-non-codel	IDHmut-K2	IDHmut-R3	Mutant	NA	Methylated	16	DIFG	IDHmut-non-codel	36.5	0:LIVING	LGm2	LGr3	0.028538352	0.88	IDH	Yes	Yes	K2	1	Male	Yes	Matched	Brain Lower Grade Glioma	G-CIMP-high	5.0392	7.1049	ATRX
lgggbm_tcga_pub	TCGA-DB-5281	TCGA-DB-5281-01	3.62	61.0	Mutant	IGC	WT	WT	Glioma	Diffuse Glioma	No chr 19/20 gain	No combined CNA	WT	1190.2612	382.4908	807.7703	G3	oligoastrocytoma	No	Yes	Non-codel	IDHmut-non-codel	IDHmut-K2	IDHmut-R2	Mutant	NA	Methylated	41	DIFG	IDHmut-non-codel	78.2	0:LIVING	LGm2	LGr3	0.311681897	0.28	IDH	Yes	Yes	K2	1	Male	Yes	Matched	Brain Lower Grade Glioma	G-CIMP-high	NA	NA	ATRX
lgggbm_tcga_pub	TCGA-DB-A4X9	TCGA-DB-A4X9-01	NA	33.0	WT	IGC	WT	WT	Glioma	Diffuse Glioma	No chr 19/20 gain	No combined CNA	WT	-118.00316	90.42702	-208.43019	G2	oligoastrocytoma	No	Yes	Non-codel	IDHmut-non-codel	IDHmut-K2	IDHmut-R3	Mutant	NA	Methylated	20	DIFG	IDHmut-non-codel	30.1	0:LIVING	LGm2	LGr3	0.095740577	NA	IDH	Yes	Yes	K2	1	Female	Yes	Matched	Brain Lower Grade Glioma	G-CIMP-high	NA	NA	-/-
lgggbm_tcga_pub	TCGA-DB-A4XA	TCGA-DB-A4XA-01	3.72	30.0	WT	IGC	WT	WT	Glioma	Diffuse Glioma	No chr 19/20 gain	No combined CNA	WT	1711.2059	967.3825	743.8234	G2	oligoastrocytoma	No	Yes	Codel	IDHmut-codel	IDHmut-K3	IDHmut-R1	Mutant	NA	Methylated	7	DIFG	IDHmut-codel	10.3	0:LIVING	LGm2	LGr1	0.1442725	1	IDH	Yes	Yes	K2	1	Male	Yes	Matched	Brain Lower Grade Glioma	Codel	NA	NA	TERT
lgggbm_tcga_pub	TCGA-DB-A4XB	TCGA-DB-A4XB-01	1.96	38.0	WT	IGC	WT	WT	Glioma	Diffuse Glioma	No chr 19/20 gain	No combined CNA	WT	235.8356	378.5914	-142.7558	G3	astrocytoma	No	Yes	Non-codel	IDHmut-non-codel	IDHmut-K2	IDHmut-R2	Mutant	NA	Methylated	26	DIFG	IDHmut-non-codel	12.7	0:LIVING	LGm1	LGr3	0.051164527	0.9	IDH	Yes	Yes	K2	1	Male	Yes	Matched	Brain Lower Grade Glioma	G-CIMP-high	NA	NA	-/-
lgggbm_tcga_pub	TCGA-DB-A4XC	TCGA-DB-A4XC-01	3.9	26.0	Mutant	IGC	WT	WT	Glioma	Diffuse Glioma	No chr 19/20 gain	No combined CNA	WT	1378.8384	1062.0402	316.7981	G2	oligoastrocytoma	No	Yes	Non-codel	IDHmut-non-codel	IDHmut-K2	IDHmut-R2	Mutant	NA	Methylated	13	DIFG	IDHmut-non-codel	27.6	0:LIVING	LGm2	LGr3	0.02248508	1	IDH	Yes	Yes	K2	1	Male	Yes	Matched	Brain Lower Grade Glioma	G-CIMP-high	NA	NA	ATRX
lgggbm_tcga_pub	TCGA-DB-A4XD	TCGA-DB-A4XD-01	NA	32.0	Mutant	IGC	WT	WT	Glioma	Diffuse Glioma	No chr 19/20 gain	No combined CNA	WT	387.8663	132.2259	255.6404	G3	astrocytoma	No	Yes	Non-codel	IDHmut-non-codel	IDHmut-K2	IDHmut-R3	Mutant	NA	Methylated	18	DIFG	IDHmut-non-codel	27.0	0:LIVING	LGm2	LGr3	NA	NA	IDH	Yes	Yes	K2	1	Male	Yes	Matched	Brain Lower Grade Glioma	G-CIMP-high	NA	NA	ATRX
lgggbm_tcga_pub	TCGA-DB-A4XE	TCGA-DB-A4XE-01	NA	27.0	Mutant	IGC	WT	WT	Glioma	Diffuse Glioma	No chr 19/20 gain	No combined CNA	WT	243.24672	274.54469	-31.29797	G3	oligoastrocytoma	No	Yes	Non-codel	IDHmut-non-codel	IDHmut-K2	IDHmut-R3	Mutant	90.0	Methylated	17	DIFG	IDHmut-non-codel	18.8	0:LIVING	LGm2	LGr3	NA	NA	IDH	Yes	Yes	K2	1	Female	Yes	Matched	Brain Lower Grade Glioma	G-CIMP-high	NA	NA	ATRX
lgggbm_tcga_pub	TCGA-DB-A4XF	TCGA-DB-A4XF-01	NA	41.0	WT	IGC	WT	WT	Glioma	Diffuse Glioma	No chr 19/20 gain	No combined CNA	WT	1552.934	985.1064	567.8277	G3	astrocytoma	No	Yes	Non-codel	IDHmut-non-codel	IDHmut-K2	IDHmut-R3	Mutant	NA	Methylated	17	DIFG	IDHmut-non-codel	18.4	0:LIVING	LGm2	LGr3	NA	NA	IDH	Yes	Yes	K2	1	Female	Yes	Matched	Brain Lower Grade Glioma	G-CIMP-high	NA	NA	-/-
lgggbm_tcga_pub	TCGA-DB-A4XG	TCGA-DB-A4XG-01	1.91	34.0	WT	IGC	WT	WT	Glioma	Diffuse Glioma	No chr 19/20 gain	No combined CNA	WT	-1373.958	-939.9305	-434.0275	G3	oligodendroglioma	No	Yes	Codel	IDHmut-codel	IDHmut-K3	IDHmut-R2	Mutant	NA	Methylated	15	DIFG	IDHmut-codel	72.9	0:LIVING	LGm3	LGr1	NA	0.92	IDH	Yes	Yes	K2	1	Male	Yes	Matched	Brain Lower Grade Glioma	Codel	NA	NA	TERT
lgggbm_tcga_pub	TCGA-DB-A4XH	TCGA-DB-A4XH-01	NA	53.0	WT	IGC	WT	WT	Glioma	Diffuse Glioma	No chr 19/20 gain	No combined CNA	NA	-373.0203	-413.4674	40.4471	G2	oligoastrocytoma	No	Yes	Codel	IDHmut-codel	IDHmut-K3	IDHmut-R2	Mutant	NA	Methylated	23	DIFG	IDHmut-codel	12.6	0:LIVING	LGm3	LGr2	NA	NA	IDH	Yes	Yes	K2	1	Female	Yes	Matched	Brain Lower Grade Glioma	Codel	NA	NA	TERT
lgggbm_tcga_pub	TCGA-DB-A64L	TCGA-DB-A64L-01	3.82	67.0	WT	IGC	WT	WT	Glioma	Diffuse Glioma	No chr 19/20 gain	No combined CNA	WT	357.9937	527.0226	-169.029	G2	oligodendroglioma	No	Yes	Codel	IDHmut-codel	IDHmut-K3	IDHmut-R2	Mutant	70.0	Methylated	44	DIFG	IDHmut-codel	11.0	0:LIVING	LGm3	LGr2	0.245379721	0.61	IDH	Yes	No	NA	1	Female	Yes	Matched	Brain Lower Grade Glioma	Codel	NA	NA	TERT
lgggbm_tcga_pub	TCGA-DB-A64O	TCGA-DB-A64O-01	3.8	59.0	WT	IGC	WT	WT	Glioma	Diffuse Glioma	No chr 19/20 gain	Gain chr 7 & loss chr 10	WT	1370.5554	940.2266	430.3288	G2	oligoastrocytoma	No	Yes	Non-codel	IDHwt	IDHwt-K2	IDHwt-R4	WT	NA	Unmethylated	16	DIFG	IDHwt	18.8	0:LIVING	LGm5	LGr4	0.204487967	1	Mesenchymal	Yes	No	NA	1	Male	Yes	Matched	Brain Lower Grade Glioma	Mesenchymal-like	NA	NA	TERT
lgggbm_tcga_pub	TCGA-DB-A64P	TCGA-DB-A64P-01	1.91	40.0	WT	IGC	WT	WT	Glioma	Diffuse Glioma	No chr 19/20 gain	No combined CNA	WT	1236.4608	534.8716	701.5892	G3	oligodendroglioma	No	Yes	Codel	IDHmut-codel	IDHmut-K3	IDHmut-R1	Mutant	NA	Methylated	18	DIFG	IDHmut-codel	16.8	0:LIVING	LGm3	LGr1	0.063460281	0.87	IDH	Yes	No	NA	1	Male	Yes	Matched	Brain Lower Grade Glioma	Codel	NA	NA	TERT
lgggbm_tcga_pub	TCGA-DB-A64Q	TCGA-DB-A64Q-01	3.96	31.0	WT	IGC	WT	WT	Glioma	Diffuse Glioma	No chr 19/20 gain	No combined CNA	WT	-382.8812	-118.6993	-264.182	G2	oligoastrocytoma	No	Yes	Codel	IDHmut-codel	IDHmut-K3	IDHmut-R1	Mutant	90.0	Methylated	14	DIFG	IDHmut-codel	6.0	0:LIVING	LGm3	LGr1	0.088152361	0.82	IDH	Yes	No	NA	1	Female	Yes	Matched	Brain Lower Grade Glioma	Codel	NA	NA	TERT
lgggbm_tcga_pub	TCGA-DB-A64R	TCGA-DB-A64R-01	1.94	24.0	WT	IGC	WT	WT	Glioma	Diffuse Glioma	No chr 19/20 gain	No combined CNA	WT	-817.0818	-551.9277	-265.1541	G2	oligodendroglioma	No	Yes	Codel	IDHmut-codel	IDHmut-K3	IDHmut-R1	Mutant	90.0	Methylated	11	DIFG	IDHmut-codel	16.1	0:LIVING	LGm2	LGr1	0.051102987	0.96	IDH	Yes	No	NA	1	Female	Yes	Matched	Brain Lower Grade Glioma	Codel	NA	NA	TERT
lgggbm_tcga_pub	TCGA-DB-A64S	TCGA-DB-A64S-01	1.95	20.0	Mutant	IGC	WT	WT	Glioma	Diffuse Glioma	No chr 19/20 gain	No combined CNA	WT	3120.345	1789.046	1331.299	G2	oligoastrocytoma	No	Yes	Non-codel	IDHmut-non-codel	IDHmut-K2	IDHmut-R3	Mutant	100.0	Unmethylated	8	DIFG	IDHmut-non-codel	15.4	0:LIVING	LGm2	LGr3	8.71E-06	0.87	IDH	Yes	No	NA	1	Male	Yes	Matched	Brain Lower Grade Glioma	G-CIMP-high	NA	NA	ATRX
lgggbm_tcga_pub	TCGA-DB-A64U	TCGA-DB-A64U-01	1.95	38.0	WT	IGC	WT	WT	Glioma	Diffuse Glioma	No chr 19/20 gain	No combined CNA	WT	382.63535	43.87827	338.75708	G2	oligoastrocytoma	No	Yes	Codel	IDHmut-codel	IDHmut-K3	IDHmut-R1	Mutant	90.0	Methylated	6	DIFG	IDHmut-codel	27.8	0:LIVING	LGm2	LGr1	0.051764185	0.78	IDH	Yes	No	NA	1	Female	Yes	Matched	Brain Lower Grade Glioma	Codel	NA	NA	TERT
lgggbm_tcga_pub	TCGA-DB-A64V	TCGA-DB-A64V-01	3.83	54.0	WT	IGC	WT	WT	Glioma	Diffuse Glioma	No chr 19/20 gain	No combined CNA	WT	3238.968	2078.352	1160.615	G2	oligodendroglioma	No	Yes	Codel	IDHmut-codel	IDHmut-K3	IDHmut-R3	Mutant	90.0	Methylated	18	DIFG	IDHmut-codel	14.7	0:LIVING	LGm3	LGr3	0.07717302	1	IDH	Yes	No	NA	1	Male	Yes	Matched	Brain Lower Grade Glioma	Codel	NA	NA	TERT
lgggbm_tcga_pub	TCGA-DB-A64W	TCGA-DB-A64W-01	3.8	65.0	WT	IGC	WT	WT	Glioma	Diffuse Glioma	No chr 19/20 gain	No combined CNA	WT	-1669.9597	-1122.4048	-547.5549	G3	oligoastrocytoma	No	Yes	Codel	IDHmut-codel	IDHmut-K3	IDHmut-R1	Mutant	90.0	Methylated	36	DIFG	IDHmut-codel	13.6	0:LIVING	LGm3	LGr1	0.123656217	0.8	IDH	Yes	No	NA	1	Female	Yes	Matched	Brain Lower Grade Glioma	Codel	NA	NA	TERT
lgggbm_tcga_pub	TCGA-DB-A64X	TCGA-DB-A64X-01	NA	56.0	WT	IGC	WT	WT	Glioma	Diffuse Glioma	No chr 19/20 gain	No combined CNA	WT	507.3837	408.4276	98.9561	G3	astrocytoma	No	Yes	Non-codel	IDHmut-non-codel	IDHmut-K2	IDHmut-R3	Mutant	90.0	Methylated	45	DIFG	IDHmut-non-codel	10.9	0:LIVING	LGm2	LGr3	0.08311908	NA	IDH	Yes	No	NA	1	Female	Yes	Matched	Brain Lower Grade Glioma	G-CIMP-high	NA	NA	-/-
lgggbm_tcga_pub	TCGA-DB-A75K	TCGA-DB-A75K-01	1.94	55.0	WT	IGC	WT	WT	Glioma	Diffuse Glioma	No chr 19/20 gain	No combined CNA	WT	2130.2086	1176.1848	954.0238	G3	oligoastrocytoma	No	Yes	Codel	IDHmut-codel	IDHmut-K3	IDHmut-R1	Mutant	NA	Methylated	29	DIFG	IDHmut-codel	7.4	0:LIVING	LGm3	LGr1	0.062290168	0.84	IDH	Yes	No	NA	1	Female	Yes	Matched	Brain Lower Grade Glioma	Codel	NA	NA	NA
lgggbm_tcga_pub	TCGA-DB-A75L	TCGA-DB-A75L-01	3.98	36.0	WT	IGC	WT	WT	Glioma	Diffuse Glioma	No chr 19/20 gain	No combined CNA	WT	1089.2742	558.5025	530.7717	G3	astrocytoma	No	Yes	Non-codel	IDHmut-non-codel	IDHmut-K2	IDHmut-R3	Mutant	90.0	Methylated	29	DIFG	IDHmut-non-codel	6.4	0:LIVING	LGm2	LGr3	0.11468665	0.71	IDH	Yes	No	NA	1	Female	Yes	Matched	Brain Lower Grade Glioma	G-CIMP-high	NA	NA	NA
lgggbm_tcga_pub	TCGA-DB-A75M	TCGA-DB-A75M-01	NA	47.0	Mutant	IGC	WT	WT	Glioma	Diffuse Glioma	No chr 19/20 gain	No combined CNA	WT	1472.2293	973.5577	498.6716	G2	astrocytoma	No	Yes	Non-codel	IDHmut-non-codel	IDHmut-K2	IDHmut-R3	Mutant	NA	Methylated	20	DIFG	IDHmut-non-codel	10.3	0:LIVING	LGm2	LGr3	0.015790069	NA	IDH	Yes	No	NA	1	Male	Yes	Matched	Brain Lower Grade Glioma	G-CIMP-high	NA	NA	NA
lgggbm_tcga_pub	TCGA-DB-A75O	TCGA-DB-A75O-01	5.76	29.0	WT	IGC	WT	WT	Glioma	Diffuse Glioma	No chr 19/20 gain	No combined CNA	WT	2387.8885	1713.187	674.7015	G3	astrocytoma	No	Yes	Non-codel	IDHmut-non-codel	IDHmut-K2	IDHmut-R3	Mutant	90.0	Methylated	13	DIFG	IDHmut-non-codel	30.7	0:LIVING	LGm2	LGr3	0.096711279	1	IDH	Yes	No	NA	1	Male	Yes	Matched	Brain Lower Grade Glioma	G-CIMP-high	NA	NA	NA
lgggbm_tcga_pub	TCGA-DB-A75P	TCGA-DB-A75P-01	3.95	25.0	WT	IGC	WT	Mutant	Glioma	Diffuse Glioma	No chr 19/20 gain	No combined CNA	WT	1880.7146	1097.2674	783.4472	G2	astrocytoma	No	Yes	Non-codel	IDHwt	IDHwt-K3	IDHwt-R4	WT	NA	Unmethylated	2	DIFG	IDHwt	3.8	0:LIVING	LGm6	LGr2	0.048291631	0.7	Mesenchymal	Yes	No	NA	1	Female	Yes	Matched	Brain Lower Grade Glioma	PA-like	NA	NA	NA
lgggbm_tcga_pub	TCGA-DH-5140	TCGA-DH-5140-01	3.65	38.0	WT	IGC	WT	WT	Glioma	Diffuse Glioma	No chr 19/20 gain	No combined CNA	WT	944.1078	454.6362	489.4716	G3	oligoastrocytoma	No	Yes	Non-codel	IDHwt	IDHwt-K3	IDHwt-R3	WT	90.0	Unmethylated	19	DIFG	IDHwt	19.9	1:DECEASED	LGm6	LGr1	0.231272091	0.78	RTK I 'PDGFRA'	Yes	Yes	K2	1	Female	Yes	Matched	Brain Lower Grade Glioma	PA-like	NA	NA	-/-
lgggbm_tcga_pub	TCGA-DH-5141	TCGA-DH-5141-01	1.95	32.0	WT	IGC	WT	WT	Glioma	Diffuse Glioma	No chr 19/20 gain	No combined CNA	WT	1263.811	647.3855	616.4255	G3	oligodendroglioma	No	Yes	Codel	IDHmut-codel	IDHmut-K3	IDHmut-R1	Mutant	NA	Methylated	16	DIFG	IDHmut-codel	31.8	0:LIVING	LGm3	LGr1	0.051579709	0.79	IDH	Yes	Yes	K2	1	Male	Yes	Matched	Brain Lower Grade Glioma	Codel	NA	NA	TERT
lgggbm_tcga_pub	TCGA-DH-5142	TCGA-DH-5142-01	3.85	29.0	Mutant	IGC	WT	WT	Glioma	Diffuse Glioma	No chr 19/20 gain	No combined CNA	WT	3593.656	2582.811	1010.845	G3	astrocytoma	No	Yes	Non-codel	IDHmut-non-codel	IDHmut-K2	IDHmut-R3	Mutant	90.0	Methylated	17	DIFG	IDHmut-non-codel	30.3	0:LIVING	LGm1	LGr3	0.112075218	0.77	IDH	Yes	Yes	K2	1	Male	Yes	Matched	Brain Lower Grade Glioma	G-CIMP-high	NA	NA	ATRX
lgggbm_tcga_pub	TCGA-DH-5143	TCGA-DH-5143-01	3.97	30.0	WT	IGC	WT	WT	Glioma	Diffuse Glioma	No chr 19/20 gain	No combined CNA	WT	1429.6527	976.9496	452.7031	G3	oligoastrocytoma	No	Yes	Non-codel	IDHmut-non-codel	IDHmut-K2	IDHmut-R2	Mutant	80.0	Methylated	21	DIFG	IDHmut-non-codel	14.4	0:LIVING	LGm2	LGr3	1.63E-05	0.28	IDH	Yes	Yes	K2	1	Male	Yes	Matched	Brain Lower Grade Glioma	G-CIMP-high	3.8841	1.3661	-/-
lgggbm_tcga_pub	TCGA-DH-5144	TCGA-DH-5144-01	1.95	56.0	Mutant	IGC	WT	WT	Glioma	Diffuse Glioma	No chr 19/20 gain	No combined CNA	WT	-59.66842	152.94377	-212.6122	G3	oligodendroglioma	No	Yes	Codel	IDHmut-codel	IDHmut-K3	IDHmut-R1	Mutant	100.0	Methylated	21	DIFG	IDHmut-codel	8.0	0:LIVING	LGm3	LGr1	0.05582584	0.92	IDH	Yes	Yes	K2	1	Female	Yes	Matched	Brain Lower Grade Glioma	Codel	NA	NA	NA
lgggbm_tcga_pub	TCGA-DH-A669	TCGA-DH-A669-01	5.71	70.0	WT	IGC	WT	WT	Glioma	Diffuse Glioma	No chr 19/20 gain	No combined CNA	WT	1353.7889	1099.79	253.9988	G3	oligodendroglioma	No	Yes	Codel	IDHmut-codel	IDHmut-K3	IDHmut-R1	Mutant	NA	Methylated	43	DIFG	IDHmut-codel	30.2	1:DECEASED	LGm3	LGr1	0.571285717	0.77	IDH	Yes	No	NA	1	Male	Yes	Matched	Brain Lower Grade Glioma	Codel	4.1945	1.8981	TERT
lgggbm_tcga_pub	TCGA-DH-A66B	TCGA-DH-A66B-01	3.64	52.0	WT	IGC	WT	WT	Glioma	Diffuse Glioma	No chr 19/20 gain	No combined CNA	WT	2793.5466	2067.2022	726.3444	G3	astrocytoma	No	Yes	Non-codel	IDHmut-non-codel	IDHmut-K2	IDHmut-R3	Mutant	90.0	Methylated	32	DIFG	IDHmut-non-codel	42.0	0:LIVING	LGm2	LGr3	0.287854893	1	IDH	Yes	No	NA	1	Male	Yes	Matched	Brain Lower Grade Glioma	G-CIMP-high	NA	NA	-/-
lgggbm_tcga_pub	TCGA-DH-A66D	TCGA-DH-A66D-01	3.84	43.0	Mutant	IGC	WT	WT	Glioma	Diffuse Glioma	No chr 19/20 gain	No combined CNA	WT	2172.0164	1522.9235	649.0929	G3	astrocytoma	No	Yes	Non-codel	IDHmut-non-codel	IDHmut-K2	IDHmut-R3	Mutant	80.0	Methylated	31	DIFG	IDHmut-non-codel	15.7	0:LIVING	LGm2	LGr3	0.192947518	0.68	IDH	Yes	No	NA	1	Female	Yes	Matched	Brain Lower Grade Glioma	G-CIMP-high	NA	NA	NA
lgggbm_tcga_pub	TCGA-DH-A66F	TCGA-DH-A66F-01	NA	49.0	WT	IGC	WT	WT	Glioma	Diffuse Glioma	No chr 19/20 gain	No combined CNA	WT	20.866195	28.997996	-8.131801	G2	oligodendroglioma	No	Yes	Codel	IDHmut-codel	IDHmut-K3	IDHmut-R1	Mutant	90.0	Methylated	13	DIFG	IDHmut-codel	17.2	0:LIVING	LGm3	LGr1	0.051070531	NA	IDH	Yes	No	NA	1	Male	Yes	Matched	Brain Lower Grade Glioma	Codel	NA	NA	TERT
lgggbm_tcga_pub	TCGA-DH-A66G	TCGA-DH-A66G-01	3.69	49.0	Mutant	IGC	NA	WT	Glioma	Diffuse Glioma	No chr 19/20 gain	No combined CNA	WT	NA	NA	NA	G3	oligodendroglioma	No	Yes	Non-codel	IDHmut-non-codel	IDHmut-K2	NA	Mutant	80.0	Methylated	17	DIFG	IDHmut-non-codel	3.8	0:LIVING	LGm2	NA	0.157254978	0.23	IDH	No	No	NA	1	Female	Yes	Matched	Brain Lower Grade Glioma	G-CIMP-high	NA	NA	NA
lgggbm_tcga_pub	TCGA-DH-A7UR	TCGA-DH-A7UR-01	3.9	59.0	WT	IGC	WT	WT	Glioma	Diffuse Glioma	No chr 19/20 gain	No combined CNA	WT	105.6488	-146.426	252.0749	G3	oligodendroglioma	No	Yes	Codel	IDHmut-codel	IDHmut-K3	IDHmut-R1	Mutant	90.0	Methylated	37	DIFG	IDHmut-codel	54.2	0:LIVING	LGm3	LGr1	0.096090229	0.59	IDH	Yes	No	NA	1	Female	Yes	Matched	Brain Lower Grade Glioma	Codel	NA	NA	NA
lgggbm_tcga_pub	TCGA-DH-A7US	TCGA-DH-A7US-01	1.9	50.0	WT	IGC	WT	WT	Glioma	Diffuse Glioma	No chr 19/20 gain	No combined CNA	WT	537.5994	256.6927	280.9067	G2	oligodendroglioma	No	Yes	Codel	IDHmut-codel	IDHmut-K3	IDHmut-R1	Mutant	NA	Methylated	18	DIFG	IDHmut-codel	10.2	0:LIVING	LGm2	LGr1	0.061169695	0.74	IDH	Yes	No	NA	1	Male	Yes	Matched	Brain Lower Grade Glioma	Codel	NA	NA	NA
lgggbm_tcga_pub	TCGA-DH-A7UT	TCGA-DH-A7UT-01	2.04	30.0	WT	IGC	WT	WT	Glioma	Diffuse Glioma	No chr 19/20 gain	No combined CNA	WT	1564.3596	1081.2309	483.1287	G3	astrocytoma	No	Yes	Non-codel	IDHmut-non-codel	IDHmut-K1	IDHmut-R3	Mutant	NA	Methylated	13	DIFG	IDHmut-non-codel	6.6	0:LIVING	LGm1	LGr3	0.204840295	0.69	IDH	Yes	No	NA	1	Male	Yes	Matched	Brain Lower Grade Glioma	G-CIMP-high	NA	NA	NA
lgggbm_tcga_pub	TCGA-DH-A7UU	TCGA-DH-A7UU-01	3.85	43.0	WT	IGC	WT	WT	Glioma	Diffuse Glioma	No chr 19/20 gain	No combined CNA	WT	778.2436	565.8944	212.3492	G3	astrocytoma	No	Yes	Non-codel	IDHmut-non-codel	IDHmut-K2	IDHmut-R3	Mutant	90.0	Methylated	33	DIFG	IDHmut-non-codel	3.4	0:LIVING	LGm2	LGr3	0.116777692	0.75	IDH	Yes	No	NA	1	Male	Yes	Matched	Brain Lower Grade Glioma	G-CIMP-high	NA	NA	NA
lgggbm_tcga_pub	TCGA-DH-A7UV	TCGA-DH-A7UV-01	3.95	49.0	Mutant	IGC	WT	WT	Glioma	Diffuse Glioma	No chr 19/20 gain	No combined CNA	WT	1330.6869	888.3832	442.3036	G3	astrocytoma	No	Yes	Non-codel	IDHmut-non-codel	IDHmut-K2	IDHmut-R3	Mutant	90.0	Methylated	27	DIFG	IDHmut-non-codel	6.2	0:LIVING	LGm2	LGr3	0.080396345	0.56	IDH	Yes	No	NA	1	Male	Yes	Matched	Brain Lower Grade Glioma	G-CIMP-high	NA	NA	NA
lgggbm_tcga_pub	TCGA-DU-5847	TCGA-DU-5847-01	1.79	34.0	WT	IGC	WT	WT	Glioma	Diffuse Glioma	No chr 19/20 gain	No combined CNA	WT	3224.2964	2410.5179	813.7785	G3	astrocytoma	No	Yes	Non-codel	IDHwt	IDHwt-K2	IDHwt-R2	WT	NA	Methylated	32	DIFG	IDHwt	18.0	0:LIVING	LGm5	LGr4	0.202337721	0.76	RTK II 'Classic'	Yes	Yes	K2	1	Female	Yes	Matched	Brain Lower Grade Glioma	Mesenchymal-like	2.3717	4.6462	TERT
lgggbm_tcga_pub	TCGA-DU-5849	TCGA-DU-5849-01	1.98	48.0	WT	IGC	WT	WT	Glioma	Diffuse Glioma	No chr 19/20 gain	No combined CNA	WT	595.8057	289.4478	306.3579	G2	oligodendroglioma	No	Yes	Codel	IDHmut-codel	IDHmut-K3	IDHmut-R2	Mutant	NA	Methylated	19	DIFG	IDHmut-codel	14.6	0:LIVING	LGm3	LGr2	0.104560727	0.95	IDH	Yes	Yes	K2	1	Male	Yes	Matched	Brain Lower Grade Glioma	Codel	4.3255	0.7282	TERT
lgggbm_tcga_pub	TCGA-DU-5851	TCGA-DU-5851-01	1.93	40.0	Mutant	IGC	WT	WT	Glioma	Diffuse Glioma	No chr 19/20 gain	No combined CNA	WT	947.2613	508.3383	438.923	G3	oligoastrocytoma	No	Yes	Non-codel	IDHmut-non-codel	IDHmut-K2	IDHmut-R2	Mutant	90.0	Unmethylated	18	DIFG	IDHmut-non-codel	17.4	0:LIVING	LGm2	LGr2	0.064121426	0.44	IDH	Yes	Yes	K2	1	Female	Yes	Matched	Brain Lower Grade Glioma	G-CIMP-high	NA	NA	ATRX
lgggbm_tcga_pub	TCGA-DU-5852	TCGA-DU-5852-01	1.91	61.0	Mutant	IGC	WT	WT	Glioma	Diffuse Glioma	No chr 19/20 gain	No combined CNA	WT	3218.889	1781.327	1437.562	G3	oligoastrocytoma	No	Yes	Non-codel	IDHwt	IDHwt-K2	IDHwt-R3	WT	80.0	Methylated	59	DIFG	IDHwt	6.7	1:DECEASED	LGm5	LGr4	0.161024593	0.82	RTK II 'Classic'	Yes	Yes	K2	1	Female	Yes	Matched	Brain Lower Grade Glioma	Mesenchymal-like	4.0524	0.4822	NA
lgggbm_tcga_pub	TCGA-DU-5853	TCGA-DU-5853-01	2	29.0	Mutant	IGC	WT	WT	Glioma	Diffuse Glioma	No chr 19/20 gain	No combined CNA	WT	2534.8862	1660.4838	874.4025	G2	oligoastrocytoma	No	Yes	Non-codel	IDHmut-non-codel	IDHmut-K2	IDHmut-R3	Mutant	100.0	Methylated	12	DIFG	IDHmut-non-codel	13.4	0:LIVING	LGm2	LGr3	0.097621782	0.83	IDH	Yes	Yes	K2	1	Male	Yes	Matched	Brain Lower Grade Glioma	G-CIMP-high	NA	NA	ATRX
lgggbm_tcga_pub	TCGA-DU-5854	TCGA-DU-5854-01	2.02	57.0	WT	IGC	WT	WT	Glioma	Diffuse Glioma	No chr 19/20 gain	Gain chr 7 & loss chr 10	WT	3624.885	1950.452	1674.433	G3	astrocytoma	No	Yes	Non-codel	IDHwt	IDHwt-K2	IDHwt-R2	WT	90.0	Unmethylated	36	DIFG	IDHwt	8.4	0:LIVING	LGm5	LGr4	0.165181706	0.52	Mesenchymal	Yes	Yes	K1	1	Female	Yes	Matched	Brain Lower Grade Glioma	Mesenchymal-like	3.6419	1.059	TERT
lgggbm_tcga_pub	TCGA-DU-5855	TCGA-DU-5855-01	1.97	49.0	Mutant	IGC	WT	WT	Glioma	Diffuse Glioma	No chr 19/20 gain	No combined CNA	WT	2203.1418	1536.2764	666.8654	G3	oligoastrocytoma	No	Yes	Non-codel	IDHmut-non-codel	IDHmut-K2	IDHmut-R3	Mutant	100.0	Methylated	31	DIFG	IDHmut-non-codel	6.8	0:LIVING	LGm2	LGr3	0.101937655	0.56	IDH	Yes	Yes	K2	1	Female	Yes	Matched	Brain Lower Grade Glioma	G-CIMP-high	NA	NA	ATRX
lgggbm_tcga_pub	TCGA-DU-5870	TCGA-DU-5870-01	1.96	34.0	WT	IGC	WT	WT	Glioma	Diffuse Glioma	No chr 19/20 gain	No combined CNA	WT	1315.0731	581.7531	733.32	G2	oligodendroglioma	No	Yes	Codel	IDHmut-codel	IDHmut-K3	IDHmut-R1	Mutant	70.0	Methylated	11	DIFG	IDHmut-codel	182.2	0:LIVING	LGm3	LGr1	0.125972025	0.81	IDH	Yes	Yes	K2	1	Female	Yes	Matched	Brain Lower Grade Glioma	Codel	5.5833	2.1886	TERT
lgggbm_tcga_pub	TCGA-DU-5871	TCGA-DU-5871-01	2.07	37.0	Mutant	IGC	WT	WT	Glioma	Diffuse Glioma	No chr 19/20 gain	No combined CNA	WT	1448.131	1179.802	268.329	G2	oligoastrocytoma	No	Yes	Non-codel	IDHmut-non-codel	IDHmut-K2	IDHmut-R3	Mutant	100.0	Methylated	20	DIFG	IDHmut-non-codel	18.9	0:LIVING	LGm2	LGr3	0.185353191	0.9	IDH	Yes	Yes	K2	1	Female	Yes	Matched	Brain Lower Grade Glioma	G-CIMP-high	NA	NA	ATRX
lgggbm_tcga_pub	TCGA-DU-5872	TCGA-DU-5872-01	1.95	43.0	Mutant	IGC	WT	WT	Glioma	Diffuse Glioma	No chr 19/20 gain	No combined CNA	WT	2579.287	1558.812	1020.475	G2	oligoastrocytoma	No	Yes	Non-codel	IDHmut-non-codel	IDHmut-K2	IDHmut-R3	Mutant	NA	Methylated	24	DIFG	IDHmut-non-codel	17.5	0:LIVING	LGm2	LGr3	0.045576569	0.82	IDH	Yes	Yes	K2	1	Female	Yes	Matched	Brain Lower Grade Glioma	G-CIMP-high	4.5276	5.9032	ATRX
lgggbm_tcga_pub	TCGA-DU-5874	TCGA-DU-5874-01	1.93	62.0	WT	IGC	WT	WT	Glioma	Diffuse Glioma	No chr 19/20 gain	No combined CNA	WT	-355.2521	-318.53327	-36.71883	G2	oligodendroglioma	No	Yes	Codel	IDHmut-codel	IDHmut-K3	IDHmut-R1	Mutant	100.0	Methylated	32	DIFG	IDHmut-codel	15.1	0:LIVING	LGm3	LGr1	0.066341965	0.96	IDH	Yes	Yes	K2	1	Female	Yes	Matched	Brain Lower Grade Glioma	Codel	6.2307	12.532	TERT
lgggbm_tcga_pub	TCGA-DU-6392	TCGA-DU-6392-01	2.07	35.0	Mutant	IGC	WT	WT	Glioma	Diffuse Glioma	No chr 19/20 gain	No combined CNA	Mutant	2634.216	1336.608	1297.609	G3	astrocytoma	No	Yes	Non-codel	IDHwt	IDHwt-K3	IDHwt-R3	WT	NA	Unmethylated	NA	DIFG	IDHwt	211.0	0:LIVING	LGm6	LGr1	0.146773116	0.78	RTK I 'PDGFRA'	Yes	Yes	K1	1	Female	Yes	Matched	Brain Lower Grade Glioma	PA-like	4.724	29.2683	NA
lgggbm_tcga_pub	TCGA-DU-6393	TCGA-DU-6393-01	1.95	66.0	WT	IGC	WT	WT	Glioma	Diffuse Glioma	No chr 19/20 gain	No combined CNA	WT	-559.7887	-407.0734	-152.7153	G3	oligodendroglioma	No	Yes	Codel	IDHmut-codel	IDHmut-K3	IDHmut-R1	Mutant	NA	Methylated	22	DIFG	IDHmut-codel	52.1	1:DECEASED	LGm3	LGr1	0.163412101	0.96	IDH	Yes	Yes	K2	1	Male	Yes	Matched	Brain Lower Grade Glioma	Codel	NA	NA	TERT
lgggbm_tcga_pub	TCGA-DU-6394	TCGA-DU-6394-01	1.95	53.0	WT	IGC	WT	WT	Glioma	Diffuse Glioma	No chr 19/20 gain	No combined CNA	WT	380.26157	349.23604	31.02553	G3	oligodendroglioma	No	Yes	Codel	IDHmut-codel	IDHmut-K3	IDHmut-R1	Mutant	NA	Methylated	25	DIFG	IDHmut-codel	22.4	1:DECEASED	LGm3	LGr1	0.051322041	0.98	IDH	Yes	Yes	K2	1	Male	Yes	Matched	Brain Lower Grade Glioma	Codel	NA	NA	TERT
lgggbm_tcga_pub	TCGA-DU-6395	TCGA-DU-6395-01	2.06	31.0	Mutant	IGC	WT	WT	Glioma	Diffuse Glioma	No chr 19/20 gain	No combined CNA	WT	1283.1211	757.4074	525.7137	G2	oligoastrocytoma	No	Yes	Non-codel	IDHmut-non-codel	IDHmut-K2	IDHmut-R3	Mutant	NA	Methylated	18	DIFG	IDHmut-non-codel	49.0	1:DECEASED	LGm2	LGr3	0.095827341	0.89	IDH	Yes	Yes	K2	1	Male	Yes	Matched	Brain Lower Grade Glioma	G-CIMP-high	NA	NA	NA
lgggbm_tcga_pub	TCGA-DU-6396	TCGA-DU-6396-01	3.85	31.0	Mutant	IGC	WT	WT	Glioma	Diffuse Glioma	No chr 19/20 gain	No combined CNA	WT	4334.423	2904.157	1430.267	G3	oligoastrocytoma	No	Yes	Non-codel	IDHmut-non-codel	IDHmut-K2	IDHmut-R3	Mutant	90.0	Methylated	31	DIFG	IDHmut-non-codel	75.1	1:DECEASED	LGm1	LGr3	0.16834851	0.63	IDH	Yes	Yes	K1	1	Female	Yes	Matched	Brain Lower Grade Glioma	G-CIMP-high	NA	NA	ATRX
lgggbm_tcga_pub	TCGA-DU-6397	TCGA-DU-6397-01	1.94	45.0	WT	IGC	WT	WT	Glioma	Diffuse Glioma	No chr 19/20 gain	No combined CNA	WT	1181.2073	567.2547	613.9526	G3	oligodendroglioma	No	Yes	Codel	IDHmut-codel	IDHmut-K3	IDHmut-R1	Mutant	NA	Methylated	17	DIFG	IDHmut-codel	46.0	1:DECEASED	LGm3	LGr1	0.14039477	0.78	IDH	Yes	Yes	K2	1	Male	Yes	Matched	Brain Lower Grade Glioma	Codel	4.9616	3.3614	TERT
lgggbm_tcga_pub	TCGA-DU-6399	TCGA-DU-6399-01	4	54.0	Mutant	IGC	WT	WT	Glioma	Diffuse Glioma	No chr 19/20 gain	No combined CNA	WT	2347.8445	1378.3691	969.4754	G2	oligodendroglioma	No	Yes	Non-codel	IDHmut-non-codel	IDHmut-K2	IDHwt-R3	Mutant	NA	Methylated	32	DIFG	IDHwt	65.7	1:DECEASED	LGm2	LGr3	0.144615258	0.73	IDH	Yes	Yes	K2	1	Male	Yes	Matched	Brain Lower Grade Glioma	G-CIMP-high	5.0474	5.4398	ATRX
lgggbm_tcga_pub	TCGA-DU-6400	TCGA-DU-6400-01	1.91	66.0	WT	IGC	WT	WT	Glioma	Diffuse Glioma	No chr 19/20 gain	No combined CNA	WT	-276.33739	25.32643	-301.66382	G2	oligodendroglioma	No	Yes	Codel	IDHmut-codel	IDHmut-K3	IDHmut-R1	Mutant	NA	Methylated	37	DIFG	IDHmut-codel	1.2	1:DECEASED	LGm3	LGr1	0.293727337	0.91	IDH	Yes	Yes	K2	1	Female	Yes	Matched	Brain Lower Grade Glioma	Codel	NA	NA	TERT
lgggbm_tcga_pub	TCGA-DU-6401	TCGA-DU-6401-01	NA	31.0	Mutant	IGC	WT	WT	Glioma	Diffuse Glioma	No chr 19/20 gain	No combined CNA	WT	2337.565	1040.825	1296.74	G2	oligodendroglioma	No	Yes	Non-codel	IDHmut-non-codel	IDHmut-K2	IDHmut-R3	Mutant	NA	Methylated	16	DIFG	IDHmut-non-codel	87.4	1:DECEASED	LGm2	LGr3	0.165351565	NA	IDH	Yes	Yes	K2	1	Female	Yes	Matched	Brain Lower Grade Glioma	G-CIMP-high	8.6892	14.5523	ATRX
lgggbm_tcga_pub	TCGA-DU-6402	TCGA-DU-6402-01	1.97	52.0	WT	IGC	WT	WT	Glioma	Diffuse Glioma	No chr 19/20 gain	Gain chr 7 & loss chr 10	WT	3593.708	2291.561	1302.147	G3	astrocytoma	No	Yes	Non-codel	IDHwt	IDHwt-K1	IDHwt-R2	WT	NA	Unmethylated	35	DIFG	IDHwt	7.0	1:DECEASED	LGm4	LGr4	0.157723154	0.64	RTK II 'Classic'	Yes	Yes	K1	1	Male	Yes	Matched	Brain Lower Grade Glioma	Classic-like	4.8431	2.093	TERT
lgggbm_tcga_pub	TCGA-DU-6403	TCGA-DU-6403-01	2	60.0	WT	IGC	WT	WT	Glioma	Diffuse Glioma	No chr 19/20 gain	Gain chr 7 & loss chr 10	WT	1995.8309	1599.2802	396.5508	G3	oligoastrocytoma	No	Yes	Non-codel	IDHwt	IDHwt-K1	IDHwt-R3	WT	90.0	Unmethylated	50	DIFG	IDHwt	11.6	1:DECEASED	LGm5	LGr1	0.122333932	0.71	RTK II 'Classic'	Yes	Yes	K2	1	Female	Yes	Matched	Brain Lower Grade Glioma	Classic-like	5.0039	1.7225	TERT
lgggbm_tcga_pub	TCGA-DU-6404	TCGA-DU-6404-01	2.13	24.0	WT	IGC	WT	WT	Glioma	Diffuse Glioma	No chr 19/20 gain	No combined CNA	WT	1625.6502	732.5777	893.0725	G3	oligodendroglioma	No	Yes	Non-codel	IDHwt	IDHwt-K3	IDHwt-R2	WT	100.0	Unmethylated	9	DIFG	IDHwt	133.7	1:DECEASED	LGm6	LGr4	0.117890848	0.27	Mesenchymal	Yes	Yes	K2	1	Female	Yes	Matched	Brain Lower Grade Glioma	PA-like	5.9552	NA	-/-
lgggbm_tcga_pub	TCGA-DU-6405	TCGA-DU-6405-01	1.93	51.0	WT	IGC	WT	WT	Glioma	Diffuse Glioma	No chr 19/20 gain	Gain chr 7 & loss chr 10	WT	1362.760648	1367.577293	-4.816645	G3	astrocytoma	No	Yes	Non-codel	IDHwt	IDHwt-K1	IDHwt-R1	WT	90.0	Methylated	46	DIFG	IDHwt	19.9	1:DECEASED	LGm4	LGr4	0.137197864	0.88	RTK II 'Classic'	Yes	Yes	K2	1	Female	Yes	Matched	Brain Lower Grade Glioma	Classic-like	4.9394	1.7927	TERT
lgggbm_tcga_pub	TCGA-DU-6406	TCGA-DU-6406-01	2.05	59.0	WT	IGC	WT	WT	Glioma	Diffuse Glioma	Gain chr 19/20	Gain chr 7 & loss chr 10	WT	1966.7948	1454.4238	512.3709	G3	oligoastrocytoma	No	Yes	Non-codel	IDHwt	IDHwt-K1	IDHwt-R1	WT	NA	Unmethylated	3	DIFG	IDHwt	16.8	1:DECEASED	LGm4	LGr4	0.146686205	0.98	RTK II 'Classic'	Yes	Yes	K1	1	Female	Yes	Matched	Brain Lower Grade Glioma	Classic-like	NA	NA	NA
lgggbm_tcga_pub	TCGA-DU-6407	TCGA-DU-6407-01	2.08	35.0	Mutant	IGC	WT	WT	Glioma	Diffuse Glioma	No chr 19/20 gain	No combined CNA	WT	922.1509	505.6738	416.4771	G2	oligodendroglioma	No	Yes	Non-codel	IDHmut-non-codel	IDHmut-K2	IDHmut-R3	Mutant	90.0	Methylated	16	DIFG	IDHmut-non-codel	94.5	1:DECEASED	LGm2	LGr3	0.274907624	0.8	IDH	Yes	Yes	K2	1	Female	Yes	Matched	Brain Lower Grade Glioma	G-CIMP-high	7.8905	12.158	ATRX
lgggbm_tcga_pub	TCGA-DU-6408	TCGA-DU-6408-01	1.99	23.0	Mutant	IGC	WT	WT	Glioma	Diffuse Glioma	No chr 19/20 gain	No combined CNA	WT	1268.2724	1016.1369	252.1355	G3	oligodendroglioma	No	Yes	Non-codel	IDHmut-non-codel	IDHmut-K2	IDHmut-R3	Mutant	90.0	Methylated	17	DIFG	IDHmut-non-codel	114.0	1:DECEASED	LGm1	LGr3	0.160242254	0.85	IDH	Yes	Yes	K2	1	Female	Yes	Matched	Brain Lower Grade Glioma	G-CIMP-high	5.1395	12.4753	ATRX
lgggbm_tcga_pub	TCGA-DU-6410	TCGA-DU-6410-01	1.94	56.0	WT	IGC	WT	WT	Glioma	Diffuse Glioma	No chr 19/20 gain	No combined CNA	WT	-1317.5259	-990.9741	-326.5518	G3	oligodendroglioma	No	Yes	Codel	IDHmut-codel	IDHmut-K3	IDHmut-R1	Mutant	50.0	Methylated	28	DIFG	IDHmut-codel	8.0	0:LIVING	LGm3	LGr1	0.165761568	0.97	IDH	Yes	Yes	K2	1	Male	Yes	Matched	Brain Lower Grade Glioma	Codel	NA	NA	TERT
lgggbm_tcga_pub	TCGA-DU-6542	TCGA-DU-6542-01	1.94	25.0	WT	IGC	WT	WT	Glioma	Diffuse Glioma	No chr 19/20 gain	No combined CNA	WT	2402.2724	1494.3408	907.9316	G3	oligoastrocytoma	No	Yes	Non-codel	IDHmut-non-codel	IDHmut-K2	IDHmut-R3	Mutant	NA	Methylated	17	DIFG	IDHmut-non-codel	7.7	0:LIVING	LGm2	LGr3	0.154079856	0.82	IDH	Yes	Yes	K2	1	Male	Yes	Matched	Brain Lower Grade Glioma	G-CIMP-high	5.6833	14.2681	-/-
lgggbm_tcga_pub	TCGA-DU-7006	TCGA-DU-7006-01	1.9	60.0	WT	IGC	WT	WT	Glioma	Diffuse Glioma	No chr 19/20 gain	Gain chr 7 & loss chr 10	WT	3551.828	2427.774	1124.054	G3	astrocytoma	No	Yes	Non-codel	IDHwt	IDHwt-K2	IDHwt-R2	WT	NA	Methylated	44	DIFG	IDHwt	11.5	1:DECEASED	LGm5	LGr4	0.208149912	0.73	Mesenchymal	Yes	Yes	K1	1	Female	Yes	Matched	Brain Lower Grade Glioma	Mesenchymal-like	4.7249	3.9526	TERT
lgggbm_tcga_pub	TCGA-DU-7007	TCGA-DU-7007-01	2.1	33.0	Mutant	IGC	WT	WT	Glioma	Diffuse Glioma	No chr 19/20 gain	No combined CNA	WT	3619.066	2088.04	1531.026	G2	astrocytoma	No	Yes	Non-codel	IDHmut-non-codel	IDHmut-K2	IDHmut-R3	Mutant	NA	Methylated	29	DIFG	IDHmut-non-codel	62.9	1:DECEASED	LGm2	LGr3	0.346159536	0.84	IDH	Yes	Yes	K1	1	Male	Yes	Matched	Brain Lower Grade Glioma	G-CIMP-high	5.7253	22.8888	ATRX
lgggbm_tcga_pub	TCGA-DU-7008	TCGA-DU-7008-01	2.05	41.0	Mutant	IGC	WT	WT	Glioma	Diffuse Glioma	No chr 19/20 gain	No combined CNA	WT	-362.18305	-19.81471	-342.36833	G2	oligodendroglioma	No	Yes	Non-codel	IDHmut-non-codel	IDHmut-K2	IDHmut-R3	Mutant	NA	Methylated	18	DIFG	IDHmut-non-codel	156.1	0:LIVING	LGm2	LGr3	0.107814398	0.82	IDH	Yes	Yes	K2	1	Female	Yes	Matched	Brain Lower Grade Glioma	G-CIMP-high	6.4557	6.1162	ATRX
lgggbm_tcga_pub	TCGA-DU-7009	TCGA-DU-7009-01	NA	32.0	WT	IGC	WT	WT	Glioma	Diffuse Glioma	No chr 19/20 gain	No combined CNA	WT	-679.947	-516.0634	-163.8836	G2	oligodendroglioma	No	Yes	Codel	IDHmut-codel	IDHmut-K3	IDHmut-R2	Mutant	NA	Methylated	12	DIFG	IDHmut-codel	138.2	0:LIVING	LGm3	LGr2	0.092996777	NA	IDH	Yes	Yes	K2	1	Female	Yes	Matched	Brain Lower Grade Glioma	Codel	10.6402	6.0016	TERT
lgggbm_tcga_pub	TCGA-DU-7010	TCGA-DU-7010-01	3.86	58.0	WT	IGC	WT	WT	Glioma	Diffuse Glioma	No chr 19/20 gain	No combined CNA	WT	1284.8621	661.1522	623.7099	G3	astrocytoma	No	Yes	Non-codel	IDHmut-non-codel	IDHmut-K1	IDHmut-R3	Mutant	NA	Methylated	67	DIFG	IDHmut-non-codel	15.0	1:DECEASED	LGm1	LGr3	0.635907935	0.75	IDH	Yes	Yes	K2	1	Female	Yes	Matched	Brain Lower Grade Glioma	G-CIMP-low	5.484	10.3677	-/-
lgggbm_tcga_pub	TCGA-DU-7011	TCGA-DU-7011-01	NA	25.0	Mutant	IGC	WT	WT	Glioma	Diffuse Glioma	No chr 19/20 gain	No combined CNA	WT	3797.941	1882.338	1915.603	G2	oligoastrocytoma	No	Yes	Non-codel	IDHmut-non-codel	IDHmut-K2	IDHmut-R3	Mutant	80.0	Unmethylated	10	DIFG	IDHmut-non-codel	105.1	1:DECEASED	LGm2	LGr3	0.000335566	NA	IDH	Yes	Yes	K2	1	Male	Yes	Matched	Brain Lower Grade Glioma	G-CIMP-high	NA	NA	NA
lgggbm_tcga_pub	TCGA-DU-7012	TCGA-DU-7012-01	1.92	74.0	WT	IGC	WT	WT	Glioma	Diffuse Glioma	No chr 19/20 gain	Gain chr 7 & loss chr 10	WT	5203.959	3187.245	2016.715	G3	astrocytoma	No	Yes	Non-codel	IDHwt	IDHwt-K2	IDHwt-R2	WT	NA	Methylated	38	DIFG	IDHwt	6.5	1:DECEASED	LGm5	LGr4	0.199718345	0.53	Mesenchymal	Yes	Yes	K2	1	Female	Yes	Matched	Brain Lower Grade Glioma	Mesenchymal-like	NA	NA	TERT
lgggbm_tcga_pub	TCGA-DU-7013	TCGA-DU-7013-01	2.18	59.0	WT	IGC	WT	WT	Glioma	Diffuse Glioma	No chr 19/20 gain	Gain chr 7 & loss chr 10	WT	1644.3595	1320.6832	323.6763	G3	astrocytoma	No	Yes	Non-codel	IDHwt	IDHwt-K1	IDHwt-R3	WT	80.0	Unmethylated	29	DIFG	IDHwt	8.8	1:DECEASED	LGm4	LGr4	0.212238798	0.96	RTK II 'Classic'	Yes	Yes	K1	1	Male	Yes	Matched	Brain Lower Grade Glioma	Classic-like	4.6005	4.6692	TERT
lgggbm_tcga_pub	TCGA-DU-7014	TCGA-DU-7014-01	2.07	59.0	NA	IGC	WT	NA	Glioma	Diffuse Glioma	No chr 19/20 gain	No combined CNA	NA	1647.9075	971.7021	676.2054	G2	oligodendroglioma	No	Yes	Non-codel	NA	NA	NA	NA	100.0	Methylated	NA	DIFG	NA	117.3	1:DECEASED	LGm2	LGr3	0.197249797	0.77	IDH	Yes	Yes	K2	1	Male	Yes	Matched	Brain Lower Grade Glioma	NA	NA	NA	NA
lgggbm_tcga_pub	TCGA-DU-7015	TCGA-DU-7015-01	4.24	41.0	Mutant	IGC	WT	WT	Glioma	Diffuse Glioma	No chr 19/20 gain	No combined CNA	WT	2454.5713	1864.3107	590.2606	G2	oligodendroglioma	No	Yes	Non-codel	IDHmut-non-codel	IDHmut-K2	IDHmut-R3	Mutant	90.0	Methylated	17	DIFG	IDHmut-non-codel	90.7	0:LIVING	LGm2	LGr3	0.141449197	0.33	IDH	Yes	Yes	K2	1	Female	Yes	Matched	Brain Lower Grade Glioma	G-CIMP-high	NA	NA	ATRX
lgggbm_tcga_pub	TCGA-DU-7018	TCGA-DU-7018-01	3.85	57.0	WT	IGC	WT	WT	Glioma	Diffuse Glioma	No chr 19/20 gain	No combined CNA	WT	-373.61682	-421.29328	47.67645	G3	oligodendroglioma	No	Yes	Codel	IDHmut-codel	IDHmut-K3	IDHmut-R1	Mutant	90.0	Methylated	23	DIFG	IDHmut-codel	30.7	1:DECEASED	LGm3	LGr1	0.167952524	0.87	IDH	Yes	Yes	K2	1	Female	Yes	Matched	Brain Lower Grade Glioma	Codel	4.4932	2.5294	TERT
lgggbm_tcga_pub	TCGA-DU-7019	TCGA-DU-7019-01	2	39.0	WT	IGC	WT	WT	Glioma	Diffuse Glioma	No chr 19/20 gain	No combined CNA	WT	2199.831	1110.414	1089.417	G3	oligoastrocytoma	No	Yes	Non-codel	IDHmut-non-codel	IDHmut-K2	IDHmut-R3	Mutant	100.0	Methylated	18	DIFG	IDHmut-non-codel	26.3	0:LIVING	LGm2	LGr3	0.049749911	0.74	IDH	Yes	Yes	K2	1	Male	Yes	Matched	Brain Lower Grade Glioma	G-CIMP-high	NA	NA	-/-
lgggbm_tcga_pub	TCGA-DU-7290	TCGA-DU-7290-01	1.95	45.0	WT	IGC	WT	WT	Glioma	Diffuse Glioma	No chr 19/20 gain	No combined CNA	WT	3475.347	2448.837	1026.511	G3	astrocytoma	No	Yes	Non-codel	IDHwt	IDHwt-K2	IDHwt-R2	WT	NA	Unmethylated	28	DIFG	IDHwt	10.3	1:DECEASED	LGm5	LGr4	0.200587829	0.68	RTK II 'Classic'	Yes	Yes	K2	1	Female	Yes	Matched	Brain Lower Grade Glioma	Mesenchymal-like	6.2068	2.0732	TERT
lgggbm_tcga_pub	TCGA-DU-7292	TCGA-DU-7292-01	2.01	69.0	WT	IGC	WT	WT	Glioma	Diffuse Glioma	No chr 19/20 gain	No combined CNA	WT	625.9425	261.9846	363.9579	G3	astrocytoma	No	Yes	Non-codel	IDHwt	IDHwt-K1	IDHwt-R4	WT	NA	Methylated	33	DIFG	IDHwt	8.0	1:DECEASED	LGm4	LGr2	0.121583533	0.66	RTK II 'Classic'	Yes	Yes	K2	1	Male	Yes	Matched	Brain Lower Grade Glioma	Classic-like	3.8837	1.0503	-/-
lgggbm_tcga_pub	TCGA-DU-7294	TCGA-DU-7294-01	1.88	53.0	WT	IGC	WT	WT	Glioma	Diffuse Glioma	No chr 19/20 gain	No combined CNA	WT	-47.58576	-133.62765	86.04189	G2	oligodendroglioma	No	Yes	Codel	IDHmut-codel	IDHmut-K3	IDHmut-R1	Mutant	100.0	Methylated	38	DIFG	IDHmut-codel	94.3	0:LIVING	LGm3	LGr1	0.115885826	0.93	IDH	Yes	Yes	K2	1	Female	Yes	Matched	Brain Lower Grade Glioma	Codel	5.9201	1.6178	TERT
lgggbm_tcga_pub	TCGA-DU-7298	TCGA-DU-7298-01	1.91	38.0	Mutant	IGC	WT	WT	Glioma	Diffuse Glioma	No chr 19/20 gain	No combined CNA	WT	929.1991	752.4009	176.7983	G3	astrocytoma	No	Yes	Non-codel	IDHmut-non-codel	IDHmut-K2	IDHmut-R3	Mutant	80.0	Methylated	33	DIFG	IDHmut-non-codel	18.9	1:DECEASED	LGm2	LGr3	0.200874945	0.76	IDH	Yes	Yes	K2	1	Female	Yes	Matched	Brain Lower Grade Glioma	G-CIMP-high	NA	NA	ATRX
lgggbm_tcga_pub	TCGA-DU-7299	TCGA-DU-7299-01	3.95	33.0	WT	IGC	WT	WT	Glioma	Diffuse Glioma	No chr 19/20 gain	No combined CNA	WT	1347.7797	1050.7089	297.0707	G3	astrocytoma	No	Yes	Non-codel	IDHmut-non-codel	IDHmut-K2	IDHmut-R3	Mutant	90.0	Methylated	22	DIFG	IDHmut-non-codel	44.0	1:DECEASED	LGm2	LGr3	0.075350198	0.68	IDH	Yes	No	NA	1	Male	Yes	Matched	Brain Lower Grade Glioma	G-CIMP-high	NA	NA	-/-
lgggbm_tcga_pub	TCGA-DU-7300	TCGA-DU-7300-01	1.92	53.0	WT	IGC	WT	WT	Glioma	Diffuse Glioma	No chr 19/20 gain	No combined CNA	WT	1204.3287	582.6123	621.7164	G3	oligodendroglioma	No	Yes	Codel	IDHmut-codel	IDHmut-K3	IDHmut-R2	Mutant	90.0	Methylated	41	DIFG	IDHmut-codel	62.0	1:DECEASED	LGm3	LGr2	0.080147627	0.67	IDH	Yes	Yes	K2	1	Female	Yes	Matched	Brain Lower Grade Glioma	Codel	NA	NA	TERT
lgggbm_tcga_pub	TCGA-DU-7301	TCGA-DU-7301-01	1.98	53.0	Mutant	IGC	WT	WT	Glioma	Diffuse Glioma	No chr 19/20 gain	No combined CNA	WT	2832.013	1647.323	1184.69	G2	oligodendroglioma	No	Yes	Non-codel	IDHmut-non-codel	IDHmut-K2	IDHmut-R3	Mutant	100.0	Methylated	18	DIFG	IDHmut-non-codel	25.9	1:DECEASED	LGm2	LGr3	0.113304684	0.88	IDH	Yes	Yes	K2	1	Male	Yes	Matched	Brain Lower Grade Glioma	G-CIMP-high	5.9569	9.3394	ATRX
lgggbm_tcga_pub	TCGA-DU-7302	TCGA-DU-7302-01	1.88	48.0	WT	IGC	WT	WT	Glioma	Diffuse Glioma	No chr 19/20 gain	No combined CNA	WT	-649.4052	-339.5195	-309.8857	G3	oligodendroglioma	No	Yes	Codel	IDHmut-codel	IDHmut-K3	IDHmut-R2	Mutant	90.0	Methylated	20	DIFG	IDHmut-codel	60.3	0:LIVING	LGm3	LGr2	0.135109975	0.89	IDH	Yes	Yes	K2	1	Female	Yes	Matched	Brain Lower Grade Glioma	Codel	NA	NA	TERT
lgggbm_tcga_pub	TCGA-DU-7304	TCGA-DU-7304-01	2.1	43.0	Mutant	IGC	WT	WT	Glioma	Diffuse Glioma	No chr 19/20 gain	No combined CNA	WT	2009.2949	1250.2464	759.0484	G3	oligoastrocytoma	No	Yes	Non-codel	IDHmut-non-codel	IDHmut-K2	IDHmut-R2	Mutant	80.0	Methylated	18	DIFG	IDHmut-non-codel	23.3	1:DECEASED	LGm2	LGr3	0.229171051	0.8	IDH	Yes	Yes	K2	1	Male	Yes	Matched	Brain Lower Grade Glioma	G-CIMP-high	4.5594	7.1714	ATRX
lgggbm_tcga_pub	TCGA-DU-7306	TCGA-DU-7306-01	2.09	67.0	Mutant	IGC	WT	WT	Glioma	Diffuse Glioma	No chr 19/20 gain	No combined CNA	WT	1844.3927	1077.2725	767.1202	G2	oligoastrocytoma	No	Yes	Non-codel	IDHmut-non-codel	IDHmut-K2	IDHmut-R3	Mutant	100.0	Methylated	39	DIFG	IDHmut-non-codel	42.0	0:LIVING	LGm2	LGr3	0.103648078	0.85	IDH	Yes	Yes	K2	1	Male	Yes	Matched	Brain Lower Grade Glioma	G-CIMP-high	NA	NA	ATRX
lgggbm_tcga_pub	TCGA-DU-7309	TCGA-DU-7309-01	NA	41.0	Mutant	IGC	WT	WT	Glioma	Diffuse Glioma	No chr 19/20 gain	No combined CNA	WT	1173.8353	426.1658	747.6695	G3	oligodendroglioma	No	Yes	Non-codel	IDHmut-non-codel	IDHmut-K2	IDHmut-R2	Mutant	90.0	Methylated	23	DIFG	IDHmut-non-codel	2.8	0:LIVING	LGm2	LGr2	0.070012526	NA	IDH	Yes	Yes	K2	1	Female	Yes	Matched	Brain Lower Grade Glioma	G-CIMP-high	NA	NA	ATRX
lgggbm_tcga_pub	TCGA-DU-8158	TCGA-DU-8158-01	1.69	57.0	WT	IGC	WT	WT	Glioma	Diffuse Glioma	No chr 19/20 gain	No combined CNA	WT	3443.62	2248.671	1194.949	G3	astrocytoma	No	Yes	Non-codel	IDHwt	IDHwt-K2	IDHwt-R2	WT	80.0	Unmethylated	31	DIFG	IDHwt	5.1	1:DECEASED	LGm5	LGr4	0.41489159	0.7	Mesenchymal	Yes	Yes	K2	1	Female	Yes	Matched	Brain Lower Grade Glioma	Mesenchymal-like	NA	NA	TERT
lgggbm_tcga_pub	TCGA-DU-8161	TCGA-DU-8161-01	1.89	63.0	WT	IGC	WT	WT	Glioma	Diffuse Glioma	No chr 19/20 gain	Gain chr 7 & loss chr 10	WT	3717.547	2486.871	1230.677	G3	oligoastrocytoma	No	Yes	Non-codel	IDHwt	IDHwt-K2	IDHwt-R2	WT	70.0	Unmethylated	33	DIFG	IDHwt	23.7	1:DECEASED	LGm5	LGr4	0.263951081	0.54	Mesenchymal	Yes	Yes	K2	1	Female	Yes	Matched	Brain Lower Grade Glioma	Mesenchymal-like	NA	NA	TERT
lgggbm_tcga_pub	TCGA-DU-8162	TCGA-DU-8162-01	2.17	61.0	WT	IGC	WT	WT	Glioma	Diffuse Glioma	No chr 19/20 gain	No combined CNA	WT	922.1706	343.8386	578.332	G3	oligoastrocytoma	No	Yes	Non-codel	IDHwt	IDHwt-K2	IDHwt-R4	WT	80.0	Unmethylated	10	DIFG	IDHwt	14.6	1:DECEASED	LGm5	LGr2	0.009521402	0.2	Mesenchymal	Yes	Yes	K2	1	Female	Yes	Matched	Brain Lower Grade Glioma	Mesenchymal-like	NA	NA	-/-
lgggbm_tcga_pub	TCGA-DU-8163	TCGA-DU-8163-01	4.11	29.0	Mutant	IGC	WT	WT	Glioma	Diffuse Glioma	No chr 19/20 gain	No combined CNA	WT	2447.4023	1561.645	885.7573	G3	oligoastrocytoma	No	Yes	Non-codel	IDHmut-non-codel	IDHmut-K2	IDHmut-R3	Mutant	90.0	Unmethylated	9	DIFG	IDHmut-non-codel	20.7	0:LIVING	LGm2	LGr3	0.054421461	0.46	IDH	Yes	Yes	K2	1	Male	Yes	Matched	Brain Lower Grade Glioma	G-CIMP-high	NA	NA	ATRX
lgggbm_tcga_pub	TCGA-DU-8164	TCGA-DU-8164-01	1.95	51.0	WT	IGC	WT	WT	Glioma	Diffuse Glioma	No chr 19/20 gain	No combined CNA	WT	-804.7128	-557.9299	-246.7828	G2	oligodendroglioma	No	Yes	Codel	IDHmut-codel	IDHmut-K3	IDHmut-R2	Mutant	NA	Methylated	22	DIFG	IDHmut-codel	21.4	0:LIVING	LGm3	LGr2	0.05274221	0.91	IDH	Yes	Yes	K2	1	Male	Yes	Matched	Brain Lower Grade Glioma	Codel	NA	NA	TERT
lgggbm_tcga_pub	TCGA-DU-8165	TCGA-DU-8165-01	5.76	60.0	WT	IGC	WT	WT	Glioma	Diffuse Glioma	No chr 19/20 gain	Gain chr 7 & loss chr 10	WT	3285.332	2047.679	1237.653	G3	oligodendroglioma	No	Yes	Non-codel	IDHwt	IDHwt-K2	IDHwt-R2	WT	90.0	Unmethylated	46	DIFG	IDHwt	19.1	0:LIVING	LGm5	LGr4	0.498608812	0.58	Mesenchymal	Yes	Yes	K2	1	Female	Yes	Matched	Brain Lower Grade Glioma	Mesenchymal-like	NA	NA	TERT
lgggbm_tcga_pub	TCGA-DU-8166	TCGA-DU-8166-01	2.04	29.0	Mutant	IGC	WT	WT	Glioma	Diffuse Glioma	No chr 19/20 gain	No combined CNA	WT	929.9739	695.3936	234.5803	G2	oligoastrocytoma	No	Yes	Non-codel	IDHmut-non-codel	IDHmut-K2	IDHmut-R3	Mutant	NA	Methylated	13	DIFG	IDHmut-non-codel	17.0	0:LIVING	LGm2	LGr3	0.086435503	0.84	IDH	Yes	Yes	K2	1	Female	Yes	Matched	Brain Lower Grade Glioma	G-CIMP-high	NA	NA	ATRX
lgggbm_tcga_pub	TCGA-DU-8167	TCGA-DU-8167-01	3.87	69.0	WT	IGC	WT	WT	Glioma	Diffuse Glioma	No chr 19/20 gain	No combined CNA	WT	2751.904	1544.623	1207.281	G2	oligoastrocytoma	No	Yes	Non-codel	IDHmut-non-codel	IDHmut-K2	IDHmut-R3	Mutant	100.0	Methylated	26	DIFG	IDHmut-non-codel	15.5	0:LIVING	LGm2	LGr3	0.183695412	0.44	IDH	Yes	Yes	K2	1	Female	Yes	Matched	Brain Lower Grade Glioma	G-CIMP-high	NA	NA	-/-
lgggbm_tcga_pub	TCGA-DU-8168	TCGA-DU-8168-01	1.91	55.0	WT	IGC	WT	WT	Glioma	Diffuse Glioma	No chr 19/20 gain	No combined CNA	WT	-809.5958	-361.3952	-448.2007	G3	oligodendroglioma	No	Yes	Codel	IDHmut-codel	IDHmut-K3	IDHmut-R1	Mutant	70.0	Methylated	42	DIFG	IDHmut-codel	14.2	0:LIVING	LGm3	LGr1	0.185805222	1	IDH	Yes	Yes	K2	1	Female	Yes	Matched	Brain Lower Grade Glioma	Codel	NA	NA	TERT
lgggbm_tcga_pub	TCGA-DU-A5TP	TCGA-DU-A5TP-01	3.85	33.0	Mutant	IGC	WT	WT	Glioma	Diffuse Glioma	No chr 19/20 gain	No combined CNA	WT	3352.9318	2588.4199	764.5119	G3	astrocytoma	No	Yes	Non-codel	IDHmut-non-codel	IDHmut-K2	IDHmut-R3	Mutant	70.0	Methylated	17	DIFG	IDHmut-non-codel	14.2	0:LIVING	LGm1	LGr3	0.026880922	0.7	IDH	Yes	Yes	K2	1	Male	Yes	Matched	Brain Lower Grade Glioma	G-CIMP-high	NA	NA	ATRX
lgggbm_tcga_pub	TCGA-DU-A5TR	TCGA-DU-A5TR-01	1.98	51.0	Mutant	IGC	WT	WT	Glioma	Diffuse Glioma	No chr 19/20 gain	No combined CNA	WT	4632.244	3215.458	1416.786	G2	oligoastrocytoma	No	Yes	Non-codel	IDHmut-non-codel	IDHmut-K2	IDHmut-R3	Mutant	90.0	Methylated	31	DIFG	IDHmut-non-codel	12.6	0:LIVING	LGm2	LGr3	0.098120223	0.72	IDH	Yes	Yes	K2	1	Male	Yes	Matched	Brain Lower Grade Glioma	G-CIMP-high	NA	NA	ATRX
lgggbm_tcga_pub	TCGA-DU-A5TS	TCGA-DU-A5TS-01	1.95	42.0	Mutant	IGC	WT	WT	Glioma	Diffuse Glioma	No chr 19/20 gain	No combined CNA	WT	1209.831	853.2791	356.5518	G2	oligodendroglioma	No	Yes	Non-codel	IDHmut-non-codel	IDHmut-K2	IDHmut-R3	Mutant	100.0	Methylated	31	DIFG	IDHmut-non-codel	15.1	0:LIVING	LGm2	LGr3	0.215247227	0.78	IDH	Yes	Yes	K2	1	Male	Yes	Matched	Brain Lower Grade Glioma	G-CIMP-high	NA	NA	ATRX
lgggbm_tcga_pub	TCGA-DU-A5TT	TCGA-DU-A5TT-01	4.65	70.0	WT	IGC	WT	WT	Glioma	Diffuse Glioma	No chr 19/20 gain	No combined CNA	WT	1490.4147	926.1628	564.2519	G3	oligodendroglioma	No	Yes	Non-codel	IDHwt	IDHwt-K2	IDHwt-R4	WT	NA	Methylated	39	DIFG	IDHwt	5.0	0:LIVING	LGm5	LGr4	0.270027306	0.47	Mesenchymal	Yes	Yes	K2	1	Male	Yes	Matched	Brain Lower Grade Glioma	Mesenchymal-like	NA	NA	TERT
lgggbm_tcga_pub	TCGA-DU-A5TU	TCGA-DU-A5TU-01	2.04	62.0	Mutant	IGC	WT	WT	Glioma	Diffuse Glioma	No chr 19/20 gain	No combined CNA	WT	2952.3927	2042.6201	909.7726	G2	astrocytoma	No	Yes	Non-codel	IDHmut-non-codel	IDHmut-K2	IDHmut-R3	Mutant	50.0	Methylated	25	DIFG	IDHmut-non-codel	3.6	0:LIVING	LGm3	LGr3	0.225325218	0.81	IDH	Yes	Yes	K2	1	Female	Yes	Matched	Brain Lower Grade Glioma	G-CIMP-high	NA	NA	ATRX
lgggbm_tcga_pub	TCGA-DU-A5TW	TCGA-DU-A5TW-01	4.34	33.0	Mutant	IGC	WT	WT	Glioma	Diffuse Glioma	No chr 19/20 gain	No combined CNA	WT	172.828223	181.224007	-8.395784	G3	astrocytoma	No	Yes	Non-codel	IDHmut-non-codel	IDHmut-K2	IDHmut-R3	Mutant	100.0	Methylated	28	DIFG	IDHmut-non-codel	5.7	0:LIVING	LGm2	LGr3	0.138419013	0.57	IDH	Yes	Yes	K2	1	Female	Yes	Matched	Brain Lower Grade Glioma	G-CIMP-high	NA	NA	ATRX
lgggbm_tcga_pub	TCGA-DU-A5TY	TCGA-DU-A5TY-01	4.11	46.0	WT	IGC	WT	WT	Glioma	Diffuse Glioma	No chr 19/20 gain	Gain chr 7 & loss chr 10	WT	4137.605	2732.079	1405.526	G3	astrocytoma	No	Yes	Non-codel	IDHwt	IDHwt-K2	IDHwt-R2	WT	NA	Methylated	34	DIFG	IDHwt	12.2	0:LIVING	LGm5	LGr4	0.243985673	0.56	Mesenchymal	Yes	Yes	K1	1	Female	Yes	Matched	Brain Lower Grade Glioma	Mesenchymal-like	NA	NA	TERT
lgggbm_tcga_pub	TCGA-DU-A6S2	TCGA-DU-A6S2-01	3.9	37.0	WT	IGC	WT	WT	Glioma	Diffuse Glioma	No chr 19/20 gain	No combined CNA	WT	-251.3638	-338.0319	86.6681	G2	oligodendroglioma	No	Yes	Codel	IDHmut-codel	IDHmut-K3	IDHmut-R2	Mutant	70.0	Methylated	12	DIFG	IDHmut-codel	8.6	0:LIVING	LGm2	LGr2	0.051743821	0.54	IDH	Yes	No	NA	1	Female	Yes	Matched	Brain Lower Grade Glioma	Codel	NA	NA	NA
lgggbm_tcga_pub	TCGA-DU-A6S3	TCGA-DU-A6S3-01	1.9	60.0	WT	IGC	WT	WT	Glioma	Diffuse Glioma	No chr 19/20 gain	No combined CNA	WT	-609.16885	-549.93829	-59.23056	G2	oligodendroglioma	No	Yes	Codel	IDHmut-codel	IDHmut-K3	IDHmut-R2	Mutant	NA	Methylated	25	DIFG	IDHmut-codel	2.7	0:LIVING	LGm3	LGr2	0.116043461	1	IDH	Yes	No	NA	1	Male	Yes	Matched	Brain Lower Grade Glioma	Codel	NA	NA	NA
lgggbm_tcga_pub	TCGA-DU-A6S6	TCGA-DU-A6S6-01	1.97	35.0	WT	IGC	WT	WT	Glioma	Diffuse Glioma	No chr 19/20 gain	No combined CNA	WT	-911.3642	-769.2612	-142.103	G2	oligoastrocytoma	No	Yes	Codel	IDHmut-codel	IDHmut-K3	IDHmut-R2	Mutant	90.0	Methylated	13	DIFG	IDHmut-codel	77.9	0:LIVING	LGm2	LGr2	0.124344838	0.89	IDH	Yes	No	NA	1	Female	Yes	Matched	Brain Lower Grade Glioma	Codel	NA	NA	NA
lgggbm_tcga_pub	TCGA-DU-A6S7	TCGA-DU-A6S7-01	4.06	27.0	Mutant	IGC	WT	WT	Glioma	Diffuse Glioma	No chr 19/20 gain	No combined CNA	WT	1459.0531	958.2866	500.7665	G3	astrocytoma	No	Yes	Non-codel	IDHmut-non-codel	IDHmut-K2	IDHmut-R3	Mutant	90.0	Methylated	17	DIFG	IDHmut-non-codel	7.2	0:LIVING	LGm2	LGr3	0.144639486	0.76	IDH	Yes	No	NA	1	Female	Yes	Matched	Brain Lower Grade Glioma	G-CIMP-high	NA	NA	NA
lgggbm_tcga_pub	TCGA-DU-A6S8	TCGA-DU-A6S8-01	3.66	74.0	WT	IGC	WT	WT	Glioma	Diffuse Glioma	No chr 19/20 gain	No combined CNA	WT	-322.3705	-180.917	-141.4535	G3	oligodendroglioma	No	Yes	Codel	IDHmut-codel	IDHmut-K3	IDHmut-R1	Mutant	90.0	Methylated	45	DIFG	IDHmut-codel	6.0	0:LIVING	LGm3	LGr1	0.798688381	0.78	IDH	Yes	No	NA	1	Female	Yes	Matched	Brain Lower Grade Glioma	Codel	NA	NA	NA
lgggbm_tcga_pub	TCGA-DU-A76K	TCGA-DU-A76K-01	1.94	87.0	WT	IGC	WT	WT	Glioma	Diffuse Glioma	Gain chr 19/20	Gain chr 7 & loss chr 10	WT	-173.8874	-281.064	107.1767	G2	oligodendroglioma	No	Yes	Non-codel	IDHwt	IDHwt-K1	IDHwt-R4	WT	NA	Unmethylated	38	DIFG	IDHwt	11.4	1:DECEASED	LGm4	LGr4	0.217007761	0.61	RTK II 'Classic'	Yes	No	NA	1	Male	Yes	Matched	Brain Lower Grade Glioma	Classic-like	NA	NA	NA
lgggbm_tcga_pub	TCGA-DU-A76L	TCGA-DU-A76L-01	1.93	54.0	WT	IGC	WT	WT	Glioma	Diffuse Glioma	No chr 19/20 gain	Gain chr 7 & loss chr 10	WT	4314.949	2065.702	2249.248	G3	oligodendroglioma	No	Yes	Non-codel	IDHwt	IDHwt-K2	IDHwt-R3	WT	NA	Methylated	29	DIFG	IDHwt	26.7	1:DECEASED	LGm5	LGr1	0.162556867	0.64	Mesenchymal	Yes	No	NA	1	Male	Yes	Matched	Brain Lower Grade Glioma	Mesenchymal-like	NA	NA	NA
lgggbm_tcga_pub	TCGA-DU-A76O	TCGA-DU-A76O-01	3.98	30.0	Mutant	IGC	WT	WT	Glioma	Diffuse Glioma	No chr 19/20 gain	No combined CNA	WT	2465.377	1865.0952	600.2818	G2	astrocytoma	No	Yes	Non-codel	IDHmut-non-codel	IDHmut-K2	IDHmut-R3	Mutant	NA	Methylated	14	DIFG	IDHmut-non-codel	7.1	0:LIVING	LGm2	LGr3	0.090321929	0.71	IDH	Yes	No	NA	1	Male	Yes	Matched	Brain Lower Grade Glioma	G-CIMP-high	NA	NA	NA
lgggbm_tcga_pub	TCGA-DU-A76R	TCGA-DU-A76R-01	1.89	51.0	WT	IGC	WT	WT	Glioma	Diffuse Glioma	No chr 19/20 gain	No combined CNA	WT	506.243	140.9946	365.2485	G3	oligodendroglioma	No	Yes	Codel	IDHmut-codel	IDHmut-K3	IDHmut-R2	Mutant	50.0	Methylated	30	DIFG	IDHmut-codel	21.3	1:DECEASED	LGm3	LGr3	0.424752984	0.82	IDH	Yes	No	NA	1	Male	Yes	Matched	Brain Lower Grade Glioma	Codel	NA	NA	NA
lgggbm_tcga_pub	TCGA-DU-A7T6	TCGA-DU-A7T6-01	5.54	73.0	WT	IGC	WT	WT	Glioma	Diffuse Glioma	No chr 19/20 gain	No combined CNA	WT	770.83492	53.46586	717.36906	G3	oligodendroglioma	No	Yes	Codel	IDHmut-codel	IDHmut-K3	IDHmut-R1	Mutant	60.0	Methylated	83	DIFG	IDHmut-codel	18.0	1:DECEASED	LGm3	LGr1	0.24976636	0.86	IDH	Yes	No	NA	1	Female	Yes	Matched	Brain Lower Grade Glioma	Codel	NA	NA	NA
lgggbm_tcga_pub	TCGA-DU-A7T8	TCGA-DU-A7T8-01	4.02	35.0	Mutant	IGC	WT	WT	Glioma	Diffuse Glioma	No chr 19/20 gain	No combined CNA	WT	2457.615	1318.421	1139.194	G3	oligoastrocytoma	No	Yes	Non-codel	IDHmut-non-codel	IDHmut-K2	IDHmut-R3	Mutant	100.0	Methylated	14	DIFG	IDHmut-non-codel	124.4	0:LIVING	LGm2	LGr3	0.140785716	0.78	IDH	Yes	No	NA	1	Male	Yes	Matched	Brain Lower Grade Glioma	G-CIMP-high	NA	NA	NA
lgggbm_tcga_pub	TCGA-DU-A7TA	TCGA-DU-A7TA-01	3.84	32.0	Mutant	IGC	WT	WT	Glioma	Diffuse Glioma	No chr 19/20 gain	No combined CNA	WT	2107.8187	1323.236	784.5827	G2	oligodendroglioma	No	Yes	Non-codel	IDHmut-non-codel	IDHmut-K2	IDHmut-R3	Mutant	80.0	Methylated	33	DIFG	IDHmut-non-codel	77.8	0:LIVING	LGm2	LGr3	0.325515813	0.75	IDH	Yes	No	NA	1	Male	Yes	Matched	Brain Lower Grade Glioma	G-CIMP-high	NA	NA	NA
lgggbm_tcga_pub	TCGA-DU-A7TB	TCGA-DU-A7TB-01	1.96	56.0	WT	IGC	WT	WT	Glioma	Diffuse Glioma	No chr 19/20 gain	No combined CNA	WT	401.80142	67.18217	334.61925	G2	oligodendroglioma	No	Yes	Non-codel	IDHwt	IDHwt-K3	IDHwt-R3	WT	100.0	Unmethylated	26	DIFG	IDHwt	42.3	0:LIVING	LGm6	LGr1	0.038380938	0.68	Mesenchymal	Yes	No	NA	1	Male	Yes	Matched	Brain Lower Grade Glioma	PA-like	NA	NA	NA
lgggbm_tcga_pub	TCGA-DU-A7TC	TCGA-DU-A7TC-01	3.83	32.0	WT	IGC	WT	WT	Glioma	Diffuse Glioma	No chr 19/20 gain	No combined CNA	WT	-139.70243	-12.96649	-126.73594	G2	astrocytoma	No	Yes	Non-codel	IDHmut-non-codel	IDHmut-K2	IDHmut-R2	Mutant	90.0	Methylated	18	DIFG	IDHmut-non-codel	23.5	0:LIVING	LGm2	LGr2	0.119565542	0.64	IDH	Yes	No	NA	1	Male	Yes	Matched	Brain Lower Grade Glioma	G-CIMP-high	NA	NA	NA
lgggbm_tcga_pub	TCGA-DU-A7TD	TCGA-DU-A7TD-01	1.96	52.0	WT	IGC	WT	WT	Glioma	Diffuse Glioma	No chr 19/20 gain	Gain chr 7 & loss chr 10	WT	3490.245	2312.366	1177.879	G3	oligoastrocytoma	No	Yes	Non-codel	IDHwt	IDHwt-K2	IDHwt-R3	WT	60.0	Unmethylated	31	DIFG	IDHwt	7.5	1:DECEASED	LGm5	LGr4	0.154101463	0.81	Mesenchymal	Yes	No	NA	1	Male	Yes	Matched	Brain Lower Grade Glioma	Mesenchymal-like	NA	NA	NA
lgggbm_tcga_pub	TCGA-DU-A7TG	TCGA-DU-A7TG-01	3.83	40.0	WT	IGC	WT	WT	Glioma	Diffuse Glioma	No chr 19/20 gain	No combined CNA	WT	940.39	383.9807	556.4093	G2	oligodendroglioma	No	Yes	Non-codel	IDHmut-non-codel	IDHmut-K1	IDHmut-R2	Mutant	70.0	Methylated	6	DIFG	IDHmut-non-codel	44.4	1:DECEASED	LGm1	LGr2	0.010258559	0.48	Mesenchymal	Yes	No	NA	1	Male	Yes	Matched	Brain Lower Grade Glioma	G-CIMP-high	NA	NA	NA
lgggbm_tcga_pub	TCGA-DU-A7TI	TCGA-DU-A7TI-01	3.96	NA	NA	IGC	WT	NA	Glioma	Diffuse Glioma	No chr 19/20 gain	No combined CNA	NA	1882.1906	1326.2779	555.9128	NA	NA	No	Yes	Non-codel	NA	NA	NA	NA	NA	Methylated	NA	DIFG	NA	NA	NA	LGm2	LGr3	0.066014053	0.73	IDH	Yes	No	NA	1	NA	Yes	Matched	Brain Lower Grade Glioma	NA	NA	NA	NA
lgggbm_tcga_pub	TCGA-DU-A7TJ	TCGA-DU-A7TJ-01	1.93	55.0	WT	IGC	WT	WT	Glioma	Diffuse Glioma	No chr 19/20 gain	Gain chr 7 & loss chr 10	WT	1949.4538	1429.6179	519.8359	G3	astrocytoma	No	Yes	Non-codel	IDHwt	IDHwt-K2	IDHwt-R1	WT	NA	Methylated	30	DIFG	IDHwt	0.6	0:LIVING	LGm5	LGr4	0.175996709	0.87	RTK II 'Classic'	Yes	No	NA	1	Male	Yes	Matched	Brain Lower Grade Glioma	Mesenchymal-like	NA	NA	NA
lgggbm_tcga_pub	TCGA-E1-5302	TCGA-E1-5302-01	2.02	41.0	Mutant	IGC	WT	WT	Glioma	Diffuse Glioma	No chr 19/20 gain	No combined CNA	WT	2265.9991	1590.1201	675.8791	G3	astrocytoma	No	Yes	Non-codel	IDHmut-non-codel	IDHmut-K2	IDHmut-R3	Mutant	100.0	Methylated	13	DIFG	IDHmut-non-codel	50.1	1:DECEASED	LGm2	LGr3	0.186385129	0.83	IDH	Yes	Yes	K2	1	Male	Yes	Matched	Brain Lower Grade Glioma	G-CIMP-high	NA	NA	ATRX
lgggbm_tcga_pub	TCGA-E1-5303	TCGA-E1-5303-01	4.08	38.0	Mutant	IGC	WT	WT	Glioma	Diffuse Glioma	No chr 19/20 gain	No combined CNA	WT	3210.828	2094.621	1116.207	G3	astrocytoma	No	Yes	Non-codel	IDHmut-non-codel	IDHmut-K2	IDHmut-R3	Mutant	80.0	Methylated	23	DIFG	IDHmut-non-codel	67.4	1:DECEASED	LGm2	LGr3	0.092286768	0.48	IDH	Yes	Yes	K2	1	Male	Yes	Matched	Brain Lower Grade Glioma	G-CIMP-high	5.2593	6.2238	ATRX
lgggbm_tcga_pub	TCGA-E1-5304	TCGA-E1-5304-01	3.46	42.0	Mutant	IGC	WT	WT	Glioma	Diffuse Glioma	No chr 19/20 gain	No combined CNA	WT	-909.6883	-291.8108	-617.8775	G3	astrocytoma	No	Yes	Non-codel	IDHmut-non-codel	IDHmut-K1	IDHmut-R3	Mutant	90.0	Unmethylated	25	DIFG	IDHmut-non-codel	41.1	1:DECEASED	LGm1	LGr3	0.656226846	0.95	IDH	Yes	Yes	K2	1	Male	Yes	Matched	Brain Lower Grade Glioma	G-CIMP-low	NA	NA	ATRX
lgggbm_tcga_pub	TCGA-E1-5305	TCGA-E1-5305-01	1.95	34.0	Mutant	IGC	WT	WT	Glioma	Diffuse Glioma	No chr 19/20 gain	No combined CNA	WT	1154.4231	709.3338	445.0893	G3	astrocytoma	No	Yes	Non-codel	IDHmut-non-codel	IDHmut-K2	IDHmut-R2	Mutant	100.0	Methylated	22	DIFG	IDHmut-non-codel	79.9	1:DECEASED	LGm2	LGr3	0.158418253	0.77	IDH	Yes	Yes	K2	1	Male	Yes	Matched	Brain Lower Grade Glioma	G-CIMP-high	5.2519	4.7248	ATRX
lgggbm_tcga_pub	TCGA-E1-5307	TCGA-E1-5307-01	3.79	62.0	Mutant	IGC	WT	WT	Glioma	Diffuse Glioma	No chr 19/20 gain	No combined CNA	WT	551.58206	616.41668	-64.83463	G3	astrocytoma	No	Yes	Non-codel	IDHmut-non-codel	IDHmut-K2	IDHmut-R3	Mutant	80.0	Methylated	46	DIFG	IDHmut-non-codel	57.9	1:DECEASED	LGm3	LGr3	0.170623284	0.23	IDH	Yes	Yes	K2	1	Female	Yes	Matched	Brain Lower Grade Glioma	G-CIMP-high	4.9204	4.9876	ATRX
lgggbm_tcga_pub	TCGA-E1-5311	TCGA-E1-5311-01	1.92	31.0	WT	IGC	WT	WT	Glioma	Diffuse Glioma	No chr 19/20 gain	No combined CNA	WT	-403.97299	-359.79667	-44.17632	G3	oligodendroglioma	No	Yes	Codel	IDHmut-codel	IDHmut-K3	IDHmut-R2	Mutant	100.0	Methylated	12	DIFG	IDHmut-codel	134.2	1:DECEASED	LGm3	LGr2	0.190924835	0.85	IDH	Yes	Yes	K2	1	Male	Yes	Matched	Brain Lower Grade Glioma	Codel	NA	NA	TERT
lgggbm_tcga_pub	TCGA-E1-5318	TCGA-E1-5318-01	3.92	42.0	WT	IGC	WT	WT	Glioma	Diffuse Glioma	No chr 19/20 gain	No combined CNA	WT	1042.5654	407.757	634.8084	G2	oligodendroglioma	No	Yes	Codel	IDHmut-codel	IDHmut-K3	IDHmut-R1	Mutant	100.0	Methylated	23	DIFG	IDHmut-codel	78.2	1:DECEASED	LGm3	LGr1	0.071555237	0.82	IDH	Yes	Yes	K2	1	Female	Yes	Matched	Brain Lower Grade Glioma	Codel	7.5407	6.2087	TERT
lgggbm_tcga_pub	TCGA-E1-5319	TCGA-E1-5319-01	1.94	48.0	WT	IGC	WT	WT	Glioma	Diffuse Glioma	No chr 19/20 gain	No combined CNA	WT	1536.7584	734.0053	802.7531	G2	oligodendroglioma	No	Yes	Codel	IDHmut-codel	IDHmut-K3	IDHmut-R1	Mutant	100.0	Methylated	26	DIFG	IDHmut-codel	95.5	1:DECEASED	LGm3	LGr1	0.060609253	0.7	IDH	Yes	Yes	K2	1	Female	Yes	Matched	Brain Lower Grade Glioma	Codel	7.5188	4.6651	TERT
lgggbm_tcga_pub	TCGA-E1-5322	TCGA-E1-5322-01	3.87	38.0	Mutant	IGC	WT	WT	Glioma	Diffuse Glioma	No chr 19/20 gain	No combined CNA	WT	2117.6826	1626.405	491.2776	G2	oligoastrocytoma	No	Yes	Non-codel	IDHmut-non-codel	IDHmut-K2	IDHmut-R3	Mutant	90.0	Methylated	17	DIFG	IDHmut-non-codel	130.7	1:DECEASED	LGm2	LGr3	0.155850991	0.74	IDH	Yes	Yes	K2	1	Female	Yes	Matched	Brain Lower Grade Glioma	G-CIMP-high	NA	NA	NA
lgggbm_tcga_pub	TCGA-E1-A7YD	TCGA-E1-A7YD-01	3.28	NA	WT	IGC	WT	WT	Glioma	Diffuse Glioma	No chr 19/20 gain	Gain chr 7 & loss chr 10	WT	807.566193	810.209671	-2.643479	NA	NA	No	Yes	Non-codel	IDHwt	IDHwt-K2	IDHwt-R3	WT	NA	Unmethylated	43	DIFG	IDHwt	NA	NA	LGm5	LGr4	0.557405362	0.79	RTK I 'PDGFRA'	Yes	No	NA	1	NA	Yes	Matched	Brain Lower Grade Glioma	Mesenchymal-like	NA	NA	NA
lgggbm_tcga_pub	TCGA-E1-A7YE	TCGA-E1-A7YE-01	1.9	NA	Mutant	IGC	WT	WT	Glioma	Diffuse Glioma	No chr 19/20 gain	No combined CNA	WT	3651.148	2003.921	1647.228	NA	NA	No	Yes	Non-codel	IDHmut-non-codel	IDHmut-K1	IDHmut-R3	Mutant	NA	Unmethylated	56	DIFG	IDHmut-non-codel	NA	NA	LGm1	LGr3	0.211787788	0.8	IDH	Yes	No	NA	1	NA	Yes	Matched	Brain Lower Grade Glioma	G-CIMP-low	NA	NA	NA
lgggbm_tcga_pub	TCGA-E1-A7YH	TCGA-E1-A7YH-01	4	NA	Mutant	IGC	WT	WT	Glioma	Diffuse Glioma	No chr 19/20 gain	No combined CNA	WT	1104.733	869.5521	235.1809	NA	NA	No	Yes	Non-codel	IDHmut-non-codel	IDHmut-K2	IDHmut-R3	Mutant	NA	Methylated	17	DIFG	IDHmut-non-codel	NA	NA	LGm2	LGr3	0.026134886	0.54	IDH	Yes	No	NA	1	NA	Yes	Matched	Brain Lower Grade Glioma	G-CIMP-high	NA	NA	NA
lgggbm_tcga_pub	TCGA-E1-A7YI	TCGA-E1-A7YI-01	2	NA	Mutant	IGC	WT	WT	Glioma	Diffuse Glioma	No chr 19/20 gain	No combined CNA	WT	617.7357	470.6161	147.1196	NA	NA	No	Yes	Non-codel	IDHmut-non-codel	IDHmut-K1	IDHmut-R3	Mutant	NA	Methylated	33	DIFG	IDHmut-non-codel	NA	NA	LGm1	LGr1	0.172742641	0.92	IDH	Yes	No	NA	1	NA	Yes	Matched	Brain Lower Grade Glioma	G-CIMP-low	NA	NA	NA
lgggbm_tcga_pub	TCGA-E1-A7YJ	TCGA-E1-A7YJ-01	1.91	NA	WT	IGC	WT	WT	Glioma	Diffuse Glioma	Gain chr 19/20	Gain chr 7 & loss chr 10	WT	2681.5233	2017.1512	664.3721	NA	NA	No	Yes	Non-codel	IDHwt	IDHwt-K1	IDHwt-R1	WT	NA	Unmethylated	27	DIFG	IDHwt	NA	NA	LGm4	LGr4	0.161861176	0.78	RTK II 'Classic'	Yes	No	NA	1	NA	Yes	Matched	Brain Lower Grade Glioma	Classic-like	NA	NA	NA
lgggbm_tcga_pub	TCGA-E1-A7YK	TCGA-E1-A7YK-01	5.55	NA	Mutant	IGC	WT	WT	Glioma	Diffuse Glioma	No chr 19/20 gain	No combined CNA	WT	4019.639	2595.555	1424.084	NA	NA	No	Yes	Non-codel	IDHmut-non-codel	IDHmut-K1	IDHmut-R3	Mutant	NA	Methylated	30	DIFG	IDHmut-non-codel	NA	NA	LGm1	LGr3	0.127001877	0.42	IDH	Yes	No	NA	1	NA	Yes	Matched	Brain Lower Grade Glioma	G-CIMP-high	NA	NA	NA
lgggbm_tcga_pub	TCGA-E1-A7YL	TCGA-E1-A7YL-01	3.83	NA	WT	IGC	WT	WT	Glioma	Diffuse Glioma	Gain chr 19/20	Gain chr 7 & loss chr 10	WT	3435.796	2202.785	1233.011	NA	NA	No	Yes	Non-codel	IDHwt	IDHwt-K2	IDHwt-R3	WT	NA	Unmethylated	46	DIFG	IDHwt	NA	NA	LGm5	LGr4	0.224175989	0.53	RTK II 'Classic'	Yes	No	NA	1	NA	Yes	Matched	Brain Lower Grade Glioma	Mesenchymal-like	NA	NA	NA
lgggbm_tcga_pub	TCGA-E1-A7YM	TCGA-E1-A7YM-01	1.9	NA	WT	IGC	WT	WT	Glioma	Diffuse Glioma	No chr 19/20 gain	Gain chr 7 & loss chr 10	WT	769.5348	607.8392	161.6956	NA	NA	No	Yes	Non-codel	IDHwt	IDHwt-K2	IDHwt-R4	WT	NA	Unmethylated	34	DIFG	IDHwt	NA	NA	LGm5	LGr4	0.160078039	0.5	Mesenchymal	Yes	No	NA	1	NA	Yes	Matched	Brain Lower Grade Glioma	Mesenchymal-like	NA	NA	NA
lgggbm_tcga_pub	TCGA-E1-A7YN	TCGA-E1-A7YN-01	2.07	NA	WT	IGC	WT	WT	Glioma	Diffuse Glioma	No chr 19/20 gain	Gain chr 7 & loss chr 10	WT	5800.798	3641.506	2159.292	NA	NA	No	Yes	Non-codel	IDHwt	IDHwt-K2	IDHwt-R2	WT	NA	Methylated	42	DIFG	IDHwt	NA	NA	LGm5	LGr4	0.148040382	0.37	Mesenchymal	Yes	No	NA	1	NA	Yes	Matched	Brain Lower Grade Glioma	Mesenchymal-like	NA	NA	NA
lgggbm_tcga_pub	TCGA-E1-A7YO	TCGA-E1-A7YO-01	3.8	45.0	WT	IGC	WT	WT	Glioma	Diffuse Glioma	No chr 19/20 gain	No combined CNA	WT	-113.8472	-234.0275	120.1803	G3	oligodendroglioma	No	Yes	Codel	IDHmut-codel	IDHmut-K3	IDHmut-R2	Mutant	100.0	Methylated	23	DIFG	IDHmut-codel	75.0	1:DECEASED	LGm3	LGr2	0.051081999	0.76	IDH	Yes	No	NA	1	Male	Yes	Matched	Brain Lower Grade Glioma	Codel	NA	NA	NA
lgggbm_tcga_pub	TCGA-E1-A7YQ	TCGA-E1-A7YQ-01	2.94	NA	WT	IGC	WT	WT	Glioma	Diffuse Glioma	No chr 19/20 gain	Gain chr 7 & loss chr 10	WT	4649.987	2809.679	1840.308	NA	NA	No	Yes	Non-codel	IDHwt	IDHwt-K1	IDHwt-R1	WT	NA	Unmethylated	25	DIFG	IDHwt	NA	NA	LGm4	LGr4	0.680271039	0.59	Mesenchymal	Yes	No	NA	1	NA	Yes	Matched	Brain Lower Grade Glioma	Classic-like	NA	NA	NA
lgggbm_tcga_pub	TCGA-E1-A7YS	TCGA-E1-A7YS-01	NA	NA	WT	IGC	WT	WT	Glioma	Diffuse Glioma	No chr 19/20 gain	No combined CNA	WT	-1140.0049	-524.3587	-615.6462	NA	NA	No	Yes	Codel	IDHmut-codel	IDHmut-K3	IDHmut-R1	Mutant	NA	Methylated	42	DIFG	IDHmut-codel	NA	NA	LGm3	LGr1	0.935998526	NA	IDH	Yes	No	NA	1	NA	Yes	Matched	Brain Lower Grade Glioma	Codel	NA	NA	NA
lgggbm_tcga_pub	TCGA-E1-A7YU	TCGA-E1-A7YU-01	3.96	NA	WT	IGC	WT	WT	Glioma	Diffuse Glioma	No chr 19/20 gain	No combined CNA	WT	637.3975	328.7814	308.6161	NA	NA	No	Yes	Non-codel	IDHmut-non-codel	IDHmut-K2	IDHmut-R3	Mutant	NA	Methylated	18	DIFG	IDHmut-non-codel	NA	NA	LGm2	LGr3	0.040411492	0.58	IDH	Yes	No	NA	1	NA	Yes	Matched	Brain Lower Grade Glioma	G-CIMP-high	NA	NA	NA
lgggbm_tcga_pub	TCGA-E1-A7YV	TCGA-E1-A7YV-01	3.84	26.0	Mutant	IGC	WT	WT	Glioma	Diffuse Glioma	No chr 19/20 gain	No combined CNA	WT	71.86303	-98.68743	170.55046	G3	oligoastrocytoma	No	Yes	Non-codel	IDHmut-non-codel	IDHmut-K1	IDHmut-R3	Mutant	90.0	Methylated	28	DIFG	IDHmut-non-codel	32.4	1:DECEASED	LGm1	LGr1	0.316144333	0.75	IDH	Yes	No	NA	1	Female	Yes	Matched	Brain Lower Grade Glioma	G-CIMP-low	NA	NA	NA
lgggbm_tcga_pub	TCGA-E1-A7YW	TCGA-E1-A7YW-01	3.98	28.0	Mutant	IGC	WT	WT	Glioma	Diffuse Glioma	No chr 19/20 gain	No combined CNA	WT	1129.8944	723.4222	406.4722	G2	oligoastrocytoma	No	Yes	Non-codel	IDHmut-non-codel	IDHmut-K2	IDHmut-R3	Mutant	90.0	Methylated	15	DIFG	IDHmut-non-codel	36.8	1:DECEASED	LGm2	LGr3	0.06234041	0.59	IDH	Yes	No	NA	1	Male	Yes	Matched	Brain Lower Grade Glioma	G-CIMP-high	NA	NA	NA
lgggbm_tcga_pub	TCGA-E1-A7YY	TCGA-E1-A7YY-01	2.05	NA	WT	IGC	WT	WT	Glioma	Diffuse Glioma	No chr 19/20 gain	No combined CNA	WT	372.3226	132.6699	239.6527	NA	NA	No	Yes	Non-codel	IDHmut-non-codel	IDHmut-K1	IDHmut-R2	Mutant	NA	Methylated	1	DIFG	IDHmut-non-codel	NA	NA	LGm1	LGr2	9.73E-05	0.44	Mesenchymal	Yes	No	NA	1	NA	Yes	Matched	Brain Lower Grade Glioma	G-CIMP-high	NA	NA	NA
lgggbm_tcga_pub	TCGA-E1-A7Z2	TCGA-E1-A7Z2-01	1.97	NA	WT	IGC	WT	WT	Glioma	Diffuse Glioma	No chr 19/20 gain	Gain chr 7 & loss chr 10	WT	-82.441099	-2.825361	-79.615739	NA	NA	No	Yes	Non-codel	IDHwt	IDHwt-K2	IDHwt-R4	WT	NA	Unmethylated	24	DIFG	IDHwt	NA	NA	LGm5	LGr4	0.194998589	0.74	Mesenchymal	Yes	No	NA	1	NA	Yes	Matched	Brain Lower Grade Glioma	Mesenchymal-like	NA	NA	NA
lgggbm_tcga_pub	TCGA-E1-A7Z3	TCGA-E1-A7Z3-01	4.11	NA	Mutant	IGC	WT	WT	Glioma	Diffuse Glioma	No chr 19/20 gain	No combined CNA	WT	1668.301	755.885	912.4161	NA	NA	No	Yes	Non-codel	IDHmut-non-codel	IDHmut-K2	IDHmut-R2	Mutant	NA	Methylated	16	DIFG	IDHmut-non-codel	NA	NA	LGm2	LGr2	0.02428067	0.5	IDH	Yes	No	NA	1	NA	Yes	Matched	Brain Lower Grade Glioma	G-CIMP-high	NA	NA	NA
lgggbm_tcga_pub	TCGA-E1-A7Z4	TCGA-E1-A7Z4-01	3.76	NA	Mutant	IGC	WT	WT	Glioma	Diffuse Glioma	No chr 19/20 gain	No combined CNA	WT	1415.6428	1405.6375	10.0053	NA	NA	No	Yes	Non-codel	IDHmut-non-codel	IDHmut-K2	IDHmut-R3	Mutant	NA	Methylated	9	DIFG	IDHmut-non-codel	NA	NA	LGm2	LGr3	0.094743361	0.7	IDH	Yes	No	NA	1	NA	Yes	Matched	Brain Lower Grade Glioma	G-CIMP-high	NA	NA	NA
lgggbm_tcga_pub	TCGA-E1-A7Z6	TCGA-E1-A7Z6-01	4.07	41.0	Mutant	IGC	WT	WT	Glioma	Diffuse Glioma	No chr 19/20 gain	No combined CNA	WT	847.0045	679.2945	167.7101	G2	astrocytoma	No	Yes	Non-codel	IDHmut-non-codel	IDHmut-K2	IDHmut-R3	Mutant	90.0	Methylated	12	DIFG	IDHmut-non-codel	32.3	1:DECEASED	LGm2	LGr3	0.025972375	0.63	IDH	Yes	No	NA	1	Female	Yes	Matched	Brain Lower Grade Glioma	G-CIMP-high	NA	NA	NA
lgggbm_tcga_pub	TCGA-EZ-7264	TCGA-EZ-7264-01	NA	47.0	WT	IGC	WT	WT	Glioma	Diffuse Glioma	No chr 19/20 gain	No combined CNA	WT	-830.8362	-568.6329	-262.2033	G2	oligodendroglioma	No	Yes	Codel	IDHmut-codel	IDHmut-K3	IDHmut-R1	Mutant	NA	Methylated	19	DIFG	IDHmut-codel	14.3	0:LIVING	LGm3	LGr1	0.216241234	NA	IDH	Yes	Yes	K2	1	Female	Yes	Matched	Brain Lower Grade Glioma	Codel	5.6811	3.9472	TERT
lgggbm_tcga_pub	TCGA-F6-A8O3	TCGA-F6-A8O3-01	NA	34.0	WT	IGC	WT	WT	Glioma	Diffuse Glioma	No chr 19/20 gain	No combined CNA	WT	-932.4061	-453.8549	-478.5512	G2	oligodendroglioma	No	Yes	Codel	IDHmut-codel	IDHmut-K3	IDHmut-R2	Mutant	NA	Methylated	20	DIFG	IDHmut-codel	0.2	0:LIVING	LGm3	LGr1	0.116113083	NA	IDH	Yes	No	NA	1	Male	Yes	Matched	Brain Lower Grade Glioma	Codel	NA	NA	NA
lgggbm_tcga_pub	TCGA-F6-A8O4	TCGA-F6-A8O4-01	NA	44.0	Mutant	IGC	WT	WT	Glioma	Diffuse Glioma	No chr 19/20 gain	No combined CNA	WT	-497.6077	-255.0452	-242.5626	G2	astrocytoma	No	Yes	Non-codel	IDHmut-non-codel	IDHmut-K2	IDHmut-R2	Mutant	NA	Methylated	23	DIFG	IDHmut-non-codel	0.2	0:LIVING	LGm2	LGr3	0.116101742	NA	IDH	Yes	No	NA	1	Male	Yes	Matched	Brain Lower Grade Glioma	G-CIMP-high	NA	NA	NA
lgggbm_tcga_pub	TCGA-FG-5962	TCGA-FG-5962-01	1.91	54.0	WT	IGC	WT	WT	Glioma	Diffuse Glioma	No chr 19/20 gain	No combined CNA	WT	126.93618	-26.55734	153.49352	G3	oligodendroglioma	No	Yes	Codel	IDHmut-codel	IDHmut-K3	IDHmut-R2	Mutant	NA	Methylated	21	DIFG	IDHmut-codel	47.7	0:LIVING	LGm3	LGr2	0.515323259	0.83	IDH	Yes	Yes	K2	1	Male	Yes	Matched	Brain Lower Grade Glioma	Codel	NA	NA	TERT
lgggbm_tcga_pub	TCGA-FG-5963	TCGA-FG-5963-01	1.76	23.0	Mutant	IGC	WT	WT	Glioma	Diffuse Glioma	No chr 19/20 gain	No combined CNA	WT	4125.638	2527.345	1598.292	G3	astrocytoma	No	Yes	Non-codel	IDHwt	IDHwt-K3	IDHwt-R3	WT	90.0	Unmethylated	19	DIFG	IDHwt	25.5	1:DECEASED	LGm6	LGr3	0.517422121	0.42	Mesenchymal	Yes	Yes	K1	1	Male	Yes	Matched	Brain Lower Grade Glioma	PA-like	4.1177	17.723	ATRX
lgggbm_tcga_pub	TCGA-FG-5964	TCGA-FG-5964-01	1.85	62.0	WT	IGC	WT	WT	Glioma	Diffuse Glioma	No chr 19/20 gain	No combined CNA	WT	2101.7867	1503.6899	598.0968	G2	oligodendroglioma	No	Yes	Codel	IDHmut-codel	IDHmut-K3	IDHmut-R2	Mutant	NA	Methylated	26	DIFG	IDHmut-codel	34.3	0:LIVING	LGm3	LGr3	0.175968796	0.64	IDH	Yes	Yes	K2	1	Male	Yes	Matched	Brain Lower Grade Glioma	Codel	6.6483	2.7294	TERT
lgggbm_tcga_pub	TCGA-FG-5965	TCGA-FG-5965-01	3.95	39.0	Mutant	IGC	WT	WT	Glioma	Diffuse Glioma	No chr 19/20 gain	No combined CNA	WT	1795.2322	1171.6313	623.6008	G2	oligoastrocytoma	No	Yes	Non-codel	IDHmut-non-codel	IDHmut-K2	IDHmut-R3	Mutant	90.0	Methylated	31	DIFG	IDHmut-non-codel	36.8	1:DECEASED	LGm2	LGr3	0.152515243	0.58	IDH	Yes	Yes	K2	1	Female	Yes	Matched	Brain Lower Grade Glioma	G-CIMP-high	4.8603	6.8852	ATRX
lgggbm_tcga_pub	TCGA-FG-6688	TCGA-FG-6688-01	1.99	59.0	WT	IGC	WT	WT	Glioma	Diffuse Glioma	No chr 19/20 gain	Gain chr 7 & loss chr 10	WT	3011.1173	2061.5289	949.5884	G3	astrocytoma	No	Yes	Non-codel	IDHwt	IDHwt-K2	IDHwt-R2	WT	80.0	Methylated	45	DIFG	IDHwt	18.8	0:LIVING	LGm5	LGr4	0.137086653	0.38	Mesenchymal	Yes	Yes	K1	1	Female	Yes	Matched	Brain Lower Grade Glioma	Mesenchymal-like	4.0427	NA	TERT
lgggbm_tcga_pub	TCGA-FG-6689	TCGA-FG-6689-01	1.93	30.0	Mutant	IGC	WT	WT	Glioma	Diffuse Glioma	No chr 19/20 gain	No combined CNA	WT	1546.9742	1146.3396	400.6346	G2	astrocytoma	No	Yes	Non-codel	IDHmut-non-codel	IDHmut-K2	IDHmut-R3	Mutant	70.0	Methylated	12	DIFG	IDHmut-non-codel	14.9	0:LIVING	LGm2	LGr3	0.064967003	0.59	IDH	Yes	Yes	K2	1	Male	Yes	Matched	Brain Lower Grade Glioma	G-CIMP-high	5.5788	10.7412	NA
lgggbm_tcga_pub	TCGA-FG-6690	TCGA-FG-6690-01	2.02	70.0	Mutant	IGC	WT	WT	Glioma	Diffuse Glioma	No chr 19/20 gain	No combined CNA	WT	1655.6867	1174.7977	480.8889	G2	oligodendroglioma	No	Yes	Non-codel	IDHmut-non-codel	IDHmut-K2	IDHmut-R3	Mutant	90.0	Methylated	15	DIFG	IDHmut-non-codel	25.0	0:LIVING	LGm2	LGr3	0.041886615	0.53	IDH	Yes	Yes	K2	1	Male	Yes	Matched	Brain Lower Grade Glioma	G-CIMP-high	5.7343	7.4008	ATRX
lgggbm_tcga_pub	TCGA-FG-6691	TCGA-FG-6691-01	2.1	23.0	Mutant	IGC	WT	WT	Glioma	Diffuse Glioma	No chr 19/20 gain	No combined CNA	WT	2848.9016	1869.0095	979.8921	G2	astrocytoma	No	Yes	Non-codel	IDHmut-non-codel	IDHmut-K2	IDHmut-R3	Mutant	100.0	Unmethylated	8	DIFG	IDHmut-non-codel	24.0	0:LIVING	LGm2	LGr3	0.09317283	0.82	IDH	Yes	Yes	K2	1	Female	Yes	Matched	Brain Lower Grade Glioma	G-CIMP-high	5.4884	7.9554	ATRX
lgggbm_tcga_pub	TCGA-FG-6692	TCGA-FG-6692-01	2	63.0	WT	IGC	WT	WT	Glioma	Diffuse Glioma	No chr 19/20 gain	Gain chr 7 & loss chr 10	WT	2347.5052	1649.1059	698.3993	G3	oligodendroglioma	No	Yes	Non-codel	IDHwt	IDHwt-K1	IDHwt-R1	WT	NA	Methylated	58	DIFG	IDHwt	18.4	1:DECEASED	LGm4	LGr4	0.142016101	0.84	RTK II 'Classic'	Yes	No	NA	1	Male	Yes	Matched	Brain Lower Grade Glioma	Classic-like	6.6047	4.2922	TERT
lgggbm_tcga_pub	TCGA-FG-7634	TCGA-FG-7634-01	NA	28.0	WT	IGC	WT	WT	Glioma	Diffuse Glioma	No chr 19/20 gain	No combined CNA	WT	3126.492	1481.083	1645.409	G2	oligodendroglioma	No	Yes	Codel	IDHmut-codel	IDHmut-K3	IDHmut-R1	Mutant	NA	Methylated	11	DIFG	IDHmut-codel	15.3	0:LIVING	LGm2	LGr1	0.335227523	NA	IDH	Yes	Yes	K2	1	Male	Yes	Matched	Brain Lower Grade Glioma	Codel	NA	NA	TERT
lgggbm_tcga_pub	TCGA-FG-7636	TCGA-FG-7636-01	3.94	48.0	Mutant	IGC	WT	WT	Glioma	Diffuse Glioma	No chr 19/20 gain	No combined CNA	WT	592.207367	584.568792	7.638575	G3	astrocytoma	No	Yes	Non-codel	IDHmut-non-codel	IDHmut-K2	IDHmut-R3	Mutant	90.0	Methylated	29	DIFG	IDHmut-non-codel	17.9	0:LIVING	LGm2	LGr3	0.118608363	0.81	IDH	Yes	Yes	K2	1	Male	Yes	Matched	Brain Lower Grade Glioma	G-CIMP-high	5.3617	12.4102	ATRX
lgggbm_tcga_pub	TCGA-FG-7637	TCGA-FG-7637-01	NA	49.0	WT	IGC	WT	WT	Glioma	Diffuse Glioma	NA	NA	WT	643.262	190.5136	452.7485	G2	oligoastrocytoma	No	Yes	Non-codel	IDHmut-non-codel	IDHmut-K3	IDHmut-R1	Mutant	NA	Methylated	20	DIFG	IDHmut-non-codel	40.1	0:LIVING	LGm3	LGr1	0.086050656	NA	IDH	Yes	Yes	K2	1	Male	No	Matched	Brain Lower Grade Glioma	Codel	NA	NA	-/-
lgggbm_tcga_pub	TCGA-FG-7638	TCGA-FG-7638-01	1.95	31.0	Mutant	IGC	WT	WT	Glioma	Diffuse Glioma	No chr 19/20 gain	No combined CNA	WT	620.8729	255.0907	365.7822	G3	oligodendroglioma	No	Yes	Codel	IDHmut-codel	IDHmut-K3	IDHmut-R2	Mutant	100.0	Methylated	11	DIFG	IDHmut-codel	22.5	0:LIVING	LGm3	LGr2	0.051242594	0.88	IDH	Yes	Yes	K2	1	Female	Yes	Matched	Brain Lower Grade Glioma	Codel	NA	NA	NA
lgggbm_tcga_pub	TCGA-FG-7641	TCGA-FG-7641-01	1.91	31.0	WT	IGC	WT	WT	Glioma	Diffuse Glioma	No chr 19/20 gain	No combined CNA	WT	-1241.8954	-880.6704	-361.225	G2	oligodendroglioma	No	Yes	Codel	IDHmut-codel	IDHmut-K3	IDHmut-R2	Mutant	NA	Methylated	16	DIFG	IDHmut-codel	20.6	0:LIVING	LGm3	LGr2	0.084861034	0.79	IDH	Yes	Yes	K2	1	Male	Yes	Matched	Brain Lower Grade Glioma	Codel	NA	NA	TERT
lgggbm_tcga_pub	TCGA-FG-7643	TCGA-FG-7643-01	1.99	49.0	WT	IGC	WT	WT	Glioma	Diffuse Glioma	No chr 19/20 gain	No combined CNA	WT	1051.4971	381.8585	669.6386	G2	oligoastrocytoma	No	Yes	Non-codel	IDHwt	IDHwt-K2	IDHwt-R4	WT	NA	Methylated	21	DIFG	IDHwt	20.1	0:LIVING	LGm5	LGr2	0.150950432	0.28	Mesenchymal	Yes	Yes	K2	1	Female	Yes	Matched	Brain Lower Grade Glioma	Mesenchymal-like	4.4265	4.009	TERT
lgggbm_tcga_pub	TCGA-FG-8181	TCGA-FG-8181-01	NA	23.0	WT	IGC	WT	WT	Glioma	Diffuse Glioma	No chr 19/20 gain	No combined CNA	WT	488.94692	-22.24667	511.1936	G3	oligoastrocytoma	No	Yes	Non-codel	IDHwt	IDHwt-K3	IDHwt-R4	WT	90.0	Unmethylated	NA	DIFG	IDHwt	12.9	0:LIVING	LGm6	LGr2	6.98E-06	NA	Mesenchymal	Yes	Yes	K2	1	Male	Yes	Matched	Brain Lower Grade Glioma	PA-like	NA	NA	-/-
lgggbm_tcga_pub	TCGA-FG-8182	TCGA-FG-8182-01	2.11	35.0	Mutant	IGC	WT	WT	Glioma	Diffuse Glioma	No chr 19/20 gain	No combined CNA	WT	1577.67	1006.603	571.067	G2	oligodendroglioma	No	Yes	Non-codel	IDHmut-non-codel	IDHmut-K2	IDHmut-R3	Mutant	NA	Methylated	14	DIFG	IDHmut-non-codel	13.7	0:LIVING	LGm2	LGr3	0.019481437	0.2	IDH	Yes	Yes	K2	1	Male	Yes	Matched	Brain Lower Grade Glioma	G-CIMP-high	8.7083	2.9339	ATRX
lgggbm_tcga_pub	TCGA-FG-8185	TCGA-FG-8185-01	2.01	37.0	Mutant	IGC	WT	WT	Glioma	Diffuse Glioma	No chr 19/20 gain	No combined CNA	WT	490.2538	372.07	118.1838	G3	astrocytoma	No	Yes	Non-codel	IDHmut-non-codel	IDHmut-K2	IDHmut-R3	Mutant	90.0	Methylated	21	DIFG	IDHmut-non-codel	14.2	0:LIVING	LGm2	LGr3	0.094821225	0.87	IDH	Yes	Yes	K2	1	Male	Yes	Matched	Brain Lower Grade Glioma	G-CIMP-high	NA	NA	ATRX
lgggbm_tcga_pub	TCGA-FG-8186	TCGA-FG-8186-01	1.99	42.0	WT	IGC	WT	WT	Glioma	Diffuse Glioma	No chr 19/20 gain	No combined CNA	WT	1835.4621	1440.1442	395.3179	G3	oligoastrocytoma	No	Yes	Codel	IDHmut-codel	IDHmut-K3	IDHmut-R1	Mutant	70.0	Methylated	17	DIFG	IDHmut-codel	16.0	0:LIVING	LGm2	LGr1	0.074928694	0.82	IDH	Yes	Yes	K2	1	Female	Yes	Matched	Brain Lower Grade Glioma	Codel	NA	NA	TERT
lgggbm_tcga_pub	TCGA-FG-8187	TCGA-FG-8187-01	1.95	31.0	WT	IGC	WT	WT	Glioma	Diffuse Glioma	No chr 19/20 gain	No combined CNA	WT	854.7066	472.1436	382.563	G2	oligoastrocytoma	No	Yes	Codel	IDHmut-codel	IDHmut-K3	IDHmut-R3	Mutant	90.0	Methylated	6	DIFG	IDHmut-codel	20.1	0:LIVING	LGm2	LGr3	0.051142256	0.73	IDH	Yes	Yes	K2	1	Male	Yes	Matched	Brain Lower Grade Glioma	Codel	NA	NA	TERT
lgggbm_tcga_pub	TCGA-FG-8188	TCGA-FG-8188-01	3.96	41.0	Mutant	IGC	WT	WT	Glioma	Diffuse Glioma	No chr 19/20 gain	No combined CNA	WT	1451.9265	797.9442	653.9824	G2	oligoastrocytoma	No	Yes	Non-codel	IDHmut-non-codel	IDHmut-K2	IDHmut-R3	Mutant	90.0	Methylated	20	DIFG	IDHmut-non-codel	14.9	0:LIVING	LGm2	LGr3	0.060252057	0.28	IDH	Yes	Yes	K2	1	Male	Yes	Matched	Brain Lower Grade Glioma	G-CIMP-high	NA	NA	ATRX
lgggbm_tcga_pub	TCGA-FG-8189	TCGA-FG-8189-01	NA	33.0	WT	IGC	WT	WT	Glioma	Diffuse Glioma	No chr 19/20 gain	No combined CNA	WT	-909.9052	-808.3228	-101.5824	G2	oligodendroglioma	No	Yes	Non-codel	IDHmut-non-codel	IDHmut-K1	IDHmut-R2	Mutant	70.0	Methylated	NA	DIFG	IDHmut-non-codel	11.9	0:LIVING	LGm6	LGr2	6.08E-06	NA	Mesenchymal	Yes	Yes	K2	1	Female	Yes	Matched	Brain Lower Grade Glioma	G-CIMP-high	NA	NA	-/-
lgggbm_tcga_pub	TCGA-FG-8191	TCGA-FG-8191-01	3.96	30.0	Mutant	IGC	WT	WT	Glioma	Diffuse Glioma	No chr 19/20 gain	No combined CNA	WT	1946.763	1105.2925	841.4705	G3	oligodendroglioma	No	Yes	Non-codel	IDHmut-non-codel	IDHmut-K2	IDHmut-R3	Mutant	NA	Unmethylated	15	DIFG	IDHmut-non-codel	15.5	0:LIVING	LGm2	LGr3	0.019876338	0.42	IDH	Yes	Yes	K2	1	Male	Yes	Matched	Brain Lower Grade Glioma	G-CIMP-high	NA	NA	ATRX
lgggbm_tcga_pub	TCGA-FG-A4MT	TCGA-FG-A4MT-01	3.9	27.0	Mutant	IGC	WT	WT	Glioma	Diffuse Glioma	No chr 19/20 gain	No combined CNA	WT	308.9997	205.7718	103.2279	G2	oligodendroglioma	No	Yes	Non-codel	IDHmut-non-codel	IDHmut-K2	IDHmut-R3	Mutant	100.0	Methylated	17	DIFG	IDHmut-non-codel	38.2	0:LIVING	LGm2	LGr3	0.09769253	0.87	IDH	Yes	Yes	K2	1	Female	Yes	Matched	Brain Lower Grade Glioma	G-CIMP-high	5.072	5.1528	ATRX
lgggbm_tcga_pub	TCGA-FG-A4MU	TCGA-FG-A4MU-01	2.04	58.0	WT	IGC	WT	WT	Glioma	Diffuse Glioma	Gain chr 19/20	Gain chr 7 & loss chr 10	WT	3687.296	2168.586	1518.709	G3	oligoastrocytoma	No	Yes	Non-codel	IDHwt	IDHwt-K2	IDHwt-R1	WT	NA	Methylated	52	DIFG	IDHwt	0.6	0:LIVING	LGm5	LGr4	0.147986975	0.91	RTK II 'Classic'	Yes	Yes	K1	1	Male	Yes	Matched	Brain Lower Grade Glioma	Mesenchymal-like	NA	NA	TERT
lgggbm_tcga_pub	TCGA-FG-A4MW	TCGA-FG-A4MW-01	1.94	63.0	WT	IGC	WT	WT	Glioma	Diffuse Glioma	No chr 19/20 gain	Gain chr 7 & loss chr 10	WT	1483.0844	781.9924	701.092	G3	oligoastrocytoma	No	Yes	Non-codel	IDHwt	IDHwt-K1	IDHwt-R3	WT	80.0	Methylated	54	DIFG	IDHwt	5.3	0:LIVING	LGm4	LGr4	0.168027552	0.72	RTK II 'Classic'	Yes	Yes	K1	1	Male	Yes	Matched	Brain Lower Grade Glioma	Classic-like	NA	NA	TERT
lgggbm_tcga_pub	TCGA-FG-A4MX	TCGA-FG-A4MX-01	NA	47.0	Mutant	IGC	WT	WT	Glioma	Diffuse Glioma	No chr 19/20 gain	No combined CNA	WT	708.7329	546.6845	162.0484	G2	astrocytoma	No	Yes	Non-codel	IDHmut-non-codel	IDHmut-K2	IDHmut-R3	Mutant	100.0	Methylated	15	DIFG	IDHmut-non-codel	18.7	0:LIVING	LGm2	LGr3	0.033809253	NA	IDH	Yes	Yes	K2	1	Male	Yes	Matched	Brain Lower Grade Glioma	G-CIMP-high	NA	NA	ATRX
lgggbm_tcga_pub	TCGA-FG-A4MY	TCGA-FG-A4MY-01	3.96	44.0	Mutant	IGC	WT	WT	Glioma	Diffuse Glioma	No chr 19/20 gain	No combined CNA	WT	1135.025	729.0456	405.9795	G2	oligoastrocytoma	No	Yes	Non-codel	IDHmut-non-codel	IDHmut-K2	IDHmut-R3	Mutant	NA	Methylated	21	DIFG	IDHmut-non-codel	9.7	0:LIVING	LGm2	LGr3	0.22501935	0.93	IDH	Yes	Yes	K2	1	Female	Yes	Matched	Brain Lower Grade Glioma	G-CIMP-high	NA	NA	ATRX
lgggbm_tcga_pub	TCGA-FG-A60J	TCGA-FG-A60J-01	3.93	47.0	WT	IGC	WT	WT	Glioma	Diffuse Glioma	No chr 19/20 gain	No combined CNA	WT	1333.4143	834.0718	499.3426	G2	oligoastrocytoma	No	Yes	Non-codel	IDHmut-non-codel	IDHmut-K2	IDHmut-R3	Mutant	90.0	Methylated	27	DIFG	IDHmut-non-codel	7.0	0:LIVING	LGm2	LGr3	0.053945413	0.75	IDH	Yes	Yes	K2	1	Female	Yes	Matched	Brain Lower Grade Glioma	G-CIMP-high	NA	NA	TERT
lgggbm_tcga_pub	TCGA-FG-A60K	TCGA-FG-A60K-01	3.9	34.0	WT	IGC	WT	WT	Glioma	Diffuse Glioma	No chr 19/20 gain	No combined CNA	WT	267.61555	305.09927	-37.48372	G2	oligoastrocytoma	No	Yes	Codel	IDHmut-codel	IDHmut-K3	IDHmut-R1	Mutant	NA	Methylated	17	DIFG	IDHmut-codel	6.6	0:LIVING	LGm2	LGr1	0.051601311	0.83	IDH	Yes	No	NA	1	Female	Yes	Matched	Brain Lower Grade Glioma	Codel	NA	NA	TERT
lgggbm_tcga_pub	TCGA-FG-A60L	TCGA-FG-A60L-01	4.02	34.0	WT	IGC	WT	WT	Glioma	Diffuse Glioma	No chr 19/20 gain	No combined CNA	WT	2500.8576	1750.7504	750.1072	G2	astrocytoma	No	Yes	Non-codel	IDHmut-non-codel	IDHmut-K2	IDHmut-R3	Mutant	100.0	Methylated	19	DIFG	IDHmut-non-codel	7.0	0:LIVING	LGm2	LGr3	0.107994241	0.76	IDH	Yes	No	NA	1	Female	Yes	Matched	Brain Lower Grade Glioma	G-CIMP-high	NA	NA	NA
lgggbm_tcga_pub	TCGA-FG-A6IZ	TCGA-FG-A6IZ-01	1.86	60.0	WT	IGC	WT	WT	Glioma	Diffuse Glioma	No chr 19/20 gain	No combined CNA	WT	479.98228	506.08798	-26.10569	G2	oligodendroglioma	No	Yes	Codel	IDHmut-codel	IDHmut-K3	IDHmut-R1	Mutant	NA	Methylated	33	DIFG	IDHmut-codel	4.2	0:LIVING	LGm3	LGr1	0.15028742	0.96	IDH	Yes	No	NA	1	Male	Yes	Matched	Brain Lower Grade Glioma	Codel	NA	NA	NA
lgggbm_tcga_pub	TCGA-FG-A6J1	TCGA-FG-A6J1-01	NA	44.0	WT	IGC	WT	WT	Glioma	Diffuse Glioma	No chr 19/20 gain	No combined CNA	WT	1423.376	925.3134	498.0626	G2	oligodendroglioma	No	Yes	Codel	IDHmut-codel	IDHmut-K3	IDHmut-R1	Mutant	70.0	Methylated	9	DIFG	IDHmut-codel	4.1	0:LIVING	LGm3	LGr1	0.116968339	NA	IDH	Yes	No	NA	1	Female	Yes	Matched	Brain Lower Grade Glioma	Codel	NA	NA	NA
lgggbm_tcga_pub	TCGA-FG-A6J3	TCGA-FG-A6J3-01	3.77	52.0	WT	IGC	WT	WT	Glioma	Diffuse Glioma	No chr 19/20 gain	No combined CNA	WT	4246.149	2646.258	1599.891	G3	astrocytoma	No	Yes	Non-codel	IDHmut-non-codel	IDHmut-K1	IDHmut-R3	Mutant	90.0	Methylated	53	DIFG	IDHmut-non-codel	10.6	0:LIVING	LGm1	LGr3	0.505741665	0.7	IDH	Yes	No	NA	1	Female	Yes	Matched	Brain Lower Grade Glioma	G-CIMP-low	NA	NA	NA
lgggbm_tcga_pub	TCGA-FG-A70Y	TCGA-FG-A70Y-01	4.11	20.0	Mutant	IGC	WT	WT	Glioma	Diffuse Glioma	No chr 19/20 gain	No combined CNA	WT	2048.0075	1231.0532	816.9543	G2	oligodendroglioma	No	Yes	Non-codel	IDHmut-non-codel	IDHmut-K2	IDHmut-R3	Mutant	NA	Methylated	12	DIFG	IDHmut-non-codel	28.5	0:LIVING	LGm2	LGr3	0.053308179	1	IDH	Yes	No	NA	1	Female	Yes	Matched	Brain Lower Grade Glioma	G-CIMP-high	NA	NA	NA
lgggbm_tcga_pub	TCGA-FG-A70Z	TCGA-FG-A70Z-01	1.97	53.0	WT	IGC	WT	WT	Glioma	Diffuse Glioma	No chr 19/20 gain	Gain chr 7 & loss chr 10	WT	3182.377	1682.66	1499.718	G3	oligoastrocytoma	No	Yes	Non-codel	IDHwt	IDHwt-K2	IDHwt-R3	WT	NA	Methylated	39	DIFG	IDHwt	10.8	0:LIVING	LGm5	LGr4	0.143534597	0.7	Mesenchymal	Yes	No	NA	1	Female	Yes	Matched	Brain Lower Grade Glioma	Mesenchymal-like	NA	NA	NA
lgggbm_tcga_pub	TCGA-FG-A710	TCGA-FG-A710-01	1.95	50.0	WT	IGC	WT	WT	Glioma	Diffuse Glioma	No chr 19/20 gain	No combined CNA	WT	2540.9888	1700.1486	840.8401	G2	oligodendroglioma	No	Yes	Codel	IDHmut-codel	IDHmut-K3	IDHmut-R1	Mutant	NA	Methylated	15	DIFG	IDHmut-codel	22.9	0:LIVING	LGm3	LGr1	0.051734004	0.83	IDH	Yes	No	NA	1	Female	Yes	Matched	Brain Lower Grade Glioma	Codel	NA	NA	NA
lgggbm_tcga_pub	TCGA-FG-A711	TCGA-FG-A711-01	2	33.0	Mutant	IGC	WT	WT	Glioma	Diffuse Glioma	No chr 19/20 gain	No combined CNA	WT	54.42529	343.23397	-288.80869	G2	oligodendroglioma	No	Yes	Non-codel	IDHmut-non-codel	IDHmut-K2	IDHmut-R3	Mutant	90.0	Unmethylated	27	DIFG	IDHmut-non-codel	43.7	0:LIVING	LGm2	LGr3	0.062512465	0.74	IDH	Yes	No	NA	1	Female	Yes	Matched	Brain Lower Grade Glioma	G-CIMP-high	NA	NA	NA
lgggbm_tcga_pub	TCGA-FG-A713	TCGA-FG-A713-01	3.87	74.0	Mutant	IGC	WT	WT	Glioma	Diffuse Glioma	No chr 19/20 gain	No combined CNA	WT	67.20597	-342.57884	409.78482	G2	oligoastrocytoma	No	Yes	Codel	IDHmut-codel	IDHmut-K3	IDHmut-R2	Mutant	60.0	Methylated	17	DIFG	IDHmut-codel	5.2	0:LIVING	LGm3	LGr2	0.069264551	0.29	Mesenchymal	Yes	No	NA	1	Female	Yes	Matched	Brain Lower Grade Glioma	Codel	NA	NA	NA
lgggbm_tcga_pub	TCGA-FG-A87N	TCGA-FG-A87N-01	NA	37.0	WT	IGC	WT	WT	Glioma	Diffuse Glioma	No chr 19/20 gain	No combined CNA	WT	285.2885	396.8329	-111.5443	G3	astrocytoma	No	Yes	Non-codel	IDHmut-non-codel	IDHmut-K1	IDHmut-R3	Mutant	NA	Methylated	22	DIFG	IDHmut-non-codel	7.4	0:LIVING	LGm1	LGr1	0.072818582	NA	IDH	Yes	No	NA	1	Female	Yes	Matched	Brain Lower Grade Glioma	G-CIMP-low	NA	NA	NA
lgggbm_tcga_pub	TCGA-FG-A87Q	TCGA-FG-A87Q-01	NA	61.0	WT	IGC	WT	WT	Glioma	Diffuse Glioma	No chr 19/20 gain	Gain chr 7 & loss chr 10	WT	3768.818	2365.591	1403.227	G3	astrocytoma	No	Yes	Non-codel	IDHwt	IDHwt-K1	IDHwt-R2	WT	80.0	Methylated	48	DIFG	IDHwt	5.7	0:LIVING	LGm4	LGr4	0.196470908	NA	Mesenchymal	Yes	No	NA	1	Female	Yes	Matched	Brain Lower Grade Glioma	Classic-like	NA	NA	NA
lgggbm_tcga_pub	TCGA-FN-7833	TCGA-FN-7833-01	1.98	25.0	Mutant	IGC	WT	WT	Glioma	Diffuse Glioma	No chr 19/20 gain	No combined CNA	WT	3761.262	2460.478	1300.784	G3	oligoastrocytoma	No	Yes	Non-codel	IDHmut-non-codel	IDHmut-K2	IDHmut-R3	Mutant	NA	Methylated	16	DIFG	IDHmut-non-codel	0.1	0:LIVING	LGm2	LGr3	0.021220731	0.91	IDH	Yes	No	NA	1	Male	Yes	Matched	Brain Lower Grade Glioma	G-CIMP-high	6.3253	19.2986	ATRX
lgggbm_tcga_pub	TCGA-HT-7467	TCGA-HT-7467-01	3.82	54.0	WT	IGC	WT	WT	Glioma	Diffuse Glioma	No chr 19/20 gain	No combined CNA	WT	590.9217	112.1833	478.7385	G2	oligodendroglioma	No	Yes	Codel	IDHmut-codel	IDHmut-K3	IDHmut-R2	Mutant	NA	Methylated	19	DIFG	IDHmut-codel	0.1	0:LIVING	LGm2	LGr2	0.051687749	0.22	Mesenchymal	Yes	Yes	K2	1	Male	Yes	Matched	Brain Lower Grade Glioma	Codel	NA	NA	TERT
lgggbm_tcga_pub	TCGA-HT-7468	TCGA-HT-7468-01	1.92	30.0	WT	IGC	WT	WT	Glioma	Diffuse Glioma	No chr 19/20 gain	No combined CNA	WT	468.0291	299.9256	168.1035	G3	oligodendroglioma	No	Yes	Codel	IDHmut-codel	IDHmut-K3	IDHmut-R1	Mutant	80.0	Methylated	13	DIFG	IDHmut-codel	6.7	0:LIVING	LGm3	LGr1	0.1004457	0.99	IDH	Yes	Yes	K2	1	Male	Yes	Matched	Brain Lower Grade Glioma	Codel	5.4533	2.5218	TERT
lgggbm_tcga_pub	TCGA-HT-7469	TCGA-HT-7469-01	3.69	30.0	Mutant	IGC	WT	WT	Glioma	Diffuse Glioma	No chr 19/20 gain	No combined CNA	WT	766.9814	562.8332	204.1482	G3	oligodendroglioma	No	Yes	Non-codel	IDHwt	IDHwt-K3	IDHwt-R3	WT	NA	Methylated	23	DIFG	IDHwt	11.5	1:DECEASED	LGm6	LGr4	0.615851639	0.95	G34	Yes	Yes	K1	1	Male	Yes	Matched	Brain Lower Grade Glioma	PA-like	NA	NA	ATRX
lgggbm_tcga_pub	TCGA-HT-7470	TCGA-HT-7470-01	3.96	37.0	Mutant	IGC	WT	WT	Glioma	Diffuse Glioma	No chr 19/20 gain	No combined CNA	WT	866.0183	402.4469	463.5714	G3	oligodendroglioma	No	Yes	Non-codel	IDHmut-non-codel	IDHmut-K2	IDHmut-R2	Mutant	90.0	Methylated	30	DIFG	IDHmut-non-codel	8.8	0:LIVING	LGm2	LGr2	0.096925407	0.79	IDH	Yes	Yes	K2	1	Male	Yes	Matched	Brain Lower Grade Glioma	G-CIMP-high	NA	NA	ATRX
lgggbm_tcga_pub	TCGA-HT-7471	TCGA-HT-7471-01	1.95	37.0	WT	IGC	WT	WT	Glioma	Diffuse Glioma	No chr 19/20 gain	No combined CNA	WT	2302.8635	1423.054	879.8094	G3	oligodendroglioma	No	Yes	Codel	IDHmut-codel	IDHmut-K3	IDHmut-R1	Mutant	NA	Methylated	12	DIFG	IDHmut-codel	0.1	0:LIVING	LGm3	LGr1	0.293039192	0.94	IDH	Yes	Yes	K2	1	Female	Yes	Matched	Brain Lower Grade Glioma	Codel	NA	NA	TERT
lgggbm_tcga_pub	TCGA-HT-7472	TCGA-HT-7472-01	1.98	38.0	Mutant	IGC	WT	WT	Glioma	Diffuse Glioma	No chr 19/20 gain	No combined CNA	WT	2375.6591	1532.8506	842.8085	G2	oligodendroglioma	No	Yes	Non-codel	IDHmut-non-codel	IDHmut-K2	IDHmut-R3	Mutant	NA	Methylated	15	DIFG	IDHmut-non-codel	0.0	0:LIVING	LGm2	LGr3	0.021373522	0.71	IDH	Yes	Yes	K2	1	Male	Yes	Matched	Brain Lower Grade Glioma	G-CIMP-high	5.6305	11.9708	ATRX
lgggbm_tcga_pub	TCGA-HT-7473	TCGA-HT-7473-01	2.1	28.0	Mutant	IGC	WT	WT	Glioma	Diffuse Glioma	No chr 19/20 gain	No combined CNA	WT	3426.9914	2469.5097	957.4817	G2	oligoastrocytoma	No	Yes	Non-codel	IDHmut-non-codel	IDHmut-K2	IDHmut-R3	Mutant	NA	Unmethylated	12	DIFG	IDHmut-non-codel	16.5	0:LIVING	LGm2	LGr3	0.14666407	0.77	IDH	Yes	Yes	K2	1	Male	Yes	Matched	Brain Lower Grade Glioma	G-CIMP-high	3.3161	4.3576	ATRX
lgggbm_tcga_pub	TCGA-HT-7474	TCGA-HT-7474-01	2.01	52.0	Mutant	IGC	WT	WT	Glioma	Diffuse Glioma	No chr 19/20 gain	No combined CNA	WT	435.4601	150.3393	285.1207	G2	oligoastrocytoma	No	Yes	Non-codel	IDHmut-non-codel	IDHmut-K2	IDHmut-R2	Mutant	NA	Methylated	13	DIFG	IDHmut-non-codel	3.7	0:LIVING	LGm2	LGr2	0.063653869	0.61	IDH	Yes	Yes	K2	1	Male	Yes	Matched	Brain Lower Grade Glioma	G-CIMP-high	NA	NA	ATRX
lgggbm_tcga_pub	TCGA-HT-7475	TCGA-HT-7475-01	2.03	67.0	Mutant	IGC	WT	WT	Glioma	Diffuse Glioma	No chr 19/20 gain	No combined CNA	WT	-649.2373	-257.8883	-391.349	G3	oligoastrocytoma	No	Yes	Non-codel	IDHmut-non-codel	IDHmut-K2	IDHmut-R2	Mutant	70.0	Methylated	37	DIFG	IDHmut-non-codel	17.4	0:LIVING	LGm2	LGr3	0.184557275	0.84	IDH	Yes	Yes	K2	1	Male	Yes	Matched	Brain Lower Grade Glioma	G-CIMP-high	3.126	6.3539	ATRX
lgggbm_tcga_pub	TCGA-HT-7476	TCGA-HT-7476-01	2.03	26.0	Mutant	IGC	WT	WT	Glioma	Diffuse Glioma	No chr 19/20 gain	No combined CNA	WT	2025.8563	722.6116	1303.2447	G2	astrocytoma	No	Yes	Non-codel	IDHmut-non-codel	IDHmut-K2	IDHmut-R2	Mutant	NA	Methylated	15	DIFG	IDHmut-non-codel	6.5	0:LIVING	LGm2	LGr3	0.212684814	0.71	IDH	Yes	Yes	K2	1	Male	Yes	Matched	Brain Lower Grade Glioma	G-CIMP-high	4.0291	5.229	ATRX
lgggbm_tcga_pub	TCGA-HT-7477	TCGA-HT-7477-01	3.59	62.0	Mutant	IGC	WT	WT	Glioma	Diffuse Glioma	No chr 19/20 gain	No combined CNA	WT	1028.0359	631.201	396.8349	G3	astrocytoma	No	Yes	Non-codel	IDHmut-non-codel	IDHmut-K1	IDHmut-R3	Mutant	80.0	Methylated	34	DIFG	IDHmut-non-codel	24.2	0:LIVING	LGm1	LGr3	0.681390542	1	IDH	Yes	Yes	K1	1	Male	Yes	Matched	Brain Lower Grade Glioma	G-CIMP-high	NA	NA	ATRX
lgggbm_tcga_pub	TCGA-HT-7478	TCGA-HT-7478-01	1.97	36.0	Mutant	IGC	WT	WT	Glioma	Diffuse Glioma	No chr 19/20 gain	No combined CNA	WT	4117.178	2590.05	1527.128	G2	astrocytoma	No	Yes	Non-codel	IDHmut-non-codel	IDHmut-K2	IDHmut-R3	Mutant	NA	Unmethylated	18	DIFG	IDHmut-non-codel	6.4	0:LIVING	LGm2	LGr3	0.086454705	0.64	IDH	Yes	Yes	K1	1	Male	Yes	Matched	Brain Lower Grade Glioma	G-CIMP-high	NA	NA	ATRX
lgggbm_tcga_pub	TCGA-HT-7479	TCGA-HT-7479-01	2.07	44.0	WT	IGC	WT	WT	Glioma	Diffuse Glioma	No chr 19/20 gain	No combined CNA	WT	2594.617	1474.606	1120.011	G3	astrocytoma	No	Yes	Non-codel	IDHmut-non-codel	IDHmut-K2	IDHmut-R3	Mutant	NA	Methylated	16	DIFG	IDHmut-non-codel	7.1	0:LIVING	LGm2	LGr3	0.065196266	0.52	IDH	Yes	Yes	K2	1	Male	Yes	Matched	Brain Lower Grade Glioma	G-CIMP-high	NA	NA	TERT
lgggbm_tcga_pub	TCGA-HT-7480	TCGA-HT-7480-01	1.95	33.0	WT	IGC	WT	WT	Glioma	Diffuse Glioma	No chr 19/20 gain	No combined CNA	WT	-168.304185	-176.71863	8.414446	G2	oligodendroglioma	No	Yes	Codel	IDHmut-codel	IDHmut-K3	IDHmut-R2	Mutant	NA	Methylated	15	DIFG	IDHmut-codel	75.1	0:LIVING	LGm3	LGr2	0.078841925	0.89	IDH	Yes	Yes	K2	1	Male	Yes	Matched	Brain Lower Grade Glioma	Codel	NA	NA	TERT
lgggbm_tcga_pub	TCGA-HT-7481	TCGA-HT-7481-01	1.95	39.0	WT	IGC	WT	WT	Glioma	Diffuse Glioma	No chr 19/20 gain	No combined CNA	WT	-41.0483	-148.2192	107.1709	G2	oligodendroglioma	No	Yes	Codel	IDHmut-codel	IDHmut-K3	IDHmut-R2	Mutant	NA	Methylated	19	DIFG	IDHmut-codel	59.1	0:LIVING	LGm2	LGr2	0.051685647	0.58	IDH	Yes	Yes	K2	1	Male	Yes	Matched	Brain Lower Grade Glioma	Codel	2.8391	3.3896	TERT
lgggbm_tcga_pub	TCGA-HT-7482	TCGA-HT-7482-01	2.02	18.0	Mutant	IGC	WT	WT	Glioma	Diffuse Glioma	No chr 19/20 gain	No combined CNA	WT	2193.1899	1371.5554	821.6346	G2	oligoastrocytoma	No	Yes	Non-codel	IDHmut-non-codel	IDHmut-K2	IDHmut-R3	Mutant	NA	Methylated	12	DIFG	IDHmut-non-codel	60.0	0:LIVING	LGm2	LGr3	0.111670625	0.65	IDH	Yes	Yes	K2	1	Female	Yes	Matched	Brain Lower Grade Glioma	G-CIMP-high	NA	NA	ATRX
lgggbm_tcga_pub	TCGA-HT-7483	TCGA-HT-7483-01	2.01	14.0	Mutant	IGC	WT	WT	Glioma	Diffuse Glioma	No chr 19/20 gain	No combined CNA	WT	1366.4423	469.1837	897.2586	G2	oligoastrocytoma	No	Yes	Non-codel	IDHmut-non-codel	IDHmut-K2	IDHmut-R2	Mutant	NA	Unmethylated	9	DIFG	IDHmut-non-codel	154.1	0:LIVING	LGm2	LGr3	0.042597054	0.81	IDH	Yes	Yes	K2	1	Male	Yes	Matched	Brain Lower Grade Glioma	G-CIMP-high	NA	NA	ATRX
lgggbm_tcga_pub	TCGA-HT-7485	TCGA-HT-7485-01	1.99	42.0	Mutant	IGC	WT	WT	Glioma	Diffuse Glioma	No chr 19/20 gain	No combined CNA	WT	1020.8196	859.3837	161.436	G2	astrocytoma	No	Yes	Non-codel	IDHmut-non-codel	IDHmut-K2	IDHmut-R3	Mutant	100.0	Methylated	11	DIFG	IDHmut-non-codel	4.0	0:LIVING	LGm2	LGr3	0.013419587	0.8	IDH	Yes	Yes	K2	1	Male	Yes	Matched	Brain Lower Grade Glioma	G-CIMP-high	NA	NA	ATRX
lgggbm_tcga_pub	TCGA-HT-7601	TCGA-HT-7601-01	2	30.0	WT	IGC	WT	WT	Glioma	Diffuse Glioma	No chr 19/20 gain	No combined CNA	WT	4439.505	2701.696	1737.809	G3	astrocytoma	No	Yes	Non-codel	IDHmut-non-codel	IDHmut-K2	IDHmut-R3	Mutant	NA	Methylated	14	DIFG	IDHmut-non-codel	5.0	0:LIVING	LGm1	LGr3	0.045283081	0.65	IDH	Yes	Yes	K2	1	Female	Yes	Matched	Brain Lower Grade Glioma	G-CIMP-high	5.5645	13.9573	-/-
lgggbm_tcga_pub	TCGA-HT-7602	TCGA-HT-7602-01	2	21.0	WT	IGC	WT	WT	Glioma	Diffuse Glioma	No chr 19/20 gain	No combined CNA	WT	1671.816	1041.5475	630.2686	G2	oligodendroglioma	No	Yes	Non-codel	IDHmut-non-codel	IDHmut-K1	IDHmut-R3	Mutant	NA	Methylated	3	DIFG	IDHmut-non-codel	29.8	0:LIVING	LGm2	LGr3	0.000677618	0.47	IDH	Yes	Yes	K2	1	Male	Yes	Matched	Brain Lower Grade Glioma	G-CIMP-high	9.8736	2.5206	-/-
lgggbm_tcga_pub	TCGA-HT-7603	TCGA-HT-7603-01	1.98	29.0	Mutant	IGC	WT	WT	Glioma	Diffuse Glioma	No chr 19/20 gain	No combined CNA	WT	-402.43787	-312.93784	-89.50003	G2	oligodendroglioma	No	Yes	Non-codel	IDHmut-non-codel	IDHmut-K2	IDHmut-R2	Mutant	NA	Methylated	21	DIFG	IDHmut-non-codel	23.2	0:LIVING	LGm2	LGr2	0.038147897	0.59	IDH	Yes	Yes	K2	1	Male	Yes	Matched	Brain Lower Grade Glioma	G-CIMP-high	NA	NA	ATRX
lgggbm_tcga_pub	TCGA-HT-7604	TCGA-HT-7604-01	2.1	50.0	Mutant	IGC	WT	WT	Glioma	Diffuse Glioma	No chr 19/20 gain	No combined CNA	WT	445.13219	352.72325	92.40893	G2	astrocytoma	No	Yes	Non-codel	IDHmut-non-codel	IDHmut-K2	IDHmut-R3	Mutant	NA	Methylated	27	DIFG	IDHmut-non-codel	107.9	0:LIVING	LGm2	LGr3	0.081549376	0.9	IDH	Yes	Yes	K2	1	Male	Yes	Matched	Brain Lower Grade Glioma	G-CIMP-high	4.8081	10.9635	ATRX
lgggbm_tcga_pub	TCGA-HT-7605	TCGA-HT-7605-01	1.95	38.0	WT	IGC	WT	WT	Glioma	Diffuse Glioma	No chr 19/20 gain	No combined CNA	WT	296.79714	20.14954	276.6476	G2	oligodendroglioma	No	Yes	Codel	IDHmut-codel	IDHmut-K3	IDHmut-R2	Mutant	NA	Methylated	15	DIFG	IDHmut-codel	4.6	0:LIVING	LGm2	LGr2	0.051674959	0.68	IDH	Yes	Yes	K2	1	Male	Yes	Matched	Brain Lower Grade Glioma	Codel	NA	NA	TERT
lgggbm_tcga_pub	TCGA-HT-7606	TCGA-HT-7606-01	1.87	30.0	WT	IGC	WT	WT	Glioma	Diffuse Glioma	No chr 19/20 gain	No combined CNA	WT	502.8283	350.0036	152.8247	G2	astrocytoma	No	Yes	Non-codel	IDHmut-non-codel	IDHmut-K2	IDHmut-R3	Mutant	NA	Unmethylated	20	DIFG	IDHmut-non-codel	17.3	0:LIVING	LGm2	LGr1	0.285139555	0.95	IDH	Yes	Yes	K2	1	Female	Yes	Matched	Brain Lower Grade Glioma	G-CIMP-high	NA	NA	-/-
lgggbm_tcga_pub	TCGA-HT-7607	TCGA-HT-7607-01	1.96	61.0	WT	IGC	WT	WT	Glioma	Diffuse Glioma	No chr 19/20 gain	No combined CNA	WT	826.9125	389.5658	437.3468	G2	astrocytoma	No	Yes	Codel	IDHmut-codel	IDHmut-K3	IDHmut-R2	Mutant	70.0	Methylated	20	DIFG	IDHmut-codel	3.2	1:DECEASED	LGm3	LGr2	0.084382454	0.36	Mesenchymal	Yes	Yes	K2	1	Female	Yes	Matched	Brain Lower Grade Glioma	Codel	NA	NA	TERT
lgggbm_tcga_pub	TCGA-HT-7608	TCGA-HT-7608-01	1.95	61.0	WT	IGC	WT	WT	Glioma	Diffuse Glioma	No chr 19/20 gain	No combined CNA	WT	1397.5684	782.5646	615.0038	G2	oligoastrocytoma	No	Yes	Codel	IDHmut-codel	IDHmut-K3	IDHmut-R1	Mutant	NA	Methylated	12	DIFG	IDHmut-codel	22.0	0:LIVING	LGm3	LGr3	0.051573926	0.85	IDH	Yes	Yes	K2	1	Male	Yes	Matched	Brain Lower Grade Glioma	Codel	NA	NA	TERT
lgggbm_tcga_pub	TCGA-HT-7609	TCGA-HT-7609-01	1.97	34.0	WT	IGC	WT	WT	Glioma	Diffuse Glioma	No chr 19/20 gain	No combined CNA	WT	1529.7625	1124.2874	405.4751	G3	oligoastrocytoma	No	Yes	Non-codel	IDHmut-non-codel	IDHmut-K2	IDHmut-R3	Mutant	90.0	Methylated	15	DIFG	IDHmut-non-codel	46.0	0:LIVING	LGm2	LGr3	0.076216624	0.16	IDH	Yes	Yes	K2	1	Male	Yes	Matched	Brain Lower Grade Glioma	G-CIMP-high	NA	NA	-/-
lgggbm_tcga_pub	TCGA-HT-7610	TCGA-HT-7610-01	2.03	25.0	Mutant	IGC	WT	WT	Glioma	Diffuse Glioma	No chr 19/20 gain	No combined CNA	WT	-149.2858	-289.2028	139.9169	G2	oligoastrocytoma	No	Yes	Non-codel	IDHmut-non-codel	IDHmut-K2	IDHmut-R2	Mutant	NA	Methylated	11	DIFG	IDHmut-non-codel	56.1	0:LIVING	LGm2	LGr2	0.040327137	0.63	IDH	Yes	Yes	K2	1	Female	Yes	Matched	Brain Lower Grade Glioma	G-CIMP-high	NA	NA	ATRX
lgggbm_tcga_pub	TCGA-HT-7611	TCGA-HT-7611-01	3.83	36.0	Mutant	IGC	WT	WT	Glioma	Diffuse Glioma	No chr 19/20 gain	No combined CNA	WT	1850.4595	1274.5048	575.9547	G2	oligoastrocytoma	No	Yes	Non-codel	IDHmut-non-codel	IDHmut-K2	IDHmut-R3	Mutant	90.0	Methylated	20	DIFG	IDHmut-non-codel	57.6	0:LIVING	LGm2	LGr3	0.049030322	0.63	IDH	Yes	Yes	K2	1	Male	Yes	Matched	Brain Lower Grade Glioma	G-CIMP-high	NA	NA	ATRX
lgggbm_tcga_pub	TCGA-HT-7616	TCGA-HT-7616-01	1.89	75.0	WT	IGC	WT	WT	Glioma	Diffuse Glioma	No chr 19/20 gain	No combined CNA	WT	3653.459	2183.427	1470.032	G3	oligodendroglioma	No	Yes	Codel	IDHmut-codel	IDHmut-K3	IDHmut-R1	Mutant	NA	Methylated	31	DIFG	IDHmut-codel	0.2	1:DECEASED	LGm3	LGr1	0.141555587	0.79	IDH	Yes	Yes	K2	1	Male	Yes	Matched	Brain Lower Grade Glioma	Codel	NA	NA	TERT
lgggbm_tcga_pub	TCGA-HT-7620	TCGA-HT-7620-01	1.94	40.0	WT	IGC	WT	WT	Glioma	Diffuse Glioma	No chr 19/20 gain	No combined CNA	WT	888.6467	649.3089	239.3377	G3	oligodendroglioma	No	Yes	Codel	IDHmut-codel	IDHmut-K3	IDHmut-R3	Mutant	NA	Methylated	15	DIFG	IDHmut-codel	14.3	0:LIVING	LGm2	LGr3	0.054353679	0.42	IDH	Yes	Yes	K2	1	Male	Yes	Matched	Brain Lower Grade Glioma	Codel	NA	NA	TERT
lgggbm_tcga_pub	TCGA-HT-7676	TCGA-HT-7676-01	3.94	26.0	Mutant	IGC	WT	WT	Glioma	Diffuse Glioma	No chr 19/20 gain	No combined CNA	WT	2227.7085	1603.3123	624.3962	G2	oligodendroglioma	No	Yes	Non-codel	IDHmut-non-codel	IDHmut-K2	IDHmut-R3	Mutant	NA	Unmethylated	12	DIFG	IDHmut-non-codel	0.2	0:LIVING	LGm2	LGr3	0.025472974	0.71	IDH	Yes	Yes	K2	1	Male	Yes	Matched	Brain Lower Grade Glioma	G-CIMP-high	NA	NA	ATRX
lgggbm_tcga_pub	TCGA-HT-7677	TCGA-HT-7677-01	3.91	53.0	WT	IGC	WT	WT	Glioma	Diffuse Glioma	No chr 19/20 gain	No combined CNA	WT	311.53373	-20.71971	332.25343	G3	oligodendroglioma	No	Yes	Codel	IDHmut-codel	IDHmut-K3	IDHmut-R1	Mutant	NA	Methylated	17	DIFG	IDHmut-codel	16.2	0:LIVING	LGm3	LGr1	0.069098926	0.77	IDH	Yes	Yes	K2	1	Male	Yes	Matched	Brain Lower Grade Glioma	Codel	NA	NA	TERT
lgggbm_tcga_pub	TCGA-HT-7680	TCGA-HT-7680-01	NA	32.0	WT	IGC	WT	WT	Glioma	Diffuse Glioma	No chr 19/20 gain	No combined CNA	WT	2662.3481	1913.2769	749.0712	G2	astrocytoma	No	Yes	Non-codel	IDHwt	IDHwt-K3	IDHwt-R2	WT	NA	Unmethylated	1	DIFG	IDHwt	0.8	0:LIVING	LGm6	LGr4	4.78E-05	NA	Mesenchymal	Yes	Yes	K2	1	Female	Yes	Matched	Brain Lower Grade Glioma	PA-like	NA	NA	-/-
lgggbm_tcga_pub	TCGA-HT-7681	TCGA-HT-7681-01	1.95	29.0	WT	IGC	WT	WT	Glioma	Diffuse Glioma	No chr 19/20 gain	No combined CNA	WT	1052.9588	592.9314	460.0274	G2	oligoastrocytoma	No	Yes	Codel	IDHmut-codel	IDHmut-K3	IDHmut-R2	Mutant	NA	Methylated	11	DIFG	IDHmut-codel	44.6	0:LIVING	LGm2	LGr2	0.06121353	0.73	IDH	Yes	Yes	K2	1	Female	Yes	Matched	Brain Lower Grade Glioma	Codel	NA	NA	TERT
lgggbm_tcga_pub	TCGA-HT-7684	TCGA-HT-7684-01	2.05	58.0	WT	IGC	WT	WT	Glioma	Diffuse Glioma	No chr 19/20 gain	No combined CNA	WT	2373.55	1478.809	894.741	G3	oligoastrocytoma	No	Yes	Non-codel	IDHmut-non-codel	IDHmut-K2	IDHmut-R3	Mutant	NA	Methylated	25	DIFG	IDHmut-non-codel	6.0	0:LIVING	LGm2	LGr3	0.046140657	0.62	IDH	Yes	Yes	K2	1	Male	Yes	Matched	Brain Lower Grade Glioma	G-CIMP-high	NA	NA	TERT
lgggbm_tcga_pub	TCGA-HT-7686	TCGA-HT-7686-01	3.96	29.0	Mutant	IGC	WT	WT	Glioma	Diffuse Glioma	No chr 19/20 gain	No combined CNA	WT	3594.822	2512.864	1081.958	G3	astrocytoma	No	Yes	Non-codel	IDHmut-non-codel	IDHmut-K1	IDHmut-R3	Mutant	NA	Methylated	12	DIFG	IDHmut-non-codel	42.7	0:LIVING	LGm1	LGr3	0.111740994	0.55	IDH	Yes	Yes	K2	1	Female	Yes	Matched	Brain Lower Grade Glioma	G-CIMP-high	NA	NA	ATRX
lgggbm_tcga_pub	TCGA-HT-7687	TCGA-HT-7687-01	1.95	74.0	WT	IGC	WT	WT	Glioma	Diffuse Glioma	No chr 19/20 gain	No combined CNA	WT	908.4978	472.3568	436.141	G3	oligodendroglioma	No	Yes	Codel	IDHmut-codel	IDHmut-K3	IDHmut-R2	Mutant	NA	Methylated	23	DIFG	IDHmut-codel	0.1	0:LIVING	LGm3	LGr2	0.051678318	0.84	IDH	Yes	Yes	K2	1	Male	Yes	Matched	Brain Lower Grade Glioma	Codel	NA	NA	TERT
lgggbm_tcga_pub	TCGA-HT-7688	TCGA-HT-7688-01	3.81	59.0	Mutant	IGC	WT	WT	Glioma	Diffuse Glioma	No chr 19/20 gain	No combined CNA	WT	-347.30018	-268.83278	-78.46741	G3	oligodendroglioma	No	Yes	Non-codel	IDHmut-non-codel	IDHmut-K2	IDHmut-R2	Mutant	NA	Methylated	39	DIFG	IDHmut-non-codel	31.7	0:LIVING	LGm2	LGr2	0.332887683	0.53	IDH	Yes	Yes	K2	1	Male	Yes	Matched	Brain Lower Grade Glioma	G-CIMP-high	NA	NA	ATRX
lgggbm_tcga_pub	TCGA-HT-7689	TCGA-HT-7689-01	1.91	58.0	Mutant	IGC	WT	WT	Glioma	Diffuse Glioma	No chr 19/20 gain	No combined CNA	WT	1145.8547	793.4237	352.431	G2	oligodendroglioma	No	Yes	Non-codel	IDHmut-non-codel	IDHmut-K2	IDHmut-R3	Mutant	60.0	Methylated	32	DIFG	IDHmut-non-codel	14.9	0:LIVING	LGm1	LGr3	0.206937714	0.72	IDH	Yes	Yes	K2	1	Female	Yes	Matched	Brain Lower Grade Glioma	G-CIMP-high	5.75	14.8776	ATRX
lgggbm_tcga_pub	TCGA-HT-7690	TCGA-HT-7690-01	1.88	29.0	Mutant	IGC	WT	WT	Glioma	Diffuse Glioma	No chr 19/20 gain	No combined CNA	WT	3335.225	1905.953	1429.272	G3	oligoastrocytoma	No	Yes	Non-codel	IDHmut-non-codel	IDHmut-K2	IDHmut-R3	Mutant	NA	Methylated	15	DIFG	IDHmut-non-codel	0.1	0:LIVING	LGm2	LGr3	0.113557504	0.79	IDH	Yes	Yes	K2	1	Male	Yes	Matched	Brain Lower Grade Glioma	G-CIMP-high	NA	NA	ATRX
lgggbm_tcga_pub	TCGA-HT-7691	TCGA-HT-7691-01	NA	31.0	WT	IGC	Fusion	WT	Glioma	Diffuse Glioma	No chr 19/20 gain	No combined CNA	WT	3160.728	1856.876	1303.852	G2	astrocytoma	No	Yes	Non-codel	IDHwt	IDHwt-K3	IDHwt-R2	WT	NA	Unmethylated	5	DIFG	IDHwt	0.1	0:LIVING	LGm6	LGr4	0.000794934	NA	Mesenchymal	Yes	Yes	K2	1	Female	Yes	Matched	Brain Lower Grade Glioma	PA-like	NA	NA	-/-
lgggbm_tcga_pub	TCGA-HT-7692	TCGA-HT-7692-01	1.92	43.0	WT	IGC	WT	WT	Glioma	Diffuse Glioma	No chr 19/20 gain	No combined CNA	WT	181.5363	235.8677	-54.3314	G2	oligoastrocytoma	No	Yes	Codel	IDHmut-codel	IDHmut-K3	IDHmut-R1	Mutant	100.0	Methylated	14	DIFG	IDHmut-codel	3.0	0:LIVING	LGm2	LGr1	0.813885049	0.91	IDH	Yes	Yes	K2	1	Male	Yes	Matched	Brain Lower Grade Glioma	Codel	NA	NA	TERT
lgggbm_tcga_pub	TCGA-HT-7693	TCGA-HT-7693-01	2.04	51.0	Mutant	IGC	WT	WT	Glioma	Diffuse Glioma	No chr 19/20 gain	No combined CNA	WT	2307.187	1614.698	692.489	G2	oligodendroglioma	No	Yes	Non-codel	IDHmut-non-codel	IDHmut-K2	IDHmut-R3	Mutant	90.0	Methylated	19	DIFG	IDHmut-non-codel	17.5	0:LIVING	LGm2	LGr3	0.095301714	0.93	IDH	Yes	Yes	K2	1	Female	Yes	Matched	Brain Lower Grade Glioma	G-CIMP-high	NA	NA	ATRX
lgggbm_tcga_pub	TCGA-HT-7694	TCGA-HT-7694-01	1.95	60.0	WT	IGC	WT	WT	Glioma	Diffuse Glioma	No chr 19/20 gain	No combined CNA	WT	-565.26794	-502.05053	-63.21741	G3	oligodendroglioma	No	Yes	Codel	IDHmut-codel	IDHmut-K3	IDHmut-R2	Mutant	90.0	Methylated	19	DIFG	IDHmut-codel	6.9	0:LIVING	LGm3	LGr2	0.051718379	0.46	IDH	Yes	Yes	K2	1	Male	Yes	Matched	Brain Lower Grade Glioma	Codel	NA	NA	TERT
lgggbm_tcga_pub	TCGA-HT-7695	TCGA-HT-7695-01	1.95	29.0	WT	IGC	WT	WT	Glioma	Diffuse Glioma	No chr 19/20 gain	No combined CNA	WT	-265.07405	-354.54413	89.47008	G2	oligodendroglioma	No	Yes	Codel	IDHmut-codel	IDHmut-K3	IDHmut-R2	Mutant	NA	Methylated	8	DIFG	IDHmut-codel	14.5	0:LIVING	LGm2	LGr2	0.051031853	0.77	IDH	Yes	Yes	K2	1	Female	Yes	Matched	Brain Lower Grade Glioma	Codel	7.2014	6.4153	TERT
lgggbm_tcga_pub	TCGA-HT-7854	TCGA-HT-7854-01	2	62.0	WT	IGC	WT	WT	Glioma	Diffuse Glioma	No chr 19/20 gain	No combined CNA	WT	2872.3615	1901.0134	971.3481	G2	astrocytoma	No	Yes	Non-codel	IDHwt	IDHwt-K3	IDHwt-R4	WT	100.0	Unmethylated	20	DIFG	IDHwt	39.5	0:LIVING	LGm6	LGr4	0.000443653	0.63	Mesenchymal	Yes	Yes	K2	1	Male	Yes	Matched	Brain Lower Grade Glioma	PA-like	NA	NA	TERT
lgggbm_tcga_pub	TCGA-HT-7855	TCGA-HT-7855-01	NA	39.0	Mutant	IGC	WT	WT	Glioma	Diffuse Glioma	No chr 19/20 gain	No combined CNA	WT	818.5055	610.9844	207.5211	G3	astrocytoma	No	Yes	Non-codel	IDHmut-non-codel	IDHmut-K2	IDHmut-R3	Mutant	NA	Methylated	28	DIFG	IDHmut-non-codel	19.2	0:LIVING	LGm2	LGr3	0.114856682	NA	IDH	Yes	Yes	K2	1	Male	Yes	Matched	Brain Lower Grade Glioma	G-CIMP-high	NA	NA	ATRX
lgggbm_tcga_pub	TCGA-HT-7856	TCGA-HT-7856-01	3.74	35.0	WT	IGC	WT	WT	Glioma	Diffuse Glioma	No chr 19/20 gain	No combined CNA	WT	-27.96094	-290.88735	262.92641	G3	oligodendroglioma	No	Yes	Codel	IDHmut-codel	IDHmut-K3	IDHmut-R2	Mutant	NA	Methylated	4	DIFG	IDHmut-codel	39.1	0:LIVING	LGm2	LGr2	0.131429491	0.35	Mesenchymal	Yes	Yes	K2	1	Male	Yes	Matched	Brain Lower Grade Glioma	Codel	NA	NA	TERT
lgggbm_tcga_pub	TCGA-HT-7857	TCGA-HT-7857-01	3.82	24.0	Mutant	IGC	WT	WT	Glioma	Diffuse Glioma	No chr 19/20 gain	No combined CNA	WT	6715.326	3710.553	3004.773	G3	astrocytoma	No	Yes	Non-codel	IDHwt	IDHwt-K3	IDHwt-R2	WT	NA	Unmethylated	12	DIFG	IDHwt	0.2	0:LIVING	LGm6	LGr4	0.081956696	0.4	Mesenchymal	Yes	Yes	K1	1	Female	Yes	Matched	Brain Lower Grade Glioma	PA-like	NA	NA	ATRX
lgggbm_tcga_pub	TCGA-HT-7858	TCGA-HT-7858-01	1.9	28.0	Mutant	IGC	WT	WT	Glioma	Diffuse Glioma	No chr 19/20 gain	No combined CNA	WT	2768.211	1845.0218	923.1892	G2	astrocytoma	No	Yes	Non-codel	IDHmut-non-codel	IDHmut-K2	IDHmut-R3	Mutant	NA	Methylated	9	DIFG	IDHmut-non-codel	50.6	0:LIVING	LGm2	LGr3	0.016324723	0.6	IDH	Yes	Yes	K2	1	Male	Yes	Matched	Brain Lower Grade Glioma	G-CIMP-high	NA	NA	ATRX
lgggbm_tcga_pub	TCGA-HT-7860	TCGA-HT-7860-01	2.04	60.0	WT	IGC	WT	WT	Glioma	Diffuse Glioma	Gain chr 19/20	Gain chr 7 & loss chr 10	WT	2677.2272	1934.6651	742.5621	G3	astrocytoma	No	Yes	Non-codel	IDHwt	IDHwt-K1	IDHwt-R2	WT	NA	Methylated	56	DIFG	IDHwt	0.5	0:LIVING	LGm4	LGr4	0.171275527	0.74	RTK II 'Classic'	Yes	Yes	K2	1	Female	Yes	Matched	Brain Lower Grade Glioma	Classic-like	NA	NA	TERT
lgggbm_tcga_pub	TCGA-HT-7873	TCGA-HT-7873-01	NA	29.0	Mutant	IGC	WT	WT	Glioma	Diffuse Glioma	No chr 19/20 gain	No combined CNA	WT	865.0229	438.7323	426.2906	G2	oligoastrocytoma	No	Yes	Non-codel	IDHmut-non-codel	IDHmut-K2	IDHmut-R3	Mutant	NA	Methylated	18	DIFG	IDHmut-non-codel	23.6	0:LIVING	LGm2	LGr3	0.121010881	NA	IDH	Yes	Yes	K2	1	Male	Yes	Matched	Brain Lower Grade Glioma	G-CIMP-high	NA	NA	ATRX
lgggbm_tcga_pub	TCGA-HT-7874	TCGA-HT-7874-01	1.94	41.0	WT	IGC	WT	WT	Glioma	Diffuse Glioma	No chr 19/20 gain	No combined CNA	WT	-134.5348	-345.2897	210.7548	G3	oligodendroglioma	No	Yes	Codel	IDHmut-codel	IDHmut-K3	IDHmut-R2	Mutant	NA	Methylated	12	DIFG	IDHmut-codel	37.1	0:LIVING	LGm2	LGr2	0.051563186	0.43	Mesenchymal	Yes	Yes	K2	1	Female	Yes	Matched	Brain Lower Grade Glioma	Codel	NA	NA	TERT
lgggbm_tcga_pub	TCGA-HT-7875	TCGA-HT-7875-01	3.79	56.0	WT	IGC	WT	WT	Glioma	Diffuse Glioma	No chr 19/20 gain	No combined CNA	WT	-496.56473	-480.05204	-16.51269	G2	oligodendroglioma	No	Yes	Codel	IDHmut-codel	IDHmut-K3	IDHmut-R2	Mutant	80.0	Methylated	21	DIFG	IDHmut-codel	0.3	0:LIVING	LGm3	LGr2	0.056738938	0.84	IDH	Yes	Yes	K2	1	Male	Yes	Matched	Brain Lower Grade Glioma	Codel	NA	NA	TERT
lgggbm_tcga_pub	TCGA-HT-7877	TCGA-HT-7877-01	1.94	20.0	WT	IGC	WT	WT	Glioma	Diffuse Glioma	No chr 19/20 gain	No combined CNA	WT	-57.39142	-257.38224	199.99082	G2	oligodendroglioma	No	Yes	Codel	IDHmut-codel	IDHmut-K3	IDHmut-R2	Mutant	NA	Methylated	8	DIFG	IDHmut-codel	0.1	0:LIVING	LGm2	LGr2	0.051028281	0.66	IDH	Yes	Yes	K2	1	Female	Yes	Matched	Brain Lower Grade Glioma	Codel	NA	NA	TERT
lgggbm_tcga_pub	TCGA-HT-7879	TCGA-HT-7879-01	3.88	31.0	Mutant	IGC	WT	WT	Glioma	Diffuse Glioma	No chr 19/20 gain	No combined CNA	WT	1621.102	831.4096	789.6925	G3	oligoastrocytoma	No	Yes	Non-codel	IDHmut-non-codel	IDHmut-K2	IDHmut-R3	Mutant	NA	Methylated	12	DIFG	IDHmut-non-codel	3.7	0:LIVING	LGm2	LGr3	0.09092968	0.66	IDH	Yes	Yes	K2	1	Male	Yes	Matched	Brain Lower Grade Glioma	G-CIMP-high	NA	NA	ATRX
lgggbm_tcga_pub	TCGA-HT-7880	TCGA-HT-7880-01	3.9	30.0	Mutant	IGC	WT	WT	Glioma	Diffuse Glioma	No chr 19/20 gain	No combined CNA	WT	634.0664	189.4815	444.5849	G2	oligoastrocytoma	No	Yes	Non-codel	IDHmut-non-codel	IDHmut-K1	IDHmut-R2	Mutant	NA	Methylated	4	DIFG	IDHmut-non-codel	5.3	0:LIVING	LGm1	LGr2	5.52E-06	1	Mesenchymal	Yes	Yes	K2	1	Male	Yes	Matched	Brain Lower Grade Glioma	G-CIMP-high	NA	NA	ATRX
lgggbm_tcga_pub	TCGA-HT-7881	TCGA-HT-7881-01	1.85	38.0	WT	IGC	WT	WT	Glioma	Diffuse Glioma	No chr 19/20 gain	No combined CNA	WT	-673.95765	-575.48752	-98.47013	G2	oligodendroglioma	No	Yes	Codel	IDHmut-codel	IDHmut-K3	IDHmut-R2	Mutant	NA	Methylated	7	DIFG	IDHmut-codel	2.9	0:LIVING	LGm2	LGr2	0.062554565	0.43	Mesenchymal	Yes	Yes	K2	1	Male	Yes	Matched	Brain Lower Grade Glioma	Codel	NA	NA	TERT
lgggbm_tcga_pub	TCGA-HT-7882	TCGA-HT-7882-01	NA	66.0	WT	IGC	WT	WT	Glioma	Diffuse Glioma	No chr 19/20 gain	No combined CNA	WT	7626.793	3681.788	3945.004	G3	oligodendroglioma	No	Yes	Non-codel	IDHwt	IDHwt-K2	IDHwt-R2	WT	NA	Methylated	26	DIFG	IDHwt	3.7	1:DECEASED	LGm5	LGr4	0.143116155	NA	Mesenchymal	Yes	Yes	K1	1	Male	Yes	Matched	Brain Lower Grade Glioma	Mesenchymal-like	NA	NA	TERT
lgggbm_tcga_pub	TCGA-HT-7884	TCGA-HT-7884-01	3.95	44.0	Mutant	IGC	WT	WT	Glioma	Diffuse Glioma	No chr 19/20 gain	No combined CNA	WT	-68.19016	-224.32183	156.13167	G2	astrocytoma	No	Yes	Non-codel	IDHmut-non-codel	IDHmut-K2	IDHmut-R3	Mutant	80.0	Methylated	21	DIFG	IDHmut-non-codel	11.3	0:LIVING	LGm2	LGr3	0.077589273	0.62	IDH	Yes	Yes	K2	1	Female	Yes	Matched	Brain Lower Grade Glioma	G-CIMP-high	NA	NA	ATRX
lgggbm_tcga_pub	TCGA-HT-7902	TCGA-HT-7902-01	3.65	30.0	Mutant	IGC	WT	WT	Glioma	Diffuse Glioma	No chr 19/20 gain	No combined CNA	WT	842.2428	519.9876	322.2553	G2	oligoastrocytoma	No	Yes	Non-codel	IDHmut-non-codel	IDHmut-K1	IDHmut-R3	Mutant	NA	Methylated	11	DIFG	IDHmut-non-codel	31.4	0:LIVING	LGm1	LGr3	0.061109954	0.18	IDH	Yes	Yes	K2	1	Female	Yes	Matched	Brain Lower Grade Glioma	G-CIMP-high	NA	NA	ATRX
lgggbm_tcga_pub	TCGA-HT-8010	TCGA-HT-8010-01	3.88	64.0	WT	IGC	WT	WT	Glioma	Diffuse Glioma	No chr 19/20 gain	No combined CNA	WT	993.1139	486.4989	506.6151	G2	oligodendroglioma	No	Yes	Codel	IDHmut-codel	IDHmut-K3	IDHmut-R2	Mutant	NA	Methylated	8	DIFG	IDHmut-codel	1.6	0:LIVING	LGm2	LGr2	0.061200044	0.43	IDH	Yes	Yes	K2	1	Female	Yes	Matched	Brain Lower Grade Glioma	Codel	NA	NA	-/-
lgggbm_tcga_pub	TCGA-HT-8011	TCGA-HT-8011-01	2.07	55.0	WT	IGC	WT	WT	Glioma	Diffuse Glioma	No chr 19/20 gain	Gain chr 7 & loss chr 10	WT	859.1499	619.7564	239.3935	G3	astrocytoma	No	Yes	Non-codel	IDHwt	IDHwt-K2	IDHwt-R3	WT	NA	Unmethylated	35	DIFG	IDHwt	16.2	0:LIVING	LGm5	LGr4	0.182032112	0.85	RTK I 'PDGFRA'	Yes	Yes	K1	1	Male	Yes	Matched	Brain Lower Grade Glioma	Mesenchymal-like	NA	NA	TERT
lgggbm_tcga_pub	TCGA-HT-8012	TCGA-HT-8012-01	1.92	30.0	WT	IGC	WT	WT	Glioma	Diffuse Glioma	No chr 19/20 gain	No combined CNA	WT	370.3969	188.3213	182.0756	G2	oligodendroglioma	No	Yes	Codel	IDHmut-codel	IDHmut-K3	IDHmut-R1	Mutant	NA	Methylated	11	DIFG	IDHmut-codel	9.4	0:LIVING	LGm3	LGr1	0.078849057	0.89	IDH	Yes	Yes	K2	1	Female	Yes	Matched	Brain Lower Grade Glioma	Codel	NA	NA	TERT
lgggbm_tcga_pub	TCGA-HT-8013	TCGA-HT-8013-01	2.09	37.0	Mutant	IGC	WT	WT	Glioma	Diffuse Glioma	No chr 19/20 gain	No combined CNA	WT	3253.3828	2309.4127	943.9701	G2	oligoastrocytoma	No	Yes	Non-codel	IDHmut-non-codel	IDHmut-K2	IDHmut-R3	Mutant	NA	Methylated	20	DIFG	IDHmut-non-codel	63.5	1:DECEASED	LGm2	LGr3	0.146852272	0.84	IDH	Yes	Yes	K2	1	Female	Yes	Matched	Brain Lower Grade Glioma	G-CIMP-high	NA	NA	ATRX
lgggbm_tcga_pub	TCGA-HT-8015	TCGA-HT-8015-01	1.95	21.0	WT	IGC	WT	WT	Glioma	Diffuse Glioma	No chr 19/20 gain	No combined CNA	WT	1943.1094	1073.3682	869.7413	G2	astrocytoma	No	Yes	Non-codel	IDHwt	IDHwt-K3	IDHwt-R4	WT	NA	Unmethylated	1	DIFG	IDHwt	0.1	0:LIVING	LGm6	LGr2	0.00022608	1	Mesenchymal	Yes	Yes	K2	1	Male	Yes	Matched	Brain Lower Grade Glioma	PA-like	NA	NA	-/-
lgggbm_tcga_pub	TCGA-HT-8018	TCGA-HT-8018-01	3.91	40.0	WT	IGC	WT	WT	Glioma	Diffuse Glioma	No chr 19/20 gain	No combined CNA	WT	3620.073	1707.011	1913.062	G2	oligoastrocytoma	No	Yes	Non-codel	IDHmut-non-codel	IDHmut-K1	IDHmut-R2	Mutant	NA	Methylated	11	DIFG	IDHmut-non-codel	21.5	0:LIVING	LGm1	LGr2	0.045596195	0.24	Mesenchymal	Yes	Yes	K2	1	Female	Yes	Matched	Brain Lower Grade Glioma	G-CIMP-high	NA	NA	-/-
lgggbm_tcga_pub	TCGA-HT-8019	TCGA-HT-8019-01	NA	34.0	WT	IGC	WT	WT	Glioma	Diffuse Glioma	No chr 19/20 gain	No combined CNA	WT	-318.49666	-416.1405	97.64384	G3	oligodendroglioma	No	Yes	Non-codel	IDHwt	IDHwt-K3	IDHwt-R4	WT	NA	Unmethylated	1	DIFG	IDHwt	33.0	0:LIVING	LGm6	LGr2	2.47E-05	NA	Mesenchymal	Yes	Yes	K2	1	Female	Yes	Matched	Brain Lower Grade Glioma	PA-like	NA	NA	-/-
lgggbm_tcga_pub	TCGA-HT-8104	TCGA-HT-8104-01	1.98	51.0	WT	IGC	WT	WT	Glioma	Diffuse Glioma	Gain chr 19/20	Gain chr 7 & loss chr 10	WT	1952.9013	1058.7995	894.1018	G3	astrocytoma	No	Yes	Non-codel	IDHwt	IDHwt-K1	IDHwt-R2	WT	NA	Unmethylated	49	DIFG	IDHwt	12.2	0:LIVING	LGm4	LGr4	0.192116008	0.74	RTK II 'Classic'	Yes	Yes	K1	1	Female	Yes	Matched	Brain Lower Grade Glioma	Classic-like	3.9309	2.0724	TERT
lgggbm_tcga_pub	TCGA-HT-8105	TCGA-HT-8105-01	3.8	54.0	WT	IGC	WT	WT	Glioma	Diffuse Glioma	No chr 19/20 gain	No combined CNA	WT	452.8641	226.5727	226.2914	G3	oligodendroglioma	No	Yes	Codel	IDHmut-codel	IDHmut-K3	IDHmut-R2	Mutant	NA	Methylated	37	DIFG	IDHmut-codel	6.2	0:LIVING	LGm3	LGr2	0.051046259	0.73	IDH	Yes	Yes	K2	1	Male	Yes	Matched	Brain Lower Grade Glioma	Codel	NA	NA	TERT
lgggbm_tcga_pub	TCGA-HT-8106	TCGA-HT-8106-01	3.68	53.0	WT	IGC	WT	WT	Glioma	Diffuse Glioma	No chr 19/20 gain	No combined CNA	WT	6870.153	4314.654	2555.499	G3	astrocytoma	No	Yes	Non-codel	IDHmut-non-codel	IDHmut-K1	IDHmut-R3	Mutant	NA	Methylated	15	DIFG	IDHmut-non-codel	0.1	0:LIVING	LGm1	LGr3	0.011236364	0.2	Mesenchymal	Yes	Yes	K1	1	Male	Yes	Matched	Brain Lower Grade Glioma	G-CIMP-high	NA	NA	-/-
lgggbm_tcga_pub	TCGA-HT-8107	TCGA-HT-8107-01	3.96	62.0	WT	IGC	WT	WT	Glioma	Diffuse Glioma	No chr 19/20 gain	No combined CNA	WT	235.8324	-234.0747	469.9071	G2	oligodendroglioma	No	Yes	Non-codel	IDHwt	IDHwt-K3	IDHwt-R4	WT	NA	Methylated	1	DIFG	IDHwt	0.5	0:LIVING	LGm6	LGr2	0.000114912	1	Mesenchymal	Yes	Yes	K2	1	Male	Yes	Matched	Brain Lower Grade Glioma	PA-like	NA	NA	-/-
lgggbm_tcga_pub	TCGA-HT-8108	TCGA-HT-8108-01	NA	26.0	Mutant	IGC	WT	WT	Glioma	Diffuse Glioma	No chr 19/20 gain	No combined CNA	WT	2047.7749	1651.9154	395.8596	G2	oligodendroglioma	No	Yes	Non-codel	IDHmut-non-codel	IDHmut-K2	IDHmut-R3	Mutant	NA	Methylated	15	DIFG	IDHmut-non-codel	2.5	0:LIVING	LGm2	LGr3	0.078899239	NA	IDH	Yes	No	NA	1	Female	Yes	Matched	Brain Lower Grade Glioma	G-CIMP-high	NA	NA	ATRX
lgggbm_tcga_pub	TCGA-HT-8109	TCGA-HT-8109-01	1.89	64.0	WT	IGC	WT	WT	Glioma	Diffuse Glioma	No chr 19/20 gain	No combined CNA	WT	475.4253	230.5522	244.8731	G3	oligodendroglioma	No	Yes	Codel	IDHmut-codel	IDHmut-K3	IDHmut-R2	Mutant	NA	Methylated	19	DIFG	IDHmut-codel	3.9	0:LIVING	LGm3	LGr2	0.056155754	0.66	IDH	Yes	Yes	K2	1	Male	Yes	Matched	Brain Lower Grade Glioma	Codel	NA	NA	TERT
lgggbm_tcga_pub	TCGA-HT-8110	TCGA-HT-8110-01	1.88	57.0	WT	IGC	WT	WT	Glioma	Diffuse Glioma	No chr 19/20 gain	Gain chr 7 & loss chr 10	WT	3740.5973	2791.2845	949.3128	G3	astrocytoma	No	Yes	Non-codel	IDHwt	IDHwt-K2	IDHwt-R2	WT	NA	Methylated	26	DIFG	IDHwt	4.7	0:LIVING	LGm5	LGr4	0.139576987	0.57	Mesenchymal	Yes	Yes	K1	1	Male	Yes	Matched	Brain Lower Grade Glioma	Mesenchymal-like	NA	NA	TERT
lgggbm_tcga_pub	TCGA-HT-8111	TCGA-HT-8111-01	4.03	32.0	WT	IGC	WT	WT	Glioma	Diffuse Glioma	No chr 19/20 gain	No combined CNA	WT	2154.2242	1484.9563	669.2679	G3	oligoastrocytoma	No	Yes	Non-codel	IDHmut-non-codel	IDHmut-K2	IDHmut-R3	Mutant	NA	Methylated	7	DIFG	IDHmut-non-codel	0.2	0:LIVING	LGm1	LGr3	0.04192296	0.44	IDH	Yes	Yes	K2	1	Male	Yes	Matched	Brain Lower Grade Glioma	G-CIMP-high	NA	NA	-/-
lgggbm_tcga_pub	TCGA-HT-8113	TCGA-HT-8113-01	1.95	49.0	WT	IGC	WT	WT	Glioma	Diffuse Glioma	No chr 19/20 gain	No combined CNA	WT	-575.43479	-493.23201	-82.20277	G2	oligodendroglioma	No	Yes	Non-codel	IDHmut-non-codel	IDHmut-K3	IDHmut-R2	Mutant	NA	Methylated	7	DIFG	IDHmut-non-codel	29.6	0:LIVING	LGm2	LGr2	0.000219956	0.34	Mesenchymal	Yes	Yes	K2	1	Female	Yes	Matched	Brain Lower Grade Glioma	Codel	NA	NA	TERT
lgggbm_tcga_pub	TCGA-HT-8114	TCGA-HT-8114-01	1.98	36.0	Mutant	IGC	WT	WT	Glioma	Diffuse Glioma	No chr 19/20 gain	No combined CNA	WT	3339.962	1924.197	1415.765	G3	oligoastrocytoma	No	Yes	Non-codel	IDHmut-non-codel	IDHmut-K2	IDHmut-R3	Mutant	NA	Methylated	12	DIFG	IDHmut-non-codel	3.9	0:LIVING	LGm2	LGr3	0.054121194	0.63	IDH	Yes	Yes	K2	1	Male	Yes	Matched	Brain Lower Grade Glioma	G-CIMP-high	NA	NA	ATRX
lgggbm_tcga_pub	TCGA-HT-8558	TCGA-HT-8558-01	NA	29.0	WT	IGC	WT	WT	Glioma	Diffuse Glioma	NA	NA	WT	-414.1817	-568.4557	154.2739	G2	oligodendroglioma	No	Yes	Non-codel	IDHwt	IDHwt-K3	IDHwt-R4	WT	NA	Unmethylated	2	DIFG	IDHwt	1.7	0:LIVING	LGm6	LGr2	9.61E-06	NA	Mesenchymal	Yes	Yes	K2	1	Female	No	Matched	Brain Lower Grade Glioma	PA-like	NA	NA	-/-
lgggbm_tcga_pub	TCGA-HT-8563	TCGA-HT-8563-01	1.94	30.0	Mutant	IGC	WT	WT	Glioma	Diffuse Glioma	No chr 19/20 gain	No combined CNA	WT	6130.298	3758.848	2371.45	G3	astrocytoma	No	Yes	Non-codel	IDHmut-non-codel	IDHmut-K1	IDHmut-R3	Mutant	NA	Unmethylated	18	DIFG	IDHmut-non-codel	16.0	0:LIVING	LGm1	LGr4	0.173855384	0.47	IDH	Yes	No	NA	1	Female	Yes	Matched	Brain Lower Grade Glioma	G-CIMP-high	NA	NA	ATRX
lgggbm_tcga_pub	TCGA-HT-8564	TCGA-HT-8564-01	3.39	47.0	WT	IGC	WT	WT	Glioma	Diffuse Glioma	No chr 19/20 gain	No combined CNA	WT	1651.6505	932.9413	718.7091	G3	astrocytoma	No	Yes	Non-codel	IDHwt	IDHwt-K3	IDHwt-R4	WT	80.0	Unmethylated	377	DIFG	IDHwt	15.7	0:LIVING	LGm6	LGr2	0.71791584	0.66	RTK I 'PDGFRA'	Yes	Yes	K2	1	Male	Yes	Matched	Brain Lower Grade Glioma	PA-like	NA	NA	-/-
lgggbm_tcga_pub	TCGA-HT-A4DS	TCGA-HT-A4DS-01	8.33	55.0	WT	IGC	WT	WT	Glioma	Diffuse Glioma	No chr 19/20 gain	No combined CNA	WT	2834.7588	2435.5679	399.1909	G3	astrocytoma	No	Yes	Non-codel	IDHwt	IDHwt-K2	IDHwt-R2	WT	NA	Unmethylated	25	DIFG	IDHwt	0.2	0:LIVING	LGm5	LGr3	0.453851717	0.58	Mesenchymal	Yes	No	NA	1	Female	Yes	Matched	Brain Lower Grade Glioma	Mesenchymal-like	NA	NA	TERT
lgggbm_tcga_pub	TCGA-HT-A4DV	TCGA-HT-A4DV-01	NA	51.0	WT	IGC	WT	WT	Glioma	Diffuse Glioma	No chr 19/20 gain	No combined CNA	WT	1010.3727	532.4329	477.9398	G3	oligodendroglioma	No	Yes	Codel	IDHmut-codel	IDHmut-K3	IDHmut-R1	Mutant	90.0	Methylated	8	DIFG	IDHmut-codel	10.5	0:LIVING	LGm2	LGr1	NA	NA	Mesenchymal	Yes	Yes	K2	1	Female	Yes	Matched	Brain Lower Grade Glioma	Codel	NA	NA	TERT
lgggbm_tcga_pub	TCGA-HT-A5R5	TCGA-HT-A5R5-01	4.2	33.0	Mutant	IGC	WT	WT	Glioma	Diffuse Glioma	No chr 19/20 gain	No combined CNA	WT	2486.4642	1658.4446	828.0197	G2	oligodendroglioma	No	Yes	Non-codel	IDHmut-non-codel	IDHmut-K2	IDHmut-R3	Mutant	NA	Methylated	14	DIFG	IDHmut-non-codel	0.1	0:LIVING	LGm2	LGr4	0.053485585	0.21	IDH	Yes	Yes	K2	1	Female	Yes	Matched	Brain Lower Grade Glioma	G-CIMP-high	NA	NA	ATRX
lgggbm_tcga_pub	TCGA-HT-A5R7	TCGA-HT-A5R7-01	3.98	33.0	Mutant	IGC	WT	WT	Glioma	Diffuse Glioma	No chr 19/20 gain	No combined CNA	WT	463.2874	192.3577	270.9297	G3	astrocytoma	No	Yes	Non-codel	IDHmut-non-codel	IDHmut-K1	IDHmut-R2	Mutant	90.0	Methylated	13	DIFG	IDHmut-non-codel	14.0	0:LIVING	LGm1	LGr2	0.166706894	0.88	IDH	Yes	Yes	K2	1	Female	Yes	Matched	Brain Lower Grade Glioma	G-CIMP-high	4.0557	8.9998	ATRX
lgggbm_tcga_pub	TCGA-HT-A5R9	TCGA-HT-A5R9-01	1.94	48.0	WT	IGC	WT	WT	Glioma	Diffuse Glioma	No chr 19/20 gain	No combined CNA	WT	119.48878	-85.41543	204.90421	G3	oligodendroglioma	No	Yes	Codel	IDHmut-codel	IDHmut-K3	IDHmut-R1	Mutant	NA	Methylated	26	DIFG	IDHmut-codel	0.1	0:LIVING	LGm3	LGr1	0.170497979	0.82	IDH	Yes	Yes	K2	1	Female	Yes	Matched	Brain Lower Grade Glioma	Codel	NA	NA	TERT
lgggbm_tcga_pub	TCGA-HT-A5RA	TCGA-HT-A5RA-01	1.97	65.0	WT	IGC	WT	WT	Glioma	Diffuse Glioma	No chr 19/20 gain	No combined CNA	WT	2599.949	1464.576	1135.372	G3	astrocytoma	No	Yes	Non-codel	IDHwt	IDHwt-K2	IDHwt-R1	WT	70.0	Unmethylated	36	DIFG	IDHwt	14.7	0:LIVING	LGm5	LGr4	0.176037395	0.85	RTK II 'Classic'	Yes	No	NA	1	Female	Yes	Matched	Brain Lower Grade Glioma	Mesenchymal-like	NA	NA	TERT
lgggbm_tcga_pub	TCGA-HT-A5RB	TCGA-HT-A5RB-01	1.92	24.0	Mutant	IGC	WT	WT	Glioma	Diffuse Glioma	No chr 19/20 gain	No combined CNA	WT	-164.3883	-275.0946	110.7064	G2	astrocytoma	No	Yes	Non-codel	IDHmut-non-codel	IDHmut-K2	IDHmut-R2	Mutant	NA	Methylated	14	DIFG	IDHmut-non-codel	0.1	0:LIVING	LGm2	LGr3	0.030380511	0.84	IDH	Yes	Yes	K2	1	Male	Yes	Matched	Brain Lower Grade Glioma	G-CIMP-high	NA	NA	ATRX
lgggbm_tcga_pub	TCGA-HT-A5RC	TCGA-HT-A5RC-01	2.02	70.0	WT	IGC	WT	WT	Glioma	Diffuse Glioma	Gain chr 19/20	Gain chr 7 & loss chr 10	WT	2070.6911	1397.5288	673.1624	G3	astrocytoma	No	Yes	Non-codel	IDHwt	IDHwt-K1	IDHwt-R2	WT	40.0	Unmethylated	39	DIFG	IDHwt	5.3	1:DECEASED	LGm4	LGr4	0.153035493	0.72	RTK II 'Classic'	Yes	No	NA	1	Female	Yes	Matched	Brain Lower Grade Glioma	Classic-like	NA	NA	-/-
lgggbm_tcga_pub	TCGA-HT-A614	TCGA-HT-A614-01	1.94	47.0	Mutant	IGC	WT	WT	Glioma	Diffuse Glioma	No chr 19/20 gain	No combined CNA	WT	937.3164	685.7424	251.574	G2	oligoastrocytoma	No	Yes	Non-codel	IDHmut-non-codel	IDHmut-K2	IDHmut-R3	Mutant	NA	Methylated	24	DIFG	IDHmut-non-codel	2.7	0:LIVING	LGm1	LGr3	0.111606586	0.8	IDH	Yes	No	NA	1	Male	Yes	Matched	Brain Lower Grade Glioma	G-CIMP-high	NA	NA	ATRX
lgggbm_tcga_pub	TCGA-HT-A615	TCGA-HT-A615-01	3.89	38.0	WT	IGC	WT	WT	Glioma	Diffuse Glioma	No chr 19/20 gain	No combined CNA	WT	1932.0676	1547.3574	384.7102	G2	oligodendroglioma	No	Yes	Codel	IDHmut-codel	IDHmut-K3	IDHmut-R1	Mutant	90.0	Methylated	27	DIFG	IDHmut-codel	13.0	0:LIVING	LGm2	LGr1	0.087655604	0.58	IDH	Yes	No	NA	1	Female	Yes	Matched	Brain Lower Grade Glioma	Codel	NA	NA	TERT
lgggbm_tcga_pub	TCGA-HT-A616	TCGA-HT-A616-01	4.21	36.0	Mutant	IGC	WT	WT	Glioma	Diffuse Glioma	No chr 19/20 gain	No combined CNA	WT	108.83425	-29.58615	138.4204	G2	astrocytoma	No	Yes	Non-codel	IDHmut-non-codel	IDHmut-K2	IDHmut-R2	Mutant	NA	Methylated	14	DIFG	IDHmut-non-codel	1.8	0:LIVING	LGm2	LGr2	0.096253694	0.53	IDH	Yes	No	NA	1	Female	Yes	Matched	Brain Lower Grade Glioma	G-CIMP-high	NA	NA	ATRX
lgggbm_tcga_pub	TCGA-HT-A617	TCGA-HT-A617-01	3.75	47.0	WT	IGC	WT	WT	Glioma	Diffuse Glioma	No chr 19/20 gain	Gain chr 7 & loss chr 10	WT	3392.874	2089.937	1302.938	G2	oligodendroglioma	No	Yes	Non-codel	IDHwt	IDHwt-K1	IDHwt-R4	WT	60.0	Unmethylated	10	DIFG	IDHwt	16.1	0:LIVING	LGm4	LGr4	0.27192458	0.76	Mesenchymal	Yes	No	NA	1	Male	Yes	Matched	Brain Lower Grade Glioma	Classic-like	NA	NA	TERT
lgggbm_tcga_pub	TCGA-HT-A618	TCGA-HT-A618-01	3.68	37.0	Mutant	IGC	WT	WT	Glioma	Diffuse Glioma	No chr 19/20 gain	No combined CNA	WT	3446.6627	2463.7013	982.9614	G3	astrocytoma	No	Yes	Non-codel	IDHmut-non-codel	IDHmut-K1	IDHmut-R3	Mutant	80.0	Methylated	11	DIFG	IDHmut-non-codel	5.3	0:LIVING	LGm1	LGr3	0.207254674	0.53	IDH	Yes	No	NA	1	Female	Yes	Matched	Brain Lower Grade Glioma	G-CIMP-high	NA	NA	ATRX
lgggbm_tcga_pub	TCGA-HT-A619	TCGA-HT-A619-01	3.67	51.0	WT	IGC	WT	WT	Glioma	Diffuse Glioma	No chr 19/20 gain	No combined CNA	WT	-577.2774	-382.297	-194.9804	G3	oligodendroglioma	No	Yes	Codel	IDHmut-codel	IDHmut-K3	IDHmut-R1	Mutant	NA	Methylated	42	DIFG	IDHmut-codel	14.3	0:LIVING	LGm3	LGr1	0.398900628	0.9	IDH	Yes	No	NA	1	Female	Yes	Matched	Brain Lower Grade Glioma	Codel	NA	NA	TERT
lgggbm_tcga_pub	TCGA-HT-A61A	TCGA-HT-A61A-01	NA	20.0	WT	IGC	NA	WT	Glioma	Diffuse Glioma	NA	NA	WT	NA	NA	NA	G2	oligodendroglioma	No	Yes	Non-codel	IDHmut-non-codel	IDHmut-K1	NA	Mutant	80.0	Methylated	4	DIFG	IDHmut-non-codel	6.4	0:LIVING	LGm1	NA	NA	NA	Mesenchymal	No	No	NA	1	Female	No	Matched	Brain Lower Grade Glioma	G-CIMP-high	NA	NA	TERT
lgggbm_tcga_pub	TCGA-HT-A61B	TCGA-HT-A61B-01	3.69	NA	WT	IGC	WT	WT	Glioma	Diffuse Glioma	No chr 19/20 gain	No combined CNA	WT	3596.6463	2650.3379	946.3083	NA	NA	No	Yes	Non-codel	IDHmut-non-codel	IDHmut-K2	IDHmut-R3	Mutant	NA	Methylated	32	DIFG	IDHmut-non-codel	NA	NA	LGm2	LGr3	0.273603335	0.76	IDH	Yes	No	NA	1	NA	Yes	Matched	Brain Lower Grade Glioma	G-CIMP-high	5.226	2.4953	-/-
lgggbm_tcga_pub	TCGA-HT-A61C	TCGA-HT-A61C-01	1.91	66.0	WT	IGC	WT	WT	Glioma	Diffuse Glioma	No chr 19/20 gain	Gain chr 7 & loss chr 10	WT	2430.0918	1489.3967	940.6951	G3	oligodendroglioma	No	Yes	Non-codel	IDHwt	IDHwt-K2	IDHwt-R3	WT	100.0	Unmethylated	33	DIFG	IDHwt	3.4	0:LIVING	LGm5	LGr1	0.173702651	0.82	RTK I 'PDGFRA'	Yes	No	NA	1	Male	Yes	Matched	Brain Lower Grade Glioma	Mesenchymal-like	NA	NA	TERT
lgggbm_tcga_pub	TCGA-HT-A74H	TCGA-HT-A74H-01	3.92	62.0	WT	IGC	WT	WT	Glioma	Diffuse Glioma	No chr 19/20 gain	Gain chr 7 & loss chr 10	WT	2750.974	1684.914	1066.06	G3	astrocytoma	No	Yes	Non-codel	IDHwt	IDHwt-K2	IDHwt-R4	WT	NA	Unmethylated	34	DIFG	IDHwt	2.4	0:LIVING	LGm5	LGr4	0.182266266	0.69	Mesenchymal	Yes	No	NA	1	Male	Yes	Matched	Brain Lower Grade Glioma	Mesenchymal-like	NA	NA	NA
lgggbm_tcga_pub	TCGA-HT-A74J	TCGA-HT-A74J-01	2.06	33.0	Mutant	IGC	WT	WT	Glioma	Diffuse Glioma	No chr 19/20 gain	No combined CNA	WT	870.7084	601.5718	269.1366	G2	oligoastrocytoma	No	Yes	Non-codel	IDHmut-non-codel	IDHmut-K2	IDHmut-R2	Mutant	NA	Unmethylated	18	DIFG	IDHmut-non-codel	10.5	0:LIVING	LGm2	LGr3	0.121027822	0.78	IDH	Yes	No	NA	1	Male	Yes	Matched	Brain Lower Grade Glioma	G-CIMP-high	NA	NA	NA
lgggbm_tcga_pub	TCGA-HT-A74K	TCGA-HT-A74K-01	3.74	NA	WT	IGC	WT	WT	Glioma	Diffuse Glioma	No chr 19/20 gain	No combined CNA	WT	2199.0441	982.0646	1216.9795	NA	NA	No	Yes	Codel	IDHmut-codel	IDHmut-K3	IDHmut-R1	Mutant	NA	Methylated	23	DIFG	IDHmut-codel	NA	NA	LGm3	LGr1	0.191043477	0.65	IDH	Yes	No	NA	1	NA	Yes	Matched	Brain Lower Grade Glioma	Codel	NA	NA	NA
lgggbm_tcga_pub	TCGA-HT-A74L	TCGA-HT-A74L-01	3.91	NA	WT	IGC	WT	WT	Glioma	Diffuse Glioma	No chr 19/20 gain	No combined CNA	WT	595.8964	310.1452	285.7512	NA	NA	No	Yes	Codel	IDHmut-codel	IDHmut-K3	IDHmut-R1	Mutant	NA	Methylated	11	DIFG	IDHmut-codel	NA	NA	LGm2	LGr1	0.113327617	0.85	IDH	Yes	No	NA	1	NA	Yes	Matched	Brain Lower Grade Glioma	Codel	NA	NA	NA
lgggbm_tcga_pub	TCGA-HT-A74O	TCGA-HT-A74O-01	1.99	34.0	Mutant	IGC	WT	WT	Glioma	Diffuse Glioma	No chr 19/20 gain	No combined CNA	WT	3638.108	2450.469	1187.639	G3	astrocytoma	No	Yes	Non-codel	IDHmut-non-codel	IDHmut-K2	IDHmut-R3	Mutant	NA	Methylated	10	DIFG	IDHmut-non-codel	0.1	0:LIVING	LGm2	LGr3	0.124899428	0.82	IDH	Yes	No	NA	1	Male	Yes	Matched	Brain Lower Grade Glioma	G-CIMP-high	NA	NA	NA
lgggbm_tcga_pub	TCGA-HW-7486	TCGA-HW-7486-01	1.95	37.0	WT	IGC	WT	WT	Glioma	Diffuse Glioma	No chr 19/20 gain	No combined CNA	WT	1295.4446	726.7324	568.7122	G2	oligodendroglioma	No	Yes	Codel	IDHmut-codel	IDHmut-K3	IDHmut-R3	Mutant	NA	Methylated	6	DIFG	IDHmut-codel	29.9	0:LIVING	LGm2	LGr3	0.05102588	0.56	IDH	Yes	Yes	K2	1	Male	Yes	Matched	Brain Lower Grade Glioma	Codel	6.9039	3.7721	TERT
lgggbm_tcga_pub	TCGA-HW-7487	TCGA-HW-7487-01	3.82	39.0	WT	IGC	WT	WT	Glioma	Diffuse Glioma	No chr 19/20 gain	No combined CNA	WT	-570.4137	-308.8793	-261.5344	G2	oligodendroglioma	No	Yes	Codel	IDHmut-codel	IDHmut-K3	IDHmut-R2	Mutant	NA	Methylated	13	DIFG	IDHmut-codel	13.4	0:LIVING	LGm3	LGr2	0.115936384	0.56	IDH	Yes	Yes	K2	1	Male	Yes	Matched	Brain Lower Grade Glioma	Codel	6.8801	3.7045	TERT
lgggbm_tcga_pub	TCGA-HW-7489	TCGA-HW-7489-01	3.95	38.0	Mutant	IGC	WT	WT	Glioma	Diffuse Glioma	No chr 19/20 gain	No combined CNA	WT	429.131	198.4189	230.7121	G2	oligoastrocytoma	No	Yes	Non-codel	IDHmut-non-codel	IDHmut-K2	IDHmut-R2	Mutant	NA	Methylated	10	DIFG	IDHmut-non-codel	8.3	0:LIVING	LGm2	LGr2	0.055161054	0.5	IDH	Yes	Yes	K2	1	Male	Yes	Matched	Brain Lower Grade Glioma	G-CIMP-high	3.1814	4.682	ATRX
lgggbm_tcga_pub	TCGA-HW-7490	TCGA-HW-7490-01	2.02	41.0	Mutant	IGC	WT	WT	Glioma	Diffuse Glioma	No chr 19/20 gain	No combined CNA	WT	2032.678	1213.437	819.241	G2	astrocytoma	No	Yes	Non-codel	IDHmut-non-codel	IDHmut-K2	IDHmut-R3	Mutant	NA	Methylated	26	DIFG	IDHmut-non-codel	19.2	0:LIVING	LGm2	LGr3	0.045930152	0.87	IDH	Yes	Yes	K2	1	Male	Yes	Matched	Brain Lower Grade Glioma	G-CIMP-high	NA	NA	ATRX
lgggbm_tcga_pub	TCGA-HW-7491	TCGA-HW-7491-01	1.81	35.0	WT	IGC	WT	WT	Glioma	Diffuse Glioma	No chr 19/20 gain	No combined CNA	WT	-111.291745	-119.84964	8.557895	G2	oligodendroglioma	No	Yes	Codel	IDHmut-codel	IDHmut-K3	IDHmut-R1	Mutant	NA	Unmethylated	11	DIFG	IDHmut-codel	40.1	0:LIVING	LGm3	LGr1	0.793083469	0.94	IDH	Yes	Yes	K2	1	Male	Yes	Matched	Brain Lower Grade Glioma	Codel	NA	NA	TERT
lgggbm_tcga_pub	TCGA-HW-7493	TCGA-HW-7493-01	2.01	40.0	NA	IGC	WT	NA	Glioma	Diffuse Glioma	No chr 19/20 gain	No combined CNA	NA	2165.3642	1230.6414	934.7228	G2	astrocytoma	No	Yes	Non-codel	NA	NA	NA	NA	NA	Methylated	NA	DIFG	NA	35.9	0:LIVING	LGm2	LGr4	0.021753312	0.67	IDH	Yes	Yes	K2	1	Female	Yes	Matched	Brain Lower Grade Glioma	NA	NA	NA	NA
lgggbm_tcga_pub	TCGA-HW-7495	TCGA-HW-7495-01	1.97	45.0	WT	IGC	WT	WT	Glioma	Diffuse Glioma	No chr 19/20 gain	No combined CNA	WT	-128.5496	-397.3019	268.7523	G2	oligodendroglioma	No	Yes	Codel	IDHmut-codel	IDHmut-K3	IDHmut-R2	Mutant	NA	Methylated	10	DIFG	IDHmut-codel	4.3	0:LIVING	LGm2	LGr2	0.07838109	0.72	IDH	Yes	Yes	K2	1	Female	Yes	Matched	Brain Lower Grade Glioma	Codel	3.4226	2.6097	TERT
lgggbm_tcga_pub	TCGA-HW-8319	TCGA-HW-8319-01	2.03	34.0	Mutant	IGC	WT	WT	Glioma	Diffuse Glioma	No chr 19/20 gain	No combined CNA	WT	371.96962	276.76185	95.20777	G3	astrocytoma	No	Yes	Non-codel	IDHmut-non-codel	IDHmut-K1	IDHmut-R3	Mutant	NA	Unmethylated	24	DIFG	IDHmut-non-codel	21.7	0:LIVING	LGm1	LGr3	0.089108122	0.8	IDH	Yes	Yes	K2	1	Female	Yes	Matched	Brain Lower Grade Glioma	G-CIMP-high	NA	NA	ATRX
lgggbm_tcga_pub	TCGA-HW-8320	TCGA-HW-8320-01	3.75	36.0	WT	IGC	WT	WT	Glioma	Diffuse Glioma	No chr 19/20 gain	No combined CNA	WT	1339.2818	817.3169	521.9649	G3	astrocytoma	No	Yes	Non-codel	IDHmut-non-codel	IDHmut-K2	IDHmut-R3	Mutant	NA	Methylated	14	DIFG	IDHmut-non-codel	21.6	0:LIVING	LGm2	LGr3	0.012363122	0.33	IDH	Yes	Yes	K2	1	Male	Yes	Matched	Brain Lower Grade Glioma	G-CIMP-high	NA	NA	-/-
lgggbm_tcga_pub	TCGA-HW-8321	TCGA-HW-8321-01	1.93	31.0	WT	IGC	WT	WT	Glioma	Diffuse Glioma	No chr 19/20 gain	No combined CNA	WT	1595.3229	859.5918	735.7311	G3	astrocytoma	No	Yes	Non-codel	IDHmut-non-codel	IDHmut-K2	IDHmut-R3	Mutant	NA	Methylated	21	DIFG	IDHmut-non-codel	19.6	0:LIVING	LGm2	LGr3	0.111236242	0.74	IDH	Yes	Yes	K2	1	Male	Yes	Matched	Brain Lower Grade Glioma	G-CIMP-high	NA	NA	-/-
lgggbm_tcga_pub	TCGA-HW-8322	TCGA-HW-8322-01	3.81	39.0	WT	IGC	WT	WT	Glioma	Diffuse Glioma	No chr 19/20 gain	No combined CNA	WT	487.469	367.5692	119.8998	G2	oligodendroglioma	No	Yes	Codel	IDHmut-codel	IDHmut-K3	IDHmut-R1	Mutant	NA	Methylated	14	DIFG	IDHmut-codel	17.8	0:LIVING	LGm2	LGr1	0.095251982	0.84	IDH	Yes	Yes	K2	1	Male	Yes	Matched	Brain Lower Grade Glioma	Codel	NA	NA	TERT
lgggbm_tcga_pub	TCGA-HW-A5KJ	TCGA-HW-A5KJ-01	NA	68.0	WT	IGC	WT	WT	Glioma	Diffuse Glioma	No chr 19/20 gain	No combined CNA	WT	-4.902851	96.580441	-101.483293	G3	oligodendroglioma	No	Yes	Codel	IDHmut-codel	IDHmut-K3	IDHmut-R1	Mutant	NA	Methylated	35	DIFG	IDHmut-codel	10.5	0:LIVING	LGm3	LGr1	NA	NA	IDH	Yes	Yes	K2	1	Male	Yes	Matched	Brain Lower Grade Glioma	Codel	NA	NA	TERT
lgggbm_tcga_pub	TCGA-HW-A5KK	TCGA-HW-A5KK-01	NA	64.0	WT	IGC	WT	WT	Glioma	Diffuse Glioma	No chr 19/20 gain	No combined CNA	WT	3499.82	2392.239	1107.581	G3	astrocytoma	No	Yes	Non-codel	IDHwt	IDHwt-K2	IDHwt-R4	WT	NA	Methylated	22	DIFG	IDHwt	12.7	1:DECEASED	LGm5	LGr4	NA	NA	Mesenchymal	Yes	Yes	K1	1	Male	Yes	Matched	Brain Lower Grade Glioma	Mesenchymal-like	NA	NA	TERT
lgggbm_tcga_pub	TCGA-HW-A5KL	TCGA-HW-A5KL-01	NA	42.0	Mutant	IGC	WT	WT	Glioma	Diffuse Glioma	No chr 19/20 gain	No combined CNA	WT	1147.6704	736.2419	411.4286	G2	astrocytoma	No	Yes	Non-codel	IDHmut-non-codel	IDHmut-K2	IDHmut-R3	Mutant	NA	Methylated	18	DIFG	IDHmut-non-codel	20.8	0:LIVING	LGm2	LGr3	NA	NA	IDH	Yes	No	NA	1	Female	Yes	Matched	Brain Lower Grade Glioma	G-CIMP-high	NA	NA	ATRX
lgggbm_tcga_pub	TCGA-HW-A5KM	TCGA-HW-A5KM-01	NA	35.0	WT	IGC	WT	WT	Glioma	Diffuse Glioma	No chr 19/20 gain	No combined CNA	WT	4688.717	3344.653	1344.064	G2	astrocytoma	No	Yes	Non-codel	IDHmut-non-codel	IDHmut-K2	IDHmut-R3	Mutant	NA	Methylated	13	DIFG	IDHmut-non-codel	20.7	0:LIVING	LGm2	LGr3	NA	NA	IDH	Yes	Yes	K2	1	Male	Yes	Matched	Brain Lower Grade Glioma	G-CIMP-high	NA	NA	-/-
lgggbm_tcga_pub	TCGA-IK-7675	TCGA-IK-7675-01	1.89	43.0	Mutant	IGC	WT	WT	Glioma	Diffuse Glioma	No chr 19/20 gain	No combined CNA	WT	307.6184	205.2891	102.3293	G2	oligodendroglioma	No	Yes	Non-codel	IDHmut-non-codel	IDHmut-K1	IDHmut-R3	Mutant	90.0	Methylated	37	DIFG	IDHmut-non-codel	19.0	1:DECEASED	LGm1	LGr3	0.592213448	1	IDH	Yes	Yes	K2	1	Male	Yes	Matched	Brain Lower Grade Glioma	G-CIMP-high	5.4533	8.8434	ATRX
lgggbm_tcga_pub	TCGA-IK-8125	TCGA-IK-8125-01	1.95	62.0	WT	IGC	WT	WT	Glioma	Diffuse Glioma	No chr 19/20 gain	No combined CNA	WT	548.0627	220.1289	327.9338	G3	oligoastrocytoma	No	Yes	Codel	IDHmut-codel	IDHmut-K3	IDHmut-R2	Mutant	NA	Methylated	34	DIFG	IDHmut-codel	42.7	0:LIVING	LGm3	LGr2	0.145369293	0.8	IDH	Yes	Yes	K2	1	Male	Yes	Matched	Brain Lower Grade Glioma	Codel	NA	NA	TERT
lgggbm_tcga_pub	TCGA-KT-A74X	TCGA-KT-A74X-01	1.83	26.0	WT	IGC	WT	WT	Glioma	Diffuse Glioma	No chr 19/20 gain	No combined CNA	WT	359.89888	373.32176	-13.42287	G3	oligoastrocytoma	No	Yes	Codel	IDHmut-codel	IDHmut-K3	IDHmut-R1	Mutant	90.0	Methylated	6	DIFG	IDHmut-codel	5.2	0:LIVING	LGm2	LGr1	0.116137358	0.87	IDH	Yes	No	NA	1	Male	Yes	Matched	Brain Lower Grade Glioma	Codel	NA	NA	NA
lgggbm_tcga_pub	TCGA-KT-A7W1	TCGA-KT-A7W1-01	2.09	45.0	WT	IGC	WT	WT	Glioma	Diffuse Glioma	No chr 19/20 gain	Gain chr 7 & loss chr 10	WT	1017.5752	826.34	191.2352	G3	astrocytoma	No	Yes	Non-codel	IDHwt	IDHwt-K1	IDHwt-R1	WT	80.0	Methylated	33	DIFG	IDHwt	4.7	0:LIVING	LGm4	LGr4	0.130743667	0.88	RTK II 'Classic'	Yes	No	NA	1	Female	Yes	Matched	Brain Lower Grade Glioma	Classic-like	NA	NA	NA
lgggbm_tcga_pub	TCGA-OX-A56R	TCGA-OX-A56R-01	NA	68.0	WT	NCH	NA	WT	Glioma	Diffuse Glioma	No chr 19/20 gain	Gain chr 7 & loss chr 10	WT	NA	NA	NA	G4	glioblastoma	No	Yes	Non-codel	IDHwt	IDHwt-K2	NA	WT	NA	Methylated	33	DIFG	NA	5.9	1:DECEASED	LGm5	NA	0.675850433	NA	Mesenchymal	No	No	NA	1	Male	Yes	Matched	Glioblastoma multiforme	Mesenchymal-like	NA	NA	NA
lgggbm_tcga_pub	TCGA-P5-A5ET	TCGA-P5-A5ET-01	NA	27.0	WT	NCH	WT	WT	Glioma	Diffuse Glioma	No chr 19/20 gain	No combined CNA	WT	-440.66313	-410.42066	-30.24247	G2	oligodendroglioma	No	Yes	Codel	IDHmut-codel	IDHmut-K3	IDHmut-R2	Mutant	NA	Methylated	17	DIFG	IDHmut-codel	0.0	0:LIVING	LGm2	LGr1	NA	NA	IDH	Yes	Yes	K2	1	Male	Yes	Matched	Brain Lower Grade Glioma	Codel	NA	NA	TERT
lgggbm_tcga_pub	TCGA-P5-A5EU	TCGA-P5-A5EU-01	3.53	35.0	Mutant	NCH	WT	WT	Glioma	Diffuse Glioma	No chr 19/20 gain	No combined CNA	WT	3207.573	2019.151	1188.422	G3	astrocytoma	No	Yes	Non-codel	IDHmut-non-codel	IDHmut-K1	IDHmut-R3	Mutant	60.0	Unmethylated	19	DIFG	IDHmut-non-codel	0.0	0:LIVING	LGm1	LGr3	0.94152744	0.75	IDH	Yes	Yes	K2	1	Male	Yes	Matched	Brain Lower Grade Glioma	G-CIMP-low	NA	NA	ATRX
lgggbm_tcga_pub	TCGA-P5-A5EV	TCGA-P5-A5EV-01	NA	39.0	Mutant	NCH	WT	WT	Glioma	Diffuse Glioma	No chr 19/20 gain	No combined CNA	WT	1077.9341	878.4083	199.5258	G2	astrocytoma	No	Yes	Non-codel	IDHmut-non-codel	IDHmut-K2	IDHmut-R3	Mutant	60.0	Methylated	53	DIFG	IDHmut-non-codel	0.2	0:LIVING	LGm2	LGr3	NA	NA	IDH	Yes	Yes	K2	1	Male	Yes	Matched	Brain Lower Grade Glioma	G-CIMP-high	NA	NA	ATRX
lgggbm_tcga_pub	TCGA-P5-A5EW	TCGA-P5-A5EW-01	NA	20.0	Mutant	NCH	WT	WT	Glioma	Diffuse Glioma	No chr 19/20 gain	No combined CNA	WT	1240.0811	840.8788	399.2022	G2	astrocytoma	No	Yes	Non-codel	IDHmut-non-codel	IDHmut-K2	IDHmut-R3	Mutant	80.0	Methylated	12	DIFG	IDHmut-non-codel	6.7	0:LIVING	LGm2	LGr3	NA	NA	IDH	Yes	Yes	K2	1	Female	Yes	Matched	Brain Lower Grade Glioma	G-CIMP-high	NA	NA	ATRX
lgggbm_tcga_pub	TCGA-P5-A5EX	TCGA-P5-A5EX-01	1.9	41.0	WT	NCH	WT	WT	Glioma	Diffuse Glioma	No chr 19/20 gain	No combined CNA	WT	4266.136	2654.43	1611.706	G3	oligodendroglioma	No	Yes	Codel	IDHmut-codel	IDHmut-K3	IDHmut-R3	Mutant	80.0	Methylated	18	DIFG	IDHmut-codel	1.6	0:LIVING	LGm2	LGr4	0.109116058	0.71	IDH	Yes	Yes	K2	1	Female	Yes	Matched	Brain Lower Grade Glioma	Codel	NA	NA	TERT
lgggbm_tcga_pub	TCGA-P5-A5EY	TCGA-P5-A5EY-01	NA	21.0	WT	NCH	WT	WT	Glioma	Diffuse Glioma	No chr 19/20 gain	No combined CNA	WT	1440.7595	1030.4667	410.2928	G2	astrocytoma	No	Yes	Non-codel	IDHwt	IDHwt-K3	IDHwt-R4	WT	NA	Unmethylated	2	DIFG	IDHwt	2.4	0:LIVING	LGm6	LGr2	NA	NA	Mesenchymal	Yes	Yes	K2	1	Male	Yes	Matched	Brain Lower Grade Glioma	PA-like	NA	NA	-/-
lgggbm_tcga_pub	TCGA-P5-A5EZ	TCGA-P5-A5EZ-01	NA	39.0	WT	NCH	WT	WT	Glioma	Diffuse Glioma	No chr 19/20 gain	No combined CNA	WT	2340.3267	1472.5438	867.7829	G3	astrocytoma	No	Yes	Non-codel	IDHmut-non-codel	IDHmut-K2	IDHmut-R3	Mutant	NA	Methylated	19	DIFG	IDHmut-non-codel	2.3	0:LIVING	LGm2	LGr3	NA	NA	IDH	Yes	Yes	K2	1	Male	Yes	Matched	Brain Lower Grade Glioma	G-CIMP-high	NA	NA	-/-
lgggbm_tcga_pub	TCGA-P5-A5F0	TCGA-P5-A5F0-01	3.91	33.0	WT	NCH	WT	WT	Glioma	Diffuse Glioma	No chr 19/20 gain	No combined CNA	WT	-1140.7908	-676.6309	-464.1599	G2	oligodendroglioma	No	Yes	Codel	IDHmut-codel	IDHmut-K3	IDHmut-R2	Mutant	80.0	Methylated	19	DIFG	IDHmut-codel	4.1	0:LIVING	LGm3	LGr2	0.106566657	1	IDH	Yes	Yes	K2	1	Male	Yes	Matched	Brain Lower Grade Glioma	Codel	NA	NA	TERT
lgggbm_tcga_pub	TCGA-P5-A5F1	TCGA-P5-A5F1-01	NA	30.0	Mutant	NCH	WT	WT	Glioma	Diffuse Glioma	No chr 19/20 gain	No combined CNA	WT	2087.4514	1444.9127	642.5387	G2	astrocytoma	No	Yes	Non-codel	IDHmut-non-codel	IDHmut-K2	IDHmut-R3	Mutant	NA	Unmethylated	12	DIFG	IDHmut-non-codel	5.9	0:LIVING	LGm2	LGr3	0.077460192	NA	IDH	Yes	Yes	K2	1	Male	Yes	Matched	Brain Lower Grade Glioma	G-CIMP-high	NA	NA	ATRX
lgggbm_tcga_pub	TCGA-P5-A5F2	TCGA-P5-A5F2-01	3.86	36.0	Mutant	NCH	WT	WT	Glioma	Diffuse Glioma	No chr 19/20 gain	No combined CNA	WT	-118.74518	-66.27413	-52.47105	G2	astrocytoma	No	Yes	Non-codel	IDHmut-non-codel	IDHmut-K2	IDHmut-R2	Mutant	80.0	Methylated	19	DIFG	IDHmut-non-codel	7.6	0:LIVING	LGm2	LGr4	0.107962707	0.61	IDH	Yes	Yes	K1	1	Female	Yes	Matched	Brain Lower Grade Glioma	G-CIMP-high	NA	NA	ATRX
lgggbm_tcga_pub	TCGA-P5-A5F4	TCGA-P5-A5F4-01	3.81	35.0	WT	NCH	WT	WT	Glioma	Diffuse Glioma	No chr 19/20 gain	No combined CNA	WT	-100.4198	-233.6268	133.207	G3	oligodendroglioma	No	Yes	Non-codel	IDHmut-non-codel	IDHmut-K2	IDHmut-R2	Mutant	70.0	Methylated	25	DIFG	IDHmut-non-codel	0.8	0:LIVING	LGm2	LGr2	0.200138245	0.58	IDH	Yes	Yes	K2	1	Female	Yes	Matched	Brain Lower Grade Glioma	G-CIMP-high	NA	NA	-/-
lgggbm_tcga_pub	TCGA-P5-A5F6	TCGA-P5-A5F6-01	1.49	26.0	WT	NCH	WT	WT	Glioma	Diffuse Glioma	No chr 19/20 gain	No combined CNA	WT	1483.3668	957.3951	525.9717	G2	oligodendroglioma	No	Yes	Non-codel	IDHwt	IDHwt-K3	IDHwt-R2	WT	70.0	Unmethylated	0	DIFG	IDHwt	1.3	0:LIVING	LGm6	LGr4	0.947727817	0.88	Mesenchymal	Yes	Yes	K2	1	Male	Yes	Matched	Brain Lower Grade Glioma	PA-like	NA	NA	-/-
lgggbm_tcga_pub	TCGA-P5-A72U	TCGA-P5-A72U-01	2.01	71.0	WT	NCH	WT	WT	Glioma	Diffuse Glioma	No chr 19/20 gain	Gain chr 7 & loss chr 10	WT	4219.963	2220.083	1999.88	G3	oligodendroglioma	No	Yes	Non-codel	IDHwt	IDHwt-K1	IDHwt-R1	WT	NA	Methylated	41	DIFG	IDHwt	0.2	0:LIVING	LGm4	LGr4	0.151979395	0.46	Mesenchymal	Yes	No	NA	1	Female	Yes	Matched	Brain Lower Grade Glioma	Classic-like	NA	NA	NA
lgggbm_tcga_pub	TCGA-P5-A72W	TCGA-P5-A72W-01	3.72	35.0	Mutant	NCH	WT	WT	Glioma	Diffuse Glioma	No chr 19/20 gain	No combined CNA	WT	848.35165	801.46771	46.88394	G3	astrocytoma	No	Yes	Non-codel	IDHmut-non-codel	IDHmut-K2	IDHmut-R3	Mutant	NA	Unmethylated	33	DIFG	IDHmut-non-codel	0.3	0:LIVING	LGm2	LGr3	0.234237275	0.81	IDH	Yes	No	NA	1	Male	Yes	Matched	Brain Lower Grade Glioma	G-CIMP-high	NA	NA	NA
lgggbm_tcga_pub	TCGA-P5-A72X	TCGA-P5-A72X-01	1.96	21.0	WT	NCH	WT	WT	Glioma	Diffuse Glioma	No chr 19/20 gain	No combined CNA	WT	1898.4707	838.9983	1059.4724	G3	astrocytoma	No	Yes	Non-codel	IDHmut-non-codel	IDHmut-K2	IDHmut-R3	Mutant	NA	Methylated	8	DIFG	IDHmut-non-codel	0.3	0:LIVING	LGm2	LGr3	0.015630592	1	IDH	Yes	No	NA	1	Male	Yes	Matched	Brain Lower Grade Glioma	G-CIMP-high	NA	NA	NA
lgggbm_tcga_pub	TCGA-P5-A72Z	TCGA-P5-A72Z-01	1.88	64.0	WT	NCH	WT	WT	Glioma	Diffuse Glioma	No chr 19/20 gain	No combined CNA	WT	-730.7877	-529.2546	-201.5331	G3	oligodendroglioma	No	Yes	Codel	IDHmut-codel	IDHmut-K3	IDHmut-R1	Mutant	NA	Methylated	21	DIFG	IDHmut-codel	0.3	0:LIVING	LGm3	LGr1	0.14650225	0.97	IDH	Yes	No	NA	1	Female	Yes	Matched	Brain Lower Grade Glioma	Codel	NA	NA	NA
lgggbm_tcga_pub	TCGA-P5-A730	TCGA-P5-A730-01	1.9	22.0	WT	NCH	WT	WT	Glioma	Diffuse Glioma	No chr 19/20 gain	No combined CNA	WT	841.1562	241.5389	599.6173	G3	oligoastrocytoma	No	Yes	Codel	IDHmut-codel	IDHmut-K3	IDHmut-R1	Mutant	NA	Methylated	18	DIFG	IDHmut-codel	0.2	0:LIVING	LGm3	LGr1	0.051710168	0.86	IDH	Yes	No	NA	1	Male	Yes	Matched	Brain Lower Grade Glioma	Codel	NA	NA	NA
lgggbm_tcga_pub	TCGA-P5-A731	TCGA-P5-A731-01	2.01	59.0	WT	NCH	WT	WT	Glioma	Diffuse Glioma	No chr 19/20 gain	No combined CNA	WT	1875.2543	829.3091	1045.9452	G2	oligoastrocytoma	No	Yes	Non-codel	IDHmut-non-codel	IDHmut-K2	IDHmut-R2	Mutant	90.0	Methylated	19	DIFG	IDHmut-non-codel	0.2	0:LIVING	LGm2	LGr3	0.048414204	0.84	IDH	Yes	No	NA	1	Female	Yes	Matched	Brain Lower Grade Glioma	G-CIMP-high	NA	NA	NA
lgggbm_tcga_pub	TCGA-P5-A733	TCGA-P5-A733-01	3.81	52.0	Mutant	NCH	WT	WT	Glioma	Diffuse Glioma	No chr 19/20 gain	No combined CNA	WT	394.5097	285.0674	109.4423	G2	astrocytoma	No	Yes	Non-codel	IDHmut-non-codel	IDHmut-K2	IDHmut-R3	Mutant	NA	Methylated	23	DIFG	IDHmut-non-codel	0.2	0:LIVING	LGm2	LGr3	0.096148776	0.64	IDH	Yes	No	NA	1	Female	Yes	Matched	Brain Lower Grade Glioma	G-CIMP-high	NA	NA	NA
lgggbm_tcga_pub	TCGA-P5-A735	TCGA-P5-A735-01	2	NA	Mutant	NCH	WT	WT	Glioma	Diffuse Glioma	No chr 19/20 gain	No combined CNA	WT	249.5462	359.7461	-110.1999	NA	NA	No	Yes	Non-codel	IDHmut-non-codel	IDHmut-K2	IDHmut-R3	Mutant	NA	Methylated	21	DIFG	IDHmut-non-codel	NA	NA	LGm2	LGr3	0.030449278	0.89	IDH	Yes	No	NA	1	NA	Yes	Matched	Brain Lower Grade Glioma	G-CIMP-high	NA	NA	NA
lgggbm_tcga_pub	TCGA-P5-A736	TCGA-P5-A736-01	4.06	NA	Mutant	NCH	WT	WT	Glioma	Diffuse Glioma	No chr 19/20 gain	No combined CNA	WT	3505.437	2321.752	1183.685	NA	NA	No	Yes	Non-codel	IDHmut-non-codel	IDHmut-K2	IDHmut-R3	Mutant	NA	Methylated	14	DIFG	IDHmut-non-codel	NA	NA	LGm2	LGr3	0.025037894	0.33	IDH	Yes	No	NA	1	NA	Yes	Matched	Brain Lower Grade Glioma	G-CIMP-high	NA	NA	NA
lgggbm_tcga_pub	TCGA-P5-A737	TCGA-P5-A737-01	1.89	NA	WT	NCH	WT	WT	Glioma	Diffuse Glioma	No chr 19/20 gain	No combined CNA	WT	134.13629	186.72038	-52.58409	NA	NA	No	Yes	Codel	IDHmut-codel	IDHmut-K3	IDHmut-R1	Mutant	NA	Methylated	12	DIFG	IDHmut-codel	NA	NA	LGm3	LGr1	0.159786595	0.93	IDH	Yes	No	NA	1	NA	Yes	Matched	Brain Lower Grade Glioma	Codel	NA	NA	NA
lgggbm_tcga_pub	TCGA-P5-A77W	TCGA-P5-A77W-01	3.69	NA	WT	NCH	WT	WT	Glioma	Diffuse Glioma	No chr 19/20 gain	No combined CNA	WT	-377.82086	-296.13139	-81.68947	NA	NA	No	Yes	Codel	IDHmut-codel	IDHmut-K3	IDHmut-R1	Mutant	NA	Methylated	21	DIFG	IDHmut-codel	NA	NA	LGm3	LGr1	0.248668103	0.68	IDH	Yes	No	NA	1	NA	Yes	Matched	Brain Lower Grade Glioma	Codel	NA	NA	NA
lgggbm_tcga_pub	TCGA-P5-A77X	TCGA-P5-A77X-01	1.93	NA	WT	NCH	WT	WT	Glioma	Diffuse Glioma	No chr 19/20 gain	No combined CNA	WT	-863.4801	-441.9525	-421.5276	NA	NA	No	Yes	Codel	IDHmut-codel	IDHmut-K3	IDHmut-R2	Mutant	NA	Methylated	20	DIFG	IDHmut-codel	NA	NA	LGm3	LGr2	0.092974385	0.84	IDH	Yes	No	NA	1	NA	Yes	Matched	Brain Lower Grade Glioma	Codel	NA	NA	NA
lgggbm_tcga_pub	TCGA-P5-A780	TCGA-P5-A780-01	3.75	NA	WT	NCH	WT	WT	Glioma	Diffuse Glioma	No chr 19/20 gain	No combined CNA	WT	2006.818	1022.8848	983.9332	NA	NA	No	Yes	Non-codel	IDHmut-non-codel	IDHmut-K2	IDHmut-R3	Mutant	NA	Methylated	30	DIFG	IDHmut-non-codel	NA	NA	LGm2	LGr3	0.268680193	0.58	IDH	Yes	No	NA	1	NA	Yes	Matched	Brain Lower Grade Glioma	G-CIMP-high	NA	NA	NA
lgggbm_tcga_pub	TCGA-P5-A781	TCGA-P5-A781-01	1.94	NA	WT	NCH	WT	WT	Glioma	Diffuse Glioma	No chr 19/20 gain	No combined CNA	WT	408.9813	175.39	233.5913	NA	NA	No	Yes	Codel	IDHmut-codel	IDHmut-K3	IDHmut-R1	Mutant	NA	Methylated	8	DIFG	IDHmut-codel	NA	NA	LGm3	LGr1	0.063571302	0.76	IDH	Yes	No	NA	1	NA	Yes	Matched	Brain Lower Grade Glioma	Codel	NA	NA	NA
lgggbm_tcga_pub	TCGA-QH-A65R	TCGA-QH-A65R-01	3.84	38.0	WT	NCH	WT	WT	Glioma	Diffuse Glioma	No chr 19/20 gain	No combined CNA	WT	116.76332	-17.63407	134.39739	G3	oligodendroglioma	No	Yes	Codel	IDHmut-codel	IDHmut-K3	IDHmut-R1	Mutant	100.0	Methylated	21	DIFG	IDHmut-codel	5.7	0:LIVING	LGm3	LGr1	0.077596028	0.73	IDH	Yes	No	NA	1	Female	Yes	Matched	Brain Lower Grade Glioma	Codel	NA	NA	NA
lgggbm_tcga_pub	TCGA-QH-A65S	TCGA-QH-A65S-01	3.89	32.0	Mutant	NCH	WT	WT	Glioma	Diffuse Glioma	No chr 19/20 gain	No combined CNA	WT	1463.6913	1063.4916	400.1997	G2	oligoastrocytoma	No	Yes	Non-codel	IDHmut-non-codel	IDHmut-K1	IDHmut-R3	Mutant	90.0	Methylated	15	DIFG	IDHmut-non-codel	2.5	0:LIVING	LGm1	LGr3	0.203741253	0.54	IDH	Yes	No	NA	1	Female	Yes	Matched	Brain Lower Grade Glioma	G-CIMP-high	NA	NA	ATRX
lgggbm_tcga_pub	TCGA-QH-A65V	TCGA-QH-A65V-01	1.95	43.0	WT	NCH	WT	WT	Glioma	Diffuse Glioma	No chr 19/20 gain	No combined CNA	WT	711.2827	489.3129	221.9697	G2	oligodendroglioma	No	Yes	Codel	IDHmut-codel	IDHmut-K3	IDHmut-R1	Mutant	90.0	Methylated	19	DIFG	IDHmut-codel	4.8	0:LIVING	LGm2	LGr1	0.051166176	0.71	IDH	Yes	No	NA	1	Female	Yes	Matched	Brain Lower Grade Glioma	Codel	NA	NA	TERT
lgggbm_tcga_pub	TCGA-QH-A65X	TCGA-QH-A65X-01	1.99	28.0	WT	NCH	WT	WT	Glioma	Diffuse Glioma	No chr 19/20 gain	No combined CNA	WT	1867.9918	962.0278	905.964	G3	oligoastrocytoma	No	Yes	Codel	IDHmut-codel	IDHmut-K3	IDHmut-R1	Mutant	90.0	Methylated	17	DIFG	IDHmut-codel	7.8	0:LIVING	LGm3	LGr1	0.097244003	0.89	IDH	Yes	No	NA	1	Female	Yes	Matched	Brain Lower Grade Glioma	Codel	NA	NA	NA
lgggbm_tcga_pub	TCGA-QH-A65Z	TCGA-QH-A65Z-01	3.71	54.0	WT	NCH	WT	WT	Glioma	Diffuse Glioma	No chr 19/20 gain	No combined CNA	WT	-244.89562	-71.17119	-173.72443	G2	oligodendroglioma	No	Yes	Codel	IDHmut-codel	IDHmut-K3	IDHmut-R1	Mutant	90.0	Methylated	21	DIFG	IDHmut-codel	4.1	0:LIVING	LGm3	LGr1	0.084857942	1	IDH	Yes	No	NA	1	Male	Yes	Matched	Brain Lower Grade Glioma	Codel	NA	NA	TERT
lgggbm_tcga_pub	TCGA-QH-A6CS	TCGA-QH-A6CS-01	5.75	41.0	WT	NCH	NA	WT	Glioma	Diffuse Glioma	No chr 19/20 gain	Gain chr 7 & loss chr 10	WT	NA	NA	NA	G3	astrocytoma	No	Yes	Non-codel	IDHwt	IDHwt-K3	NA	WT	90.0	Unmethylated	10	DIFG	IDHwt	4.2	0:LIVING	LGm6	NA	0.252224894	0.92	Mesenchymal	No	No	NA	1	Male	Yes	Matched	Brain Lower Grade Glioma	PA-like	NA	NA	NA
lgggbm_tcga_pub	TCGA-QH-A6CU	TCGA-QH-A6CU-01	1.97	52.0	WT	NCH	WT	WT	Glioma	Diffuse Glioma	No chr 19/20 gain	No combined CNA	WT	1675.5137	1220.026	455.4877	G3	oligodendroglioma	No	Yes	Codel	IDHmut-codel	IDHmut-K3	IDHmut-R3	Mutant	90.0	Methylated	11	DIFG	IDHmut-codel	0.0	0:LIVING	LGm2	LGr1	0.078494406	0.72	IDH	Yes	No	NA	1	Female	Yes	Matched	Brain Lower Grade Glioma	Codel	NA	NA	NA
lgggbm_tcga_pub	TCGA-QH-A6CV	TCGA-QH-A6CV-01	4.48	51.0	WT	NCH	WT	WT	Glioma	Diffuse Glioma	Gain chr 19/20	Gain chr 7 & loss chr 10	WT	2487.4804	1845.8393	641.6412	G3	oligoastrocytoma	No	Yes	Non-codel	IDHwt	IDHwt-K1	IDHwt-R1	WT	90.0	Unmethylated	36	DIFG	IDHwt	3.0	0:LIVING	LGm4	LGr4	0.483567114	0.58	RTK II 'Classic'	Yes	No	NA	1	Male	Yes	Matched	Brain Lower Grade Glioma	Classic-like	NA	NA	NA
lgggbm_tcga_pub	TCGA-QH-A6CW	TCGA-QH-A6CW-01	4	43.0	Mutant	NCH	WT	WT	Glioma	Diffuse Glioma	No chr 19/20 gain	No combined CNA	WT	1840.662	1248.5634	592.0986	G3	oligoastrocytoma	No	Yes	Non-codel	IDHmut-non-codel	IDHmut-K2	IDHmut-R3	Mutant	90.0	Methylated	26	DIFG	IDHmut-non-codel	0.0	0:LIVING	LGm2	LGr3	0.027403936	1	IDH	Yes	No	NA	1	Male	Yes	Matched	Brain Lower Grade Glioma	G-CIMP-high	NA	NA	NA
lgggbm_tcga_pub	TCGA-QH-A6CX	TCGA-QH-A6CX-01	3.84	66.0	WT	NCH	WT	WT	Glioma	Diffuse Glioma	No chr 19/20 gain	No combined CNA	WT	2589.3198	1697.9595	891.3603	G2	astrocytoma	No	Yes	Non-codel	IDHwt	IDHwt-K2	IDHwt-R4	WT	90.0	Unmethylated	21	DIFG	IDHwt	0.0	0:LIVING	LGm5	LGr4	0.135368771	0.66	Mesenchymal	Yes	No	NA	1	Male	Yes	Matched	Brain Lower Grade Glioma	Mesenchymal-like	NA	NA	NA
lgggbm_tcga_pub	TCGA-QH-A6CY	TCGA-QH-A6CY-01	3.78	38.0	WT	NCH	WT	WT	Glioma	Diffuse Glioma	No chr 19/20 gain	No combined CNA	WT	-58.95553	-97.42653	38.471	G3	oligoastrocytoma	No	Yes	Codel	IDHmut-codel	IDHmut-K3	IDHmut-R2	Mutant	90.0	Methylated	10	DIFG	IDHmut-codel	2.2	0:LIVING	LGm3	LGr2	0.084864363	0.86	IDH	Yes	No	NA	1	Male	Yes	Matched	Brain Lower Grade Glioma	Codel	NA	NA	NA
lgggbm_tcga_pub	TCGA-QH-A6CZ	TCGA-QH-A6CZ-01	3.75	38.0	WT	NCH	WT	WT	Glioma	Diffuse Glioma	No chr 19/20 gain	No combined CNA	WT	-796.3221	-523.0857	-273.2364	G2	oligoastrocytoma	No	Yes	Codel	IDHmut-codel	IDHmut-K3	IDHmut-R2	Mutant	90.0	Methylated	18	DIFG	IDHmut-codel	3.2	0:LIVING	LGm3	LGr2	0.147335219	0.85	IDH	Yes	No	NA	1	Male	Yes	Matched	Brain Lower Grade Glioma	Codel	NA	NA	NA
lgggbm_tcga_pub	TCGA-QH-A6X3	TCGA-QH-A6X3-01	1.96	27.0	Mutant	NCH	WT	WT	Glioma	Diffuse Glioma	No chr 19/20 gain	No combined CNA	WT	906.1492	698.4155	207.7336	G2	oligoastrocytoma	No	Yes	Non-codel	IDHmut-non-codel	IDHmut-K2	IDHmut-R3	Mutant	90.0	Methylated	18	DIFG	IDHmut-non-codel	0.6	0:LIVING	LGm2	LGr3	0.035574972	0.86	IDH	Yes	No	NA	1	Male	Yes	Matched	Brain Lower Grade Glioma	G-CIMP-high	NA	NA	NA
lgggbm_tcga_pub	TCGA-QH-A6X4	TCGA-QH-A6X4-01	1.83	47.0	WT	NCH	WT	WT	Glioma	Diffuse Glioma	No chr 19/20 gain	No combined CNA	WT	-290.783734	-2.954359	-287.829375	G3	oligoastrocytoma	No	Yes	Codel	IDHmut-codel	IDHmut-K3	IDHmut-R1	Mutant	90.0	Methylated	22	DIFG	IDHmut-codel	6.3	0:LIVING	LGm3	LGr1	0.125484244	0.84	IDH	Yes	No	NA	1	Male	Yes	Matched	Brain Lower Grade Glioma	Codel	NA	NA	NA
lgggbm_tcga_pub	TCGA-QH-A6X5	TCGA-QH-A6X5-01	1.95	58.0	WT	NCH	WT	WT	Glioma	Diffuse Glioma	No chr 19/20 gain	No combined CNA	WT	357.9584	208.2416	149.7168	G2	oligoastrocytoma	No	Yes	Codel	IDHmut-codel	IDHmut-K3	IDHmut-R1	Mutant	90.0	Methylated	12	DIFG	IDHmut-codel	3.9	0:LIVING	LGm3	LGr1	0.051051571	0.7	IDH	Yes	No	NA	1	Female	Yes	Matched	Brain Lower Grade Glioma	Codel	NA	NA	NA
lgggbm_tcga_pub	TCGA-QH-A6X8	TCGA-QH-A6X8-01	1.88	56.0	WT	NCH	WT	WT	Glioma	Diffuse Glioma	No chr 19/20 gain	No combined CNA	WT	373.64993	319.99059	53.65934	G3	oligodendroglioma	No	Yes	Codel	IDHmut-codel	IDHmut-K3	IDHmut-R1	Mutant	100.0	Methylated	21	DIFG	IDHmut-codel	4.7	0:LIVING	LGm3	LGr1	0.111957119	0.83	IDH	Yes	No	NA	1	Female	Yes	Matched	Brain Lower Grade Glioma	Codel	NA	NA	NA
lgggbm_tcga_pub	TCGA-QH-A6X9	TCGA-QH-A6X9-01	4.07	73.0	Mutant	NCH	WT	WT	Glioma	Diffuse Glioma	No chr 19/20 gain	No combined CNA	WT	-49.39886	117.33673	-166.73559	G2	oligodendroglioma	No	Yes	Non-codel	IDHmut-non-codel	IDHmut-K2	IDHmut-R3	Mutant	40.0	Methylated	30	DIFG	IDHmut-non-codel	1.9	0:LIVING	LGm2	LGr3	0.088688259	0.69	IDH	Yes	No	NA	1	Female	Yes	Matched	Brain Lower Grade Glioma	G-CIMP-high	NA	NA	NA
lgggbm_tcga_pub	TCGA-QH-A6XA	TCGA-QH-A6XA-01	3.98	23.0	Mutant	NCH	WT	WT	Glioma	Diffuse Glioma	No chr 19/20 gain	No combined CNA	WT	944.0002	614.4205	329.5797	G2	oligoastrocytoma	No	Yes	Non-codel	IDHmut-non-codel	IDHmut-K2	IDHmut-R3	Mutant	100.0	Methylated	9	DIFG	IDHmut-non-codel	0.2	0:LIVING	LGm2	LGr3	0.027967542	0.41	IDH	Yes	No	NA	1	Female	Yes	Matched	Brain Lower Grade Glioma	G-CIMP-high	NA	NA	NA
lgggbm_tcga_pub	TCGA-QH-A6XC	TCGA-QH-A6XC-01	2.05	48.0	WT	NCH	WT	WT	Glioma	Diffuse Glioma	Gain chr 19/20	Gain chr 7 & loss chr 10	WT	1318.7291	926.26	392.4691	G3	astrocytoma	No	Yes	Non-codel	IDHwt	IDHwt-K1	IDHwt-R4	WT	70.0	Methylated	40	DIFG	IDHwt	5.0	0:LIVING	LGm4	LGr4	0.144971914	1	RTK II 'Classic'	Yes	No	NA	1	Male	Yes	Matched	Brain Lower Grade Glioma	Classic-like	NA	NA	NA
lgggbm_tcga_pub	TCGA-QH-A86X	TCGA-QH-A86X-01	NA	33.0	WT	NCH	WT	WT	Glioma	Diffuse Glioma	No chr 19/20 gain	No combined CNA	WT	21.23285	50.23875	-29.0059	G2	oligodendroglioma	No	Yes	Codel	IDHmut-codel	IDHmut-K3	IDHmut-R1	Mutant	100.0	Methylated	10	DIFG	IDHmut-codel	3.5	0:LIVING	LGm2	LGr1	0.051615243	NA	IDH	Yes	No	NA	1	Male	Yes	Matched	Brain Lower Grade Glioma	Codel	NA	NA	NA
lgggbm_tcga_pub	TCGA-QH-A870	TCGA-QH-A870-01	NA	38.0	Mutant	NCH	WT	WT	Glioma	Diffuse Glioma	No chr 19/20 gain	No combined CNA	WT	98.10681	346.95677	-248.84996	G3	oligoastrocytoma	No	Yes	Non-codel	IDHmut-non-codel	IDHmut-K2	IDHmut-R3	Mutant	80.0	Methylated	14	DIFG	IDHmut-non-codel	0.1	0:LIVING	LGm2	LGr3	0.084639632	NA	IDH	Yes	No	NA	1	Female	Yes	Matched	Brain Lower Grade Glioma	G-CIMP-high	NA	NA	NA
lgggbm_tcga_pub	TCGA-R8-A6MK	TCGA-R8-A6MK-01	3.77	40.0	WT	NCH	WT	WT	Glioma	Diffuse Glioma	No chr 19/20 gain	No combined CNA	WT	155.4347	276.6889	-121.2543	G2	oligodendroglioma	No	Yes	Codel	IDHmut-codel	IDHmut-K3	IDHmut-R1	Mutant	NA	Methylated	15	DIFG	IDHmut-codel	88.8	0:LIVING	LGm2	LGr3	0.064072395	0.71	IDH	Yes	No	NA	1	Male	Yes	Matched	Brain Lower Grade Glioma	Codel	NA	NA	NA
lgggbm_tcga_pub	TCGA-R8-A6ML	TCGA-R8-A6ML-01	1.9	52.0	WT	NCH	WT	WT	Glioma	Diffuse Glioma	No chr 19/20 gain	No combined CNA	WT	-345.52664	-273.91337	-71.61327	G3	oligodendroglioma	No	Yes	Codel	IDHmut-codel	IDHmut-K3	IDHmut-R1	Mutant	NA	Methylated	18	DIFG	IDHmut-codel	94.0	0:LIVING	LGm3	LGr1	0.051661512	0.93	IDH	Yes	No	NA	1	Male	Yes	Matched	Brain Lower Grade Glioma	Codel	NA	NA	NA
lgggbm_tcga_pub	TCGA-R8-A6MO	TCGA-R8-A6MO-01	1.95	53.0	WT	NCH	WT	WT	Glioma	Diffuse Glioma	No chr 19/20 gain	No combined CNA	WT	1064.4531	633.3181	431.135	G2	oligodendroglioma	No	Yes	Codel	IDHmut-codel	IDHmut-K3	IDHmut-R1	Mutant	NA	Methylated	21	DIFG	IDHmut-codel	32.6	0:LIVING	LGm3	LGr1	0.051719419	0.74	IDH	Yes	No	NA	1	Female	Yes	Matched	Brain Lower Grade Glioma	Codel	NA	NA	NA
lgggbm_tcga_pub	TCGA-R8-A6YH	TCGA-R8-A6YH-01	1.92	NA	Mutant	NCH	WT	WT	Glioma	Diffuse Glioma	No chr 19/20 gain	No combined CNA	WT	446.0325	237.2211	208.8114	NA	NA	No	Yes	Non-codel	IDHmut-non-codel	IDHmut-K2	IDHmut-R3	Mutant	NA	Unmethylated	6	DIFG	IDHmut-non-codel	NA	NA	LGm2	LGr3	0.084126158	0.92	IDH	Yes	No	NA	1	NA	Yes	Matched	Brain Lower Grade Glioma	G-CIMP-high	NA	NA	NA
lgggbm_tcga_pub	TCGA-R8-A73M	TCGA-R8-A73M-01	3.87	48.0	WT	NCH	WT	WT	Glioma	Diffuse Glioma	No chr 19/20 gain	No combined CNA	WT	-636.9353	-293.9996	-342.9357	G2	oligodendroglioma	No	Yes	Codel	IDHmut-codel	IDHmut-K3	IDHmut-R1	Mutant	NA	Methylated	22	DIFG	IDHmut-codel	59.3	0:LIVING	LGm3	LGr1	0.080049059	1	IDH	Yes	No	NA	1	Female	Yes	Matched	Brain Lower Grade Glioma	Codel	NA	NA	NA
lgggbm_tcga_pub	TCGA-RR-A6KA	TCGA-RR-A6KA-01	NA	72.0	WT	NCH	NA	WT	Glioma	Diffuse Glioma	Gain chr 19/20	No combined CNA	WT	NA	NA	NA	G4	glioblastoma	No	Yes	Non-codel	IDHwt	IDHwt-K2	NA	WT	NA	Methylated	30	DIFG	NA	6.3	1:DECEASED	LGm5	NA	0.142157229	NA	Mesenchymal	No	No	NA	1	Female	Yes	Matched	Glioblastoma multiforme	Mesenchymal-like	NA	NA	NA
lgggbm_tcga_pub	TCGA-RR-A6KB	TCGA-RR-A6KB-01	NA	NA	WT	NCH	NA	WT	Glioma	Diffuse Glioma	No chr 19/20 gain	Gain chr 7 & loss chr 10	WT	NA	NA	NA	NA	NA	No	Yes	Non-codel	IDHwt	IDHwt-K2	NA	WT	NA	Unmethylated	30	DIFG	NA	NA	NA	LGm5	NA	0.177621524	NA	Mesenchymal	No	No	NA	1	NA	Yes	Matched	Glioblastoma multiforme	Mesenchymal-like	NA	NA	NA
lgggbm_tcga_pub	TCGA-RR-A6KC	TCGA-RR-A6KC-01	NA	55.0	WT	NCH	NA	WT	Glioma	Diffuse Glioma	Gain chr 19/20	Gain chr 7 & loss chr 10	WT	NA	NA	NA	G4	glioblastoma	No	Yes	Non-codel	IDHwt	IDHwt-K1	NA	WT	NA	Unmethylated	36	DIFG	NA	20.5	1:DECEASED	LGm4	NA	0.154589771	NA	RTK II 'Classic'	No	No	NA	1	Male	Yes	Matched	Glioblastoma multiforme	Classic-like	NA	NA	NA
lgggbm_tcga_pub	TCGA-RY-A83X	TCGA-RY-A83X-01	NA	NA	WT	NCH	WT	WT	Glioma	Diffuse Glioma	No chr 19/20 gain	No combined CNA	WT	-242.92733	-323.80773	80.88039	NA	NA	No	Yes	Codel	IDHmut-codel	IDHmut-K3	IDHmut-R1	Mutant	NA	Methylated	11	DIFG	IDHmut-codel	NA	NA	LGm3	LGr1	0.094564308	NA	IDH	Yes	No	NA	1	NA	Yes	Matched	Brain Lower Grade Glioma	Codel	NA	NA	NA
lgggbm_tcga_pub	TCGA-RY-A83Y	TCGA-RY-A83Y-01	NA	NA	WT	NCH	WT	WT	Glioma	Diffuse Glioma	No chr 19/20 gain	No combined CNA	WT	1019.4718	852.5863	166.8854	NA	NA	No	Yes	Codel	IDHmut-codel	IDHmut-K3	IDHmut-R1	Mutant	NA	Methylated	26	DIFG	IDHmut-codel	NA	NA	LGm3	LGr1	0.051112385	NA	IDH	Yes	No	NA	1	NA	Yes	Matched	Brain Lower Grade Glioma	Codel	NA	NA	NA
lgggbm_tcga_pub	TCGA-RY-A83Z	TCGA-RY-A83Z-01	NA	NA	Mutant	NCH	WT	WT	Glioma	Diffuse Glioma	No chr 19/20 gain	No combined CNA	WT	663.4334	915.2733	-251.8399	NA	NA	No	Yes	Non-codel	IDHmut-non-codel	IDHmut-K1	IDHmut-R3	Mutant	NA	Methylated	38	DIFG	IDHmut-non-codel	NA	NA	LGm1	LGr3	0.481405024	NA	IDH	Yes	No	NA	1	NA	Yes	Matched	Brain Lower Grade Glioma	G-CIMP-low	NA	NA	NA
lgggbm_tcga_pub	TCGA-RY-A840	TCGA-RY-A840-01	NA	NA	WT	NCH	WT	WT	Glioma	Diffuse Glioma	No chr 19/20 gain	No combined CNA	WT	-430.2131	-129.9466	-300.2665	NA	NA	No	Yes	Codel	IDHmut-codel	IDHmut-K3	IDHmut-R1	Mutant	NA	Methylated	11	DIFG	IDHmut-codel	NA	NA	LGm3	LGr1	0.116932649	NA	IDH	Yes	No	NA	1	NA	Yes	Matched	Brain Lower Grade Glioma	Codel	NA	NA	NA
lgggbm_tcga_pub	TCGA-RY-A843	TCGA-RY-A843-01	NA	NA	WT	NCH	WT	WT	Glioma	Diffuse Glioma	No chr 19/20 gain	No combined CNA	WT	617.0798	419.0588	198.021	NA	NA	No	Yes	Non-codel	IDHmut-non-codel	IDHmut-K2	IDHmut-R2	Mutant	NA	Methylated	17	DIFG	IDHmut-non-codel	NA	NA	LGm2	LGr3	2.90E-05	NA	IDH	Yes	No	NA	1	NA	Yes	Matched	Brain Lower Grade Glioma	G-CIMP-high	NA	NA	NA
lgggbm_tcga_pub	TCGA-RY-A845	TCGA-RY-A845-01	NA	NA	WT	NCH	WT	WT	Glioma	Diffuse Glioma	No chr 19/20 gain	No combined CNA	WT	205.7318	238.3722	-32.6404	NA	NA	No	Yes	Non-codel	IDHmut-non-codel	IDHmut-K2	IDHmut-R3	Mutant	NA	Methylated	20	DIFG	IDHmut-non-codel	NA	NA	LGm2	LGr3	0.055566103	NA	IDH	Yes	No	NA	1	NA	Yes	Matched	Brain Lower Grade Glioma	G-CIMP-high	NA	NA	NA
lgggbm_tcga_pub	TCGA-RY-A847	TCGA-RY-A847-01	NA	NA	WT	NCH	WT	WT	Glioma	Diffuse Glioma	No chr 19/20 gain	No combined CNA	WT	1445.5584	890.1391	555.4194	NA	NA	No	Yes	Codel	IDHmut-codel	IDHmut-K3	IDHmut-R2	Mutant	NA	Methylated	10	DIFG	IDHmut-codel	NA	NA	LGm2	LGr2	0.072512451	NA	IDH	Yes	No	NA	1	NA	Yes	Matched	Brain Lower Grade Glioma	Codel	NA	NA	NA
lgggbm_tcga_pub	TCGA-S9-A6TS	TCGA-S9-A6TS-01	1.97	48.0	Mutant	NCH	WT	WT	Glioma	Diffuse Glioma	No chr 19/20 gain	No combined CNA	WT	1367.4081	923.8357	443.5725	G3	astrocytoma	No	Yes	Non-codel	IDHmut-non-codel	IDHmut-K2	IDHmut-R3	Mutant	100.0	Methylated	45	DIFG	IDHmut-non-codel	62.1	1:DECEASED	LGm2	LGr3	0.18057603	0.81	IDH	Yes	No	NA	1	Female	Yes	Matched	Brain Lower Grade Glioma	G-CIMP-high	NA	NA	NA
lgggbm_tcga_pub	TCGA-S9-A6TU	TCGA-S9-A6TU-01	3.92	38.0	WT	NCH	WT	WT	Glioma	Diffuse Glioma	No chr 19/20 gain	No combined CNA	WT	2502.738	1442.625	1060.112	G2	astrocytoma	No	Yes	Non-codel	IDHmut-non-codel	IDHmut-K2	IDHmut-R3	Mutant	100.0	Methylated	12	DIFG	IDHmut-non-codel	69.0	0:LIVING	LGm2	LGr3	0.00773354	0.71	IDH	Yes	No	NA	1	Male	Yes	Matched	Brain Lower Grade Glioma	G-CIMP-high	NA	NA	NA
lgggbm_tcga_pub	TCGA-S9-A6TV	TCGA-S9-A6TV-01	1.85	50.0	Mutant	NCH	WT	WT	Glioma	Diffuse Glioma	No chr 19/20 gain	No combined CNA	WT	4033.237	2537.252	1495.985	G3	oligoastrocytoma	No	Yes	Non-codel	IDHmut-non-codel	IDHmut-K1	IDHmut-R3	Mutant	90.0	Methylated	29	DIFG	IDHmut-non-codel	18.8	0:LIVING	LGm1	LGr3	0.127291493	0.86	IDH	Yes	No	NA	1	Male	Yes	Matched	Brain Lower Grade Glioma	G-CIMP-high	NA	NA	NA
lgggbm_tcga_pub	TCGA-S9-A6TW	TCGA-S9-A6TW-01	5.65	40.0	WT	NCH	WT	WT	Glioma	Diffuse Glioma	No chr 19/20 gain	No combined CNA	WT	1468.4913	624.1473	844.344	G3	oligodendroglioma	No	Yes	Codel	IDHmut-codel	IDHmut-K3	IDHmut-R1	Mutant	90.0	Methylated	23	DIFG	IDHmut-codel	28.3	0:LIVING	LGm3	LGr1	0.228156338	0.86	IDH	Yes	No	NA	1	Male	Yes	Matched	Brain Lower Grade Glioma	Codel	NA	NA	NA
lgggbm_tcga_pub	TCGA-S9-A6TX	TCGA-S9-A6TX-01	1.87	46.0	WT	NCH	WT	WT	Glioma	Diffuse Glioma	No chr 19/20 gain	No combined CNA	WT	731.963	263.6467	468.3163	G3	oligodendroglioma	No	Yes	Codel	IDHmut-codel	IDHmut-K3	IDHmut-R1	Mutant	100.0	Methylated	23	DIFG	IDHmut-codel	28.1	0:LIVING	LGm3	LGr1	0.087623643	0.82	IDH	Yes	No	NA	1	Male	Yes	Matched	Brain Lower Grade Glioma	Codel	NA	NA	NA
lgggbm_tcga_pub	TCGA-S9-A6TY	TCGA-S9-A6TY-01	2.06	50.0	WT	NCH	WT	WT	Glioma	Diffuse Glioma	No chr 19/20 gain	No combined CNA	WT	-1409.77	-819.7747	-589.9953	G2	oligodendroglioma	No	Yes	Codel	IDHmut-codel	IDHmut-K3	IDHmut-R2	Mutant	100.0	Methylated	13	DIFG	IDHmut-codel	22.5	0:LIVING	LGm3	LGr2	0.201484614	0.85	IDH	Yes	No	NA	1	Male	Yes	Matched	Brain Lower Grade Glioma	Codel	NA	NA	NA
lgggbm_tcga_pub	TCGA-S9-A6TZ	TCGA-S9-A6TZ-01	3.91	39.0	WT	NCH	WT	WT	Glioma	Diffuse Glioma	No chr 19/20 gain	No combined CNA	WT	1542.0505	1008.5871	533.4634	G2	astrocytoma	No	Yes	Non-codel	IDHmut-non-codel	IDHmut-K2	IDHmut-R3	Mutant	100.0	Methylated	14	DIFG	IDHmut-non-codel	21.6	0:LIVING	LGm2	LGr3	0.064665464	0.72	IDH	Yes	No	NA	1	Female	Yes	Matched	Brain Lower Grade Glioma	G-CIMP-high	NA	NA	NA
lgggbm_tcga_pub	TCGA-S9-A6U0	TCGA-S9-A6U0-01	3.9	46.0	WT	NCH	WT	WT	Glioma	Diffuse Glioma	No chr 19/20 gain	Gain chr 7 & loss chr 10	WT	4737.798	2694.913	2042.886	G3	astrocytoma	No	Yes	Non-codel	IDHwt	IDHwt-K2	IDHwt-R3	WT	100.0	Methylated	31	DIFG	IDHwt	16.4	0:LIVING	LGm5	LGr4	0.112146975	0.9	Mesenchymal	Yes	No	NA	1	Male	Yes	Matched	Brain Lower Grade Glioma	Mesenchymal-like	NA	NA	NA
lgggbm_tcga_pub	TCGA-S9-A6U1	TCGA-S9-A6U1-01	3.98	22.0	Mutant	NCH	WT	WT	Glioma	Diffuse Glioma	No chr 19/20 gain	No combined CNA	WT	1102.1535	650.7018	451.4516	G3	astrocytoma	No	Yes	Non-codel	IDHmut-non-codel	IDHmut-K2	IDHmut-R3	Mutant	100.0	Methylated	6	DIFG	IDHmut-non-codel	11.3	0:LIVING	LGm2	LGr3	0.027562355	0.26	IDH	Yes	No	NA	1	Female	Yes	Matched	Brain Lower Grade Glioma	G-CIMP-high	NA	NA	NA
lgggbm_tcga_pub	TCGA-S9-A6U2	TCGA-S9-A6U2-01	1.92	48.0	WT	NCH	WT	WT	Glioma	Diffuse Glioma	No chr 19/20 gain	No combined CNA	WT	1024.6929	618.9715	405.7214	G2	oligodendroglioma	No	Yes	Codel	IDHmut-codel	IDHmut-K3	IDHmut-R1	Mutant	100.0	Methylated	20	DIFG	IDHmut-codel	15.6	0:LIVING	LGm3	LGr1	0.078020866	0.77	IDH	Yes	No	NA	1	Female	Yes	Matched	Brain Lower Grade Glioma	Codel	NA	NA	NA
lgggbm_tcga_pub	TCGA-S9-A6U5	TCGA-S9-A6U5-01	NA	33.0	WT	NCH	WT	WT	Glioma	Diffuse Glioma	No chr 19/20 gain	No combined CNA	WT	1717.893	1410.3245	307.5684	G2	astrocytoma	No	Yes	Codel	IDHmut-codel	IDHmut-K3	IDHmut-R1	Mutant	100.0	Methylated	13	DIFG	IDHmut-codel	20.0	0:LIVING	LGm2	LGr1	0.051559708	NA	IDH	Yes	No	NA	1	Male	Yes	Matched	Brain Lower Grade Glioma	Codel	NA	NA	NA
lgggbm_tcga_pub	TCGA-S9-A6U6	TCGA-S9-A6U6-01	3.94	28.0	Mutant	NCH	WT	WT	Glioma	Diffuse Glioma	No chr 19/20 gain	No combined CNA	WT	410.442	306.9937	103.4483	G3	astrocytoma	No	Yes	Non-codel	IDHmut-non-codel	IDHmut-K2	IDHmut-R2	Mutant	100.0	Methylated	25	DIFG	IDHmut-non-codel	9.9	0:LIVING	LGm2	LGr3	0.037587786	0.44	IDH	Yes	No	NA	1	Male	Yes	Matched	Brain Lower Grade Glioma	G-CIMP-high	NA	NA	NA
lgggbm_tcga_pub	TCGA-S9-A6U8	TCGA-S9-A6U8-01	3.85	24.0	Mutant	NCH	WT	WT	Glioma	Diffuse Glioma	No chr 19/20 gain	No combined CNA	WT	1756.361	1106.1417	650.2193	G2	astrocytoma	No	Yes	Non-codel	IDHmut-non-codel	IDHmut-K2	IDHmut-R3	Mutant	100.0	Methylated	14	DIFG	IDHmut-non-codel	94.6	0:LIVING	LGm2	LGr3	2.44E-05	0.58	IDH	Yes	No	NA	1	Male	Yes	Matched	Brain Lower Grade Glioma	G-CIMP-high	NA	NA	NA
lgggbm_tcga_pub	TCGA-S9-A6U9	TCGA-S9-A6U9-01	NA	36.0	Mutant	NCH	WT	WT	Glioma	Diffuse Glioma	No chr 19/20 gain	No combined CNA	WT	3405.677	1883.875	1521.802	G3	astrocytoma	No	Yes	Non-codel	IDHmut-non-codel	IDHmut-K2	IDHmut-R3	Mutant	NA	Methylated	13	DIFG	IDHmut-non-codel	83.6	0:LIVING	LGm2	LGr3	0.052151901	NA	IDH	Yes	No	NA	1	Male	Yes	Matched	Brain Lower Grade Glioma	G-CIMP-high	NA	NA	NA
lgggbm_tcga_pub	TCGA-S9-A6UA	TCGA-S9-A6UA-01	3.95	66.0	Mutant	NCH	WT	WT	Glioma	Diffuse Glioma	No chr 19/20 gain	No combined CNA	WT	5130.565	3003.235	2127.33	G3	astrocytoma	No	Yes	Non-codel	IDHwt	IDHwt-K3	IDHwt-R2	WT	60.0	Methylated	30	DIFG	IDHwt	5.8	1:DECEASED	LGm6	LGr4	0.092071643	1	Mesenchymal	Yes	No	NA	1	Male	Yes	Matched	Brain Lower Grade Glioma	PA-like	NA	NA	NA
lgggbm_tcga_pub	TCGA-S9-A6UB	TCGA-S9-A6UB-01	1.87	52.0	WT	NCH	WT	WT	Glioma	Diffuse Glioma	No chr 19/20 gain	No combined CNA	WT	-902.3931	-546.656	-355.7371	G2	oligodendroglioma	No	Yes	Codel	IDHmut-codel	IDHmut-K3	IDHmut-R1	Mutant	100.0	Methylated	20	DIFG	IDHmut-codel	103.7	0:LIVING	LGm3	LGr1	0.07885906	0.89	IDH	Yes	No	NA	1	Male	Yes	Matched	Brain Lower Grade Glioma	Codel	NA	NA	NA
lgggbm_tcga_pub	TCGA-S9-A6WD	TCGA-S9-A6WD-01	4.73	58.0	WT	NCH	WT	WT	Glioma	Diffuse Glioma	No chr 19/20 gain	No combined CNA	WT	-588.8206	-322.4232	-266.3974	G3	oligodendroglioma	No	Yes	Codel	IDHmut-codel	IDHmut-K3	IDHmut-R1	Mutant	100.0	Methylated	20	DIFG	IDHmut-codel	62.3	0:LIVING	LGm3	LGr1	0.151559989	1	IDH	Yes	No	NA	1	Male	Yes	Matched	Brain Lower Grade Glioma	Codel	NA	NA	NA
lgggbm_tcga_pub	TCGA-S9-A6WE	TCGA-S9-A6WE-01	1.9	34.0	WT	NCH	WT	WT	Glioma	Diffuse Glioma	No chr 19/20 gain	No combined CNA	WT	331.2419	104.7483	226.4936	G2	oligodendroglioma	No	Yes	Codel	IDHmut-codel	IDHmut-K3	IDHmut-R1	Mutant	100.0	Methylated	9	DIFG	IDHmut-codel	72.5	0:LIVING	LGm2	LGr1	0.05177428	0.88	IDH	Yes	No	NA	1	Male	Yes	Matched	Brain Lower Grade Glioma	Codel	NA	NA	NA
lgggbm_tcga_pub	TCGA-S9-A6WG	TCGA-S9-A6WG-01	3.93	31.0	Mutant	NCH	WT	WT	Glioma	Diffuse Glioma	No chr 19/20 gain	No combined CNA	WT	4358.183	2016.115	2342.068	G3	astrocytoma	No	Yes	Non-codel	IDHmut-non-codel	IDHmut-K2	IDHmut-R3	Mutant	100.0	Methylated	15	DIFG	IDHmut-non-codel	70.5	0:LIVING	LGm2	LGr3	0.03095134	0.75	IDH	Yes	No	NA	1	Male	Yes	Matched	Brain Lower Grade Glioma	G-CIMP-high	NA	NA	NA
lgggbm_tcga_pub	TCGA-S9-A6WH	TCGA-S9-A6WH-01	3.92	73.0	WT	NCH	WT	WT	Glioma	Diffuse Glioma	No chr 19/20 gain	No combined CNA	WT	-410.8304	-164.5912	-246.2392	G2	oligoastrocytoma	No	Yes	Codel	IDHmut-codel	IDHmut-K3	IDHmut-R1	Mutant	80.0	Methylated	32	DIFG	IDHmut-codel	22.9	0:LIVING	LGm3	LGr1	0.200727387	0.86	IDH	Yes	No	NA	1	Female	Yes	Matched	Brain Lower Grade Glioma	Codel	NA	NA	NA
lgggbm_tcga_pub	TCGA-S9-A6WI	TCGA-S9-A6WI-01	NA	56.0	WT	NCH	WT	WT	Glioma	Diffuse Glioma	No chr 19/20 gain	No combined CNA	WT	-116.5545	-411.2752	294.7206	G2	oligoastrocytoma	No	Yes	Non-codel	IDHmut-non-codel	IDHmut-K1	IDHmut-R2	Mutant	100.0	Methylated	9	DIFG	IDHmut-non-codel	70.6	0:LIVING	LGm1	LGr2	6.44E-06	NA	Mesenchymal	Yes	No	NA	1	Female	Yes	Matched	Brain Lower Grade Glioma	G-CIMP-high	NA	NA	NA
lgggbm_tcga_pub	TCGA-S9-A6WL	TCGA-S9-A6WL-01	NA	52.0	WT	NCH	WT	WT	Glioma	Diffuse Glioma	No chr 19/20 gain	No combined CNA	WT	930.55049	32.47993	898.07057	G3	astrocytoma	No	Yes	Codel	IDHmut-codel	IDHmut-K3	IDHmut-R2	Mutant	100.0	Methylated	31	DIFG	IDHmut-codel	10.9	0:LIVING	LGm3	LGr2	0.181996179	NA	IDH	Yes	No	NA	1	Male	Yes	Matched	Brain Lower Grade Glioma	Codel	NA	NA	NA
lgggbm_tcga_pub	TCGA-S9-A6WM	TCGA-S9-A6WM-01	1.93	59.0	WT	NCH	WT	WT	Glioma	Diffuse Glioma	No chr 19/20 gain	Gain chr 7 & loss chr 10	WT	1867.2739	1203.3324	663.9415	G3	astrocytoma	No	Yes	Non-codel	IDHwt	IDHwt-K2	IDHwt-R1	WT	90.0	Unmethylated	45	DIFG	IDHwt	9.3	0:LIVING	LGm5	LGr4	0.546311489	0.89	Mesenchymal	Yes	No	NA	1	Female	Yes	Matched	Brain Lower Grade Glioma	Mesenchymal-like	NA	NA	NA
lgggbm_tcga_pub	TCGA-S9-A6WN	TCGA-S9-A6WN-01	1.92	38.0	WT	NCH	WT	WT	Glioma	Diffuse Glioma	No chr 19/20 gain	No combined CNA	WT	3775.309	2291.52	1483.789	G3	astrocytoma	No	Yes	Codel	IDHmut-codel	IDHmut-K3	IDHmut-R3	Mutant	90.0	Methylated	23	DIFG	IDHmut-codel	9.0	0:LIVING	LGm3	LGr4	0.084396756	0.47	Mesenchymal	Yes	No	NA	1	Female	Yes	Matched	Brain Lower Grade Glioma	Codel	NA	NA	NA
lgggbm_tcga_pub	TCGA-S9-A6WO	TCGA-S9-A6WO-01	4.12	29.0	Mutant	NCH	WT	WT	Glioma	Diffuse Glioma	No chr 19/20 gain	No combined CNA	WT	1383.2752	1209.212	174.0632	G2	astrocytoma	No	Yes	Non-codel	IDHmut-non-codel	IDHmut-K2	IDHmut-R3	Mutant	100.0	Methylated	20	DIFG	IDHmut-non-codel	7.6	0:LIVING	LGm2	LGr3	0.081271179	0.4	IDH	Yes	No	NA	1	Male	Yes	Matched	Brain Lower Grade Glioma	G-CIMP-high	NA	NA	NA
lgggbm_tcga_pub	TCGA-S9-A6WP	TCGA-S9-A6WP-01	3.74	42.0	WT	NCH	WT	WT	Glioma	Diffuse Glioma	No chr 19/20 gain	No combined CNA	WT	1549.9793	1131.5689	418.4105	G3	oligoastrocytoma	No	Yes	Codel	IDHmut-codel	IDHmut-K3	IDHmut-R1	Mutant	100.0	Methylated	20	DIFG	IDHmut-codel	6.1	0:LIVING	LGm3	LGr1	0.117547722	0.69	IDH	Yes	No	NA	1	Male	Yes	Matched	Brain Lower Grade Glioma	Codel	NA	NA	NA
lgggbm_tcga_pub	TCGA-S9-A6WQ	TCGA-S9-A6WQ-01	3.95	57.0	Mutant	NCH	WT	WT	Glioma	Diffuse Glioma	No chr 19/20 gain	No combined CNA	WT	2170.8657	1510.209	660.6568	G2	oligoastrocytoma	No	Yes	Non-codel	IDHmut-non-codel	IDHmut-K2	IDHmut-R3	Mutant	100.0	Methylated	26	DIFG	IDHmut-non-codel	3.4	0:LIVING	LGm2	LGr3	0.053627981	0.48	IDH	Yes	No	NA	1	Female	Yes	Matched	Brain Lower Grade Glioma	G-CIMP-high	NA	NA	NA
lgggbm_tcga_pub	TCGA-S9-A7IQ	TCGA-S9-A7IQ-01	2.05	45.0	WT	NCH	WT	WT	Glioma	Diffuse Glioma	No chr 19/20 gain	No combined CNA	WT	-919.6504	-815.7529	-103.8975	G2	oligoastrocytoma	No	Yes	Codel	IDHmut-codel	IDHmut-K3	IDHmut-R2	Mutant	100.0	Methylated	10	DIFG	IDHmut-codel	14.3	0:LIVING	LGm2	LGr2	0.115555544	0.5	IDH	Yes	No	NA	1	Female	Yes	Matched	Brain Lower Grade Glioma	Codel	NA	NA	NA
lgggbm_tcga_pub	TCGA-S9-A7IS	TCGA-S9-A7IS-01	NA	33.0	Mutant	NCH	WT	WT	Glioma	Diffuse Glioma	No chr 19/20 gain	No combined CNA	WT	1042.0082	629.7599	412.2483	G3	astrocytoma	No	Yes	Non-codel	IDHmut-non-codel	IDHmut-K1	IDHmut-R3	Mutant	60.0	Methylated	38	DIFG	IDHmut-non-codel	7.9	1:DECEASED	LGm1	LGr1	0.15322937	NA	IDH	Yes	No	NA	1	Female	Yes	Matched	Brain Lower Grade Glioma	G-CIMP-low	NA	NA	NA
lgggbm_tcga_pub	TCGA-S9-A7IX	TCGA-S9-A7IX-01	1.81	57.0	WT	NCH	WT	WT	Glioma	Diffuse Glioma	No chr 19/20 gain	Gain chr 7 & loss chr 10	WT	2908.474	1760.173	1148.301	G3	astrocytoma	No	Yes	Non-codel	IDHwt	IDHwt-K2	IDHwt-R4	WT	100.0	Unmethylated	25	DIFG	IDHwt	19.6	0:LIVING	LGm5	LGr4	0.250674789	0.62	Mesenchymal	Yes	No	NA	1	Male	Yes	Matched	Brain Lower Grade Glioma	Mesenchymal-like	NA	NA	NA
lgggbm_tcga_pub	TCGA-S9-A7IY	TCGA-S9-A7IY-01	3.84	39.0	WT	NCH	WT	WT	Glioma	Diffuse Glioma	No chr 19/20 gain	No combined CNA	WT	1786.0181	1380.1902	405.8279	G3	oligoastrocytoma	No	Yes	Codel	IDHmut-codel	IDHmut-K3	IDHmut-R1	Mutant	80.0	Methylated	20	DIFG	IDHmut-codel	12.6	0:LIVING	LGm2	LGr3	0.051094188	0.63	IDH	Yes	No	NA	1	Male	Yes	Matched	Brain Lower Grade Glioma	Codel	NA	NA	NA
lgggbm_tcga_pub	TCGA-S9-A7IZ	TCGA-S9-A7IZ-01	4.1	48.0	Mutant	NCH	WT	WT	Glioma	Diffuse Glioma	No chr 19/20 gain	No combined CNA	WT	1451.6783	1045.4782	406.2001	G3	astrocytoma	No	Yes	Non-codel	IDHmut-non-codel	IDHmut-K2	IDHmut-R3	Mutant	90.0	Methylated	17	DIFG	IDHmut-non-codel	4.2	0:LIVING	LGm2	LGr3	0.182389044	0.59	IDH	Yes	No	NA	1	Female	Yes	Matched	Brain Lower Grade Glioma	G-CIMP-high	NA	NA	NA
lgggbm_tcga_pub	TCGA-S9-A7J0	TCGA-S9-A7J0-01	3.89	30.0	WT	NCH	WT	WT	Glioma	Diffuse Glioma	No chr 19/20 gain	No combined CNA	WT	-9.018713	237.415515	-246.434229	G3	oligodendroglioma	No	Yes	Non-codel	IDHmut-non-codel	IDHmut-K2	IDHmut-R3	Mutant	100.0	Methylated	35	DIFG	IDHmut-non-codel	9.4	0:LIVING	LGm2	LGr1	0.287108414	0.85	IDH	Yes	No	NA	1	Female	Yes	Matched	Brain Lower Grade Glioma	G-CIMP-high	NA	NA	NA
lgggbm_tcga_pub	TCGA-S9-A7J1	TCGA-S9-A7J1-01	1.89	43.0	WT	NCH	WT	WT	Glioma	Diffuse Glioma	No chr 19/20 gain	No combined CNA	WT	748.1585	383.8319	364.3265	G2	oligodendroglioma	No	Yes	Codel	IDHmut-codel	IDHmut-K3	IDHmut-R1	Mutant	60.0	Methylated	15	DIFG	IDHmut-codel	8.2	0:LIVING	LGm3	LGr1	0.059811569	0.76	IDH	Yes	No	NA	1	Male	Yes	Matched	Brain Lower Grade Glioma	Codel	NA	NA	NA
lgggbm_tcga_pub	TCGA-S9-A7J2	TCGA-S9-A7J2-01	3.84	25.0	WT	NCH	WT	WT	Glioma	Diffuse Glioma	No chr 19/20 gain	No combined CNA	WT	-262.55633	-280.38214	17.82582	G3	oligodendroglioma	No	Yes	Codel	IDHmut-codel	IDHmut-K3	IDHmut-R1	Mutant	80.0	Methylated	7	DIFG	IDHmut-codel	2.0	0:LIVING	LGm2	LGr1	0.051077223	0.9	IDH	Yes	No	NA	1	Male	Yes	Matched	Brain Lower Grade Glioma	Codel	NA	NA	NA
lgggbm_tcga_pub	TCGA-S9-A7J3	TCGA-S9-A7J3-01	2	52.0	WT	NCH	WT	WT	Glioma	Diffuse Glioma	No chr 19/20 gain	No combined CNA	WT	658.0873	517.3663	140.721	G3	oligodendroglioma	No	Yes	Codel	IDHmut-codel	IDHmut-K3	IDHmut-R1	Mutant	100.0	Methylated	11	DIFG	IDHmut-codel	8.1	0:LIVING	LGm3	LGr1	0.084893707	0.78	IDH	Yes	No	NA	1	Female	Yes	Matched	Brain Lower Grade Glioma	Codel	NA	NA	NA
lgggbm_tcga_pub	TCGA-S9-A7QW	TCGA-S9-A7QW-01	2.12	54.0	Mutant	NCH	WT	WT	Glioma	Diffuse Glioma	No chr 19/20 gain	No combined CNA	WT	-778.5948	-303.7309	-474.864	G3	astrocytoma	No	Yes	Non-codel	IDHmut-non-codel	IDHmut-K2	IDHmut-R3	Mutant	100.0	Methylated	22	DIFG	IDHmut-non-codel	3.6	0:LIVING	LGm2	LGr3	0.168088017	1	IDH	Yes	No	NA	1	Female	Yes	Matched	Brain Lower Grade Glioma	G-CIMP-high	NA	NA	NA
lgggbm_tcga_pub	TCGA-S9-A7QX	TCGA-S9-A7QX-01	4	36.0	Mutant	NCH	WT	WT	Glioma	Diffuse Glioma	No chr 19/20 gain	No combined CNA	WT	1353.8486	1054.2315	299.6171	G3	astrocytoma	No	Yes	Non-codel	IDHmut-non-codel	IDHmut-K2	IDHmut-R3	Mutant	100.0	Methylated	21	DIFG	IDHmut-non-codel	4.0	0:LIVING	LGm2	LGr3	0.113471879	0.72	IDH	Yes	No	NA	1	Female	Yes	Matched	Brain Lower Grade Glioma	G-CIMP-high	NA	NA	NA
lgggbm_tcga_pub	TCGA-S9-A7QY	TCGA-S9-A7QY-01	1.96	35.0	WT	NCH	WT	WT	Glioma	Diffuse Glioma	No chr 19/20 gain	No combined CNA	WT	-171.2771	-119.42679	-51.85031	G2	oligoastrocytoma	No	Yes	Codel	IDHmut-codel	IDHmut-K3	IDHmut-R1	Mutant	100.0	Methylated	19	DIFG	IDHmut-codel	18.2	0:LIVING	LGm3	LGr1	0.191986992	0.69	IDH	Yes	No	NA	1	Female	Yes	Matched	Brain Lower Grade Glioma	Codel	NA	NA	NA
lgggbm_tcga_pub	TCGA-S9-A7QZ	TCGA-S9-A7QZ-01	NA	41.0	WT	NCH	WT	WT	Glioma	Diffuse Glioma	No chr 19/20 gain	No combined CNA	WT	-786.9655	-656.4043	-130.5611	G2	oligodendroglioma	No	Yes	Codel	IDHmut-codel	IDHmut-K3	IDHmut-R2	Mutant	100.0	Methylated	28	DIFG	IDHmut-codel	13.0	0:LIVING	LGm3	LGr2	0.078014839	NA	IDH	Yes	No	NA	1	Male	Yes	Matched	Brain Lower Grade Glioma	Codel	NA	NA	NA
lgggbm_tcga_pub	TCGA-S9-A7R1	TCGA-S9-A7R1-01	3.92	35.0	WT	NCH	WT	WT	Glioma	Diffuse Glioma	No chr 19/20 gain	No combined CNA	WT	-510.0003	-381.9901	-128.0103	G2	oligodendroglioma	No	Yes	Codel	IDHmut-codel	IDHmut-K3	IDHmut-R2	Mutant	90.0	Methylated	11	DIFG	IDHmut-codel	164.3	0:LIVING	LGm3	LGr2	0.161525604	0.74	IDH	Yes	No	NA	1	Male	Yes	Matched	Brain Lower Grade Glioma	Codel	NA	NA	NA
lgggbm_tcga_pub	TCGA-S9-A7R2	TCGA-S9-A7R2-01	3.91	69.0	WT	NCH	WT	WT	Glioma	Diffuse Glioma	No chr 19/20 gain	Gain chr 7 & loss chr 10	WT	3111.6446	2240.3159	871.3287	G3	astrocytoma	No	Yes	Non-codel	IDHwt	IDHwt-K2	IDHwt-R4	WT	90.0	Unmethylated	26	DIFG	IDHwt	10.4	1:DECEASED	LGm5	LGr4	0.146151008	1	Mesenchymal	Yes	No	NA	1	Male	Yes	Matched	Brain Lower Grade Glioma	Mesenchymal-like	NA	NA	NA
lgggbm_tcga_pub	TCGA-S9-A7R3	TCGA-S9-A7R3-01	3.96	28.0	WT	NCH	WT	WT	Glioma	Diffuse Glioma	No chr 19/20 gain	No combined CNA	WT	1739.1837	1164.6328	574.5509	G2	astrocytoma	No	Yes	Non-codel	IDHmut-non-codel	IDHmut-K2	IDHmut-R3	Mutant	100.0	Methylated	23	DIFG	IDHmut-non-codel	87.0	0:LIVING	LGm2	LGr3	0.062372911	0.74	IDH	Yes	No	NA	1	Female	Yes	Matched	Brain Lower Grade Glioma	G-CIMP-high	NA	NA	NA
lgggbm_tcga_pub	TCGA-S9-A7R4	TCGA-S9-A7R4-01	3.94	46.0	WT	NCH	WT	WT	Glioma	Diffuse Glioma	No chr 19/20 gain	No combined CNA	WT	2880.519	1324.712	1555.807	G3	astrocytoma	No	Yes	Non-codel	IDHmut-non-codel	IDHmut-K2	IDHmut-R3	Mutant	90.0	Methylated	19	DIFG	IDHmut-non-codel	17.4	0:LIVING	LGm2	LGr3	0.002433157	0.74	IDH	Yes	No	NA	1	Male	Yes	Matched	Brain Lower Grade Glioma	G-CIMP-high	NA	NA	NA
lgggbm_tcga_pub	TCGA-S9-A7R7	TCGA-S9-A7R7-01	3.72	27.0	Mutant	NCH	WT	WT	Glioma	Diffuse Glioma	No chr 19/20 gain	No combined CNA	WT	4088.395	2382.597	1705.799	G2	astrocytoma	No	Yes	Non-codel	IDHmut-non-codel	IDHmut-K2	IDHmut-R3	Mutant	80.0	Methylated	20	DIFG	IDHmut-non-codel	83.7	0:LIVING	LGm1	LGr3	0.091200692	0.45	IDH	Yes	No	NA	1	Male	Yes	Matched	Brain Lower Grade Glioma	G-CIMP-high	NA	NA	NA
lgggbm_tcga_pub	TCGA-S9-A7R8	TCGA-S9-A7R8-01	2.02	44.0	Mutant	NCH	WT	WT	Glioma	Diffuse Glioma	No chr 19/20 gain	No combined CNA	WT	1739.0094	1179.6675	559.3419	G3	astrocytoma	No	Yes	Non-codel	IDHmut-non-codel	IDHmut-K2	IDHmut-R3	Mutant	90.0	Methylated	26	DIFG	IDHmut-non-codel	31.6	1:DECEASED	LGm2	LGr3	0.096570425	0.88	IDH	Yes	No	NA	1	Female	Yes	Matched	Brain Lower Grade Glioma	G-CIMP-high	NA	NA	NA
lgggbm_tcga_pub	TCGA-S9-A89V	TCGA-S9-A89V-01	NA	70.0	Mutant	NCH	WT	WT	Glioma	Diffuse Glioma	No chr 19/20 gain	No combined CNA	WT	1391.0886	900.9415	490.1471	G3	astrocytoma	No	Yes	Non-codel	IDHwt	IDHwt-K3	IDHwt-R3	WT	80.0	Methylated	26	DIFG	IDHwt	18.7	0:LIVING	LGm6	LGr4	0.084641472	NA	Mesenchymal	Yes	No	NA	1	Male	Yes	Matched	Brain Lower Grade Glioma	PA-like	NA	NA	NA
lgggbm_tcga_pub	TCGA-S9-A89Z	TCGA-S9-A89Z-01	NA	40.0	WT	NCH	WT	WT	Glioma	Diffuse Glioma	No chr 19/20 gain	No combined CNA	WT	3408.063	2169.255	1238.807	G3	astrocytoma	No	Yes	Non-codel	IDHmut-non-codel	IDHmut-K2	IDHmut-R3	Mutant	70.0	Methylated	48	DIFG	IDHmut-non-codel	5.0	0:LIVING	LGm2	LGr3	0.216153571	NA	IDH	Yes	No	NA	1	Male	Yes	Matched	Brain Lower Grade Glioma	G-CIMP-high	NA	NA	NA
lgggbm_tcga_pub	TCGA-TM-A7C3	TCGA-TM-A7C3-01	2.08	43.0	WT	NCH	WT	WT	Glioma	Diffuse Glioma	Gain chr 19/20	Gain chr 7 & loss chr 10	WT	1120.5515	638.1994	482.3522	G3	astrocytoma	No	Yes	Non-codel	IDHwt	IDHwt-K1	IDHwt-R1	WT	90.0	Methylated	47	DIFG	IDHwt	49.4	0:LIVING	LGm4	LGr4	0.257747962	0.89	RTK II 'Classic'	Yes	No	NA	1	Female	Yes	Matched	Brain Lower Grade Glioma	Classic-like	NA	NA	NA
lgggbm_tcga_pub	TCGA-TM-A7C4	TCGA-TM-A7C4-01	1.98	39.0	Mutant	NCH	WT	WT	Glioma	Diffuse Glioma	No chr 19/20 gain	No combined CNA	WT	-411.2922	-205.9932	-205.299	G2	astrocytoma	No	Yes	Non-codel	IDHmut-non-codel	IDHmut-K2	IDHmut-R2	Mutant	90.0	Methylated	30	DIFG	IDHmut-non-codel	35.9	0:LIVING	LGm2	LGr2	0.092555588	0.68	IDH	Yes	No	NA	1	Female	Yes	Matched	Brain Lower Grade Glioma	G-CIMP-high	NA	NA	NA
lgggbm_tcga_pub	TCGA-TM-A7C5	TCGA-TM-A7C5-01	1.8	30.0	WT	NCH	WT	WT	Glioma	Diffuse Glioma	No chr 19/20 gain	No combined CNA	WT	-52.73952	-58.647443	5.907922	G2	oligoastrocytoma	No	Yes	Codel	IDHmut-codel	IDHmut-K3	IDHmut-R2	Mutant	100.0	Methylated	18	DIFG	IDHmut-codel	25.3	0:LIVING	LGm3	LGr1	0.14286196	0.88	IDH	Yes	No	NA	1	Male	Yes	Matched	Brain Lower Grade Glioma	Codel	NA	NA	NA
lgggbm_tcga_pub	TCGA-TM-A7CA	TCGA-TM-A7CA-01	1.94	44.0	Mutant	NCH	WT	WT	Glioma	Diffuse Glioma	No chr 19/20 gain	No combined CNA	WT	-113.78019	27.55052	-141.33071	G2	astrocytoma	No	Yes	Non-codel	IDHmut-non-codel	IDHmut-K2	IDHmut-R3	Mutant	100.0	Methylated	19	DIFG	IDHmut-non-codel	22.6	0:LIVING	LGm2	LGr3	0.0570482	0.67	IDH	Yes	No	NA	1	Male	Yes	Matched	Brain Lower Grade Glioma	G-CIMP-high	NA	NA	NA
lgggbm_tcga_pub	TCGA-TM-A7CF	TCGA-TM-A7CF-01	3.96	41.0	WT	NCH	WT	WT	Glioma	Diffuse Glioma	No chr 19/20 gain	No combined CNA	WT	-524.4064	-217.3752	-307.0312	G2	astrocytoma	No	Yes	Non-codel	IDHmut-non-codel	IDHmut-K2	IDHmut-R2	Mutant	100.0	Methylated	21	DIFG	IDHmut-non-codel	48.4	0:LIVING	LGm2	LGr2	0.106384249	0.62	IDH	Yes	No	NA	1	Female	Yes	Matched	Brain Lower Grade Glioma	G-CIMP-high	5.152	8.0973	-/-
lgggbm_tcga_pub	TCGA-TM-A84B	TCGA-TM-A84B-01	NA	40.0	WT	NCH	WT	WT	Glioma	Diffuse Glioma	No chr 19/20 gain	Gain chr 7 & loss chr 10	WT	549.0549	236.193	312.8619	G3	astrocytoma	No	Yes	Non-codel	IDHwt	IDHwt-K2	IDHwt-R3	WT	90.0	Unmethylated	26	DIFG	IDHwt	12.0	0:LIVING	LGm5	LGr4	0.204121994	NA	RTK II 'Classic'	Yes	No	NA	1	Male	Yes	Matched	Brain Lower Grade Glioma	Mesenchymal-like	NA	NA	NA
lgggbm_tcga_pub	TCGA-TM-A84C	TCGA-TM-A84C-01	NA	32.0	WT	NCH	WT	WT	Glioma	Diffuse Glioma	No chr 19/20 gain	No combined CNA	WT	2557.409	1712.4812	844.9278	G2	astrocytoma	No	Yes	Non-codel	IDHwt	IDHwt-K3	IDHwt-R2	WT	80.0	Unmethylated	15	DIFG	IDHwt	15.1	0:LIVING	LGm6	LGr4	7.96E-06	NA	K27	Yes	No	NA	1	Male	Yes	Matched	Brain Lower Grade Glioma	PA-like	NA	NA	NA
lgggbm_tcga_pub	TCGA-TM-A84F	TCGA-TM-A84F-01	NA	48.0	WT	NCH	WT	WT	Glioma	Diffuse Glioma	No chr 19/20 gain	No combined CNA	WT	3926.304	2758.197	1168.107	G3	astrocytoma	No	Yes	Non-codel	IDHmut-non-codel	IDHmut-K1	IDHmut-R3	Mutant	100.0	Methylated	13	DIFG	IDHmut-non-codel	50.7	0:LIVING	LGm1	LGr3	0.048662183	NA	IDH	Yes	No	NA	1	Male	Yes	Matched	Brain Lower Grade Glioma	G-CIMP-high	NA	NA	NA
lgggbm_tcga_pub	TCGA-TM-A84G	TCGA-TM-A84G-01	NA	54.0	WT	NCH	WT	WT	Glioma	Diffuse Glioma	No chr 19/20 gain	No combined CNA	WT	-856.2614	-565.9032	-290.3582	G3	oligodendroglioma	No	Yes	Codel	IDHmut-codel	IDHmut-K3	IDHmut-R1	Mutant	100.0	Methylated	29	DIFG	IDHmut-codel	34.3	0:LIVING	LGm3	LGr1	0.099367487	NA	IDH	Yes	No	NA	1	Female	Yes	Matched	Brain Lower Grade Glioma	Codel	NA	NA	NA
lgggbm_tcga_pub	TCGA-TM-A84H	TCGA-TM-A84H-01	NA	44.0	Mutant	NCH	WT	WT	Glioma	Diffuse Glioma	No chr 19/20 gain	No combined CNA	WT	-94.83099	130.97935	-225.81034	G3	oligoastrocytoma	No	Yes	Non-codel	IDHmut-non-codel	IDHmut-K2	IDHmut-R3	Mutant	90.0	Methylated	35	DIFG	IDHmut-non-codel	24.2	0:LIVING	LGm2	LGr3	0.209591127	NA	IDH	Yes	No	NA	1	Female	Yes	Matched	Brain Lower Grade Glioma	G-CIMP-high	NA	NA	NA
lgggbm_tcga_pub	TCGA-TM-A84I	TCGA-TM-A84I-01	NA	30.0	Mutant	NCH	WT	WT	Glioma	Diffuse Glioma	No chr 19/20 gain	No combined CNA	WT	559.5625	694.2116	-134.6491	G3	astrocytoma	No	Yes	Non-codel	IDHmut-non-codel	IDHmut-K1	IDHmut-R3	Mutant	90.0	Methylated	28	DIFG	IDHmut-non-codel	19.4	0:LIVING	LGm1	LGr3	0.345452859	NA	IDH	Yes	No	NA	1	Male	Yes	Matched	Brain Lower Grade Glioma	G-CIMP-low	NA	NA	NA
lgggbm_tcga_pub	TCGA-TM-A84J	TCGA-TM-A84J-01	NA	63.0	WT	NCH	WT	WT	Glioma	Diffuse Glioma	No chr 19/20 gain	No combined CNA	WT	421.5598	-159.4372	580.9971	G3	oligodendroglioma	No	Yes	Non-codel	IDHwt	IDHwt-K3	IDHwt-R3	WT	80.0	Unmethylated	29	DIFG	IDHwt	17.5	0:LIVING	LGm6	LGr1	0.153144192	NA	RTK I 'PDGFRA'	Yes	No	NA	1	Male	Yes	Matched	Brain Lower Grade Glioma	PA-like	NA	NA	NA
lgggbm_tcga_pub	TCGA-TM-A84L	TCGA-TM-A84L-01	NA	31.0	Mutant	NCH	WT	WT	Glioma	Diffuse Glioma	No chr 19/20 gain	No combined CNA	WT	2342.4184	1359.9998	982.4186	G2	oligoastrocytoma	No	Yes	Non-codel	IDHmut-non-codel	IDHmut-K2	IDHmut-R3	Mutant	90.0	Methylated	19	DIFG	IDHmut-non-codel	40.8	1:DECEASED	LGm2	LGr3	0.039653472	NA	IDH	Yes	No	NA	1	Male	Yes	Matched	Brain Lower Grade Glioma	G-CIMP-high	NA	NA	NA
lgggbm_tcga_pub	TCGA-TM-A84M	TCGA-TM-A84M-01	NA	40.0	WT	NCH	WT	WT	Glioma	Diffuse Glioma	No chr 19/20 gain	No combined CNA	WT	-839.3983	-592.3433	-247.0549	G3	oligodendroglioma	No	Yes	Codel	IDHmut-codel	IDHmut-K3	IDHmut-R1	Mutant	100.0	Methylated	18	DIFG	IDHmut-codel	16.5	0:LIVING	LGm3	LGr1	0.115725642	NA	IDH	Yes	No	NA	1	Male	Yes	Matched	Brain Lower Grade Glioma	Codel	NA	NA	NA
lgggbm_tcga_pub	TCGA-TM-A84O	TCGA-TM-A84O-01	NA	61.0	WT	NCH	WT	WT	Glioma	Diffuse Glioma	No chr 19/20 gain	No combined CNA	WT	1110.0286	702.0565	407.9721	G3	oligodendroglioma	No	Yes	Codel	IDHmut-codel	IDHmut-K3	IDHmut-R1	Mutant	90.0	Methylated	25	DIFG	IDHmut-codel	29.9	0:LIVING	LGm3	LGr1	0.051036109	NA	IDH	Yes	No	NA	1	Female	Yes	Matched	Brain Lower Grade Glioma	Codel	NA	NA	NA
lgggbm_tcga_pub	TCGA-TM-A84Q	TCGA-TM-A84Q-01	NA	31.0	Mutant	NCH	WT	WT	Glioma	Diffuse Glioma	No chr 19/20 gain	No combined CNA	WT	2214.0408	1558.3655	655.6754	G2	astrocytoma	No	Yes	Non-codel	IDHmut-non-codel	IDHmut-K2	IDHmut-R3	Mutant	80.0	Methylated	21	DIFG	IDHmut-non-codel	18.9	0:LIVING	LGm2	LGr3	0.16947204	NA	IDH	Yes	No	NA	1	Male	Yes	Matched	Brain Lower Grade Glioma	G-CIMP-high	NA	NA	NA
lgggbm_tcga_pub	TCGA-TM-A84R	TCGA-TM-A84R-01	NA	46.0	WT	NCH	WT	WT	Glioma	Diffuse Glioma	No chr 19/20 gain	No combined CNA	WT	-327.9827	-506.1324	178.1498	G2	oligodendroglioma	No	Yes	Codel	IDHmut-codel	IDHmut-K3	IDHmut-R2	Mutant	80.0	Methylated	2	DIFG	IDHmut-codel	9.4	0:LIVING	LGm2	LGr2	0.085319165	NA	Mesenchymal	Yes	No	NA	1	Male	Yes	Matched	Brain Lower Grade Glioma	Codel	NA	NA	NA
lgggbm_tcga_pub	TCGA-TM-A84S	TCGA-TM-A84S-01	NA	36.0	WT	NCH	WT	WT	Glioma	Diffuse Glioma	No chr 19/20 gain	No combined CNA	WT	841.04	636.6414	204.3986	G3	oligodendroglioma	No	Yes	Codel	IDHmut-codel	IDHmut-K3	IDHmut-R1	Mutant	80.0	Methylated	9	DIFG	IDHmut-codel	4.6	0:LIVING	LGm2	LGr1	0.083867719	NA	IDH	Yes	No	NA	1	Male	Yes	Matched	Brain Lower Grade Glioma	Codel	NA	NA	NA
[truncated: 39 more rows]
[truncated: 9 more columns]
