# Supplementary material for: Identification of Prognostic Values of Neutrophil Extracellular Traps‐Related Genes in Glioma Based on Bioinformatics
Source: Immun Inflamm Dis. 2026 Apr 6;14(4):e70422. doi: 10.1002/iid3.70422 (PMC13053668; doi:10.1002/iid3.70422)
Supplement: Supplementary file 9 — Supplementary Table 9. [file IID3-14-e70422-s027.txt]

Gene symbol	Entrez Gene	Ensembl	Description (coding protein)
SGK1	6446	ENSG00000118515	Serum/glucocorticoid regulated kinase 1
ACTB	60	ENSG00000075624	Actin beta
ACTG1	71	ENSG00000184009	Actin gamma 1
ACTN1	87	ENSG00000072110	Actinin alpha 1
ACTN4	81	ENSG00000130402	Actinin alpha 4
AKT1	207	ENSG00000142208	AKT serine/threonine kinase 1
AKT2	208	ENSG00000105221	AKT serine/threonine kinase 2
ARPIN	348110	ENSG00000242498	Actin related protein 2/3 complex inhibitor
ATG7	10533	ENSG00000197548	Autophagy related 7
AZU1	566	ENSG00000172232	Azurocidin 1
C3	718	ENSG00000125730	Complement C3
C3AR1	719	ENSG00000171860	Complement C3a receptor 1
C5AR1	728	ENSG00000197405	Complement C5a receptor 1
CAMP	820	ENSG00000164047	Cathelicidin antimicrobial peptide
CARD11	84433	ENSG00000198286	Caspase recruitment domain family member 11
CASP1	834	ENSG00000137752	Caspase 1
CAT	847	ENSG00000121691	Catalase
CCDC25	55246	ENSG00000147419	Coiled-coil domain containing 25
CCL2	6347	ENSG00000108691	C-C motif chemokine ligand 2
CCL3	6348	ENSG00000277632	C-C motif chemokine ligand 3
CCL4	6351	ENSG00000275302	C-C motif chemokine ligand 4
CCL5	6352	ENSG00000271503	C-C motif chemokine ligand 5
CD177	57126	ENSG00000204936	CD177 molecule
CD274	29126	ENSG00000120217	Programmed cell death 1 ligand 1
CD44	960	ENSG00000026508	CD44 molecule (Indian blood group)
CEBPB	1051	ENSG00000172216	CCAAT enhancer binding protein beta
CFTR	1080	ENSG00000001626	ATP-binding cassette sub-family C, member 7
CLEC4E	26253	ENSG00000166523	Macrophage-inducible C-type lectin
CLEC6A	93978	ENSG00000205846	Dectin-2
CLEC7A	64581	ENSG00000172243	Dectin-1
CSF3	1440	ENSG00000108342	Granulocyte colony stimulating factor
CTSC	1075	ENSG00000109861	Cathepsin C
CTSG	1511	ENSG00000100448	Cathepsin G
CXCL1	2919	ENSG00000163739	C-X-C motif chemokine ligand 1
CXCL2	2920	ENSG00000081041	C-X-C motif chemokine ligand 2
CXCR4	7852	ENSG00000121966	C-X-C motif chemokine receptor 4
CYBB	1536	ENSG00000165168	NADPH oxidase
DEFA3	1668	ENSG00000239839	Defensin alpha 3
DNAJB1	3337	ENSG00000132002	DnaJ heat shock protein family (Hsp40) member B1
DNASE1	1773	ENSG00000213938	Deoxyribonuclease I
ELANE	1991	ENSG00000197561	Neutrophil elastase
ENO1	2023	ENSG00000074800	Enolase 1
ENTPD4	14573	ENSG00000197217	Ectonucleoside Triphosphate Diphosphohydrolase 4
F2RL2	2151	ENSG00000164220	Proteinase-activated receptor-3
F3	2152	ENSG00000117525	Coagulation Factor III, tissue factor
FCAR	2204	ENSG00000186431	Fc fragment of IgA receptor
FCGR2B	2213	ENSG00000072694	Fc gamma receptor IIb
FGL2	10875	ENSG00000127951	Fibrinogen like 2
GPBAR1	151306	ENSG00000179921	G protein-coupled bile acid receptor 1
GSDMD	79792	ENSG00000104518	Gasdermin D
H2AX	3014	ENSG00000188486	H2A histone family, member X
HIF1A	3091	ENSG00000100644	Hypoxia inducible factor 1 subunit alpha
HMGB1	3146	ENSG00000189403	High mobility group box 1
HRG	3273	ENSG00000113905	Histidine rich glycoprotein
IL12A	3592	ENSG00000168811	Interleukin 12A
IL17A	3605	ENSG00000112115	Interleukin 17
IL1B	3553	ENSG00000125538	Interleukin 1 beta
IL1RL1	9173	ENSG00000115602	Interleukin 1 receptor like 1
IL33	90865	ENSG00000137033	Interleukin 33
IL36RN	26525	ENSG00000136695	Interleukin 36 receptor antagonist
IL5	3567	ENSG00000113525	Interleukin 5
IL6	3569	ENSG00000136244	Interleukin 6
IL8	3576	ENSG00000169429	Interleukin 8
ILK	3611	ENSG00000166333	Integrin linked kinase
IRAK4	51135	ENSG00000198001	Interleukin 1 receptor associated kinase 4
IRF1	3659	ENSG00000125347	Interferon regulatory factor 1
ITGAM	3684	ENSG00000169896	Complement component 3 receptor 3 subunit
ITGB1	3688	ENSG00000150093	Integrin subunit beta 1
ITGB2	3689	ENSG00000160255	Complement component 3 receptor 3 and 4 subunit
KCNN3	3782	ENSG00000143603	Potassium channel, calcium activated
KLF2	10365	ENSG00000127528	KLF transcription factor 2
KRT10	3858	ENSG00000186395	Keratin 10
LCP1	3936	ENSG00000136167	Lymphocyte cytosolic protein 1
LDLR	3949	ENSG00000130164	Low density lipoprotein receptor
LPAR3	23566	ENSG00000171517	Lysophosphatidic acid receptor 3
LTF	4057	ENSG00000012223	Lactotransferrin
LYZ	4069	ENSG00000090382	Lysozyme
MAPK1	5594	ENSG00000100030	Mitogen-activated protein kinase 1
MAPK14	1432	ENSG00000112062	Mitogen-activated protein kinase 14
MAPK3	5595	ENSG00000102882	Mitogen-activated protein kinase 3
MAPK7	5598	ENSG00000166484	Mitogen-activated protein kinase 7
MCOLN3	55283	ENSG00000055732	Mucolipin TRP cation channel 3
MFN1	55669	ENSG00000171109	Mitofusin 1
MFN2	9927	ENSG00000116688	Mitofusin 2
MIR146A	406938	ENSG00000283733	MicroRNA 146a
MIR21	406991	ENSG00000284190	MicroRNA 21
MIR223	407008	ENSG00000284567	MicroRNA 223
MMP9	4218	ENSG00000100985	Matrix metallopeptidase 9
MNDA	4332	ENSG00000163563	Myeloid cell nuclear differentiation antigen
MPO	4353	ENSG00000005381	Myeloperoxidase
MTOR	2475	ENSG00000198793	Mechanistic target of rapamycin kinase
MYD88	4615	ENSG00000172936	MYD88 innate immune signal transduction adaptor
MYH9	4627	ENSG00000100345	Myosin heavy chain 9
NFE2L2	4780	ENSG00000116044	NFE2 like bZIP transcription factor 2
NFIL3	4783	ENSG00000165030	Nuclear factor, interleukin 3 regulated
NFKBIA	4792	ENSG00000100906	NFKB inhibitor alpha
NLRP3	114548	ENSG00000162711	NLR family pyrin domain containing 3
NOX4	50507	ENSG00000086991	NADPH oxidase 4
OPA1	4976	ENSG00000198836	OPA1 mitochondrial dynamin like GTPase
ORAI1	84876	ENSG00000276045	ORAI calcium release-activated calcium modulator 1
P2RX1	5023	ENSG00000108405	Purinergic receptor P2X 1
PADI4	23569	ENSG00000159339	Peptidyl arginine deiminase 4
PARVB	29780	ENSG00000188677	Parvin beta
PF4	5196	ENSG00000163737	Chemokine (C-X-C motif) ligand 4
PIK3CA	5290	ENSG00000121879	Phosphatidylinositol-4,5-bisphosphate 3-kinase
PKM	5315	ENSG00000067225	Pyruvate kinase M1/2
PROCR	10544	ENSG00000101000	Protein C receptor
PRTN3	5657	ENSG00000196415	Proteinase 3
PTAFR	5724	ENSG00000169403	Platelet activation factor receptor
RIPK1	8737	ENSG00000137275	Receptor interacting serine/threonine kinase 1
RIPK3	11035	ENSG00000129465	Receptor interacting serine/threonine kinase 3
S100A12	6283	ENSG00000163221	S100 calcium binding protein 2
S100A8	6279	ENSG00000143546	S100 calcium binding protein A8
S100A9	6280	ENSG00000163220	S100 calcium binding protein A9
S1PR2	9294	ENSG00000267534	Sphingosine-1-phosphate receptor 2
SELP	6403	ENSG00000174175	P-selectin
SELPLG	6404	ENSG00000110876	P-selectin receptor
SGK1	6446	ENSG00000118515	Serum/glucocorticoid regulated kinase 1
SIGLEC14	10049587	ENSG00000254415	Sialic acid binding Ig like lectin 4
SOCS3	9021	ENSG00000184557	Suppressor of cytokine signaling 3
SPP1	6696	ENSG00000118785	Secreted phosphoprotein 1
SRC	6714	ENSG00000197122	SRC proto-oncogene, non-receptor tyrosine kinase
STAT3	6774	ENSG00000168610	Signal transducer and activator of transcription 3
SUCNR1	56670	ENSG00000198829	Succinate receptor 1
SYK	6850	ENSG00000165025	Spleen associated tyrosine kinase
TICAM1	148022	ENSG00000127666	TIR domain-containing adaptor-inducing interferon-beta
TIMP1	7076	ENSG00000102265	TIMP metallopeptidase inhibitor 1
TKT	7086	ENSG00000163931	Transketolase
TLR2	7097	ENSG00000137462	Toll like receptor 2
TLR4	7099	ENSG00000136869	Toll like receptor 4
TLR7	51284	ENSG00000196664	Toll like receptor 7
TLR8	51311	ENSG00000101916	Toll like receptor 8
TLR9	54106	ENSG00000239732	Toll like receptor 9
TNF	7124	ENSG00000232810	Tumor necrosis factor-alpha
TNFAIP3	7128	ENSG00000118503	TNF alpha induced protein 3
WASL	8976	ENSG00000106299	WASP like actin nucleation promoting factor
XIST	7503	ENSG00000229807	X inactive specific transcript
