# Supplementary material for: Identification of Prognostic Values of Neutrophil Extracellular Traps‐Related Genes in Glioma Based on Bioinformatics
Source: Immun Inflamm Dis. 2026 Apr 6;14(4):e70422. doi: 10.1002/iid3.70422 (PMC13053668; doi:10.1002/iid3.70422)
Supplement: Supplementary file 10 — Supplementary Table 10. [file IID3-14-e70422-s025.xlsx]

## Sheet: 01.GSE16011_DEG
	logFC	AveExpr	t	P.Value	adj.P.Val	B
CHAD	-1.8786	4.85832	-8.04427	2.37302e-14	4.08041e-10	21.3286
PAX3	-0.543721	4.59604	-6.69012	1.18442e-10	8.7605e-07	13.5201
ABHD12B	-0.689035	4.24653	-6.64682	1.52844e-10	8.7605e-07	13.2867
CASKIN2	-1.09087	7.20889	-6.41952	5.72025e-10	2.45899e-06	12.0789
FMO5	-0.856535	5.06728	-6.18754	2.12728e-09	7.31573e-06	10.878
GRAMD2A	-1.21504	5.64746	-6.05257	4.49534e-09	1.28829e-05	10.1945
LINC01561	-1.64325	5.75751	-5.63094	4.30533e-08	0.000105757	8.13387
USP44	-0.593696	4.45336	-5.57986	5.61452e-08	0.000120677	7.89212
KCNJ16	-2.05736	7.27239	-5.44388	1.12829e-07	0.000215565	7.25708
TRPM3	-1.05962	5.49023	-5.32178	2.08828e-07	0.00035908	6.69751
CABLES1	-1.31039	6.80234	-5.29628	2.37171e-07	0.000370742	6.58191
SNORC	-1.28927	8.59134	-5.26017	2.83771e-07	0.00040662	6.41901
OR2H1	-0.166297	4.30171	-5.20074	3.80447e-07	0.000503214	6.15291
COL9A1	-1.96963	5.98375	-5.18387	4.1327e-07	0.000507584	6.07783
LINC00174	-0.595652	6.08491	-5.13497	5.24709e-07	0.000601492	5.86129
KIF19	-0.400605	4.55078	-5.11047	5.91003e-07	0.000635144	5.75342
CLEC12B	-0.209663	4.33003	-5.04386	8.14871e-07	0.000824218	5.46233
MLANA	-0.161292	4.17615	-5.00086	1.00089e-06	0.000951129	5.27612
DOCK1	-0.887501	6.91056	-4.99061	1.05097e-06	0.000951129	5.23191
KCNA5	-0.873724	5.12842	-4.95953	1.21809e-06	0.00104725	5.09833
UCMA	-0.369616	4.58499	-4.92098	1.46125e-06	0.00119648	4.93364
COL26A1	0.564623	5.75692	4.89539	1.64796e-06	0.0012812	4.82488
FZD9	-0.723286	5.43982	-4.88541	1.72685e-06	0.0012812	4.7826
ACSF2	-1.05817	6.77765	-4.87454	1.81691e-06	0.0012812	4.73663
CALN1	-1.19397	5.27774	-4.86158	1.93023e-06	0.0012812	4.68194
LINC01148	-0.193409	4.13322	-4.8608	1.93726e-06	0.0012812	4.67865
LINC02910	-0.38424	4.147	-4.79549	2.62273e-06	0.00163054	4.40492
IRX5	-1.33962	5.37976	-4.79141	2.67259e-06	0.00163054	4.38791
ANKAR	-0.231606	4.29612	-4.7812	2.8013e-06	0.00163054	4.34544
MMADHC	0.611934	11.3031	4.77785	2.84479e-06	0.00163054	4.33152
SSB	0.527747	9.98131	4.76227	3.05594e-06	0.00167669	4.26688
LURAP1	-0.45725	6.42494	-4.75772	3.12034e-06	0.00167669	4.24805
ZDHHC14	-1.0426	8.33201	-4.70753	3.92425e-06	0.00202421	4.04118
HORMAD2	-0.311956	4.42024	-4.70319	4.00251e-06	0.00202421	4.02337
LRP1	-1.18229	8.95528	-4.69175	4.21586e-06	0.00207119	3.97653
C10orf90	-0.577775	5.00301	-4.61194	6.04049e-06	0.00281574	3.65235
SREK1IP1	0.805538	8.86915	4.61126	6.05887e-06	0.00281574	3.64961
GTF2A1L	-0.180773	4.20088	-4.55351	7.83545e-06	0.00354554	3.41806
COL9A2	-1.64077	6.83329	-4.5437	8.18336e-06	0.00360802	3.37896
ATP2C2	-0.511762	4.90422	-4.49982	9.92942e-06	0.00426841	3.20497
MYH14	-0.3918	6.00703	-4.48896	1.04134e-05	0.00436728	3.16217
KCNG4	-0.482433	5.18923	-4.45924	1.1858e-05	0.00485473	3.04538
PM20D1	-0.266496	4.49316	-4.4537	1.21474e-05	0.00485753	3.02372
KCTD7	-0.42469	4.95007	-4.42311	1.38734e-05	0.00542166	2.90435
LINC00312	-1.05822	5.58373	-4.39618	1.55852e-05	0.00578632	2.79987
ARHGAP10	-0.638656	7.10286	-4.39513	1.56563e-05	0.00578632	2.79578
CABP7	-0.99983	5.84025	-4.3904	1.59784e-05	0.00578632	2.77749
SPATA41	-0.239941	4.42109	-4.38788	1.61526e-05	0.00578632	2.76776
GPR146	-0.848412	6.34385	-4.38044	1.66777e-05	0.00585251	2.73904
TPCN2	-0.539031	6.08866	-4.36375	1.79159e-05	0.00616127	2.67478
TMEM41A	-0.510919	7.84873	-4.35254	1.87969e-05	0.00633749	2.63171
CPXCR1	-0.116013	3.91873	-4.34653	1.92855e-05	0.00637719	2.60869
CNBD1	-0.140696	4.1483	-4.32679	2.09794e-05	0.00680642	2.53318
NT5C	-0.459075	6.3798	-4.31585	2.1978e-05	0.00698043	2.49149
ITPRID1	-0.560045	4.66218	-4.31214	2.23276e-05	0.00698043	2.47734
SASH1	-1.16318	9.64397	-4.30251	2.32584e-05	0.00706138	2.44072
SYCP3	-0.350767	4.83805	-4.301	2.34079e-05	0.00706138	2.43498
INTS10	-0.536565	9.80222	-4.2929	2.42234e-05	0.00718142	2.40429
CC2D1A	-0.749508	6.53391	-4.28174	2.53931e-05	0.00740058	2.36203
SOD3	-0.92794	6.39622	-4.26705	2.70157e-05	0.00741064	2.30654
GPR15	-0.2719	4.58795	-4.26388	2.73791e-05	0.00741064	2.29458
PRKG2	-0.51998	4.7409	-4.26335	2.74398e-05	0.00741064	2.29259
GYPB	-0.359747	5.35191	-4.2625	2.75377e-05	0.00741064	2.2894
STK32B	-1.70739	6.68713	-4.26212	2.75825e-05	0.00741064	2.28795
ADAM29	-0.20117	4.1813	-4.25366	2.85801e-05	0.00756053	2.25613
VRTN	0.402509	5.87297	4.2435	2.98246e-05	0.00769919	2.21796
VEGFD	-0.376447	4.60649	-4.24211	2.99998e-05	0.00769919	2.21272
PGM2L1	1.41349	8.77749	4.22817	3.18019e-05	0.007973	2.1605
FBXO7	-0.741947	9.90265	-4.22672	3.1994e-05	0.007973	2.15511
HPDL	-0.322461	4.69009	-4.21033	3.42592e-05	0.00841553	2.09389
ATP10B	-1.98228	7.2755	-4.2046	3.50864e-05	0.00849732	2.07254
NRN1	2.41409	9.357	4.17145	4.02577e-05	0.0095438	1.94958
ANKRD19P	-0.439262	5.66413	-4.16989	4.05174e-05	0.0095438	1.94383
AKR1E2	-0.216663	4.7511	-4.16019	4.21741e-05	0.00974744	1.908
ALDH1A3	-2.23035	5.57211	-4.15823	4.25157e-05	0.00974744	1.90079
ALYREF	1.53391	7.90453	4.15234	4.35607e-05	0.0098556	1.87909
OLFM2	-0.80566	5.85936	-4.14409	4.50668e-05	0.0100639	1.84871
SHOC1	-0.181321	4.28931	-4.13897	4.60248e-05	0.0101461	1.82992
TGFA	-0.662109	5.79904	-4.1191	4.9932e-05	0.0108514	1.75713
FAM24A	-0.167148	4.41534	-4.1164	5.04863e-05	0.0108514	1.74727
ARMC5	0.457692	7.27743	4.10954	5.19232e-05	0.0110225	1.72221
CST4	-0.617317	6.01734	-4.07807	5.90251e-05	0.0123773	1.60777
C5orf64	-0.485488	4.97323	-4.07292	6.02723e-05	0.0124865	1.58912
DPEP2	-0.689031	5.72392	-4.063	6.27449e-05	0.0127406	1.55325
HTRA1	-1.10814	11.961	-4.06207	6.29805e-05	0.0127406	1.5499
TMEM198B	-0.754781	7.44794	-4.05653	6.44087e-05	0.012878	1.5299
PLLP	-2.12182	8.31621	-4.0525	6.54679e-05	0.0129393	1.51535
C4orf19	-1.23603	6.02358	-4.04678	6.69976e-05	0.0130142	1.49476
AIPL1	-0.193376	5.36879	-4.04544	6.73603e-05	0.0130142	1.48994
COX6A2	-0.303226	4.50844	-4.02919	7.19175e-05	0.0137402	1.43158
CD81	-0.760922	12.2693	-4.02367	7.35302e-05	0.0138384	1.41181
EIF1B	0.485496	11.4586	4.02195	7.40406e-05	0.0138384	1.40564
RPL26L1	0.672853	10.0934	4.00393	7.95866e-05	0.014715	1.34128
VEGFB	-0.638705	6.22564	-4.00092	8.05522e-05	0.014735	1.33054
SLC27A1	-0.839057	8.63459	-3.99818	8.14404e-05	0.0147407	1.32077
JSRP1	0.471011	5.54059	3.98621	8.54277e-05	0.0151596	1.2782
IDI2-AS1	-0.942978	5.14196	-3.98594	8.55181e-05	0.0151596	1.27725
CTSE	-0.228508	4.70186	-3.96201	9.40621e-05	0.0162496	1.19247
KIF13B	-0.874434	7.74163	-3.95775	9.56638e-05	0.0162496	1.17745
SPHK2	-0.488576	7.3305	-3.9561	9.62901e-05	0.0162496	1.17164
WFDC1	-1.60457	6.44345	-3.95413	9.70479e-05	0.0162496	1.16466
SCN4A	-0.312909	4.8026	-3.95258	9.76442e-05	0.0162496	1.15921
NAXE	-0.62844	10.0914	-3.95128	9.81483e-05	0.0162496	1.15463
WDR54	0.795856	9.27165	3.95003	9.86331e-05	0.0162496	1.15025
TNFSF12	-0.59331	6.79898	-3.94852	9.92273e-05	0.0162496	1.1449
MYOM1	-0.841734	5.77491	-3.94563	0.000100367	0.0162813	1.13474
CAPZA2	0.791156	9.88072	3.94166	0.000101956	0.0163844	1.12077
KRT71	-0.210469	4.42708	-3.93755	0.000103624	0.0164983	1.10633
MALAT1	1.463	10.4845	3.93483	0.000104742	0.0165233	1.09678
CSPG4	-1.14586	6.72104	-3.93007	0.000106728	0.0166836	1.08008
SDS	-0.968177	6.83681	-3.92056	0.000110803	0.0171645	1.04676
TMPRSS12	-0.147013	3.99534	-3.90225	0.000119068	0.0182801	0.982806
MIDN	0.563333	6.12541	3.8969	0.000121591	0.0185022	0.96417
TERB2	-0.131497	3.88332	-3.89383	0.000123062	0.0185618	0.953486
ARHGAP20	-0.568656	5.89455	-3.8904	0.000124722	0.0186135	0.941578
TYRO3	-1.0622	7.5959	-3.88867	0.00012557	0.0186135	0.935559
BTG4	-0.199305	4.48342	-3.88106	0.000129361	0.0190116	0.909136
MIR137HG	-1.22363	4.49017	-3.87644	0.000131712	0.0191925	0.893135
PPP1CB	0.601616	10.3354	3.87428	0.000132824	0.0191925	0.885667
TIPRL	0.64522	7.42815	3.8703	0.0001349	0.0193301	0.87189
UPP2	-0.229689	4.33473	-3.86762	0.000136318	0.0193718	0.862608
BCAS2	0.532266	9.68431	3.85473	0.000143324	0.0202005	0.818109
PDZD2	-1.53716	6.63139	-3.84036	0.000151534	0.0211287	0.76867
RPL37	0.367041	13.7085	3.83737	0.000153298	0.0211287	0.758399
RAB5C	-0.639183	8.10616	-3.83687	0.000153596	0.0211287	0.756674
CCDC51	0.448565	7.93422	3.83435	0.000155101	0.0211664	0.748021
RPL27	0.301457	13.673	3.82889	0.000158406	0.0214471	0.729319
MGARP	-1.96273	6.37055	-3.81925	0.000164413	0.0220866	0.696298
PKDREJ	-0.243886	4.89046	-3.80966	0.000170596	0.0225113	0.663563
SLC6A14	-0.188037	4.06617	-3.80859	0.000171298	0.0225113	0.659921
STPG2	-0.274883	5.22709	-3.80505	0.000173648	0.0225113	0.647841
TBC1D14	-0.66513	9.44519	-3.80377	0.000174502	0.0225113	0.643489
TTPA	-0.280679	4.35774	-3.80279	0.000175162	0.0225113	0.640141
TMEM132C	-1.37122	7.31394	-3.80239	0.00017543	0.0225113	0.638788
APCDD1	-1.39636	9.88933	-3.79786	0.000178505	0.0227362	0.623384
GRM7	-0.494502	4.41015	-3.79563	0.00018004	0.0227631	0.615795
OR51B6	-0.197583	4.52809	-3.7912	0.000183126	0.0229843	0.600729
SOX10	-1.6363	7.05931	-3.78604	0.000186781	0.0231157	0.583217
TRIM62	-0.640723	7.08946	-3.78592	0.000186862	0.0231157	0.582833
LINC02915	-0.181263	4.33216	-3.78006	0.000191104	0.0233247	0.562942
RTKN	-1.18445	7.94204	-3.77978	0.000191303	0.0233247	0.562019
BCLAF1	0.48857	9.41985	3.77799	0.00019262	0.0233247	0.55594
AFAP1L2	-1.27066	5.71257	-3.76751	0.000200479	0.0241065	0.520516
PLA2G12A	0.614265	7.75772	3.75872	0.000207308	0.0247436	0.490852
IVD	-0.81291	8.02153	-3.75672	0.000208891	0.0247436	0.484114
COL4A3	-0.492548	4.53765	-3.75181	0.000212823	0.0247436	0.467602
DPM1	0.476911	10.3742	3.75095	0.000213521	0.0247436	0.464704
OR8G1	-0.228228	4.4513	-3.75075	0.000213685	0.0247436	0.464023
M1AP	-0.189215	4.20264	-3.74986	0.000214411	0.0247436	0.461022
CENPO	0.281979	5.75116	3.73642	0.000225624	0.0258641	0.4159
CLDN1	-0.402322	4.58632	-3.73359	0.000228049	0.0259688	0.406441
UBN1	0.391417	7.63505	3.7267	0.000234075	0.0264798	0.383361
GORASP1	-0.742331	8.44966	-3.72063	0.000239503	0.0269167	0.363083
GSG1L	-0.704051	6.93633	-3.71421	0.000245373	0.0273973	0.341664
ZNF101	0.348044	5.44996	3.7049	0.000254127	0.0279495	0.310664
C2CD4B	0.473735	6.13305	3.70344	0.000255525	0.0279495	0.305815
PLEKHN1	0.401165	6.93294	3.70315	0.000255805	0.0279495	0.304845
PAH	-0.957795	4.68238	-3.7021	0.00025682	0.0279495	0.301345
LRRC31	-0.166904	4.15217	-3.69963	0.000259217	0.0279939	0.293131
SLC35F3	-1.2302	5.10275	-3.69698	0.000261806	0.0279939	0.284345
IFNA6	-0.146128	4.39903	-3.69667	0.000262112	0.0279939	0.283312
ZC3HAV1L	-0.122458	3.91218	-3.69003	0.000268728	0.0284692	0.261278
METRN	-0.942488	9.53318	-3.68889	0.000269874	0.0284692	0.257517
PODNL1	-0.669299	5.91565	-3.68245	0.000276461	0.0289863	0.236205
DSCR10	-0.235987	6.2182	-3.67874	0.000280331	0.0292139	0.223921
LRRC40	0.576242	9.86966	3.67528	0.000283978	0.0292947	0.212503
SNAI3	-0.219641	4.6817	-3.67478	0.000284514	0.0292947	0.210838
CR2	-0.167481	4.27176	-3.67195	0.000287532	0.0294075	0.201515
MTFMT	0.580642	5.77868	3.67012	0.000289511	0.0294075	0.195455
S100A1	-1.26679	6.97063	-3.66762	0.000292219	0.0294075	0.187232
CCDC59	0.553082	8.98081	3.66642	0.000293538	0.0294075	0.183253
SRSF9	0.601985	10.6494	3.66509	0.000294998	0.0294075	0.178873
ACAN	-0.761878	6.44841	-3.66429	0.000295871	0.0294075	0.176263
STT3A	1.15468	8.11756	3.65778	0.000303146	0.0298399	0.154811
MRPS21	0.412134	11.0507	3.65586	0.000305322	0.0298399	0.148497
PLD5	-1.76845	5.69228	-3.6546	0.000306755	0.0298399	0.144361
CYP2W1	0.358586	5.526	3.65424	0.000307162	0.0298399	0.14319
ARHGAP22	-0.953484	7.04238	-3.65215	0.000309562	0.0299041	0.136318
FIZ1	-0.372538	6.61833	-3.64612	0.000316573	0.0304104	0.116548
PLEKHH2	-1.07261	5.82465	-3.64291	0.000320369	0.0306041	0.106027
KLF10	1.11057	8.81585	3.63715	0.000327289	0.0310924	0.0871671
PRODH	-1.31468	6.66645	-3.63442	0.000330621	0.0312364	0.0782283
PPP4R2	0.875177	7.33088	3.62943	0.000336789	0.0316453	0.0619172
TMEM132D	-1.22761	5.13451	-3.62751	0.000339181	0.0316969	0.055673
CHCHD10	-1.00469	9.18303	-3.60935	0.000362698	0.0337113	-0.00345121
FMNL3	-0.47039	5.63331	-3.60703	0.000365822	0.0338189	-0.0110151
LOC645261	-0.333598	4.23324	-3.60342	0.000370713	0.0339451	-0.0227247
NDUFS1	0.774072	8.29322	3.60311	0.000371135	0.0339451	-0.0237274
GRINA	-0.820671	8.28263	-3.59897	0.000376828	0.0342834	-0.0371458
FLT4	0.319767	5.38662	3.5949	0.000382503	0.0346165	-0.0503205
TRDN	-0.181384	4.02091	-3.5892	0.000390586	0.035163	-0.0687516
TUBA4B	0.292655	7.10404	3.5846	0.000397228	0.0355701	-0.08361
BDH1	-0.717451	6.57599	-3.58322	0.000399246	0.0355701	-0.0880735
OR5K1	-0.176126	4.2256	-3.57837	0.000406401	0.0358103	-0.103722
BLM	-1.52555	8.01461	-3.57821	0.000406631	0.0358103	-0.10422
GNPTAB	-0.755833	8.65401	-3.57717	0.000408189	0.0358103	-0.10759
NINL	-1.03576	6.44718	-3.57523	0.000411099	0.0358825	-0.113847
PSMA4	0.492829	10.4002	3.57366	0.000413453	0.0359057	-0.118877
SLC22A3	-0.657186	4.1252	-3.56699	0.000423655	0.0366067	-0.140344
CDH19	-1.7954	5.40903	-3.55958	0.000435269	0.0371502	-0.164157
CCT8	0.440632	11.7104	3.55717	0.000439094	0.0371502	-0.17186
IL17RB	-1.47613	8.43457	-3.55703	0.000439321	0.0371502	-0.172315
TTC38	-0.628979	7.54402	-3.55676	0.000439762	0.0371502	-0.173199
CMYA5	-0.755239	5.59315	-3.55614	0.000440746	0.0371502	-0.175167
FRAT2	-0.623064	7.16075	-3.55438	0.000443577	0.0372063	-0.180802
C1orf174	0.573435	6.44739	3.54982	0.000451003	0.0375345	-0.195416
RLBP1	-0.698525	5.5122	-3.54816	0.000453739	0.0375345	-0.200739
REXO1	-0.377074	5.9193	-3.54797	0.000454038	0.0375345	-0.201318
HSF5	-0.181923	4.25168	-3.52782	0.000488466	0.0400082	-0.265623
ARHGAP6	-0.448437	5.67904	-3.5266	0.000490619	0.0400082	-0.269492
PLPP4	-1.79887	7.37517	-3.52642	0.000490941	0.0400082	-0.270069
PCGEM1	-0.142065	4.10197	-3.52402	0.000495216	0.0401316	-0.277694
ZWINT	1.44159	8.20474	3.52296	0.000497123	0.0401316	-0.281073
MORF4L2	0.329268	12.8201	3.51764	0.000506764	0.0405451	-0.297963
BOD1	0.465818	9.72023	3.51753	0.000506961	0.0405451	-0.298305
ADCY6	-0.504594	7.82454	-3.51256	0.000516131	0.0410874	-0.314065
TRAV25	-0.148563	4.18686	-3.50681	0.000526938	0.0417544	-0.332281
LINC02860	-0.157327	4.28675	-3.49719	0.000545494	0.0429527	-0.362695
CMC1	0.640419	8.60167	3.49639	0.000547057	0.0429527	-0.365209
IL22	-0.13026	4.51607	-3.48534	0.000569183	0.0444868	-0.400039
HNRNPLL	0.465277	9.34821	3.48367	0.000572605	0.0445504	-0.405304
TRAPPC9	-0.317717	7.16507	-3.48242	0.000575178	0.0445504	-0.409241
PACSIN3	-0.382582	5.15692	-3.47359	0.000593627	0.0457732	-0.436964
NFIL3	1.01323	8.82689	3.46572	0.000610543	0.0468186	-0.46163
TRAV24	-0.184619	4.54773	-3.46476	0.000612631	0.0468186	-0.464627
LINC00305	-0.144807	4.16076	-3.46025	0.000622556	0.0472067	-0.478731
MICALL2	-1.07749	8.5157	-3.4588	0.000625786	0.0472067	-0.483273
CLPX	0.563957	8.5093	3.45873	0.000625945	0.0472067	-0.483495
ST3GAL6	-1.11244	7.504	-3.45422	0.00063608	0.0477615	-0.497588
GARIN1A	-0.356943	5.27343	-3.45074	0.000643989	0.0481452	-0.50843
KDSR	-0.513482	9.55885	-3.44819	0.00064985	0.0482022	-0.516379
ZSWIM6	-0.649715	10.163	-3.44797	0.000650359	0.0482022	-0.517065
TFAP2C	-0.28566	4.60306	-3.44501	0.000657237	0.048503	-0.526294
CKS2	1.55429	9.59241	3.43606	0.000678426	0.0497902	-0.55412
RINT1	0.551938	8.02164	3.43521	0.000680471	0.0497902	-0.55676
DCUN1D5	0.551682	8.95177	3.43	0.000693136	0.050502	-0.572927
OOEP	-0.201765	4.33796	-3.42062	0.000716507	0.0516585	-0.601995
CSTF2	0.394707	7.96202	3.42006	0.000717905	0.0516585	-0.603703
RPS2	0.538321	13.9085	3.4183	0.000722385	0.0516585	-0.609155
SH2D4A	-0.546931	5.74597	-3.41782	0.0007236	0.0516585	-0.610628
MTSS2	-0.927051	6.56146	-3.41766	0.00072403	0.0516585	-0.611148
ASB5	-0.966271	4.4278	-3.41141	0.000740151	0.0525905	-0.630443
LMTK3	-0.493531	5.75388	-3.40843	0.000747943	0.0527494	-0.639618
UTP11	0.472652	8.9219	3.40821	0.000748523	0.0527494	-0.640297
JUP	-0.677132	6.64745	-3.4059	0.00075463	0.0529627	-0.647415
CCDC169	0.214221	4.45666	3.39648	0.000780042	0.0543739	-0.676421
APOA4	0.291152	6.02889	3.39611	0.000781062	0.0543739	-0.677565
MGAT5B	0.361468	5.92581	3.38929	0.000799969	0.05533	-0.698507
ZCCHC24	-0.989779	10.6644	-3.38884	0.000801231	0.05533	-0.699886
RRP1	0.260246	6.83899	3.38372	0.000815723	0.0561054	-0.715577
STIL	1.18994	6.71829	3.38238	0.000819542	0.0561435	-0.719665
GRIK1	-1.12099	5.74266	-3.37783	0.000832703	0.0568188	-0.733608
NIPAL2	-0.412844	6.07234	-3.37366	0.000844901	0.0574232	-0.746332
LY6G6F	0.260739	5.31569	3.37078	0.000853432	0.0577747	-0.755122
PAPSS1	-0.435549	10.8899	-3.36808	0.000861528	0.0579074	-0.763381
EPN2	-0.896456	9.02314	-3.36667	0.000865767	0.0579074	-0.767674
GNAT1	0.179043	5.00763	3.36642	0.000866532	0.0579074	-0.768446
UBOX5	-0.273203	6.93106	-3.36488	0.000871184	0.0579074	-0.77313
VSIR	-0.870047	7.17198	-3.36253	0.00087835	0.0579074	-0.780294
AKNA	-0.667408	7.46911	-3.36239	0.00087877	0.0579074	-0.780713
CACUL1	0.503041	6.25803	3.36144	0.000881676	0.0579074	-0.7836
RDH12	-0.321995	4.92089	-3.36123	0.000882334	0.0579074	-0.784252
NME8	-0.208633	4.33902	-3.35935	0.000888123	0.0580657	-0.789971
F2R	1.36365	9.22472	3.35419	0.000904201	0.0585907	-0.805659
COBL	-1.38365	8.0556	-3.35366	0.000905868	0.0585907	-0.807269
SLC36A4	0.735097	7.76497	3.3535	0.000906375	0.0585907	-0.807759
IFRD1	0.78788	10.37	3.34929	0.000919719	0.0591534	-0.820535
LINC00477	-0.154545	4.03693	-3.34859	0.000921961	0.0591534	-0.822664
DNAJA2	0.51915	9.32473	3.34615	0.000929805	0.0594211	-0.830069
TRAF3IP2	-0.834331	8.55348	-3.34475	0.000934306	0.0594211	-0.83429
CHST12	-0.405962	7.90471	-3.34408	0.0009365	0.0594211	-0.836339
EIF3M	0.638122	10.4846	3.33982	0.000950401	0.0597443	-0.849216
FGF21	0.220958	5.55531	3.3388	0.000953765	0.0597443	-0.852304
TDRD6	-0.972943	5.36206	-3.33813	0.000955996	0.0597443	-0.854346
MFAP3L	-0.417752	5.26233	-3.33807	0.000956202	0.0597443	-0.854534
RPS6KA4	-0.360715	7.46883	-3.33723	0.000958966	0.0597443	-0.857056
TMEM94	-0.494472	8.01738	-3.33442	0.000968331	0.0600152	-0.865547
GNG7	-0.805208	8.73557	-3.33384	0.000970296	0.0600152	-0.867318
TOP1	0.630343	8.6941	3.31966	0.00101896	0.0627991	-0.910056
CHST8	-0.599212	6.04407	-3.31732	0.00102723	0.0630456	-0.917116
FBXO38	0.32782	7.99554	3.31645	0.00103029	0.0630456	-0.919715
LYAR	0.482744	7.7168	3.31426	0.0010381	0.0631416	-0.926309
OR51B5	-0.138637	4.44723	-3.31395	0.0010392	0.0631416	-0.927234
PLEKHB1	-1.55073	10.1705	-3.31083	0.00105043	0.0635992	-0.936617
FAM149A	-1.02513	7.46702	-3.3082	0.00105996	0.0638226	-0.944502
GNRHR	-0.0917428	4.14888	-3.30777	0.00106154	0.0638226	-0.945802
TUBA1B	0.513422	13.7597	3.30503	0.00107157	0.0642007	-0.954004
MED19	0.53489	8.9804	3.30244	0.00108113	0.0645486	-0.961756
DGKA	-0.46985	6.41167	-3.30103	0.00108638	0.0646376	-0.965983
ANP32C	0.184503	4.31939	3.29953	0.00109198	0.0647469	-0.970471
SHISA4	-0.582417	7.58922	-3.29643	0.00110368	0.0651698	-0.979769
ZMAT3	-0.92727	8.10156	-3.29563	0.00110669	0.0651698	-0.982147
USP35	-0.426815	6.45373	-3.29378	0.00111373	0.0652604	-0.987677
PDZRN4	-1.40503	5.79308	-3.29201	0.0011205	0.0652604	-0.992965
H2AZ1	0.573386	12.332	3.292	0.00112056	0.0652604	-0.993008
RASSF2	-1.12939	11.1047	-3.29125	0.00112341	0.0652604	-0.995227
KLHL34	-0.365627	4.34544	-3.28971	0.00112937	0.0653857	-0.999843
MRGPRX4	-0.178666	4.459	-3.28736	0.00113845	0.0656904	-1.00683
PROK1	-0.324239	4.94954	-3.28342	0.00115393	0.0660463	-1.0186
GP5	-0.119749	4.16366	-3.28216	0.00115888	0.0660463	-1.02233
TRAF4	-0.926546	7.35623	-3.28162	0.00116102	0.0660463	-1.02394
TMEM14B	0.396216	10.814	3.27901	0.00117141	0.0660463	-1.03171
VRK1	0.730575	7.62133	3.27872	0.00117257	0.0660463	-1.03257
C17orf75	0.662483	7.60157	3.27847	0.00117357	0.0660463	-1.03331
FAXDC2	-0.591198	8.66056	-3.27838	0.00117392	0.0660463	-1.03358
ALKBH6	0.589854	7.76563	3.27803	0.00117535	0.0660463	-1.03464
SMAD3	-0.494165	6.56463	-3.27435	0.00119019	0.066512	-1.04558
FDXR	-0.682871	6.24235	-3.27406	0.00119138	0.066512	-1.04644
ATN1	-0.399959	7.22773	-3.26984	0.00120861	0.0672556	-1.05896
TSPAN33	-0.606796	8.24382	-3.26494	0.00122895	0.068167	-1.0735
ZNF366	0.207579	4.48385	3.2617	0.00124255	0.068262	-1.08309
CST3	-1.09858	12.6193	-3.2604	0.00124805	0.068262	-1.08694
ENHO	-1.63078	8.39655	-3.26023	0.00124878	0.068262	-1.08745
TCF15	0.348084	5.51689	3.25955	0.00125167	0.068262	-1.08946
ZNF583	-0.465586	6.08066	-3.25914	0.00125341	0.068262	-1.09067
PEBP1	-0.650383	11.9099	-3.2585	0.00125616	0.068262	-1.09258
ARHGEF10	-0.687963	9.1048	-3.25796	0.00125845	0.068262	-1.09417
MEAF6	0.437009	7.72979	3.25111	0.00128803	0.0694652	-1.11441
NR0B1	-1.15132	5.49251	-3.25095	0.00128871	0.0694652	-1.11487
WHRN	-0.539	6.69335	-3.24887	0.00129783	0.0697382	-1.12101
GUCY1A1	1.3785	7.83403	3.23989	0.00133791	0.0716165	-1.14749
INPPL1	-0.510173	7.68584	-3.23918	0.00134112	0.0716165	-1.14957
PLCB2	-0.427126	7.70148	-3.23518	0.00135936	0.0722667	-1.16133
C12orf73	0.524663	7.46372	3.23467	0.0013617	0.0722667	-1.16283
LINC02877	-0.107315	4.09602	-3.23232	0.00137256	0.0726191	-1.16974
NUFIP2	0.423581	8.09394	3.23118	0.00137784	0.072675	-1.17309
ACOT12	-0.252224	4.50193	-3.23016	0.00138259	0.0727022	-1.17608
ZNF414	-0.387583	7.67025	-3.22647	0.0013999	0.0731259	-1.1869
PCDH7	-0.27618	4.51931	-3.22632	0.00140058	0.0731259	-1.18733
ORC6	0.974977	8.4055	3.22573	0.0014034	0.0731259	-1.18908
PDE7B	-0.639225	6.25377	-3.21987	0.00143136	0.0743574	-1.20624
EPPIN	-0.129822	4.23675	-3.21742	0.0014432	0.0744192	-1.2134
PPP1R3A	-0.0821353	3.92664	-3.21658	0.00144727	0.0744192	-1.21585
TRAV34	-0.12867	4.23872	-3.21572	0.00145148	0.0744192	-1.21837
FHIP2B	-0.307488	8.35367	-3.21569	0.00145159	0.0744192	-1.21844
FBN3	-0.650651	5.53015	-3.21516	0.00145419	0.0744192	-1.22
EHMT1	0.327461	5.74801	3.21291	0.0014652	0.0747599	-1.22656
PYCR2	-0.567449	8.41343	-3.21095	0.0014749	0.0750321	-1.23229
C8orf74	0.19729	5.39613	3.20654	0.00149689	0.0759261	-1.24516
TUBB	0.78046	11.4183	3.20471	0.0015061	0.0760181	-1.25049
EZR	0.971995	8.36496	3.20442	0.00150754	0.0760181	-1.25133
ADARB2	-0.737444	5.46057	-3.19835	0.00153852	0.0772355	-1.269
ASAP1	-0.483379	9.17761	-3.19793	0.00154067	0.0772355	-1.27022
AMT	-0.704581	7.73248	-3.19467	0.00155755	0.0777125	-1.27969
SLC25A36	1.0915	9.79856	3.19421	0.00155997	0.0777125	-1.28104
FAM185A	0.362255	4.84524	3.19271	0.00156779	0.0777125	-1.28538
EHD1	-0.443816	7.40252	-3.1925	0.00156892	0.0777125	-1.286
FGFR1	-0.514076	7.67079	-3.19176	0.00157278	0.0777125	-1.28814
OR4D2	-0.302385	5.35574	-3.19029	0.0015805	0.0778703	-1.2924
ZRANB3	0.649125	6.45252	3.18575	0.00160464	0.0786636	-1.30556
NPHS1	0.164298	4.8571	3.18555	0.00160575	0.0786636	-1.30616
PRPF40B	-0.475462	6.72157	-3.18168	0.00162657	0.0791743	-1.31735
PCDH8	1.93217	6.95757	3.18082	0.00163127	0.0791743	-1.31986
G6PC3	-0.443186	9.10255	-3.18046	0.0016332	0.0791743	-1.32088
SERPINE2	-1.07526	11.4046	-3.17851	0.00164384	0.0791743	-1.32652
CES1P1	0.269532	5.27269	3.17796	0.00164688	0.0791743	-1.32813
FGFR1OP2	0.449041	7.61947	3.17776	0.00164793	0.0791743	-1.32868
PHACTR1	1.23377	6.76818	3.17768	0.00164841	0.0791743	-1.32893
KCMF1	0.403785	10.3235	3.17485	0.001664	0.0797003	-1.3371
LMCD1	-0.856914	7.39646	-3.17388	0.00166937	0.0797354	-1.3399
MSC	0.326586	5.04425	3.17219	0.00167877	0.0799626	-1.34478
NAALAD2	-1.17836	5.26432	-3.16872	0.00169824	0.0806297	-1.35478
HAP1	-0.376762	6.78554	-3.16797	0.00170251	0.0806297	-1.35696
CERS4	-0.486248	6.17817	-3.1664	0.00171138	0.0806297	-1.36147
ATF7IP2	-0.47663	5.40047	-3.16637	0.00171153	0.0806297	-1.36155
RHBDF1	-0.551715	6.68379	-3.16496	0.00171956	0.0807863	-1.36561
LTN1	0.498413	7.12216	3.16059	0.00174469	0.0816527	-1.3782
CEMIP2	0.924833	6.66893	3.1601	0.0017475	0.0816527	-1.3796
SCT	0.275974	4.72544	3.15841	0.00175734	0.0817758	-1.38447
CBLL2	-0.199316	4.86126	-3.15801	0.00175964	0.0817758	-1.3856
YARS2	0.490942	8.4513	3.15062	0.00180326	0.0835768	-1.40684
ARL6IP1	0.409227	12.2212	3.1497	0.00180873	0.0836049	-1.40947
POMT2	-0.344834	7.34327	-3.14761	0.00182125	0.0839483	-1.41545
CYP27A1	-0.616542	7.74107	-3.14684	0.00182592	0.0839483	-1.41767
GNL2	0.737714	7.74471	3.14533	0.00183502	0.0841418	-1.42198
GAS8	-0.374155	7.38184	-3.14352	0.001846	0.0843631	-1.42716
RNF39	-0.252604	5.09113	-3.14277	0.00185062	0.0843631	-1.42933
NAPG	0.625916	6.87514	3.14137	0.00185918	0.0843631	-1.43332
CCDC140	-0.308569	4.64348	-3.14132	0.00185947	0.0843631	-1.43346
ACOT4	-0.520659	4.82918	-3.1404	0.00186511	0.0843962	-1.43608
RPL13AP17	-0.259027	6.07667	-3.13597	0.00189257	0.0850608	-1.44875
CLEC4G	0.242846	4.53202	3.13502	0.00189847	0.0850608	-1.45145
TST	-0.764481	9.2266	-3.13354	0.00190774	0.0850608	-1.45567
KRT38	-0.176397	4.79726	-3.13319	0.00190996	0.0850608	-1.45668
LRRK2	-1.53357	7.72136	-3.13236	0.00191517	0.0850608	-1.45904
RSRC1	0.521125	6.80198	3.13187	0.00191828	0.0850608	-1.46045
NDST1	-0.272704	6.76696	-3.13117	0.00192268	0.0850608	-1.46243
TNS2	-0.750395	7.33944	-3.13082	0.00192492	0.0850608	-1.46344
TTLL6	-0.524116	5.25295	-3.13054	0.00192671	0.0850608	-1.46424
MRPL9	0.31665	9.35897	3.13013	0.00192927	0.0850608	-1.4654
MYLK4	-0.3439	4.81793	-3.1291	0.00193584	0.0851323	-1.46834
PHKA1	-0.775314	7.42367	-3.12762	0.00194528	0.0851754	-1.47256
EMC10	-0.579217	9.38664	-3.12739	0.00194672	0.0851754	-1.4732
BMP15	-0.191734	4.64533	-3.12629	0.00195382	0.0852687	-1.47635
CDRT4	-0.390431	5.25473	-3.1255	0.00195888	0.0852731	-1.47859
LINC00668	-0.29413	5.07124	-3.12395	0.00196892	0.085428	-1.48302
RPS6KB1	0.370102	8.71764	3.12341	0.00197237	0.085428	-1.48454
LINC03007	-0.491004	4.78676	-3.12042	0.00199185	0.0859919	-1.49305
GRAMD1C	-1.4606	7.2937	-3.11988	0.00199539	0.0859919	-1.49459
SRP19	0.388389	10.0335	3.11704	0.00201405	0.0865791	-1.50265
HEATR6	0.405489	7.88062	3.11527	0.00202573	0.0867964	-1.50766
STAC3	0.270864	5.63492	3.11475	0.0020292	0.0867964	-1.50914
CYP2J2	-1.50444	7.0669	-3.10979	0.00206242	0.0879981	-1.5232
SNPH	-0.699561	7.67186	-3.10872	0.00206971	0.0880906	-1.52625
RNF11	0.493014	10.3826	3.10793	0.00207505	0.0880998	-1.52848
PAK1IP1	0.495182	8.13264	3.10575	0.00208986	0.0885101	-1.53464
FAM89A	-1.38842	7.21455	-3.10109	0.00212191	0.0895731	-1.54781
ARAP1	-0.419457	7.36867	-3.10059	0.00212538	0.0895731	-1.54922
BCORP1	-0.130005	4.29942	-3.09781	0.0021448	0.0900282	-1.5571
TRARG1	0.304651	5.66901	3.09754	0.00214665	0.0900282	-1.55784
TTC39A	0.262797	4.97945	3.09477	0.00216611	0.0905866	-1.56565
SHANK1	0.248027	4.90461	3.09415	0.0021705	0.0905866	-1.5674
TDRD1	-0.221526	4.12109	-3.09201	0.00218574	0.0910021	-1.57346
CDCA7	1.43488	7.83636	3.08846	0.00221112	0.0916519	-1.58344
GNPTG	-0.414308	9.56752	-3.08834	0.00221201	0.0916519	-1.58379
KHDRBS1	0.410802	10.801	3.08633	0.00222652	0.0920311	-1.58944
BEND2	-0.137754	4.27003	-3.08464	0.00223881	0.0923172	-1.5942
MRPS10	0.423039	8.44415	3.08102	0.0022653	0.0929957	-1.60437
KRT3	0.247977	4.90471	3.08091	0.00226608	0.0929957	-1.60467
ADCY10P1	-0.566723	5.50714	-3.07885	0.00228128	0.0933968	-1.61045
MATN1	-0.218012	5.63671	-3.07683	0.00229629	0.0935803	-1.61612
RABGEF1	-0.476427	9.42265	-3.07678	0.00229665	0.0935803	-1.61626
SLC7A10	-0.638971	5.66796	-3.07422	0.00231583	0.0940299	-1.62345
ADHFE1	-0.949779	8.15131	-3.07371	0.00231962	0.0940299	-1.62486
DMRTA1	0.201698	4.67596	3.07312	0.00232409	0.0940299	-1.62652
CLOCK	-0.582088	8.84453	-3.07216	0.00233135	0.0941022	-1.62922
CPB2	-0.155677	4.14355	-3.06901	0.00235522	0.0945259	-1.63802
SLC2A3	1.26702	8.56719	3.06873	0.0023574	0.0945259	-1.63882
CWC22	0.417755	8.03538	3.06861	0.00235834	0.0945259	-1.63916
ASIC5	-0.135515	4.56465	-3.06728	0.00236851	0.0947127	-1.64288
GOLIM4	0.601233	6.36923	3.06535	0.0023833	0.0947396	-1.64826
OR2F1	-0.179522	5.02923	-3.06507	0.00238547	0.0947396	-1.64905
LRIF1	0.847311	8.02576	3.06453	0.00238969	0.0947396	-1.65057
RASGRP4	-0.202636	5.08316	-3.06433	0.00239122	0.0947396	-1.65113
LMAN1L	-0.287962	5.80317	-3.06212	0.00240834	0.0950734	-1.65729
LMOD1	-0.513523	6.37112	-3.06182	0.0024107	0.0950734	-1.65814
TYRO3P	-0.157342	4.48538	-3.05896	0.00243305	0.0956257	-1.66611
MFSD14A	0.460599	9.63225	3.05861	0.00243583	0.0956257	-1.66709
YRDC	0.419753	7.88398	3.05724	0.0024466	0.09583	-1.67091
HTN1	-0.126452	4.07318	-3.05606	0.00245596	0.0959777	-1.6742
ARIH1	0.427868	8.22731	3.05226	0.00248624	0.0969408	-1.68478
GPR17	-2.31889	6.80051	-3.05094	0.00249684	0.0970669	-1.68846
PRKCA	-0.407506	7.01064	-3.05045	0.00250076	0.0970669	-1.68981
GPAM	-0.908502	7.77249	-3.04861	0.00251569	0.0974264	-1.69495
CTTN	0.453825	8.11165	3.04559	0.00254025	0.0976965	-1.70334
RWDD1	0.419343	10.4618	3.04536	0.00254212	0.0976965	-1.70397
DGUOK	0.413237	9.65511	3.04526	0.00254294	0.0976965	-1.70425
MGC15885	-0.185201	4.85646	-3.04496	0.00254539	0.0976965	-1.70508
SPZ1	-0.102682	4.00955	-3.04061	0.00258129	0.0988538	-1.71717
UBE2T	1.24212	8.16463	3.03971	0.00258879	0.0989204	-1.71967
ACSM5	-1.07073	6.49189	-3.03855	0.00259847	0.0990701	-1.72289
ASIC1	-0.939296	7.39636	-3.03045	0.00266685	0.101452	-1.7453
MIR1-1HG	-0.352608	7.66996	-3.02834	0.00268493	0.101915	-1.75113
COG5	0.442644	8.93431	3.02656	0.00270032	0.102273	-1.75606
CGNL1	-1.19342	8.18143	-3.02524	0.00271174	0.10248	-1.7597
GPALPP1	0.521063	6.91513	3.02381	0.00272419	0.10267	-1.76365
RHEB	0.48973	8.99437	3.02329	0.00272871	0.10267	-1.76508
ASPRV1	-0.52504	6.59812	-3.02122	0.00274684	0.103127	-1.77079
TAF11	0.350149	8.68767	3.02042	0.00275391	0.103166	-1.773
UTP20	0.528276	6.3286	3.01602	0.00279293	0.104334	-1.78513
CYP2U1	-0.688058	8.29782	-3.01554	0.00279722	0.104334	-1.78645
ST6GALNAC6	-0.463399	6.77861	-3.01424	0.00280885	0.104541	-1.79003
DUOX1	-0.329438	5.03074	-3.01095	0.00283848	0.105064	-1.79908
LPGAT1	0.746208	6.21795	3.01062	0.00284144	0.105064	-1.79997
TAS2R7	-0.128418	4.50527	-3.00998	0.00284724	0.105064	-1.80173
SEMA3E	-1.57668	5.5293	-3.00952	0.00285147	0.105064	-1.80301
DMC1	-0.105205	4.10966	-3.0093	0.00285344	0.105064	-1.8036
BAMBI	-1.31144	8.0854	-3.00618	0.00288202	0.10589	-1.81219
EAF1	0.530083	8.42041	3.00414	0.0029008	0.106352	-1.81779
SVIL	-1.00762	7.04279	-3.00342	0.00290744	0.106369	-1.81976
MPLKIP	0.473213	9.48458	3.00177	0.00292278	0.106703	-1.82429
RDH14	0.364402	9.07741	2.99978	0.00294129	0.107152	-1.82973
ABTB2	-0.249317	5.8114	-2.99794	0.00295854	0.107284	-1.83476
CCDC149	-0.154594	5.38768	-2.99687	0.00296864	0.107284	-1.8377
CMTM8	-0.858302	5.77501	-2.99676	0.00296968	0.107284	-1.838
FMO2	-0.881583	5.4304	-2.99674	0.0029699	0.107284	-1.83806
YBX2	-0.331771	5.71409	-2.99578	0.00297896	0.107386	-1.84069
RAB2A	0.374601	9.19622	2.99465	0.00298963	0.107438	-1.84376
TEDDM1	-0.13743	4.28006	-2.99431	0.00299289	0.107438	-1.8447
FAM83B	-0.109529	4.06301	-2.99284	0.00300692	0.10754	-1.84873
PTK6	-0.209811	5.61416	-2.9927	0.00300824	0.10754	-1.84911
FER1L6-AS1	-0.142246	4.60736	-2.99146	0.00302011	0.107555	-1.8525
SMURF2	0.522293	9.01933	2.99135	0.00302119	0.107555	-1.8528
EIF2B2	0.518045	8.95432	2.98947	0.0030392	0.107758	-1.85792
SETD7	-0.533376	9.88192	-2.98945	0.00303941	0.107758	-1.85798
TTC9C	0.417603	8.12319	2.98772	0.00305609	0.107951	-1.86269
TRAF3IP3	-0.36391	5.03664	-2.98759	0.00305741	0.107951	-1.86307
RANBP1	0.412511	8.08482	2.98588	0.00307396	0.108206	-1.86771
METTL22	0.413408	7.83278	2.98555	0.00307722	0.108206	-1.86862
ZSCAN1	-0.191334	4.64162	-2.98373	0.00309504	0.108611	-1.87359
UBE2C	1.49163	8.91864	2.98181	0.00311391	0.109016	-1.87882
CCDC148	-0.260637	4.84516	-2.98126	0.00311928	0.109016	-1.88031
POMP	0.332076	9.64956	2.97974	0.00313436	0.109268	-1.88446
RPH3AL	-0.393578	5.2621	-2.97925	0.00313918	0.109268	-1.88578
TMEM156	-0.299116	4.55127	-2.97829	0.00314881	0.109381	-1.88841
GNL3	0.521589	9.67474	2.97733	0.00315832	0.109491	-1.89101
RAB7A	-0.413607	10.2126	-2.97628	0.00316882	0.109634	-1.89386
PIWIL1	-0.126154	4.22722	-2.97533	0.00317838	0.109744	-1.89646
CARMIL3	0.354444	6.18149	2.97415	0.00319025	0.109776	-1.89966
LYPLA1	0.617458	9.98302	2.97301	0.0032017	0.109776	-1.90274
VAT1L	-1.90184	8.01868	-2.97283	0.00320357	0.109776	-1.90325
MED28	0.521071	7.4661	2.9727	0.00320485	0.109776	-1.90359
MSX1	0.940158	8.67116	2.96805	0.00325232	0.111014	-1.91624
UQCRH	0.382979	12.0562	2.96789	0.00325393	0.111014	-1.91666
TRHR	-0.170914	4.49429	-2.96678	0.00326537	0.111184	-1.91968
PRRG4	-0.304938	5.75917	-2.96501	0.00328357	0.111422	-1.92446
THOC2	0.574936	8.75047	2.96472	0.00328656	0.111422	-1.92524
SIRPB1	-0.198359	4.49746	-2.96418	0.00329221	0.111422	-1.92672
TRPC4	-0.445636	4.71045	-2.96283	0.00330618	0.111422	-1.93036
CSNK1G3	0.393824	8.29563	2.96241	0.00331063	0.111422	-1.93151
ANO2	-0.240633	4.73544	-2.96235	0.00331123	0.111422	-1.93167
NEU4	-0.781943	7.89515	-2.96024	0.00333331	0.111946	-1.93738
GFRA1	-0.453399	4.51409	-2.95954	0.00334064	0.111973	-1.93927
IL17A	-0.0847352	4.09391	-2.95836	0.00335305	0.112171	-1.94246
TSHB	-0.147504	4.40791	-2.95766	0.00336042	0.112199	-1.94434
CRISPLD2	-1.09575	7.00539	-2.95653	0.0033724	0.112381	-1.9474
RALGPS2	-0.455274	5.10852	-2.95548	0.00338356	0.112535	-1.95024
COPG1	0.773932	7.30365	2.95452	0.00339382	0.112658	-1.95284
NDC80	1.55416	7.1896	2.95271	0.00341312	0.113064	-1.95772
CYP2B6	-0.163539	4.67497	-2.95211	0.00341956	0.113064	-1.95934
PCDHGB6	-0.214552	4.40158	-2.95154	0.00342577	0.113064	-1.9609
AZU1	0.186984	4.60631	2.95079	0.00343378	0.113111	-1.9629
STARD6	-0.147538	4.47022	-2.95018	0.00344037	0.113111	-1.96455
LHPP	-1.05939	7.44285	-2.94919	0.0034511	0.113147	-1.96723
FUT10	-0.256831	5.44412	-2.94873	0.0034561	0.113147	-1.96847
MAD2L1	1.18456	8.02875	2.94826	0.0034612	0.113147	-1.96973
CEBPA	-1.11644	7.88012	-2.94651	0.00348019	0.113552	-1.97444
PRR12	-0.398866	6.38795	-2.94356	0.00351257	0.114391	-1.98239
BARX2	0.263246	5.27138	2.94048	0.00354663	0.115039	-1.99068
CIR1	0.441483	7.62438	2.93974	0.00355488	0.115039	-1.99267
SLC6A3	-0.237317	6.1379	-2.9395	0.00355752	0.115039	-1.99331
IER3IP1	0.43215	10.3697	2.93935	0.00355921	0.115039	-1.99372
ZNF541	-0.266465	5.31439	-2.93774	0.0035772	0.115403	-1.99805
SLC16A1	0.810889	8.49515	2.93542	0.00360325	0.115631	-2.00428
ACTA1	0.243095	4.81626	2.93533	0.00360418	0.115631	-2.0045
BSPRY	-0.188406	4.66641	-2.93531	0.00360443	0.115631	-2.00456
CYP2C18	-0.159435	4.42828	-2.93396	0.00361972	0.115705	-2.00819
BCO2	-0.500411	5.38201	-2.93392	0.0036202	0.115705	-2.0083
ACP1	0.413349	9.57853	2.93255	0.00363566	0.115945	-2.01196
CEPT1	0.504901	7.63276	2.93206	0.00364121	0.115945	-2.01327
PIGR	-0.192333	5.15869	-2.9311	0.00365223	0.116002	-2.01587
SLC2A2	-0.119641	4.04841	-2.93073	0.00365646	0.116002	-2.01686
RBM48	0.421129	7.44303	2.92947	0.00367085	0.116244	-2.02023
PEAK1	-0.464103	8.36076	-2.92754	0.00369296	0.116729	-2.02538
S100B	-1.26414	11.4586	-2.92227	0.00375424	0.118448	-2.03951
RIF1	0.50166	7.31232	2.92006	0.00378015	0.118963	-2.04541
VASH1	-0.664429	7.9644	-2.9197	0.00378441	0.118963	-2.04637
ITGA11	0.284122	6.26857	2.91662	0.0038208	0.119701	-2.05458
PPFIBP2	-0.880808	7.45313	-2.91654	0.00382181	0.119701	-2.05481
TUBA1A	0.439963	14.0492	2.91512	0.00383864	0.12001	-2.05858
SMG8	0.384927	8.31715	2.91445	0.00384669	0.120043	-2.06037
NPHS2	-0.230611	5.33607	-2.91173	0.00387935	0.120372	-2.06762
FAM50B	-0.822651	6.61166	-2.91172	0.00387953	0.120372	-2.06766
EHD3	-1.09906	8.20165	-2.91139	0.00388343	0.120372	-2.06852
SPATA18	-0.59595	4.64701	-2.91046	0.00389467	0.120372	-2.071
GCG	-0.120277	4.22281	-2.91044	0.00389497	0.120372	-2.07107
PHLPP1	-0.976534	9.40231	-2.91009	0.00389923	0.120372	-2.072
BEST1	-0.784567	7.02667	-2.90817	0.00392252	0.120581	-2.07711
DNM1L	0.446909	8.81605	2.90788	0.00392603	0.120581	-2.07788
PIAS4	0.336099	7.05459	2.9078	0.00392703	0.120581	-2.0781
MALRD1	-0.425666	4.21887	-2.90532	0.00395726	0.120888	-2.08467
FLYWCH1	-0.365051	6.82989	-2.90464	0.00396568	0.120888	-2.08649
FCHSD1	-0.216807	5.02397	-2.90426	0.00397034	0.120888	-2.0875
PLPP7	-0.627042	7.3647	-2.90415	0.00397166	0.120888	-2.08778
SPI1	-0.470198	6.07056	-2.90333	0.00398184	0.120888	-2.08998
MGLL	-0.901195	9.41882	-2.9027	0.00398965	0.120888	-2.09165
LYPD1	-1.35333	8.73721	-2.90246	0.00399262	0.120888	-2.09229
TAF1B	0.383755	6.32558	2.9024	0.00399327	0.120888	-2.09243
POU5F2	-0.165448	4.81588	-2.90002	0.00402282	0.121349	-2.09875
FAAP24	0.294485	5.63201	2.89965	0.00402743	0.121349	-2.09973
USH2A	-0.0938391	4.0061	-2.89947	0.00402967	0.121349	-2.10021
SLC29A2	-0.347669	5.29318	-2.89791	0.00404925	0.121595	-2.10436
RAPGEF1	-0.374533	6.7532	-2.89531	0.00408193	0.121595	-2.11125
KCTD2	-0.422416	8.56763	-2.89519	0.00408343	0.121595	-2.11156
FAM174C	0.383518	7.34347	2.89513	0.00408422	0.121595	-2.11173
MRGPRX2	-0.137118	4.6747	-2.89498	0.00408605	0.121595	-2.11211
TTTY11	-0.244337	5.22934	-2.89484	0.00408782	0.121595	-2.11248
HSPA9	0.546024	10.0863	2.89461	0.00409073	0.121595	-2.11309
C20orf202	-0.171071	5.05031	-2.89432	0.00409442	0.121595	-2.11387
ZWILCH	1.01589	7.09475	2.89295	0.00411185	0.12172	-2.1175
CER1	-0.219206	4.86697	-2.89288	0.00411279	0.12172	-2.1177
SLC12A3	-0.227806	5.57347	-2.89188	0.0041254	0.121873	-2.12032
SNRPB2	0.372702	11.4913	2.89136	0.00413213	0.121873	-2.12172
PRM2	0.15844	4.50516	2.89027	0.00414609	0.122075	-2.12461
ITPK1	-0.612045	8.41256	-2.8894	0.00415715	0.122192	-2.12689
SLC25A2	-0.139756	4.34757	-2.88773	0.00417874	0.122316	-2.13133
AGGF1	0.314001	9.13102	2.88749	0.00418174	0.122316	-2.13194
SIPA1	-0.6515	7.48094	-2.88742	0.00418273	0.122316	-2.13214
TLN1	-0.791171	7.13765	-2.88618	0.00419876	0.122577	-2.13542
NARF	0.451642	9.41296	2.88408	0.00422598	0.123162	-2.14095
CSNK1G1	0.273496	6.07703	2.88201	0.004253	0.123703	-2.14641
INSM1	1.97124	7.71518	2.88121	0.00426353	0.123703	-2.14852
P3H2	-0.645164	7.21336	-2.88099	0.00426644	0.123703	-2.14911
SERPINB5	-0.17078	4.3584	-2.88047	0.00427332	0.123703	-2.15049
PARP15	-0.0869316	4.17614	-2.87777	0.00430903	0.124328	-2.15761
LSM5	0.665327	8.57193	2.87774	0.00430938	0.124328	-2.15768
KRBOX5	0.570215	8.15251	2.87671	0.00432301	0.124417	-2.16038
RECQL	0.629499	7.95392	2.87605	0.00433181	0.124417	-2.16212
BTLA	-0.159787	4.50597	-2.87551	0.00433905	0.124417	-2.16355
GTPBP10	0.562261	8.00923	2.87534	0.00434138	0.124417	-2.16401
NOP58	0.410456	10.7675	2.87369	0.00436337	0.124702	-2.16834
TNS3	-0.997339	10.8216	-2.87351	0.00436585	0.124702	-2.16882
APOOL	0.418429	5.02037	2.87205	0.0043854	0.124815	-2.17264
VXN	-1.22216	8.6378	-2.87137	0.00439466	0.124815	-2.17445
LOC646430	0.177379	4.44758	2.87024	0.00440998	0.124815	-2.17743
AZIN2	-0.502014	6.78053	-2.87022	0.00441026	0.124815	-2.17748
ZBTB47	-0.528455	7.55635	-2.86986	0.00441502	0.124815	-2.1784
G3BP1	0.462819	8.51958	2.86963	0.00441817	0.124815	-2.17901
JOSD1	0.343013	9.48621	2.86945	0.0044206	0.124815	-2.17949
CHM	0.349667	6.70216	2.86879	0.00442962	0.124864	-2.18123
MTA2	0.235994	4.86682	2.86792	0.0044414	0.124992	-2.1835
TBX15	0.695883	5.71331	2.86669	0.00445819	0.125259	-2.18673
RNF2	0.443222	7.1211	2.86445	0.00448899	0.125919	-2.19262
XCL1	-0.132536	4.43551	-2.86262	0.00451431	0.126423	-2.19743
OGFOD2	-0.226472	6.69021	-2.86026	0.00454704	0.127132	-2.2036
ZFAND4	-0.488363	4.90177	-2.8589	0.00456602	0.127291	-2.20717
PPP4R3A	0.548523	7.62792	2.85879	0.00456751	0.127291	-2.20745
TOMM22	0.558068	7.67211	2.85372	0.004639	0.128979	-2.22072
CCDC43	0.364365	8.19934	2.85343	0.0046431	0.128979	-2.22148
PCDH18	0.831859	7.25792	2.85054	0.00468427	0.129736	-2.22902
LMBRD1	-0.463733	11.1892	-2.85046	0.00468543	0.129736	-2.22923
CHAF1B	0.548939	5.79347	2.84801	0.00472068	0.130437	-2.23564
NUDT16L2P	-0.139667	4.40767	-2.84764	0.00472593	0.130437	-2.23659
PXDC1	-0.643692	9.4179	-2.84668	0.0047399	0.130551	-2.23911
TMEM52	0.234527	4.60377	2.84604	0.00474907	0.130551	-2.24076
PRSS50	0.216883	4.94499	2.84542	0.00475805	0.130551	-2.24238
MARVELD1	-0.833063	7.37255	-2.84526	0.00476042	0.130551	-2.2428
ABCB7	0.44583	8.36327	2.84414	0.00477671	0.130789	-2.24572
APPBP2	0.331991	8.83758	2.84311	0.0047918	0.130994	-2.24841
CNMD	-0.610784	5.07548	-2.84243	0.00480173	0.131057	-2.25018
KAT6A	-0.279567	7.1602	-2.83759	0.00487299	0.132422	-2.26277
ATP11B	0.394953	5.66959	2.83753	0.00487387	0.132422	-2.26292
CDC73	0.448282	8.35165	2.83702	0.00488153	0.132422	-2.26426
SLC29A3	-0.428176	7.55389	-2.83676	0.0048854	0.132422	-2.26494
FRG1	0.337981	9.80046	2.83643	0.00489024	0.132422	-2.26578
MYL3	-0.243031	6.20213	-2.83435	0.00492128	0.132948	-2.27119
TMEM54	-0.704279	7.58565	-2.83409	0.00492515	0.132948	-2.27186
IQCB1	0.458691	7.95928	2.83311	0.00493993	0.133138	-2.27442
ARL6IP6	0.486868	8.2745	2.83222	0.0049533	0.133194	-2.27672
NALF2	-0.514688	5.791	-2.83194	0.0049575	0.133194	-2.27745
CLPTM1	-0.722216	8.32746	-2.82922	0.00499867	0.133788	-2.28451
TRPV5	0.267689	5.70584	2.82886	0.00500417	0.133788	-2.28545
BOK	-1.15288	6.66594	-2.82885	0.0050043	0.133788	-2.28547
CLIC6	-0.682326	4.84431	-2.82843	0.00501072	0.133788	-2.28656
HS3ST6	0.166862	4.75772	2.82773	0.0050213	0.133862	-2.28836
LY9	-0.140078	4.509	-2.82618	0.00504507	0.134021	-2.29239
KRTAP4-1	-0.141569	4.32319	-2.82597	0.0050483	0.134021	-2.29294
THUMPD1	0.442121	9.49014	2.82535	0.00505779	0.134021	-2.29454
EEF1E1	0.439344	8.86189	2.82531	0.00505841	0.134021	-2.29465
IARS1	0.456422	11.005	2.82408	0.00507726	0.134313	-2.29782
FUBP1	0.51198	7.80008	2.82279	0.00509725	0.134635	-2.30117
RAE1	0.39466	9.13541	2.82162	0.00511533	0.134905	-2.30419
SORBS3	-0.50088	6.67887	-2.81965	0.00514597	0.134979	-2.30929
CSNK2A3	0.773024	8.32202	2.81928	0.00515176	0.134979	-2.31025
SMARCAL1	0.380549	8.67005	2.81827	0.00516743	0.134979	-2.31284
VSX1	-0.145357	4.72801	-2.81818	0.00516895	0.134979	-2.31309
LINC00619	-0.135025	4.08406	-2.81813	0.00516966	0.134979	-2.31321
CHRNE	0.164421	5.14789	2.81802	0.00517143	0.134979	-2.3135
CORO1C	0.653981	10.3866	2.81791	0.0051731	0.134979	-2.31378
SPSB4	-0.469049	5.90441	-2.81248	0.00525889	0.13701	-2.3278
DCLK1	1.47064	9.86252	2.8109	0.00528398	0.137369	-2.33186
MMP15	-0.307465	6.17982	-2.81029	0.00529377	0.137369	-2.33344
CDCA3	0.77557	7.13762	2.80981	0.00530136	0.137369	-2.33466
SYNE1	-0.617868	7.18914	-2.80961	0.00530464	0.137369	-2.33519
TMPRSS6	-0.157486	5.11146	-2.80834	0.0053251	0.137412	-2.33847
DENR	0.333317	10.4583	2.80772	0.00533497	0.137412	-2.34005
EZH2	1.28171	7.99407	2.8072	0.00534339	0.137412	-2.3414
OGFRP1	-0.331414	6.01374	-2.80709	0.00534525	0.137412	-2.34169
TMCO6	-0.507259	6.57957	-2.80669	0.00535161	0.137412	-2.34271
SCAMP4	-0.452051	6.99022	-2.80596	0.0053635	0.137412	-2.3446
TBC1D17	-0.446013	7.27587	-2.80588	0.00536465	0.137412	-2.34478
CCDC172	-0.164328	4.89194	-2.80554	0.00537023	0.137412	-2.34567
ZNF592	-0.453452	6.50711	-2.8043	0.00539044	0.13764	-2.34887
MAP6D1	-0.78737	7.68442	-2.80401	0.00539513	0.13764	-2.34961
CACNA1A	-0.552643	6.60914	-2.80321	0.00540806	0.137765	-2.35165
SRSF3	0.349821	10.3966	2.80159	0.00543458	0.138065	-2.35582
POU2F3	-0.142855	4.02171	-2.80136	0.00543834	0.138065	-2.35641
TK2	-0.344333	7.48187	-2.80102	0.00544391	0.138065	-2.35728
TMEM69	0.447989	9.05503	2.79939	0.00547076	0.138331	-2.36147
MTRFR	0.461305	7.77663	2.79892	0.00547845	0.138331	-2.36267
HPS1	-0.322991	6.31878	-2.79867	0.00548264	0.138331	-2.36332
TMEM201	-0.481759	8.12445	-2.79843	0.00548656	0.138331	-2.36393
SCUBE1	0.218063	5.52882	2.79758	0.00550073	0.138449	-2.36613
LUZP4	-0.194425	5.24227	-2.79708	0.00550891	0.138449	-2.3674
HIC1	0.221129	4.56946	2.79669	0.0055154	0.138449	-2.3684
CABLES2	0.478214	7.5015	2.79368	0.00556564	0.139311	-2.37612
THRAP3	0.550688	6.94754	2.79366	0.00556594	0.139311	-2.37617
GRHPR	-0.429458	9.67196	-2.79217	0.00559099	0.139638	-2.38
TOP2A	1.83867	8.59776	2.79191	0.00559527	0.139638	-2.38065
TSR1	0.324258	8.28945	2.79132	0.00560523	0.139684	-2.38216
DOCK5	-0.207974	4.71872	-2.79057	0.00561796	0.139798	-2.38409
TMOD3	0.471287	5.06624	2.78902	0.00564416	0.140055	-2.38806
TIGD4	-0.148647	4.62194	-2.78899	0.00564456	0.140055	-2.38812
FAIM2	-0.899809	8.04646	-2.78826	0.005657	0.140161	-2.38999
DCTPP1	0.461774	9.28222	2.78572	0.00570029	0.141031	-2.39648
CTIF	-0.452417	6.97287	-2.78418	0.00572666	0.14136	-2.40041
FAM200A	0.520554	6.6426	2.78399	0.00573004	0.14136	-2.40092
PORCN	-0.388552	7.29523	-2.78156	0.00577198	0.142191	-2.40712
KANK1	-0.995323	9.97784	-2.78104	0.00578083	0.142205	-2.40843
H2BC13	-0.157292	4.28862	-2.78	0.00579901	0.142335	-2.4111
UGDH	-0.652686	8.15067	-2.77949	0.00580783	0.142335	-2.41239
GLYAT	-0.114655	4.45785	-2.77931	0.00581093	0.142335	-2.41285
CRTAM	-0.541688	4.28391	-2.77712	0.00584912	0.143066	-2.41842
TRMT6	0.39451	7.80497	2.77432	0.00589848	0.143731	-2.42557
PTRH1	-0.356575	6.58468	-2.77423	0.00590002	0.143731	-2.4258
BOLL	-0.133723	4.49223	-2.77392	0.00590538	0.143731	-2.42657
ELL3	-0.246853	5.37734	-2.77368	0.00590973	0.143731	-2.4272
GFRA3	-0.175372	5.12247	-2.77281	0.0059251	0.143901	-2.4294
HS3ST3B1	-0.117408	4.58415	-2.77229	0.00593426	0.14392	-2.43072
IRX2	-1.6674	6.00318	-2.77125	0.00595275	0.144075	-2.43337
TIMM17A	0.355193	9.35099	2.77088	0.00595941	0.144075	-2.43432
PBX3	-0.949959	8.85142	-2.76995	0.00597604	0.144075	-2.43669
ILF2	0.551418	10.078	2.76941	0.00598561	0.144075	-2.43805
SMC1B	-0.163415	4.64158	-2.76936	0.00598649	0.144075	-2.43817
FAF2	0.334414	8.41041	2.76894	0.00599395	0.144075	-2.43923
SDCBP2	-0.553018	7.10202	-2.76819	0.00600753	0.144075	-2.44116
SLC9A8	-0.401443	7.03957	-2.76764	0.00601728	0.144075	-2.44254
SNAPC1	0.588133	7.39624	2.76742	0.00602132	0.144075	-2.44311
HSPB9	0.291295	4.94792	2.76701	0.0060287	0.144075	-2.44415
NDEL1	0.436086	8.5439	2.76604	0.00604625	0.144075	-2.44662
ADORA2B	0.963958	7.012	2.76603	0.0060463	0.144075	-2.44663
SELENOO	-0.514495	7.095	-2.76585	0.00604957	0.144075	-2.44709
NDUFV3	0.348551	7.48315	2.76239	0.00611233	0.145369	-2.45587
NPFF	-0.336436	6.45761	-2.76126	0.00613306	0.14566	-2.45874
ASAP2	-0.619523	9.24553	-2.76037	0.00614931	0.145845	-2.46099
CBX7	-0.845737	8.40758	-2.75976	0.00616054	0.14591	-2.46255
DBF4	0.886562	8.47737	2.75822	0.00618873	0.146376	-2.46643
LHCGR	-0.162951	4.15515	-2.75184	0.00630733	0.148976	-2.48256
FARP2	-0.453556	6.10075	-2.74962	0.00634921	0.149592	-2.48818
PKHD1	-0.0946807	4.46065	-2.74953	0.00635086	0.149592	-2.4884
KRT27	-0.117028	4.13704	-2.74904	0.00636012	0.149592	-2.48964
GOLM1	-0.575615	10.558	-2.74824	0.00637526	0.149592	-2.49166
WASF2	-0.598105	8.25665	-2.74815	0.00637691	0.149592	-2.49188
KLHL30-AS1	-0.201815	5.20985	-2.7473	0.0063931	0.149635	-2.49404
PPP6R3	0.337482	9.21428	2.74714	0.00639613	0.149635	-2.49444
COPS2	0.37601	10.5527	2.74639	0.00641036	0.149639	-2.49633
CENPV	-1.92869	7.31222	-2.74621	0.00641373	0.149639	-2.49677
SPG11	-0.23631	7.39619	-2.74429	0.00645031	0.149853	-2.5016
MIA2	-0.264992	5.04496	-2.74377	0.00646041	0.149853	-2.50293
TGM6	0.294625	5.88524	2.74369	0.00646188	0.149853	-2.50313
EMILIN3	-1.23526	6.74727	-2.74349	0.0064658	0.149853	-2.50364
MYPN	-0.151798	4.23183	-2.7431	0.00647321	0.149853	-2.50461
DBNDD1	-0.571293	6.50941	-2.74212	0.00649197	0.149853	-2.50707
SNRNP40	0.5953	6.86068	2.74203	0.0064937	0.149853	-2.5073
MMD2	-0.935188	6.74534	-2.74186	0.00649704	0.149853	-2.50773
TRPV4	0.285911	5.4777	2.74041	0.00652509	0.149853	-2.51139
VN1R2	-0.151787	4.45838	-2.74019	0.00652931	0.149853	-2.51194
PRC1	1.3008	8.57117	2.73992	0.00653449	0.149853	-2.51261
NCCRP1	0.32903	5.37932	2.7397	0.00653885	0.149853	-2.51318
GSK3B	0.698567	7.95875	2.73934	0.00654572	0.149853	-2.51407
GPR174	-0.116122	4.1394	-2.73926	0.00654738	0.149853	-2.51429
DHCR7	-0.673543	7.7889	-2.73894	0.0065536	0.149853	-2.51509
KCTD21	-0.570095	6.75311	-2.73827	0.00656659	0.14995	-2.51678
TBRG1	0.401409	6.97432	2.73628	0.00660538	0.150408	-2.52178
MCF2	-0.668177	4.88879	-2.73595	0.00661183	0.150408	-2.52261
UBXN10	-0.402178	5.13751	-2.73589	0.00661286	0.150408	-2.52274
POLR2H	0.364872	9.37205	2.73337	0.00666248	0.151264	-2.52908
WDR75	0.366008	8.30896	2.73308	0.00666813	0.151264	-2.5298
IGHV3-54	0.144243	4.08832	2.73175	0.00669436	0.151498	-2.53313
MINDY1	-0.412637	7.83887	-2.73167	0.00669603	0.151498	-2.53335
TCF3	0.375351	7.03959	2.73059	0.00671742	0.151782	-2.53605
IFNA10	-0.162709	4.42582	-2.72951	0.00673891	0.152068	-2.53876
MZT1	0.582505	8.92241	2.72863	0.00675652	0.152265	-2.54098
AZGP1	-1.84633	6.96928	-2.72787	0.00677152	0.152269	-2.54286
CYP3A7	-0.111382	4.28949	-2.7273	0.00678292	0.152269	-2.54429
TOX2	-1.10971	5.93809	-2.72729	0.00678325	0.152269	-2.54433
MPHOSPH10	0.341358	9.10118	2.72679	0.0067933	0.152296	-2.54558
THBS4	-1.22703	8.39114	-2.72628	0.00680339	0.152323	-2.54684
PSMA1	0.356445	11.4268	2.7245	0.0068392	0.152926	-2.5513
CNP	-0.8391	9.44263	-2.72405	0.0068484	0.152933	-2.55244
H2BC6	0.511303	5.87784	2.7214	0.00690217	0.153934	-2.55907
EIF1AD	0.300585	6.8229	2.71914	0.00694811	0.154567	-2.5647
LDHAL6A	-0.163902	4.30663	-2.71792	0.00697323	0.154567	-2.56776
UCN2	0.281108	5.95858	2.71785	0.00697462	0.154567	-2.56793
SLC5A7	-0.0975361	4.28071	-2.71782	0.00697527	0.154567	-2.56801
MAMSTR	-0.384533	5.76729	-2.71762	0.00697935	0.154567	-2.5685
FADD	0.474707	8.26992	2.71737	0.00698451	0.154567	-2.56913
FOXD1	1.19591	8.0499	2.71588	0.00701515	0.155046	-2.57284
TCOF1	0.206677	6.38323	2.71476	0.00703827	0.155231	-2.57563
CENPW	0.991895	7.73054	2.71415	0.00705103	0.155231	-2.57717
FOXG1	1.47002	8.3353	2.71358	0.0070628	0.155231	-2.57858
PDAP1	0.264038	5.18407	2.71341	0.00706631	0.155231	-2.579
CDK1	1.32877	7.43818	2.7133	0.00706869	0.155231	-2.57929
DMPK	-0.565522	6.69501	-2.71234	0.00708859	0.155239	-2.58167
B3GALT6	0.428674	8.82446	2.71218	0.00709184	0.155239	-2.58206
SEC23A	0.430227	8.95853	2.71198	0.00709614	0.155239	-2.58257
SKIC3	0.401885	7.3749	2.71149	0.00710636	0.155265	-2.58379
PSMD7	0.33414	10.2571	2.70986	0.00714055	0.155642	-2.58786
ABHD2	-0.694571	7.72634	-2.70973	0.00714319	0.155642	-2.58817
TAF1C	-0.432303	7.37711	-2.7089	0.00716065	0.155642	-2.59024
TCF7L2	-0.668471	7.26119	-2.7082	0.00717539	0.155642	-2.59198
TMC2	-0.166564	5.71141	-2.70792	0.0071813	0.155642	-2.59268
SCN9A	-0.797723	4.55765	-2.70745	0.00719115	0.155642	-2.59384
TMPO	0.817346	6.01827	2.7074	0.00719213	0.155642	-2.59396
MUCL3	-0.0887384	4.51863	-2.70686	0.00720353	0.155642	-2.5953
FUNDC1	0.418381	9.06291	2.70679	0.00720504	0.155642	-2.59548
DMRTB1	-0.216581	4.82212	-2.70551	0.00723226	0.156034	-2.59867
EIF3I	0.39334	10.9068	2.70424	0.0072592	0.156175	-2.60182
RPL18AP16	0.54908	8.13388	2.70376	0.00726937	0.156175	-2.60301
TARS1	0.451067	9.97784	2.70375	0.00726976	0.156175	-2.60306
TMEM270	0.165255	4.47903	2.70349	0.00727516	0.156175	-2.60368
HSH2D	-0.15242	4.49574	-2.70103	0.00732776	0.156981	-2.60979
EEIG1	-0.554395	9.13013	-2.70067	0.00733553	0.156981	-2.61069
GNL1	0.291529	7.75191	2.70046	0.0073401	0.156981	-2.61121
SELENON	-0.751774	8.3077	-2.69915	0.00736827	0.157173	-2.61446
RNF128	-1.51013	5.32169	-2.69915	0.0073684	0.157173	-2.61447
KRTAP9-4	-0.156961	4.94127	-2.69877	0.00737647	0.157173	-2.6154
RPL5	0.303452	13.7705	2.69814	0.00739009	0.157268	-2.61696
ZNF184	0.579871	8.02267	2.69649	0.00742594	0.157836	-2.62106
OXT	-0.249458	4.85743	-2.69463	0.00746641	0.157898	-2.62566
VSIG10	-0.229153	4.91324	-2.69415	0.00747701	0.157898	-2.62686
UBE2H	0.536675	7.99086	2.69409	0.00747816	0.157898	-2.62699
NR3C2	-1.11442	7.22587	-2.69395	0.00748128	0.157898	-2.62735
RUVBL1	0.488618	8.71343	2.69394	0.00748159	0.157898	-2.62738
ZFP64	0.183557	6.34822	2.69369	0.00748698	0.157898	-2.62799
MRPL36	0.40317	9.76681	2.69324	0.00749674	0.157898	-2.6291
FAM182A	0.362462	4.98551	2.69216	0.00752048	0.157898	-2.63177
C1orf53	0.641728	6.12851	2.69188	0.00752667	0.157898	-2.63247
KCNMB2	-0.685493	5.14375	-2.69177	0.00752916	0.157898	-2.63275
TAF9	0.349313	10.0614	2.69147	0.00753572	0.157898	-2.63349
CYP2B7P	-0.238541	5.20231	-2.69001	0.00756787	0.157898	-2.63709
OXNAD1	0.387882	7.48451	2.68951	0.00757905	0.157898	-2.63834
PEX6	-0.643923	6.71597	-2.68939	0.00758154	0.157898	-2.63862
ZBTB7C	-0.324833	5.34694	-2.68924	0.00758495	0.157898	-2.639
TSPEAR	-0.104618	4.41541	-2.68912	0.00758759	0.157898	-2.63929
FNIP1	0.311875	6.2383	2.68861	0.00759893	0.157898	-2.64056
ODR4	0.335015	7.78887	2.68853	0.00760075	0.157898	-2.64076
WWP2	-0.461063	6.29818	-2.68823	0.0076073	0.157898	-2.64149
PNPLA7	-0.177861	4.99263	-2.688	0.00761251	0.157898	-2.64207
GYPE	-0.131474	4.31603	-2.687	0.00763476	0.158168	-2.64454
RASSF8	0.229774	4.66329	2.68657	0.00764427	0.158175	-2.64559
PCNP	0.286393	10.7609	2.68602	0.00765655	0.158238	-2.64695
PPAN	0.298233	7.57831	2.68352	0.00771266	0.158928	-2.65313
PIGQ	-0.29876	5.89834	-2.68338	0.00771581	0.158928	-2.65347
ENPP3	-0.235705	5.48026	-2.6833	0.00771763	0.158928	-2.65367
CNOT7	0.437872	8.42073	2.68284	0.00772798	0.15895	-2.65481
ACSS1	-0.678443	7.80649	-2.68203	0.00774614	0.159134	-2.65679
ERGIC2	0.412528	9.89339	2.68143	0.00775977	0.159223	-2.65828
APOD	-1.82332	9.85787	-2.68096	0.00777028	0.159249	-2.65943
AKT1S1	-0.473595	6.55615	-2.67898	0.00781528	0.15965	-2.66431
GINS2	0.988601	7.52052	2.67852	0.00782588	0.15965	-2.66546
PEPD	-0.51257	9.33599	-2.67791	0.00783966	0.15965	-2.66695
BCL2	-0.217036	5.95775	-2.6777	0.00784437	0.15965	-2.66745
BNC1	-0.102013	3.97012	-2.67743	0.0078507	0.15965	-2.66814
SLCO1B3	-0.134554	4.27319	-2.67717	0.00785668	0.15965	-2.66878
ZNF707	0.250225	6.06364	2.67696	0.00786142	0.15965	-2.66929
TVP23C	-0.192721	6.44253	-2.67684	0.00786414	0.15965	-2.66958
PLA2G2D	-0.171921	5.02213	-2.67395	0.00793062	0.160549	-2.6767
RPL18AP3	0.463936	13.7359	2.67267	0.00795997	0.160549	-2.67982
SMARCC2	-0.496132	9.72187	-2.67256	0.00796271	0.160549	-2.68012
PRDM4	0.315862	7.96315	2.67218	0.00797138	0.160549	-2.68104
NUSAP1	1.47124	8.25377	2.6715	0.00798716	0.160549	-2.68271
COASY	0.318366	8.68602	2.67147	0.00798777	0.160549	-2.68277
CALCOCO1	-0.545715	8.45645	-2.67133	0.00799123	0.160549	-2.68314
NUDCD2	0.412948	9.90292	2.67131	0.00799147	0.160549	-2.68316
PAOX	-0.274489	6.16436	-2.67082	0.00800292	0.160549	-2.68437
GEMIN2	0.481038	7.03586	2.67048	0.00801092	0.160549	-2.68522
DHX32	-0.320315	8.76034	-2.67047	0.0080111	0.160549	-2.68524
SSTR5-AS1	-0.202717	4.83787	-2.66993	0.00802368	0.160614	-2.68657
DDR1	-0.612868	11.6118	-2.66909	0.00804319	0.160817	-2.68862
KATNIP	-0.45577	8.0324	-2.66788	0.00807149	0.161196	-2.69159
EDIL3	-0.717361	5.41129	-2.66721	0.00808731	0.161324	-2.69324
DIRAS1	0.288022	5.91183	2.66635	0.00810753	0.16154	-2.69535
UBE2W	0.398563	7.70944	2.66548	0.00812791	0.161759	-2.69747
RAMP1	-0.886406	9.15537	-2.66432	0.0081553	0.162116	-2.70032
TADA2A	0.26794	5.6022	2.66343	0.00817649	0.162346	-2.70251
SUOX	-0.410697	7.39881	-2.66304	0.00818574	0.162346	-2.70347
ITGAX	-0.478694	6.55503	-2.66209	0.00820832	0.162427	-2.70579
CTBP2	-0.431414	10.2294	-2.66207	0.00820871	0.162427	-2.70583
RIOK3	0.384887	8.71531	2.66124	0.00822838	0.162483	-2.70786
RCBTB1	-0.639186	8.81349	-2.66084	0.00823798	0.162483	-2.70884
CALR	-0.481336	8.95984	-2.66076	0.0082399	0.162483	-2.70904
LINC00852	-0.129622	4.35825	-2.65918	0.00827773	0.162881	-2.71291
DBP	-0.623782	6.88194	-2.65912	0.00827904	0.162881	-2.71304
SLC8B1	-0.312996	5.79267	-2.6571	0.00832771	0.163651	-2.71799
ACOT6	-0.152338	4.40195	-2.65592	0.00835616	0.163904	-2.72087
CIAO3	0.250447	7.43642	2.65578	0.00835963	0.163904	-2.72122
WIPF2	-0.423207	9.03374	-2.65509	0.00837632	0.164044	-2.72291
ZNF233	-0.435037	4.85357	-2.65361	0.00841215	0.164558	-2.72651
FZD6	-1.30673	6.62927	-2.65293	0.00842871	0.164695	-2.72817
EPHA4	1.18072	7.67256	2.65239	0.0084419	0.164766	-2.7295
SALL2	-0.658066	9.8733	-2.65001	0.00849996	0.16527	-2.73528
SNX22	-0.992829	6.88424	-2.64969	0.00850794	0.16527	-2.73607
NCK1	0.360941	8.70065	2.64962	0.00850963	0.16527	-2.73624
KANK4	-0.595924	4.9903	-2.64943	0.00851433	0.16527	-2.73671
STKLD1	-0.162907	5.01432	-2.64921	0.00851963	0.16527	-2.73723
CEP20	0.350323	8.42901	2.64875	0.00853115	0.16527	-2.73837
PBRM1	0.337352	7.06079	2.6485	0.00853729	0.16527	-2.73898
PROKR2	-0.185343	5.32447	-2.6482	0.00854466	0.16527	-2.73971
ZNF675	0.26865	4.55559	2.64726	0.00856777	0.165531	-2.74199
SNX20	0.16158	4.59049	2.64613	0.00859582	0.165553	-2.74475
CHST5	-0.203474	5.54887	-2.64535	0.0086152	0.165553	-2.74665
CCAR1	0.422691	9.31651	2.64519	0.00861904	0.165553	-2.74703
CYP2A6	-0.246837	6.80055	-2.64518	0.00861933	0.165553	-2.74705
TPR	0.498581	8.37361	2.64433	0.00864052	0.165553	-2.74913
TTLL2	-0.144251	4.43763	-2.64403	0.00864806	0.165553	-2.74986
TRMT112	0.360817	11.5884	2.6433	0.00866606	0.165553	-2.75162
PLD4	-0.516226	5.59186	-2.6433	0.0086662	0.165553	-2.75163
ZNF800	0.350045	5.94131	2.64319	0.00866903	0.165553	-2.75191
DHX36	0.535826	9.11236	2.64305	0.00867246	0.165553	-2.75224
NIPAL3	-0.867871	7.71592	-2.64296	0.00867478	0.165553	-2.75247
CACNA1G	-0.219316	5.72066	-2.64213	0.00869546	0.165763	-2.75448
VEZT	0.345121	9.06302	2.6417	0.00870629	0.165786	-2.75553
SEMA5A	-1.13828	9.43991	-2.64023	0.0087431	0.166176	-2.75909
NR5A1	0.159223	4.95893	2.64011	0.00874609	0.166176	-2.75937
ASNS	0.665722	10.1182	2.63878	0.00877978	0.166527	-2.76262
DOK7	-0.224334	4.98345	-2.63861	0.00878393	0.166527	-2.76302
SNRNP27	0.307565	10.1525	2.63798	0.00879999	0.166647	-2.76456
MAGEA8	-0.106671	4.23873	-2.63756	0.00881065	0.166666	-2.76558
KCND3	0.135294	5.12018	2.63515	0.00887184	0.167639	-2.77142
RNF125	-0.687715	5.76358	-2.63414	0.00889774	0.167944	-2.77388
C15orf40	0.523605	7.56726	2.63292	0.00892882	0.168254	-2.77682
CLIP2	-0.712714	9.39438	-2.63271	0.0089342	0.168254	-2.77732
CEACAM21	-0.187999	4.96194	-2.63235	0.00894356	0.168254	-2.77821
EIF2S3	0.393191	9.76033	2.63156	0.00896376	0.168382	-2.78011
SLC18B1	-0.796353	9.42265	-2.63096	0.00897917	0.168382	-2.78156
SPRR4	-0.311895	6.82197	-2.6299	0.00900663	0.168382	-2.78413
FAM210A	0.687442	6.67621	2.62982	0.00900866	0.168382	-2.78432
GAL3ST1	-0.793049	6.19668	-2.62977	0.00900995	0.168382	-2.78444
CXorf38	0.581538	6.93677	2.62903	0.00902916	0.168382	-2.78624
NCAPD2	0.664625	7.38542	2.62849	0.00904314	0.168382	-2.78754
RPGRIP1	-0.212079	5.61227	-2.62815	0.00905209	0.168382	-2.78838
MAB21L2	-0.219365	4.30289	-2.62814	0.00905232	0.168382	-2.7884
CHST6	-1.16347	6.98364	-2.6275	0.00906878	0.168382	-2.78993
NSG1	1.13972	7.86779	2.6274	0.00907144	0.168382	-2.79018
TBC1D22B	-0.16507	5.45366	-2.62729	0.00907438	0.168382	-2.79045
IQCK	-0.482755	8.43242	-2.62716	0.00907764	0.168382	-2.79075
ALDH9A1	-0.419766	11.5241	-2.62524	0.0091278	0.169009	-2.7954
DMWD	-0.394391	7.36487	-2.62511	0.00913109	0.169009	-2.7957
SYT8	0.209903	5.02324	2.62438	0.0091503	0.169182	-2.79747
ECRG4	-1.67129	7.12796	-2.62289	0.00918946	0.169568	-2.80107
RFC4	0.663974	8.79832	2.62284	0.00919087	0.169568	-2.8012
ASAH1	-0.370011	11.237	-2.6222	0.00920765	0.169695	-2.80274
H2BC10	0.387402	5.55967	2.62086	0.00924306	0.169909	-2.80597
SIKE1	0.473451	5.47868	2.62043	0.00925457	0.169909	-2.80702
HPRT1	0.717676	9.27452	2.62031	0.00925763	0.169909	-2.8073
OTOR	0.19774	4.96674	2.62015	0.00926177	0.169909	-2.80768
YEATS4	0.748955	6.90255	2.61989	0.00926866	0.169909	-2.8083
ORC5	0.287634	7.0191	2.61885	0.00929629	0.170022	-2.81081
LRRC71	0.237861	5.11752	2.61783	0.00932349	0.170022	-2.81327
PIEZO1	-0.72018	8.25077	-2.61779	0.00932467	0.170022	-2.81338
LRIT1	0.130418	4.37407	2.61772	0.00932658	0.170022	-2.81355
RAB31	-0.751343	11.9983	-2.61714	0.00934187	0.170022	-2.81493
DYNC1LI1	0.365738	8.93267	2.61696	0.00934677	0.170022	-2.81538
PLD6	-0.496953	6.65864	-2.61676	0.00935202	0.170022	-2.81585
TRPM5	0.259063	5.51764	2.61669	0.00935395	0.170022	-2.81602
DSCR4	-0.183816	5.46238	-2.61591	0.00937474	0.17022	-2.81789
OR12D3	-0.152885	4.59277	-2.6154	0.00938846	0.17029	-2.81912
IRF2	-0.463618	7.52019	-2.61475	0.00940592	0.170427	-2.82069
TNFRSF18	0.18981	5.10261	2.6138	0.00943156	0.170711	-2.82298
ACADL	-0.521803	4.79444	-2.61211	0.0094772	0.171357	-2.82705
LIMS2	-0.50547	6.35364	-2.61117	0.0095027	0.171577	-2.82931
CHST7	-0.905423	7.29255	-2.61057	0.00951904	0.171577	-2.83076
NUDCD1	0.369392	7.26429	2.61056	0.00951931	0.171577	-2.83078
SAMD12	-0.112956	4.06896	-2.6086	0.00957272	0.172359	-2.83549
DPY19L2	-0.892904	5.58452	-2.60733	0.00960719	0.172558	-2.83852
ID2	0.65652	11.6165	2.60704	0.00961532	0.172558	-2.83923
PLAAT1	-1.20928	6.73227	-2.6068	0.00962181	0.172558	-2.8398
C1QTNF1	-0.627598	6.79351	-2.60634	0.0096344	0.172558	-2.8409
ZC3H15	0.256308	10.049	2.60609	0.00964147	0.172558	-2.84152
AMZ1	-0.196801	5.99714	-2.60599	0.00964399	0.172558	-2.84174
WDR76	0.38878	5.21372	2.60555	0.00965619	0.172588	-2.8428
CEP76	0.503137	7.40627	2.60514	0.00966747	0.172588	-2.84378
GPRC5B	-0.749433	9.84594	-2.60484	0.00967579	0.172588	-2.84451
PPP2R5E	0.440625	10.3425	2.60396	0.00970002	0.172841	-2.84661
CD74	-1.08955	9.59179	-2.60345	0.00971412	0.172913	-2.84784
CST5	-0.167997	4.7583	-2.60267	0.0097358	0.17312	-2.84971
CTNNBL1	0.326628	8.25755	2.60154	0.00976719	0.173228	-2.85242
E2F4	-0.221981	7.99279	-2.60107	0.00978025	0.173228	-2.85354
MAP2K1	0.453596	10.7476	2.60105	0.00978066	0.173228	-2.85358
DUSP15	0.219135	5.726	2.60076	0.00978892	0.173228	-2.85429
SLC7A13	-0.149823	4.06697	-2.60047	0.00979685	0.173228	-2.85497
NCAPG	1.22576	6.82235	2.59997	0.00981072	0.173228	-2.85616
ACTB	-0.160668	14.4104	-2.59991	0.00981241	0.173228	-2.85631
SSTR1	-0.402827	4.74223	-2.59936	0.00982781	0.173322	-2.85763
COA6	0.389147	8.91637	2.5977	0.00987424	0.173649	-2.86159
FAM193A	-0.471367	8.79979	-2.59762	0.00987647	0.173649	-2.86178
MGMT	-0.62534	6.4426	-2.59762	0.00987662	0.173649	-2.86179
CTSO	-0.703806	9.1039	-2.5971	0.00989128	0.173729	-2.86304
ZDHHC8	-0.399501	7.16462	-2.5936	0.00999008	0.175055	-2.8714
ELOF1	0.296779	8.47868	2.59305	0.0100057	0.175055	-2.87271
IDH3A	0.495437	8.18974	2.5929	0.0100099	0.175055	-2.87307
KAT2B	-0.707807	10.3299	-2.59248	0.0100218	0.175055	-2.87407
CCND3	-0.549375	9.69744	-2.59211	0.0100324	0.175055	-2.87496
PNPLA6	-0.533804	8.25417	-2.59196	0.0100366	0.175055	-2.87531
ECT2	1.01234	7.67721	2.59191	0.010038	0.175055	-2.87543
C1QTNF9	-0.153371	4.3124	-2.59068	0.0100732	0.175341	-2.87837
ALKBH3	0.355336	8.09116	2.59062	0.0100748	0.175341	-2.87851
RMDN3	-0.381566	9.33219	-2.59003	0.0100918	0.175459	-2.87993
MCHR2-AS1	0.195395	5.10009	2.58756	0.0101628	0.176515	-2.88582
BIRC7	0.288563	6.03848	2.58694	0.0101805	0.176643	-2.88728
NSFL1C	0.288306	9.3598	2.58507	0.0102347	0.177106	-2.89175
EPB41L4A	-0.316894	5.9252	-2.58495	0.0102382	0.177106	-2.89203
ZNF710	0.215698	5.32483	2.58472	0.0102449	0.177106	-2.89258
CDC42BPB	-0.614638	7.75552	-2.5846	0.0102484	0.177106	-2.89286
CEBPZ	0.367263	9.89468	2.58399	0.010266	0.177228	-2.89431
CREM	-0.475007	6.84273	-2.58364	0.010276	0.177228	-2.89513
HNRNPH1	0.479966	7.17437	2.5816	0.0103356	0.177906	-2.89999
MINK1	-0.381758	6.87433	-2.58159	0.0103361	0.177906	-2.90003
RPA1	0.393365	9.96892	2.5806	0.0103651	0.178228	-2.90238
SGO2	0.934992	6.95667	2.57997	0.0103835	0.178365	-2.90387
SCRG1	-0.902148	12.3022	-2.57924	0.010405	0.178415	-2.90561
FAHD1	0.420132	8.66156	2.57893	0.010414	0.178415	-2.90634
MCU	-0.36157	7.2645	-2.57881	0.0104175	0.178415	-2.90662
CALCR	-0.129416	4.60816	-2.57792	0.0104437	0.178686	-2.90873
MCTS1	0.494044	9.66661	2.57717	0.010466	0.17874	-2.91053
MAP3K5	-0.817765	9.50024	-2.57711	0.0104677	0.17874	-2.91066
KLRG1	-0.27859	5.71372	-2.57606	0.0104989	0.179096	-2.91316
MED10	0.411859	8.39642	2.57458	0.0105429	0.179668	-2.91667
ZNF687	-0.251706	5.98076	-2.57329	0.0105814	0.18006	-2.91973
MLLT1	0.184352	4.438	2.57303	0.0105891	0.18006	-2.92035
BSCL2	-0.796842	9.46354	-2.57275	0.0105973	0.18006	-2.921
CENPH	0.8929	6.66731	2.57154	0.0106335	0.180382	-2.92386
DNAJC3	0.577063	5.43533	2.57142	0.0106372	0.180382	-2.92415
PPP4C	0.49053	8.89581	2.57088	0.0106535	0.180479	-2.92543
FGD2	-0.377293	7.34866	-2.57024	0.0106726	0.180625	-2.92694
MRPL54	0.384209	9.02258	2.56927	0.0107019	0.180943	-2.92924
BARX1	0.262197	4.94559	2.56748	0.010756	0.181679	-2.93348
RNASE1	1.18627	10.0366	2.5666	0.0107828	0.181954	-2.93557
STYXL1	0.42619	8.63934	2.56568	0.0108106	0.182244	-2.93773
KANSL1L	-0.567858	5.71925	-2.56428	0.0108534	0.18272	-2.94104
INHBC	-0.159865	4.60021	-2.56406	0.0108601	0.18272	-2.94156
IL17RE	0.157949	4.85655	2.56249	0.0109084	0.183287	-2.94528
PAXBP1	0.551428	7.37473	2.56226	0.0109152	0.183287	-2.9458
MATK	0.314595	5.86231	2.56121	0.0109476	0.183652	-2.94829
TSR3	0.321086	7.86715	2.55913	0.0110118	0.184517	-2.9532
SREBF1	-0.770978	7.77663	-2.55884	0.0110206	0.184517	-2.95387
RNASEH2A	0.811907	8.4861	2.55599	0.0111093	0.185821	-2.96059
CNKSR3	-0.598138	7.20525	-2.55548	0.0111252	0.185907	-2.9618
MRAS	-0.575036	9.33284	-2.55277	0.0112102	0.186941	-2.96818
HRK	0.718874	6.59453	2.55258	0.0112163	0.186941	-2.96864
CA10	-1.95784	6.93042	-2.55247	0.0112197	0.186941	-2.96889
TAAR8	-0.151044	4.76136	-2.55043	0.011284	0.187805	-2.97368
LCN1	0.271445	4.98391	2.55005	0.0112959	0.187805	-2.97457
CIC	-0.336622	8.34242	-2.54895	0.0113308	0.187805	-2.97715
C5orf47	-0.0804991	4.38372	-2.54866	0.01134	0.187805	-2.97783
WBP2NL	-0.5369	4.55225	-2.54855	0.0113435	0.187805	-2.97809
SOX13	-0.740024	7.39474	-2.54836	0.0113495	0.187805	-2.97854
GNA12	-0.442494	9.12123	-2.54827	0.0113526	0.187805	-2.97877
GYPC	-1.01286	8.32526	-2.54807	0.0113589	0.187805	-2.97923
GDF11	-0.501032	6.35996	-2.54719	0.0113869	0.188086	-2.98129
SELENOW	-0.551377	11.6651	-2.54651	0.0114087	0.188088	-2.9829
RTN4	0.256465	13.066	2.54629	0.0114155	0.188088	-2.98339
OR8G2P	-0.188348	4.33278	-2.54616	0.0114198	0.188088	-2.98371
ARRDC3	0.752541	9.43035	2.5457	0.0114345	0.188149	-2.98479
PDP2	-0.57553	6.17072	-2.54447	0.0114739	0.18835	-2.98767
CHMP1B	0.389901	9.25677	2.54338	0.0115089	0.18835	-2.99023
CRISP2	-0.10734	4.14685	-2.54333	0.0115107	0.18835	-2.99036
SHROOM1	-0.367504	5.80089	-2.54258	0.0115347	0.18835	-2.9921
UPK2	0.18324	4.83892	2.54252	0.0115368	0.18835	-2.99225
SYMPK	-0.39533	6.68633	-2.54236	0.0115418	0.18835	-2.99262
TSACC	-0.248217	6.60503	-2.54149	0.01157	0.18835	-2.99466
RRM2	1.54322	8.41746	2.54147	0.0115706	0.18835	-2.9947
NEIL1	-0.467114	6.53504	-2.54131	0.0115758	0.18835	-2.99509
SNTA1	-0.73702	7.31143	-2.54123	0.0115783	0.18835	-2.99526
TUBAL3	-0.115421	4.27345	-2.54122	0.0115785	0.18835	-2.99528
CACNA1D	-0.272209	5.61	-2.54109	0.0115829	0.18835	-2.9956
MRPL28	0.270176	8.19123	2.54065	0.0115972	0.18835	-2.99663
BECN1	0.252014	9.09889	2.54012	0.0116143	0.18835	-2.99787
UGGT1	0.449043	7.3464	2.53955	0.0116327	0.18835	-2.99919
NANS	0.457398	8.67363	2.53944	0.0116366	0.18835	-2.99947
H3C2	0.214482	4.72591	2.53927	0.011642	0.18835	-2.99986
OR2B3	-0.133625	4.48503	-2.53921	0.0116439	0.18835	-3
MTIF2	0.333369	9.06767	2.53854	0.0116656	0.188432	-3.00156
GON4L	0.447775	6.71974	2.53838	0.0116708	0.188432	-3.00193
TJP3	0.230539	5.40084	2.53635	0.0117372	0.189325	-3.00668
ZNF883	0.98023	7.5336	2.53571	0.0117583	0.189488	-3.00819
FCRL1	-0.113174	4.19793	-2.5352	0.011775	0.189579	-3.00937
SYNE3	-0.155831	4.5704	-2.53413	0.0118102	0.189804	-3.01187
SARNP	0.364882	10.227	2.53411	0.011811	0.189804	-3.01193
CLN8	-0.34893	6.9241	-2.53252	0.0118635	0.190359	-3.01564
RLIM	0.481811	6.81303	2.53239	0.0118677	0.190359	-3.01594
PURA	-0.490732	9.97855	-2.53177	0.0118882	0.19051	-3.01739
ZPBP	-0.151629	4.33298	-2.53036	0.011935	0.190995	-3.02068
EIF2A	0.471276	10.6815	2.53019	0.0119407	0.190995	-3.02107
THEM6	-0.415657	6.46194	-2.52976	0.011955	0.190999	-3.02208
C10orf55	-0.124046	4.19708	-2.52951	0.0119631	0.190999	-3.02265
PCDHGA9	-0.316852	5.96948	-2.52901	0.0119798	0.191088	-3.02382
NEXN-AS1	-0.100366	3.98692	-2.5278	0.0120202	0.191555	-3.02664
YARS1	0.426125	10.1863	2.52681	0.0120537	0.191891	-3.02896
CERS3	-0.106602	4.3782	-2.52651	0.0120636	0.191891	-3.02965
ANTXR1	-0.404603	7.11871	-2.52588	0.0120849	0.192052	-3.03113
CD302	-1.09622	9.45339	-2.52494	0.0121164	0.192078	-3.0333
PTDSS1	-0.326475	9.96875	-2.52478	0.0121217	0.192078	-3.03367
ADA2	-1.05158	8.21575	-2.52475	0.0121228	0.192078	-3.03375
VARS2	-0.462546	9.25394	-2.52404	0.0121466	0.192078	-3.03539
SP3	0.232738	6.22846	2.52394	0.0121501	0.192078	-3.03563
ARPC4	0.49855	7.77019	2.52318	0.0121758	0.192078	-3.0374
CD3E	-0.199594	5.00275	-2.52302	0.0121813	0.192078	-3.03777
NONOP1	0.794603	9.31779	2.52285	0.0121871	0.192078	-3.03818
GKN2	-0.153076	4.42399	-2.52269	0.0121925	0.192078	-3.03854
PSG1	-0.0849913	4.04909	-2.52252	0.0121983	0.192078	-3.03894
NOS2	-0.454134	6.3117	-2.5216	0.0122294	0.192392	-3.04107
TUBA1C	0.460362	12.6606	2.51998	0.0122847	0.193086	-3.04485
SMARCD2	-0.415173	7.08272	-2.51938	0.0123051	0.193199	-3.04624
NLGN3	-0.414002	6.69741	-2.51911	0.0123144	0.193199	-3.04687
ANKRD54	-0.343358	7.84039	-2.51745	0.0123712	0.193913	-3.05072
AGFG1	0.31826	8.54636	2.5168	0.0123936	0.193935	-3.05223
OR2B2	-0.110568	4.15205	-2.51675	0.0123951	0.193935	-3.05234
TRANK1	-0.500851	6.22481	-2.51541	0.0124415	0.194271	-3.05545
ARFGAP2	-0.42132	9.02466	-2.51534	0.012444	0.194271	-3.05562
PIAS2	0.375408	6.64553	2.51515	0.0124505	0.194271	-3.05607
USP49	0.232471	5.24755	2.51405	0.0124886	0.19468	-3.05862
DEFB132	-0.103545	3.95838	-2.51362	0.0125035	0.19468	-3.05961
PINX1	0.29059	6.84161	2.51341	0.0125107	0.19468	-3.06009
DAB2IP	-0.364661	7.05398	-2.51183	0.0125656	0.195357	-3.06376
ATF2	0.627783	6.25266	2.51119	0.0125878	0.195526	-3.06523
FEN1	0.590562	7.78347	2.51058	0.0126092	0.195682	-3.06666
DEFA5	-0.13932	4.63687	-2.50972	0.0126391	0.195778	-3.06863
ISY1	0.273551	7.6584	2.50953	0.0126459	0.195778	-3.06908
PCLAF	1.21349	8.24626	2.50942	0.0126496	0.195778	-3.06932
WWP1	-0.444138	8.1514	-2.50758	0.0127141	0.196484	-3.07358
HIP1	-0.672398	7.61904	-2.50733	0.0127231	0.196484	-3.07417
ATP2A2	-0.450191	10.8585	-2.507	0.0127347	0.196484	-3.07493
ZFP57	0.193003	5.31876	2.50682	0.0127409	0.196484	-3.07534
SEC14L2	-0.624734	7.64401	-2.50605	0.0127681	0.196727	-3.07712
APPL2	-0.560487	8.88553	-2.5046	0.0128195	0.197342	-3.08048
LRTM2	0.323456	5.50793	2.50389	0.0128446	0.197549	-3.08211
COL5A3	-0.800951	7.62656	-2.50357	0.0128559	0.197549	-3.08285
GPC5	-1.25801	5.762	-2.50137	0.0129344	0.198577	-3.08793
DIPK1C	-0.939431	8.35511	-2.50091	0.0129509	0.198653	-3.089
DTL	1.17497	7.06623	2.4995	0.0130013	0.199134	-3.09224
MRPL47	0.399995	10.2558	2.49939	0.0130054	0.199134	-3.09251
CENPB	-0.527616	7.28663	-2.49823	0.0130469	0.199515	-3.09517
TWIST1	1.26285	5.95734	2.49805	0.0130535	0.199515	-3.09559
NOL9	0.485596	7.42289	2.4965	0.0131094	0.200193	-3.09916
H2BW2	0.162703	4.72005	2.49591	0.0131307	0.200263	-3.10051
AASDHPPT	0.440048	9.99755	2.49573	0.0131373	0.200263	-3.10094
SELENOH	0.267717	10.3635	2.4952	0.0131563	0.200375	-3.10214
ARSB	-0.223191	4.90042	-2.49455	0.0131799	0.200555	-3.10363
PLEKHF1	-0.443867	7.07011	-2.49368	0.0132115	0.200744	-3.10564
FAM174A	0.428023	9.87397	2.49354	0.0132168	0.200744	-3.10597
DEFB127	-0.102052	4.1257	-2.49325	0.0132273	0.200744	-3.10663
GLRX2	0.555808	8.69258	2.4897	0.0133573	0.202267	-3.1148
TOPBP1	0.469255	9.28765	2.48967	0.0133583	0.202267	-3.11486
SLC36A1	-0.199048	6.65287	-2.48936	0.0133698	0.202267	-3.11558
PTPN1	0.430102	8.04626	2.48877	0.0133916	0.202267	-3.11694
MOB4	0.285501	9.78811	2.4886	0.0133976	0.202267	-3.11732
COQ6	-0.326541	7.07192	-2.48834	0.0134072	0.202267	-3.11791
TSC22D4	-0.633282	7.46678	-2.48783	0.0134261	0.202267	-3.11909
FHIT	-0.535976	7.06174	-2.48763	0.0134336	0.202267	-3.11955
SMPD2	-0.222487	5.7806	-2.48736	0.0134435	0.202267	-3.12017
LINC00518	-0.174325	4.35415	-2.48701	0.0134566	0.202267	-3.12098
TMEM171	-0.118356	4.32369	-2.48677	0.0134655	0.202267	-3.12153
ABCA2	-0.653165	6.38211	-2.48668	0.0134688	0.202267	-3.12174
ZNF577	-0.552335	6.81404	-2.48588	0.0134984	0.202535	-3.12357
FAM172A	0.370415	8.77316	2.48555	0.0135106	0.202541	-3.12432
HTN3	-0.115831	4.18978	-2.48476	0.01354	0.202654	-3.12614
PAIP1	0.755545	6.90745	2.48392	0.0135711	0.202654	-3.12805
KRTAP7-1	-0.121372	4.76116	-2.48369	0.0135798	0.202654	-3.12859
IZUMO4	-0.449347	5.89919	-2.4836	0.013583	0.202654	-3.12878
H4C4	0.203264	4.42101	2.48259	0.013621	0.202654	-3.13111
UAP1	0.521694	9.35464	2.48249	0.0136245	0.202654	-3.13132
MEGF10	-1.36245	7.57492	-2.48231	0.0136312	0.202654	-3.13174
APOC1	-1.10382	11.2539	-2.4823	0.0136316	0.202654	-3.13176
SNAP47	0.296406	8.95676	2.4823	0.0136318	0.202654	-3.13177
CCNB2	1.30925	7.85246	2.48219	0.013636	0.202654	-3.13203
CKAP2	0.722933	8.63514	2.48153	0.0136605	0.202843	-3.13353
DUSP11	0.273429	8.73703	2.48051	0.0136989	0.203238	-3.13587
APOBEC3C	-0.600648	6.75853	-2.47898	0.0137563	0.203575	-3.13936
HMGB2	0.767748	11.2004	2.47877	0.0137644	0.203575	-3.13985
LOC646548	-0.252432	4.72466	-2.47871	0.0137665	0.203575	-3.13998
KLHL32	-0.989716	4.89955	-2.47865	0.013769	0.203575	-3.14013
UBA52	0.313131	12.9764	2.47826	0.0137835	0.203615	-3.14101
ZNF263	0.362733	8.59067	2.47732	0.0138193	0.203969	-3.14317
NUP155	0.479619	7.27897	2.47428	0.0139349	0.205198	-3.15011
RBFOX2	0.79198	8.87444	2.47425	0.0139361	0.205198	-3.15019
KRT1	-0.148806	4.33152	-2.47389	0.0139496	0.205198	-3.151
AOX1	-0.653853	5.0974	-2.47387	0.0139504	0.205198	-3.15104
BVES	-0.423724	5.07741	-2.47355	0.0139628	0.205206	-3.15178
HLA-DPA2	-0.17825	5.65057	-2.47262	0.0139982	0.20555	-3.15389
IL17F	0.175704	4.62305	2.47218	0.0140153	0.205626	-3.15491
ANKRD49	0.355712	8.71459	2.47168	0.0140345	0.205732	-3.15605
UFM1	0.292421	7.74445	2.46835	0.0141629	0.207366	-3.16364
ATPSCKMT	-0.381598	8.43305	-2.46816	0.0141701	0.207366	-3.16407
ERICH6	-0.137231	4.74019	-2.46714	0.0142099	0.207415	-3.1664
PSMB2	0.415231	10.6882	2.46711	0.0142109	0.207415	-3.16646
TPP2	0.459406	7.64867	2.46686	0.0142205	0.207415	-3.16702
SORL1	-0.782024	11.0124	-2.46641	0.0142381	0.207415	-3.16805
TPX2	1.211	7.89695	2.46627	0.0142434	0.207415	-3.16836
SMARCE1	0.361783	10.4805	2.46603	0.0142527	0.207415	-3.16891
SLC22A14	-0.36018	7.80224	-2.46534	0.0142796	0.207415	-3.17048
TMPRSS11D	-0.223708	5.5342	-2.46529	0.0142817	0.207415	-3.1706
DNTTIP1	0.356898	9.21933	2.46503	0.0142919	0.207415	-3.1712
SEC22B	0.389931	6.60894	2.46497	0.0142941	0.207415	-3.17132
NLRP1	-0.223768	5.16888	-2.46448	0.0143134	0.207521	-3.17245
SYT17	-0.66979	9.07648	-2.46351	0.0143512	0.207665	-3.17465
QSOX1	-0.432303	7.48351	-2.46346	0.0143534	0.207665	-3.17478
PKD1L1	-0.120485	4.46686	-2.46307	0.0143684	0.207665	-3.17564
PRSS30P	-0.276131	5.55041	-2.46299	0.0143717	0.207665	-3.17583
OR51M1	-0.146665	4.68463	-2.46063	0.0144645	0.208785	-3.18119
ATF1	0.45249	6.96817	2.4604	0.0144735	0.208785	-3.18171
SLC15A3	-0.634951	7.44146	-2.45911	0.0145246	0.2092	-3.18465
CERCAM	-0.661135	8.11194	-2.45906	0.0145266	0.2092	-3.18476
OR52A1	-0.132098	4.44769	-2.45788	0.0145735	0.209445	-3.18745
USP24	-0.438317	8.22531	-2.45786	0.0145741	0.209445	-3.18748
TAF15	0.605216	6.81756	2.45771	0.0145801	0.209445	-3.18782
RP1	-0.100552	4.03266	-2.45716	0.0146019	0.209453	-3.18907
CCAR2	0.594931	6.71699	2.45708	0.014605	0.209453	-3.18925
CYSLTR2	-0.187569	5.42637	-2.45627	0.0146375	0.209723	-3.19109
CORO1B	-0.352458	7.62019	-2.4559	0.014652	0.209723	-3.19192
CNNM2	-0.207135	5.62997	-2.45569	0.0146605	0.209723	-3.1924
NUF2	1.23358	7.06306	2.45482	0.0146955	0.210049	-3.19439
HINFP	0.352999	7.61578	2.45358	0.014745	0.210581	-3.19718
PSMA6	0.336885	11.3285	2.45255	0.0147865	0.210975	-3.19952
PRCC	0.406535	7.63532	2.45218	0.0148013	0.210975	-3.20036
KRT34	-0.114198	4.48201	-2.45198	0.0148093	0.210975	-3.20081
NSUN7	-0.651647	4.98907	-2.45142	0.014832	0.211123	-3.20209
YY1	0.379441	10.3868	2.45082	0.0148563	0.211293	-3.20344
WTAP	0.418872	9.85115	2.45031	0.0148768	0.21141	-3.20459
PCMTD2	-0.565614	11.0517	-2.44945	0.0149116	0.21173	-3.20654
HVCN1	-0.614378	8.13623	-2.447	0.0150111	0.212966	-3.21207
CAAP1	0.665423	7.39926	2.44667	0.0150247	0.212984	-3.21282
SLF1	0.596785	7.24049	2.44575	0.0150622	0.21334	-3.2149
ECHDC3	-0.65302	5.51988	-2.44469	0.0151057	0.213779	-3.21729
MAP2K7	0.18036	5.93245	2.44413	0.0151284	0.213925	-3.21854
USP15	0.27906	7.9176	2.44324	0.015165	0.214266	-3.22055
OR5P2	-0.128264	4.39672	-2.44247	0.0151969	0.214491	-3.2223
NXF3	0.153996	4.27606	2.44194	0.0152185	0.214491	-3.22348
PARP11	0.29248	5.79472	2.44165	0.0152306	0.214491	-3.22415
SLBP	0.333471	10.0112	2.44165	0.0152308	0.214491	-3.22415
ADAM8	0.260509	5.64961	2.44095	0.0152594	0.214718	-3.22571
ELOC	0.260324	11.1275	2.44014	0.0152933	0.215019	-3.22756
NUDT14	0.462518	6.51117	2.43956	0.0153172	0.215179	-3.22886
NTRK3	-0.64934	7.39594	-2.43843	0.0153642	0.215663	-3.2314
ZNF79	0.235381	5.89709	2.43657	0.0154417	0.216574	-3.23559
COL8A2	-0.696106	5.93711	-2.43514	0.0155016	0.217039	-3.2388
ZNF669	0.36779	6.15594	2.43498	0.0155084	0.217039	-3.23917
EPHX2	-0.765516	6.33619	-2.4348	0.015516	0.217039	-3.23958
LHFPL5	-0.120447	4.38417	-2.43457	0.0155253	0.217039	-3.24008
WRNIP1	0.262508	8.92111	2.43337	0.0155762	0.217361	-3.24279
FUT11	0.371181	5.56393	2.43333	0.0155776	0.217361	-3.24287
LPIN2	-0.390424	8.67638	-2.43313	0.0155862	0.217361	-3.24333
CCDC185	0.151635	4.38041	2.43166	0.0156483	0.217906	-3.24663
ZNF267	0.471621	7.20369	2.43145	0.0156569	0.217906	-3.24709
VPS50	0.210558	5.97534	2.4311	0.0156717	0.217906	-3.24788
PLEKHO2	-0.436479	7.81558	-2.431	0.0156761	0.217906	-3.24811
PGBD2	0.282965	6.05604	2.43043	0.0157003	0.217918	-3.24939
MFSD13A	-0.425277	6.35066	-2.43011	0.015714	0.217918	-3.25012
FGF20	-0.234024	4.60221	-2.43008	0.0157149	0.217918	-3.25016
BYSL	0.461881	7.84352	2.42948	0.0157407	0.2181	-3.25153
PLPPR2	-0.415718	8.1098	-2.42891	0.0157648	0.218258	-3.2528
ESF1	0.438252	7.7122	2.42786	0.0158097	0.21869	-3.25516
TNR	-0.20863	4.64483	-2.42758	0.0158215	0.21869	-3.25578
WFS1	-0.532322	7.49279	-2.42702	0.0158454	0.218753	-3.25703
ASXL2	-0.179157	5.95643	-2.42675	0.0158571	0.218753	-3.25764
KRIT1	0.352514	8.18991	2.42638	0.015873	0.218753	-3.25848
TDH	-0.259524	5.10136	-2.42629	0.0158769	0.218753	-3.25868
VCAN	-0.927398	10.9988	-2.42583	0.0158965	0.218847	-3.2597
DAAM1	0.717081	8.42001	2.42544	0.0159133	0.218904	-3.26058
SHISA3	-0.331731	4.38206	-2.42507	0.0159289	0.218942	-3.26139
NUDT16	-0.409651	6.2149	-2.42466	0.0159465	0.218942	-3.26231
COMT	-0.409221	9.85891	-2.4238	0.0159835	0.218942	-3.26424
CHST3	-0.466228	7.34396	-2.42347	0.015998	0.218942	-3.26499
EXOSC7	0.30976	8.78756	2.42346	0.0159985	0.218942	-3.26502
SPAG5	0.831234	7.73611	2.42336	0.0160027	0.218942	-3.26523
SUSD5	-1.87686	6.1952	-2.4233	0.0160053	0.218942	-3.26537
KLHDC10	0.551784	6.57991	2.42261	0.0160351	0.219177	-3.26692
ALK	-0.571417	6.13476	-2.42192	0.016065	0.21941	-3.26846
ENAM	-0.156492	4.62753	-2.42087	0.0161105	0.219857	-3.27081
FBLN7	-0.771633	6.19147	-2.41765	0.0162507	0.221595	-3.278
SMC5	0.852963	7.53837	2.41696	0.0162807	0.221734	-3.27953
TRIL	-1.29046	8.50571	-2.41683	0.0162867	0.221734	-3.27984
ROBO2	1.09024	6.17299	2.41601	0.0163225	0.221934	-3.28166
SFXN4	-0.4832	7.85821	-2.41589	0.0163278	0.221934	-3.28193
FGF10	-0.124219	4.31895	-2.41561	0.0163401	0.221934	-3.28255
INPP5F	-0.455822	5.61966	-2.41437	0.0163947	0.222241	-3.28532
SELENOF	0.440006	10.9839	2.41427	0.0163991	0.222241	-3.28554
ZNF236	-0.244564	6.30674	-2.41383	0.0164185	0.222241	-3.28653
TTC4	0.408997	8.6725	2.41381	0.0164193	0.222241	-3.28657
ECHDC2	-0.955416	8.55954	-2.41335	0.0164398	0.222241	-3.2876
MRTO4	0.488095	8.29873	2.41334	0.0164403	0.222241	-3.28762
PSMC6	0.306034	10.4158	2.41266	0.0164701	0.222469	-3.28913
RNF130	-0.506485	10.2457	-2.41221	0.0164901	0.222565	-3.29014
IL5	0.132597	4.20094	2.41145	0.016524	0.222674	-3.29184
LSG1	0.349862	8.27028	2.41144	0.0165244	0.222674	-3.29186
BUB1B	1.18714	7.52308	2.41115	0.016537	0.222674	-3.29249
BRD7P3	0.131577	4.78254	2.40995	0.0165906	0.223221	-3.29518
PPARGC1A	-1.03395	7.0092	-2.40846	0.0166569	0.223801	-3.29848
ATP11C	0.250952	4.78352	2.4084	0.0166598	0.223801	-3.29863
ARHGAP31	-0.730001	7.9071	-2.4076	0.0166953	0.224102	-3.30039
FAM220A	0.333625	10.8484	2.40725	0.016711	0.224138	-3.30117
CDK12	0.28946	6.65872	2.40667	0.0167372	0.224315	-3.30247
ZNF644	0.392872	7.52577	2.40609	0.0167631	0.224321	-3.30375
RP9	0.527586	8.33159	2.40602	0.0167664	0.224321	-3.30392
CACNG4	-0.437151	7.48575	-2.40552	0.016789	0.224321	-3.30503
GPD1L	-0.666629	8.99503	-2.4055	0.0167898	0.224321	-3.30507
UGT1A8	-0.158466	4.43869	-2.40423	0.0168469	0.224737	-3.30789
SETD2	0.292824	7.25009	2.40423	0.0168471	0.224737	-3.3079
ABCA5	-1.01117	6.88945	-2.40206	0.0169452	0.225871	-3.31271
KDM1B	-0.385671	5.30412	-2.40163	0.0169649	0.225957	-3.31367
RTL5	-0.446927	7.35206	-2.40016	0.0170317	0.226589	-3.31693
CENPK	1.24422	6.599	2.40001	0.0170387	0.226589	-3.31727
USP7	0.247376	9.83518	2.39945	0.017064	0.226751	-3.3185
NBN	0.382245	8.51417	2.3991	0.0170801	0.22679	-3.31928
PRAC1	-0.12101	4.26046	-2.39834	0.0171148	0.227075	-3.32096
RPS21	0.306462	13.1621	2.39768	0.0171448	0.227147	-3.32242
LRRC17	1.29034	7.72835	2.39764	0.0171467	0.227147	-3.32251
LRRC43	-0.213236	6.50351	-2.39601	0.0172219	0.227845	-3.32613
MRO	-0.560467	6.14673	-2.39592	0.0172259	0.227845	-3.32632
MID1IP1	-0.635009	8.0957	-2.39448	0.0172922	0.228546	-3.3295
MRPS23	0.347837	9.60593	2.39251	0.0173836	0.22947	-3.33387
C2orf49	0.346352	7.04834	2.3924	0.0173887	0.22947	-3.33412
TRIM65	0.227507	5.54283	2.39007	0.0174971	0.230617	-3.33926
ZNF469	-0.455	7.58042	-2.38995	0.0175025	0.230617	-3.33952
PDK1	0.770048	6.8478	2.38891	0.0175515	0.231085	-3.34183
NR1D1	-0.361802	7.78412	-2.38742	0.017621	0.231729	-3.3451
TAS2R13	-0.106036	4.39869	-2.38729	0.0176273	0.231729	-3.3454
TSPAN5	0.774471	9.18645	2.38629	0.0176742	0.232168	-3.3476
KIF20A	1.06278	7.02104	2.38525	0.0177233	0.232629	-3.3499
OR7C2	-0.160509	5.25339	-2.38481	0.0177443	0.232629	-3.35087
MCFD2	0.36302	8.95325	2.38453	0.0177576	0.232629	-3.35149
KCNQ1DN	0.242047	5.74272	2.3844	0.0177634	0.232629	-3.35177
PDE6D	-0.377287	8.99815	-2.38361	0.0178007	0.23294	-3.3535
CRIP1	0.810261	6.26874	2.38288	0.0178353	0.233084	-3.35511
CTAG2	0.203777	4.34381	2.38281	0.0178389	0.233084	-3.35527
GRWD1	-0.285978	6.6596	-2.38071	0.017939	0.234214	-3.3599
AVPR1B	-0.207593	6.54053	-2.37953	0.0179954	0.234773	-3.3625
JAKMIP3	-0.74253	5.94782	-2.37868	0.018036	0.235124	-3.36437
SLC16A2	-0.435042	7.87248	-2.37766	0.018085	0.235585	-3.36661
IGFALS	0.241515	5.81175	2.3765	0.0181406	0.236129	-3.36915
ASB4	-0.0836382	4.32224	-2.37571	0.0181787	0.236433	-3.37089
GJA10	-0.157359	4.59366	-2.37545	0.0181914	0.236433	-3.37146
CAPZA1	0.469272	10.8255	2.37504	0.018211	0.236509	-3.37235
OXTR	-1.50297	7.76557	-2.37463	0.0182308	0.236587	-3.37325
EPHX1	-0.856036	8.8805	-2.37267	0.018326	0.237644	-3.37756
DEXI	-0.493607	8.35728	-2.37219	0.0183495	0.237769	-3.37862
ESD	0.324744	10.6882	2.37189	0.0183642	0.237781	-3.37928
ADGRG1	-0.590813	10.0427	-2.37137	0.0183892	0.237926	-3.38041
PPP4R1L	-0.0979675	4.66743	-2.37062	0.0184261	0.238061	-3.38206
MOB1A	0.524507	7.41859	2.37059	0.0184274	0.238061	-3.38212
XPOT	0.351379	11.3877	2.36943	0.0184841	0.23856	-3.38466
SRSF11	0.352233	12.0716	2.36923	0.0184938	0.23856	-3.38509
PLEKHA3	0.280984	8.41821	2.36865	0.0185224	0.23875	-3.38637
PPARA	-0.242822	6.13177	-2.36753	0.0185773	0.239116	-3.38882
ZFAT	-0.234267	5.83445	-2.3673	0.0185888	0.239116	-3.38933
KIRREL2	0.235274	5.35415	2.36722	0.0185925	0.239116	-3.38949
EYA3	0.135338	4.63465	2.36677	0.0186147	0.239222	-3.39048
TPRKB	0.408012	9.60441	2.36518	0.0186934	0.239888	-3.39397
SMTN	-0.497426	6.49602	-2.36516	0.0186943	0.239888	-3.39401
CFAP119	0.400251	5.71083	2.36402	0.0187511	0.240343	-3.39651
SPATA6L	-0.128539	4.62097	-2.36349	0.0187771	0.240343	-3.39766
USP32	0.237209	7.3028	2.36339	0.018782	0.240343	-3.39787
RSL24D1	0.366942	10.9452	2.36312	0.0187958	0.240343	-3.39848
MSRB1	-0.314071	8.88166	-2.36304	0.0187997	0.240343	-3.39865
ENC1	1.12203	8.28927	2.36244	0.0188294	0.240544	-3.39996
TNFRSF21	-0.797702	9.98448	-2.36165	0.0188688	0.240868	-3.40168
CTDSPL2	0.564642	6.76411	2.36101	0.0189009	0.241099	-3.40309
SH3TC1	-0.511318	6.58103	-2.36073	0.0189149	0.241099	-3.4037
CNN3	0.958461	9.96374	2.36026	0.018938	0.241214	-3.4047
ZNF85	0.527074	8.159	2.35964	0.0189691	0.241344	-3.40606
FBXO5	0.798186	7.24207	2.35947	0.0189778	0.241344	-3.40644
LIPE	-0.24873	5.60353	-2.3588	0.0190115	0.241344	-3.4079
ARL11	-0.0980508	4.15392	-2.35878	0.0190123	0.241344	-3.40794
THOC6	0.417278	6.63253	2.35866	0.0190183	0.241344	-3.4082
USP2	0.232335	5.90901	2.35814	0.0190447	0.2415	-3.40934
MYH11	0.258729	5.45134	2.35725	0.0190894	0.24177	-3.41128
COX11	0.294502	9.04239	2.357	0.019102	0.24177	-3.41183
FAM78A	-0.423898	6.95877	-2.35688	0.0191082	0.24177	-3.41209
ERI2	-0.123341	4.43443	-2.35593	0.0191561	0.242198	-3.41416
FCRL4	-0.0727359	4.25451	-2.35498	0.019204	0.242625	-3.41622
LIMK1	0.235154	6.0972	2.35421	0.019243	0.242827	-3.4179
SNIP1	0.319113	6.46856	2.35411	0.0192483	0.242827	-3.41812
RALGDS	-0.519718	9.49417	-2.35366	0.019271	0.242936	-3.4191
UBA2	0.342586	11.7531	2.35305	0.0193021	0.242993	-3.42043
GPHA2	-0.182849	5.88086	-2.35302	0.0193037	0.242993	-3.4205
DENND6A	0.330654	10.0164	2.35265	0.0193222	0.243047	-3.42129
VTA1	0.353191	9.10042	2.35237	0.0193369	0.243054	-3.42192
ADH7	-0.095886	4.47022	-2.35197	0.0193569	0.243127	-3.42277
TRAIP	0.383429	5.72473	2.35126	0.0193932	0.243406	-3.42432
TBC1D9B	-0.241063	9.07138	-2.35049	0.0194329	0.24354	-3.426
GPLD1	-0.304963	4.89001	-2.35037	0.0194388	0.24354	-3.42625
CSN3	-0.12588	4.30335	-2.34989	0.0194637	0.24354	-3.42731
MITF	-0.722807	7.64271	-2.34953	0.0194819	0.24354	-3.42808
NHSL1	-0.43059	7.34884	-2.34919	0.0194993	0.24354	-3.42882
KCNK12	-0.51285	5.37461	-2.34905	0.0195067	0.24354	-3.42913
RPF2	0.43632	9.59523	2.34886	0.0195166	0.24354	-3.42955
GCSAM	-0.110815	4.22377	-2.34884	0.0195172	0.24354	-3.42957
ZNF91	0.721661	10.7023	2.34807	0.0195571	0.243861	-3.43126
WDR36	0.289827	6.54339	2.34722	0.0196006	0.244002	-3.43309
DNAJC15	-0.677983	8.31658	-2.34721	0.0196013	0.244002	-3.43312
GPR25	0.139323	4.42772	2.34675	0.0196248	0.244002	-3.43411
TLK2	0.333329	8.34932	2.34675	0.0196251	0.244002	-3.43412
LARS1	0.302475	9.20105	2.3461	0.0196586	0.244241	-3.43553
LHX1	0.328249	5.3019	2.34471	0.0197305	0.244629	-3.43854
C5orf34	0.553858	6.59057	2.34423	0.0197553	0.244629	-3.43958
MEI1	-0.12231	4.74002	-2.34369	0.0197837	0.244629	-3.44076
CTAGE1	-0.0932721	4.12848	-2.34346	0.0197955	0.244629	-3.44125
LSM3	0.345357	10.4522	2.34283	0.0198282	0.244629	-3.44261
ADPRM	0.483712	7.46464	2.34234	0.0198537	0.244629	-3.44367
SFXN1	0.335681	8.26949	2.34228	0.0198571	0.244629	-3.44382
DACT3	-0.578731	8.42094	-2.3421	0.0198662	0.244629	-3.44419
ZNF555	0.34204	6.42421	2.34182	0.0198812	0.244629	-3.44481
CCDC27	0.167173	5.21402	2.3418	0.0198819	0.244629	-3.44484
IFT27	-0.386076	7.76806	-2.34177	0.0198838	0.244629	-3.44492
TUBG1	0.466265	8.53905	2.34176	0.019884	0.244629	-3.44493
GTF2H1	0.327448	8.61383	2.34167	0.0198889	0.244629	-3.44513
CRY1	0.505968	9.85666	2.34167	0.019889	0.244629	-3.44514
GRID1	-0.346407	6.05418	-2.34093	0.0199277	0.24493	-3.44674
ACTRT2	0.181207	4.70042	2.34052	0.0199488	0.245014	-3.44761
SDHAF4	0.595067	6.21267	2.34002	0.0199751	0.245022	-3.4487
RBP1	-1.78178	9.12858	-2.33997	0.0199779	0.245022	-3.44882
MFGE8	-0.486824	7.45251	-2.33755	0.0201053	0.246408	-3.45405
HEYL	0.302876	6.17687	2.3369	0.0201397	0.246654	-3.45547
HMMR	0.944617	6.36519	2.33654	0.0201584	0.246707	-3.45623
CTDSPL	-0.469178	7.88227	-2.33575	0.0202003	0.246972	-3.45794
HIF3A	-0.453667	5.40829	-2.33522	0.0202285	0.246972	-3.45909
SLC5A4	-0.116608	4.47061	-2.33519	0.0202302	0.246972	-3.45916
SLC30A5	0.427433	8.01146	2.33505	0.0202375	0.246972	-3.45946
C16orf87	0.503229	6.68904	2.33394	0.0202964	0.247229	-3.46185
ZNF138	0.441972	6.94351	2.33375	0.0203066	0.247229	-3.46227
ADRA1A	-0.120257	4.54287	-2.33373	0.0203074	0.247229	-3.4623
TBCE	0.320619	8.08375	2.33336	0.020327	0.247229	-3.46309
PSG5	-0.202377	4.3709	-2.3333	0.0203305	0.247229	-3.46323
KLHL40	0.13771	4.58631	2.33282	0.0203558	0.247362	-3.46426
SLC25A28	-0.398736	8.37612	-2.33251	0.0203727	0.247393	-3.46494
RGS14	0.211866	5.12048	2.33176	0.0204126	0.247674	-3.46655
TMEM186	0.293561	7.7751	2.33154	0.0204246	0.247674	-3.46704
ING1	0.359019	7.43076	2.32935	0.0205418	0.248919	-3.47175
TOMM70	0.310077	8.79062	2.329	0.0205605	0.24897	-3.4725
RND2	-0.828735	7.71818	-2.32833	0.0205965	0.249059	-3.47394
RSPRY1	0.514551	9.64628	2.32833	0.0205968	0.249059	-3.47396
TNF	-0.433657	5.04814	-2.32792	0.0206188	0.24915	-3.47484
SFPQ	0.326254	10.002	2.32764	0.020634	0.249158	-3.47544
CASTOR3P	-0.881247	8.38987	-2.32688	0.0206747	0.249292	-3.47707
ACYP1	0.54905	8.55421	2.3268	0.0206791	0.249292	-3.47724
SLC38A7	-0.335444	7.47011	-2.32663	0.0206886	0.249292	-3.47762
KLHL22	-0.322282	7.46814	-2.32594	0.0207258	0.249475	-3.4791
ATP13A4	-0.643051	5.76473	-2.32554	0.0207477	0.249475	-3.47997
PEX13	0.234469	4.79559	2.32492	0.0207813	0.249475	-3.4813
GRAP2	0.162598	5.20621	2.32491	0.0207814	0.249475	-3.4813
ANGEL1	-0.360486	7.64405	-2.32478	0.0207886	0.249475	-3.48159
NAA11	-0.152957	4.37874	-2.32474	0.0207908	0.249475	-3.48168
IRF2BP2	0.499227	8.96618	2.3234	0.0208638	0.250177	-3.48456
LUZP1	0.494825	7.98725	2.32203	0.0209387	0.250786	-3.48751
PLIN4	0.324992	5.72591	2.32188	0.0209465	0.250786	-3.48782
ZNF619	-0.215916	5.50609	-2.32167	0.0209584	0.250786	-3.48828
HLA-DOB	-0.276798	5.42067	-2.32081	0.0210053	0.250994	-3.49012
ARHGEF2	0.317962	7.3095	2.32073	0.0210094	0.250994	-3.49029
C15orf61	0.40765	9.38527	2.32055	0.0210195	0.250994	-3.49068
SESN1	-0.638986	9.10925	-2.31992	0.021054	0.251231	-3.49203
GCDH	-0.406872	7.67961	-2.31917	0.0210955	0.251551	-3.49365
PDCD7	0.410801	8.42735	2.31888	0.0211111	0.251563	-3.49426
COPS3	0.313205	9.44653	2.31795	0.0211624	0.251974	-3.49626
BIRC2	0.281017	10.9287	2.31728	0.0211996	0.251974	-3.4977
OTULIN	0.228028	5.75399	2.31711	0.0212091	0.251974	-3.49807
DDI1	-0.118552	4.2621	-2.31687	0.0212224	0.251974	-3.49858
ATP1A2	-1.45923	10.1338	-2.31685	0.0212235	0.251974	-3.49863
RASSF4	-0.733862	9.52345	-2.31627	0.0212554	0.251974	-3.49986
PYCR3	-0.272157	5.98888	-2.31619	0.0212597	0.251974	-3.50003
ANXA10	-0.173312	4.37224	-2.31614	0.0212628	0.251974	-3.50015
SUMO1	0.371422	8.18754	2.31579	0.0212819	0.252026	-3.50089
IL17RA	-0.376222	7.82496	-2.31499	0.0213262	0.252378	-3.5026
SF3B1	0.252056	10.8288	2.31392	0.0213859	0.25291	-3.5049
HTT	-0.23772	7.69683	-2.31305	0.0214342	0.253152	-3.50675
ARHGEF1	-0.314001	7.15928	-2.31302	0.0214358	0.253152	-3.50682
TEKT4	-1.02074	9.17503	-2.31245	0.021468	0.253358	-3.50805
SLC4A11	-0.325641	5.46866	-2.31084	0.021558	0.254245	-3.51149
ATXN7L1	0.172026	4.74029	2.31029	0.0215889	0.254292	-3.51267
SLC25A45	-0.424702	6.20844	-2.31024	0.0215915	0.254292	-3.51277
BLID	0.248997	4.46949	2.30988	0.0216116	0.254348	-3.51353
PFDN2	0.334194	9.55619	2.30963	0.0216259	0.254348	-3.51407
SPARC	-0.66427	12.1472	-2.30899	0.0216616	0.254594	-3.51543
GCAT	-0.325472	8.11501	-2.30685	0.0217828	0.255641	-3.52002
SH3BP2	-0.285807	6.75856	-2.30647	0.0218042	0.255641	-3.52083
SPIN1	0.87293	7.51127	2.30614	0.0218231	0.255641	-3.52154
TIMM9	0.374588	8.69281	2.30582	0.0218409	0.255641	-3.52221
TMEM86A	-0.278112	6.02134	-2.30522	0.0218753	0.255641	-3.5235
RIN3	-0.383853	6.68496	-2.30472	0.0219036	0.255641	-3.52456
FIGN	-0.464783	5.96545	-2.30456	0.0219126	0.255641	-3.5249
CPNE5	-0.969627	7.29437	-2.30454	0.0219139	0.255641	-3.52495
ITGAD	-0.145869	4.2813	-2.30447	0.0219175	0.255641	-3.52509
FADS2	-0.500189	8.70089	-2.30418	0.0219345	0.255641	-3.52572
CTDSP1	-0.401936	8.61907	-2.30408	0.0219401	0.255641	-3.52593
ATP1A4	-0.0860758	4.24319	-2.30406	0.0219412	0.255641	-3.52598
RPP25L	-0.312822	8.58287	-2.30397	0.0219461	0.255641	-3.52616
ANKFY1	-0.361895	9.36548	-2.30375	0.0219588	0.255641	-3.52663
KBTBD11	-0.984775	8.31087	-2.30342	0.0219775	0.255686	-3.52733
IMMP2L	0.500974	8.83818	2.30314	0.0219936	0.255699	-3.52793
NRL	-0.144756	5.1571	-2.30233	0.0220397	0.256057	-3.52966
DENND10P1	-0.444228	7.81266	-2.30153	0.0220854	0.256057	-3.53136
DNASE1	0.155731	5.42707	2.30128	0.0221001	0.256057	-3.5319
C1orf21	-0.421619	7.89043	-2.30114	0.022108	0.256057	-3.5322
CCDC15	0.50754	5.88445	2.30108	0.0221113	0.256057	-3.53232
ANKRD18B	0.334578	5.62792	2.30097	0.0221175	0.256057	-3.53255
TREX2	0.13496	4.52915	2.30007	0.022169	0.256057	-3.53446
TBC1D4	-0.544077	7.15314	-2.30002	0.0221723	0.256057	-3.53458
NUP54	0.388255	9.55518	2.29965	0.0221933	0.256057	-3.53536
ZNF84	0.507365	8.44141	2.29939	0.0222084	0.256057	-3.53592
ZNF598	-0.241462	7.01075	-2.29933	0.0222118	0.256057	-3.53605
COX7A1	1.10405	7.98783	2.29908	0.022226	0.256057	-3.53657
SH2D4B	-0.104281	4.35777	-2.29907	0.0222266	0.256057	-3.53659
PBK	1.56083	8.43884	2.29875	0.0222453	0.256057	-3.53728
FNTA	-0.242377	11.1604	-2.29871	0.0222477	0.256057	-3.53737
IFT172	-0.426043	7.58449	-2.2976	0.0223117	0.25654	-3.53973
MCM6	0.409098	6.51935	2.29739	0.0223236	0.25654	-3.54017
HBM	0.203986	4.82232	2.2972	0.0223344	0.25654	-3.54057
POLR2K	0.25267	9.63462	2.29644	0.0223786	0.256876	-3.54219
SEC31A	0.344482	10.3714	2.29545	0.0224361	0.257224	-3.5443
RARS2	0.394422	8.65234	2.29494	0.022466	0.257224	-3.54539
INPP4B	0.543037	5.03747	2.29489	0.0224689	0.257224	-3.5455
JPT2	0.322325	7.49822	2.29453	0.0224895	0.257224	-3.54625
STAT5A	-0.522128	6.91309	-2.29448	0.0224926	0.257224	-3.54636
NUP58	0.331035	5.46426	2.29437	0.0224987	0.257224	-3.54659
ARHGEF5	-0.292165	5.52387	-2.29313	0.0225709	0.257506	-3.54922
PCNA	0.561847	10.4993	2.29289	0.0225854	0.257506	-3.54974
C1QBP	0.377676	10.5812	2.29288	0.0225858	0.257506	-3.54976
ARHGAP36	-1.11424	5.58766	-2.29287	0.0225861	0.257506	-3.54977
RIN1	0.243181	7.03763	2.29206	0.0226337	0.257506	-3.5515
ZBTB11	0.327286	8.95096	2.29195	0.0226403	0.257506	-3.55174
NCOA4	-0.383765	11.7315	-2.2919	0.022643	0.257506	-3.55183
HDGFL2	0.240699	8.00485	2.2919	0.0226431	0.257506	-3.55184
IFNL1	0.143358	4.69115	2.29102	0.0226946	0.257881	-3.5537
OR1J2	-0.181908	5.26215	-2.29082	0.0227061	0.257881	-3.55412
SZT2	-0.343116	6.00012	-2.29032	0.0227358	0.258048	-3.55519
CHD1	0.391365	8.87885	2.28983	0.0227644	0.258201	-3.55622
CYP4V2	-0.595156	7.58696	-2.28923	0.0227997	0.258267	-3.5575
CADPS2	-1.09841	7.0707	-2.28922	0.0228002	0.258267	-3.55751
SLC25A46	0.319917	9.52432	2.28895	0.0228162	0.258278	-3.55809
HSPH1	0.502734	8.95488	2.28845	0.022846	0.258336	-3.55916
BMP7	-0.799274	6.87016	-2.28834	0.0228523	0.258336	-3.55939
NOL7	0.285324	10.2581	2.288	0.0228722	0.258336	-3.5601
BET1L	-0.290557	7.35727	-2.28785	0.0228814	0.258336	-3.56043
TRIP13	0.850131	7.25901	2.28758	0.0228972	0.258345	-3.561
SCN3B	1.53589	7.28382	2.2865	0.0229608	0.258892	-3.56327
SLC25A14	0.309806	7.75033	2.28581	0.0230021	0.259188	-3.56475
LINC00705	-0.174251	5.53024	-2.2849	0.0230561	0.25953	-3.56667
SORCS1	-0.933003	5.51856	-2.28424	0.0230954	0.25953	-3.56807
MAS1	-0.131467	4.56316	-2.28411	0.0231032	0.25953	-3.56834
C19orf33	0.389076	4.82974	2.28408	0.0231047	0.25953	-3.5684
UBAP1	-0.347463	8.39824	-2.28403	0.0231079	0.25953	-3.56851
MED26	0.197161	5.8179	2.2836	0.0231334	0.259646	-3.56941
TMEM119	-0.900118	6.46861	-2.28283	0.0231797	0.259996	-3.57105
FKBP3	0.317738	10.8516	2.28032	0.0233297	0.261384	-3.57634
SMYD2	0.73932	9.41981	2.28025	0.0233338	0.261384	-3.57649
MT1M	-1.73782	8.79009	-2.27922	0.0233958	0.261781	-3.57866
HMGB3	0.451002	7.62094	2.27857	0.0234349	0.261781	-3.58003
GDF1	-0.794498	9.76098	-2.27852	0.0234379	0.261781	-3.58014
ADGRF1	-0.088745	4.69017	-2.27851	0.023439	0.261781	-3.58018
MAP3K3	-0.309933	7.47456	-2.2784	0.0234454	0.261781	-3.5804
LAIR2	-0.158118	4.49333	-2.27787	0.0234773	0.261798	-3.58152
GMEB1	0.26993	6.6094	2.27787	0.0234774	0.261798	-3.58152
ABHD14B	-0.565911	7.47473	-2.27754	0.0234972	0.26185	-3.58221
ZSCAN26	-0.420788	8.0726	-2.27716	0.02352	0.261866	-3.58301
CPQ	-0.875753	7.37502	-2.27681	0.0235416	0.261866	-3.58376
NLGN2	-0.310762	7.06799	-2.27647	0.0235621	0.261866	-3.58447
SPACA3	0.168966	4.61315	2.27639	0.0235669	0.261866	-3.58464
COL9A3	-1.29544	7.4524	-2.27626	0.0235748	0.261866	-3.58491
PNMT	-0.234862	6.03972	-2.27452	0.0236807	0.262283	-3.58859
PRM3	0.135271	4.64083	2.27445	0.0236845	0.262283	-3.58872
IL36A	0.188105	4.84915	2.27442	0.0236865	0.262283	-3.58879
FAM240C	-0.164124	4.48354	-2.2744	0.0236877	0.262283	-3.58883
NFATC1	-0.211116	6.42095	-2.27439	0.0236886	0.262283	-3.58886
H2BC14	0.103758	4.27464	2.27364	0.023734	0.26243	-3.59043
COCH	-0.684585	4.99329	-2.27355	0.0237395	0.26243	-3.59062
SCN10A	-0.154982	4.9381	-2.27342	0.0237477	0.26243	-3.5909
OBP2A	0.167722	5.93551	2.27289	0.0237798	0.262528	-3.59201
KCNA1	-0.218953	4.87055	-2.27245	0.0238068	0.262528	-3.59294
PTCD1	0.266889	8.454	2.27228	0.0238169	0.262528	-3.59329
LIPJ	-0.0660788	4.16612	-2.27227	0.0238176	0.262528	-3.59331
GAA	-0.489585	8.58754	-2.27198	0.0238357	0.262559	-3.59393
DLGAP5	1.21209	6.06805	2.27084	0.0239054	0.263145	-3.59632
DNM1P46	-0.182284	5.46781	-2.27061	0.0239195	0.263145	-3.59681
H4C5	0.320581	5.57367	2.27015	0.0239478	0.263288	-3.59778
LZTS1	0.190803	5.42694	2.26912	0.0240109	0.263813	-3.59993
ZNF836	0.248461	4.36222	2.26862	0.0240422	0.263925	-3.601
MORF4L1	0.20305	12.2496	2.26846	0.0240518	0.263925	-3.60133
PIMREG	1.33825	8.03529	2.26815	0.0240707	0.263964	-3.60197
MRPL33	0.248199	10.3941	2.26782	0.0240914	0.264023	-3.60267
GYPA	-0.07187	4.29799	-2.26718	0.024131	0.264252	-3.60402
SERPINI2	-0.63431	4.93026	-2.26682	0.0241532	0.264252	-3.60477
MINPP1	0.46005	7.91097	2.26661	0.0241662	0.264252	-3.60521
SMAP2	-0.504377	9.14423	-2.26649	0.0241738	0.264252	-3.60547
COQ8B	-0.25883	7.41089	-2.26578	0.0242173	0.264442	-3.60694
ADCK2	-0.336013	7.69452	-2.26553	0.0242333	0.264442	-3.60748
NLRP14	-0.147262	4.66543	-2.26546	0.0242373	0.264442	-3.60762
LMF2	-0.269216	8.60334	-2.26507	0.0242618	0.264541	-3.60845
CALML5	0.154234	4.67746	2.26465	0.0242881	0.264661	-3.60933
KIF11	1.06197	6.80522	2.26414	0.0243195	0.264834	-3.61039
PRAM1	-0.304882	5.52505	-2.26273	0.0244078	0.26547	-3.61336
LORICRIN	-0.172296	4.93613	-2.26271	0.0244087	0.26547	-3.61339
SETMAR	0.423564	7.39019	2.26204	0.0244509	0.26576	-3.6148
TAFAZZIN	-0.219902	7.33232	-2.26171	0.0244715	0.265781	-3.61549
EPS15L1	0.326946	7.11364	2.26151	0.0244837	0.265781	-3.6159
SLC22A17	-0.679659	8.95382	-2.26119	0.0245043	0.265837	-3.61659
PKN2	0.982981	8.17628	2.26083	0.0245263	0.265845	-3.61732
ULBP2	0.387303	5.609	2.26068	0.024536	0.265845	-3.61764
SKIDA1	-0.333575	4.55536	-2.25711	0.0247609	0.268091	-3.62511
OR10A3	-0.104117	4.37741	-2.25666	0.0247897	0.268091	-3.62606
MYT1	-0.790414	7.40488	-2.25665	0.0247901	0.268091	-3.62607
CEP89	0.205846	5.06819	2.25605	0.0248279	0.268331	-3.62732
HMGB4	0.135843	4.4551	2.25564	0.0248544	0.268354	-3.62819
ANKRD11	0.476314	7.10105	2.25553	0.0248612	0.268354	-3.62842
PHF12	-0.275027	6.44937	-2.25443	0.0249311	0.268627	-3.63071
RAPGEF5	1.02606	6.43786	2.25435	0.0249361	0.268627	-3.63088
UHMK1	0.68931	6.40086	2.25413	0.0249504	0.268627	-3.63135
HSPA1B	1.27568	7.36246	2.25411	0.0249515	0.268627	-3.63138
UGT3A1	-0.101152	4.44072	-2.2539	0.0249646	0.268627	-3.63181
SIRT6	-0.162485	7.10854	-2.25365	0.0249807	0.268632	-3.63234
IGLV4-3	-0.248916	6.01156	-2.25304	0.0250194	0.26888	-3.63361
SENP5	0.260036	5.50374	2.25238	0.0250619	0.269149	-3.635
GCM2	-0.0793345	4.05933	-2.25216	0.0250757	0.269149	-3.63544
FKRP	-0.333265	6.69218	-2.25091	0.0251558	0.269822	-3.63805
FAM171A2	0.226066	4.92968	2.2506	0.0251756	0.269822	-3.6387
MELK	1.04994	7.90889	2.25023	0.0251996	0.269822	-3.63947
PRPF4	0.323623	8.35908	2.25021	0.0252011	0.269822	-3.63952
MXD1	0.370745	6.42625	2.24979	0.0252281	0.269942	-3.6404
TRIM39	-0.294387	7.59089	-2.24937	0.0252552	0.270064	-3.64128
CACNA1B	0.183148	5.07842	2.24898	0.0252798	0.270159	-3.64207
TFDP2	0.471943	6.91479	2.24774	0.0253602	0.270437	-3.64467
RPF1	0.377855	10.0988	2.24748	0.0253768	0.270437	-3.6452
PRRC2C	0.472577	9.11886	2.24723	0.0253932	0.270437	-3.64573
KCND1	-0.390708	5.56376	-2.2472	0.0253953	0.270437	-3.6458
EMP2	-0.822619	8.01253	-2.24718	0.0253961	0.270437	-3.64583
BCL10	0.42097	8.52642	2.24712	0.0254002	0.270437	-3.64596
TREML1	-0.262556	5.45645	-2.24628	0.0254548	0.270851	-3.64771
COPB1	0.259662	11.1876	2.24576	0.0254882	0.270857	-3.64878
NSUN5	-0.550897	7.52364	-2.24567	0.0254944	0.270857	-3.64898
HDHD3	-0.446601	6.29817	-2.24545	0.0255085	0.270857	-3.64943
TUBGCP6	-0.465278	5.5156	-2.2453	0.0255184	0.270857	-3.64975
ABLIM1	-0.641296	9.64885	-2.24499	0.0255381	0.270899	-3.65038
NONO	0.497944	10.4586	2.2445	0.0255702	0.271073	-3.65141
SLC25A10	-0.211708	5.84582	-2.24418	0.025591	0.271126	-3.65207
EIF4E	0.184084	6.34117	2.24389	0.02561	0.27116	-3.65268
SOD2	1.21163	9.01431	2.24351	0.0256345	0.271252	-3.65346
CPA1	0.132496	4.24983	2.2418	0.0257462	0.272009	-3.65701
PRICKLE2	-0.601888	8.21411	-2.24162	0.0257582	0.272009	-3.65739
RAB40C	0.289947	7.20007	2.24146	0.0257688	0.272009	-3.65773
SNAP29	0.254783	7.74563	2.24145	0.0257692	0.272009	-3.65774
SLITRK6	-0.274527	4.19495	-2.24112	0.0257908	0.272045	-3.65843
CYP26B1	-0.338348	5.50255	-2.24092	0.0258043	0.272045	-3.65886
MEGF9	-0.452308	8.21764	-2.24008	0.0258595	0.272459	-3.6606
SGK1	-0.732636	10.6868	-2.23964	0.0258878	0.272585	-3.66149
RNF6	0.227254	5.52279	2.23925	0.0259137	0.272585	-3.66231
NOP2	0.389462	7.92822	2.23917	0.025919	0.272585	-3.66248
RAD51AP1	0.928598	7.04139	2.23878	0.0259449	0.272691	-3.66329
ERO1A	0.705562	7.58171	2.23711	0.0260547	0.273349	-3.66674
SLC9A2	0.15714	4.7118	2.23711	0.0260551	0.273349	-3.66675
MC2R	-0.0989165	4.53421	-2.23711	0.0260552	0.273349	-3.66676
TAT	-0.125903	4.52423	-2.23643	0.0260997	0.273407	-3.66815
NRGN	1.35116	7.30845	2.23638	0.0261034	0.273407	-3.66827
DRAM1	-0.716277	7.6377	-2.2363	0.0261084	0.273407	-3.66842
GPA33	-0.185453	5.26479	-2.23585	0.0261383	0.273553	-3.66936
SERINC2	0.35329	5.90576	2.23535	0.0261713	0.273732	-3.67039
KLF16	-0.204138	7.04267	-2.23506	0.026191	0.273772	-3.671
PHC3	0.2844	4.93322	2.23425	0.0262446	0.274136	-3.67267
RBM25	0.338201	8.77948	2.23392	0.026267	0.274136	-3.67337
BFAR	0.297548	8.93663	2.23382	0.0262737	0.274136	-3.67357
PEDS1	-0.314236	8.89056	-2.23296	0.0263309	0.274566	-3.67535
ATP13A5	-0.312859	5.61002	-2.23254	0.026359	0.274631	-3.67622
DCUN1D1	0.451557	6.63686	2.23226	0.0263772	0.274631	-3.67679
TRIM25	-0.273773	7.7049	-2.23215	0.026385	0.274631	-3.67703
SHFL	-0.564506	7.84081	-2.23172	0.0264139	0.274765	-3.67792
DPF1	-0.415645	7.20152	-2.23081	0.0264747	0.275231	-3.6798
PER3	-0.389654	6.263	-2.23028	0.0265098	0.27543	-3.68088
ABCB10	0.33239	8.07407	2.22976	0.0265449	0.275628	-3.68196
RBM15	0.320527	8.35205	2.22918	0.0265838	0.275629	-3.68315
KLRB1	-0.382964	4.97117	-2.22916	0.0265855	0.275629	-3.6832
SPATS2	0.456859	7.09597	2.22905	0.0265931	0.275629	-3.68344
USB1	-0.256581	7.12787	-2.22859	0.0266241	0.275784	-3.68439
CPXM2	-0.508653	5.74635	-2.22732	0.0267098	0.276392	-3.68701
RGS20	-1.32023	6.7207	-2.22724	0.0267149	0.276392	-3.68717
TFB2M	0.349912	8.3871	2.22647	0.0267669	0.276668	-3.68875
PIK3IP1	-0.484527	8.3167	-2.22617	0.0267874	0.276668	-3.68938
HSPB11	0.440917	8.72674	2.2258	0.0268127	0.276668	-3.69015
SSX2IP	0.733528	7.14002	2.22566	0.0268218	0.276668	-3.69042
MRPL45	0.418068	8.3905	2.22566	0.0268221	0.276668	-3.69043
DGKE	-0.104799	4.18991	-2.22536	0.0268421	0.276709	-3.69104
MAOA	-0.769312	7.77892	-2.22507	0.0268618	0.276746	-3.69164
C9orf57	-0.0829451	4.11472	-2.22465	0.0268902	0.276872	-3.6925
MAF1	-0.316462	8.35315	-2.22422	0.0269201	0.277014	-3.69341
SPIC	-0.0890941	4.02138	-2.22389	0.026942	0.277074	-3.69407
CHEK1	0.822427	6.06255	2.2231	0.026996	0.277183	-3.6957
H2BC7	0.562212	6.68444	2.22269	0.027024	0.277183	-3.69655
TCF25	0.304316	9.71423	2.22258	0.0270316	0.277183	-3.69678
MRPS28	-0.371565	9.85911	-2.22233	0.0270485	0.277183	-3.69729
PARP6	0.361251	8.98636	2.22193	0.027076	0.277183	-3.69811
VCAM1	1.50002	8.37879	2.22184	0.0270819	0.277183	-3.69829
ENO2	0.720013	10.2303	2.22142	0.0271111	0.277183	-3.69917
NEDD9	0.582789	7.08278	2.22139	0.0271128	0.277183	-3.69922
MLN	0.221245	5.19959	2.22128	0.0271203	0.277183	-3.69945
SEMG1	-0.0970807	4.11562	-2.22126	0.027122	0.277183	-3.6995
HHIP-AS1	-0.39214	5.93585	-2.22114	0.0271299	0.277183	-3.69974
WDR11	-0.396236	8.81074	-2.22008	0.0272024	0.277759	-3.70191
C16orf74	0.358852	5.91652	2.2196	0.0272359	0.277936	-3.70292
PRSS58	-0.18324	4.88758	-2.21849	0.027312	0.278547	-3.70519
RCN2	0.3506	10.9376	2.21777	0.027362	0.278809	-3.70668
ELOVL3	-0.101141	4.38526	-2.21765	0.0273702	0.278809	-3.70692
WDR73	0.318894	8.3264	2.21736	0.0273898	0.278845	-3.70751
OSTF1	0.687318	7.34298	2.21706	0.0274111	0.278896	-3.70814
KRT10-AS1	0.473412	7.55692	2.21652	0.027448	0.278993	-3.70924
SOCS5	0.322343	7.90932	2.2164	0.0274561	0.278993	-3.70948
ZNF808	0.29154	4.75705	2.21621	0.0274694	0.278993	-3.70987
TTK	1.06446	6.56044	2.21556	0.0275148	0.279225	-3.71122
GSTT4	0.339665	5.40726	2.21531	0.027532	0.279225	-3.71173
PDGFRA	-1.39267	10.9101	-2.21517	0.027542	0.279225	-3.71202
ITGB3BP	0.646261	8.97096	2.21485	0.0275639	0.279225	-3.71267
YWHAG	0.331902	12.4478	2.21471	0.0275734	0.279225	-3.71295
TMEM161B	0.32574	8.26715	2.21425	0.0276054	0.279385	-3.7139
RGN	-0.993696	6.87123	-2.2137	0.0276441	0.279612	-3.71504
EMID1	-0.579288	7.93078	-2.21335	0.027668	0.279689	-3.71574
C22orf42	-0.257123	5.06576	-2.21265	0.0277171	0.280012	-3.71719
RAD9A	-0.183656	7.40598	-2.21226	0.0277442	0.280012	-3.71798
PFDN4	0.352342	8.85895	2.2122	0.0277488	0.280012	-3.71812
GLOD5	-0.157285	4.48748	-2.21099	0.0278334	0.280593	-3.7206
CMTM3	-0.531506	8.65818	-2.21091	0.027839	0.280593	-3.72076
NKAPL	-0.135527	4.44905	-2.21043	0.0278724	0.280687	-3.72174
IL13	0.184684	5.15809	2.21011	0.0278951	0.280687	-3.7224
MTERF3	0.341359	9.14505	2.21007	0.0278977	0.280687	-3.72248
CTXN1	-0.485089	6.89714	-2.20984	0.0279136	0.280687	-3.72294
AHI1	-0.377283	8.06386	-2.20887	0.0279817	0.281207	-3.72492
SMU1	0.435876	6.89647	2.20843	0.0280129	0.281357	-3.72583
FBXO24	0.148933	5.08884	2.20725	0.0280962	0.282028	-3.72825
TFEB	-0.317201	7.66316	-2.20682	0.0281269	0.282172	-3.72914
PRPF40A	0.250476	8.84436	2.20653	0.0281471	0.282209	-3.72972
TPCN1	-0.20318	7.70364	-2.20599	0.028185	0.282311	-3.73082
EAPP	0.331159	9.20941	2.20553	0.0282176	0.282311	-3.73176
C5orf24	0.387669	6.46673	2.20521	0.0282408	0.282311	-3.73243
PARP12	-0.75233	7.2762	-2.20505	0.0282518	0.282311	-3.73275
EIF4G3	0.296014	7.67658	2.20504	0.0282528	0.282311	-3.73277
SGK3	-0.634317	7.6772	-2.20462	0.0282826	0.282311	-3.73363
MLLT11	0.718305	11.831	2.20446	0.028294	0.282311	-3.73396
STON1	-0.930698	7.75575	-2.20439	0.0282986	0.282311	-3.73409
UBQLN1	0.293811	8.63352	2.20428	0.028307	0.282311	-3.73433
CIT	-0.703136	8.5995	-2.20407	0.0283214	0.282311	-3.73475
NKX2-8	0.191439	5.1605	2.20304	0.0283947	0.282877	-3.73685
KRTAP11-1	-0.125953	5.04869	-2.20279	0.0284125	0.282891	-3.73736
GDE1	-0.299832	9.29257	-2.20153	0.0285026	0.283214	-3.73994
APC2	-0.338592	8.08426	-2.2015	0.0285047	0.283214	-3.74
CERS6	0.356337	6.34917	2.20145	0.0285082	0.283214	-3.7401
HENMT1	-0.680793	6.82289	-2.20142	0.0285108	0.283214	-3.74017
KCNN3	-1.02663	7.66233	-2.20087	0.0285495	0.283435	-3.74128
WDR47	0.470169	9.86232	2.20002	0.0286106	0.283766	-3.74302
KCNE5	-0.837093	5.66928	-2.19995	0.0286159	0.283766	-3.74317
TACC1	-0.395259	9.30883	-2.19952	0.0286463	0.283904	-3.74403
PCDH11X	-0.104634	4.28513	-2.19924	0.0286669	0.283944	-3.74462
GEM	1.04311	9.07599	2.19895	0.0286879	0.283989	-3.74521
PTDSS2	-0.246196	7.55302	-2.19867	0.0287074	0.284019	-3.74576
OR14J1	-0.121144	4.64647	-2.19824	0.0287388	0.284147	-3.74665
NCS1	0.393831	6.43625	2.19803	0.0287538	0.284147	-3.74708
PCGF3	0.287178	7.59486	2.19771	0.028777	0.284147	-3.74773
LINC00643	-0.745091	5.21999	-2.19758	0.0287865	0.284147	-3.748
IFI27L1	0.415499	8.44445	2.19729	0.0288072	0.284188	-3.74859
GAS2L3	0.785449	7.0771	2.19687	0.0288374	0.284323	-3.74944
OR5L2	-0.136339	4.6021	-2.1964	0.0288711	0.284492	-3.75039
KLHL20	0.286183	7.79448	2.19554	0.0289334	0.284521	-3.75214
ELOA	0.255795	7.1483	2.19548	0.0289382	0.284521	-3.75228
LRFN4	0.3596	7.27738	2.19545	0.0289404	0.284521	-3.75234
FTCD	0.161883	6.2228	2.19541	0.028943	0.284521	-3.75241
SNAI1	-0.303968	6.3963	-2.19511	0.0289647	0.284521	-3.75302
AP1M2	-0.180764	5.58072	-2.19499	0.0289733	0.284521	-3.75326
TCEAL1	0.356564	10.4129	2.1947	0.0289943	0.284564	-3.75385
GPR199P	-0.169215	5.58794	-2.19303	0.0291159	0.285323	-3.75725
MTPN	0.241081	11.9439	2.19275	0.0291363	0.285323	-3.75782
PTPRS	0.245639	5.19727	2.19271	0.0291394	0.285323	-3.75791
TMEM45A	1.06071	8.82147	2.19259	0.0291483	0.285323	-3.75816
GLB1L3	-0.224317	4.11547	-2.1925	0.0291546	0.285323	-3.75833
SLC46A1	-0.152027	4.99833	-2.19214	0.0291812	0.285421	-3.75907
ARPC1A	0.381616	10.6522	2.19058	0.0292949	0.286322	-3.76223
GDF2	0.177059	6.69788	2.19042	0.0293065	0.286322	-3.76256
NKAP	0.350362	7.33736	2.18841	0.0294543	0.287558	-3.76665
SSBP1	0.353832	11.1596	2.18824	0.0294665	0.287558	-3.76698
USF2	-0.237765	9.02642	-2.18758	0.0295156	0.287619	-3.76834
RRAGA	-0.336393	10.5422	-2.18742	0.029527	0.287619	-3.76865
LIPF	-0.165335	4.61474	-2.18676	0.0295759	0.287619	-3.76999
ZC3HAV1	-0.440462	8.5341	-2.18646	0.0295979	0.287619	-3.7706
NFIC	0.595297	7.19763	2.18631	0.0296089	0.287619	-3.7709
POLG	0.210364	6.95397	2.18624	0.0296143	0.287619	-3.77105
CLN6	-0.237724	5.93634	-2.1856	0.0296613	0.287619	-3.77234
AFF4	0.267028	5.82389	2.18546	0.0296715	0.287619	-3.77262
ZBTB26	0.397475	5.54045	2.18541	0.0296756	0.287619	-3.77273
AGTR2	-0.0676098	4.1979	-2.1853	0.0296837	0.287619	-3.77295
ADAM7	-0.0676918	4.04337	-2.1852	0.0296912	0.287619	-3.77315
PCDHB15	-0.856399	5.51432	-2.18514	0.0296958	0.287619	-3.77328
DNM2	-0.396187	7.71217	-2.18496	0.0297092	0.287619	-3.77365
PRR15	-0.175078	4.67785	-2.1849	0.0297136	0.287619	-3.77377
KIF15	0.96371	6.70898	2.18476	0.0297237	0.287619	-3.77404
CHORDC1	0.415249	9.07419	2.18407	0.0297746	0.28795	-3.77543
CARHSP1	0.555154	8.34162	2.18371	0.0298017	0.288049	-3.77617
NTSR2	-1.12967	6.01481	-2.18304	0.0298513	0.288367	-3.77752
NDUFS2	0.244132	10.4878	2.18239	0.0299002	0.288636	-3.77885
CDC20	1.13467	7.26398	2.18221	0.0299131	0.288636	-3.7792
DTX1	-0.384097	7.71945	-2.18163	0.0299569	0.288636	-3.78039
CA1	-0.236895	5.96295	-2.18152	0.0299651	0.288636	-3.78061
STK32A	-0.410567	5.05639	-2.18112	0.0299947	0.288636	-3.78141
BIN3-IT1	-0.206778	5.06417	-2.1811	0.0299959	0.288636	-3.78145
MRPL44	0.365572	7.38344	2.18109	0.0299967	0.288636	-3.78147
AKR1D1	-0.0880361	3.98639	-2.18077	0.0300212	0.28871	-3.78213
HINT1	0.253749	12.1359	2.17997	0.0300804	0.289119	-3.78373
RPS5	0.388549	13.0578	2.17963	0.0301061	0.289141	-3.78442
TLR10	-0.361603	5.55448	-2.17949	0.0301165	0.289141	-3.7847
KDM1A	0.482365	8.58387	2.17909	0.0301466	0.28927	-3.78552
GRID2	-0.298443	5.05602	-2.17867	0.030178	0.289409	-3.78636
CBLL1	0.32216	6.27503	2.17812	0.0302194	0.289506	-3.78747
PSMB4	0.229518	11.6579	2.17802	0.0302269	0.289506	-3.78768
CD96	-0.132051	4.38626	-2.17737	0.0302757	0.289506	-3.78898
PSMA8	-0.101607	4.15256	-2.17717	0.030291	0.289506	-3.78939
MRM3	0.248618	7.86938	2.17695	0.0303081	0.289506	-3.78985
SCARNA2	0.212518	5.01159	2.1769	0.0303114	0.289506	-3.78994
FNDC8	0.15975	4.98332	2.17686	0.0303141	0.289506	-3.79001
UCN	0.460817	7.37204	2.17675	0.0303228	0.289506	-3.79024
ARRB2	-0.446523	7.69832	-2.17626	0.0303596	0.289697	-3.79123
TRIM26	-0.278082	7.95988	-2.176	0.0303795	0.289726	-3.79176
AURKA	0.861546	7.03022	2.17444	0.0304974	0.290366	-3.7949
NT5C3A	0.459991	10.2148	2.1741	0.0305234	0.290366	-3.7956
PRR30	-0.148628	5.46561	-2.17396	0.0305336	0.290366	-3.79587
AOC3	0.458921	5.15016	2.17396	0.0305337	0.290366	-3.79587
LRP4	-1.02402	9.8636	-2.17392	0.0305371	0.290366	-3.79596
CSPG4P5	-0.172275	4.60992	-2.17377	0.0305479	0.290366	-3.79625
ISOC2	-0.386984	7.5435	-2.1734	0.0305765	0.290368	-3.79701
PPA1	0.418608	11.6773	2.17333	0.030582	0.290368	-3.79715
PLPPR3	0.271242	5.93135	2.17173	0.0307036	0.291362	-3.80037
CCDC3	0.679669	8.50467	2.17124	0.0307409	0.291556	-3.80136
PLXNB2	-0.515152	9.11604	-2.17061	0.0307887	0.291848	-3.80262
PHF11	-0.84722	9.10984	-2.16944	0.0308782	0.292371	-3.80497
ZNF92	0.382734	5.58201	2.16933	0.0308869	0.292371	-3.8052
RBMXL2	-0.115419	4.4425	-2.16923	0.0308949	0.292371	-3.80541
NEU3	-0.125279	5.13567	-2.16898	0.0309142	0.292392	-3.80591
IFT20	0.266041	9.60419	2.16828	0.0309672	0.292536	-3.8073
COTL1	-0.636557	9.66731	-2.16812	0.0309798	0.292536	-3.80763
ZNF491	-0.181258	5.57749	-2.16793	0.0309941	0.292536	-3.80801
ZNF140	0.391646	8.40381	2.16763	0.0310178	0.292536	-3.80863
PGGHG	-0.291702	6.19469	-2.16762	0.0310183	0.292536	-3.80864
AK3	-0.411911	10.8428	-2.16745	0.0310314	0.292536	-3.80898
ACBD3	0.343663	9.39978	2.1662	0.031128	0.292897	-3.8115
PTOV1	-0.490187	9.28815	-2.16617	0.0311298	0.292897	-3.81155
FAM210B	-0.405799	9.07485	-2.16615	0.0311313	0.292897	-3.81159
AGO2	0.751555	7.85622	2.16607	0.0311379	0.292897	-3.81176
ZNF575	-0.326932	7.2741	-2.16548	0.0311832	0.293163	-3.81294
NAV1	-0.501575	8.16455	-2.165	0.0312203	0.293352	-3.8139
POC5	0.328887	7.51277	2.16472	0.0312418	0.293393	-3.81446
CALD1	0.653798	9.33186	2.1645	0.0312594	0.293398	-3.81492
ARHGEF4	-0.599086	7.03436	-2.16396	0.0313006	0.293499	-3.81599
KLC2	-0.379282	5.53425	-2.16392	0.0313043	0.293499	-3.81608
ZNF627	0.389622	9.19157	2.16323	0.0313572	0.293835	-3.81745
OVOL3	-0.186543	5.07572	-2.16177	0.0314712	0.294535	-3.82039
KHDC3L	0.163777	5.11317	2.16152	0.0314906	0.294535	-3.82089
PDPK1	0.294074	8.21947	2.16146	0.0314949	0.294535	-3.821
TFB1M	0.320642	7.70148	2.16136	0.0315033	0.294535	-3.82122
RPS6KA2	-0.441669	7.88792	-2.16117	0.0315176	0.294535	-3.82158
CACFD1	-0.178671	7.73728	-2.16081	0.0315463	0.294596	-3.82232
SIK1	0.413832	6.8566	2.16054	0.0315667	0.294596	-3.82285
CPSF2	0.309068	7.349	2.16043	0.0315756	0.294596	-3.82307
SLC5A1	-0.139386	4.79643	-2.16013	0.0315991	0.294596	-3.82368
CLCA2	-0.0847114	4.19464	-2.15968	0.0316343	0.294596	-3.82458
UBE2E1	0.320451	12.3928	2.15941	0.0316554	0.294596	-3.82512
GPR155	-0.626548	8.04336	-2.15934	0.0316606	0.294596	-3.82525
CDKL1	-0.313624	5.30941	-2.15934	0.0316612	0.294596	-3.82527
LZIC	0.478856	7.87954	2.1588	0.0317033	0.294596	-3.82635
SSPN	-0.713072	8.5994	-2.15868	0.0317123	0.294596	-3.82658
ANKRD35	-0.941487	7.01681	-2.1586	0.0317187	0.294596	-3.82674
MIS18A	0.461823	7.43859	2.15827	0.0317445	0.294596	-3.8274
TFAM	0.355755	7.20417	2.15823	0.0317483	0.294596	-3.82749
NUP50	0.183219	5.29503	2.15803	0.031764	0.294596	-3.82789
WDR83OS	0.246328	10.3046	2.15735	0.0318173	0.294932	-3.82925
CNTF	-0.20692	4.69065	-2.157	0.0318442	0.295022	-3.82994
ZBTB16	-0.758353	9.10324	-2.15657	0.0318781	0.29514	-3.8308
SOGA1	-0.635978	8.34796	-2.15633	0.0318973	0.29514	-3.83129
SLC48A1	-0.605691	8.33369	-2.15619	0.0319084	0.29514	-3.83157
WDR53	0.284375	6.46302	2.15574	0.0319438	0.295308	-3.83246
TRAV20	-0.121328	4.55883	-2.15534	0.0319755	0.295442	-3.83327
LOC646870	-0.337372	5.98725	-2.15482	0.0320166	0.295615	-3.83431
ZNF430	0.412437	8.47113	2.15467	0.0320286	0.295615	-3.83461
YBX3	0.760011	10.1985	2.15417	0.0320679	0.29574	-3.83561
IL17B	0.207662	5.38082	2.15397	0.0320841	0.29574	-3.83601
TMBIM1	-0.742084	9.2276	-2.15373	0.0321029	0.29574	-3.83649
POT1	0.39205	8.73523	2.15359	0.0321141	0.29574	-3.83677
EXOSC6	0.29092	5.54338	2.15317	0.0321473	0.29574	-3.83761
MAP3K12	-0.29607	7.72539	-2.15285	0.0321724	0.29574	-3.83824
CXCL16	-0.743295	8.68867	-2.15258	0.0321938	0.29574	-3.83878
NT5C2	-0.48156	9.93432	-2.15252	0.0321989	0.29574	-3.83891
GJA4	0.518457	6.47486	2.15251	0.0321996	0.29574	-3.83892
ZFYVE19	-0.241509	7.29661	-2.15202	0.0322381	0.29574	-3.83989
CACNG1	-0.22254	5.88084	-2.15132	0.032294	0.29574	-3.84129
MRPL57	0.251682	9.34012	2.15078	0.0323375	0.29574	-3.84238
XKR8	-0.272121	8.38088	-2.15071	0.0323429	0.29574	-3.84252
PBX4	0.295113	5.38146	2.15063	0.032349	0.29574	-3.84267
OCRL	0.319331	7.49202	2.14986	0.0324107	0.29574	-3.84421
ZNF862	-0.32862	8.82925	-2.14956	0.0324346	0.29574	-3.84481
IQSEC1	-0.463959	7.93422	-2.14908	0.0324727	0.29574	-3.84576
FAM76B	0.397846	6.65131	2.14879	0.0324962	0.29574	-3.84634
TMEM245	-0.30562	9.70592	-2.14876	0.032499	0.29574	-3.84641
ZBTB21	0.433114	8.97727	2.14869	0.0325042	0.29574	-3.84654
AGTPBP1	0.56767	8.8025	2.14847	0.032522	0.29574	-3.84699
HERC6	-0.801696	7.75927	-2.14843	0.0325251	0.29574	-3.84706
JMJD7-PLA2G4B	-0.354252	7.19609	-2.14841	0.0325264	0.29574	-3.8471
ETNPPL	-2.07902	7.94815	-2.1483	0.0325355	0.29574	-3.84732
ST6GALNAC1	-0.346188	4.79367	-2.14828	0.0325367	0.29574	-3.84735
MTMR2	0.366221	8.10004	2.14822	0.032542	0.29574	-3.84748
RPAP3	0.357473	7.46233	2.14794	0.032564	0.29574	-3.84803
NUP153	0.282125	9.34484	2.14791	0.0325667	0.29574	-3.8481
KRT23	0.201787	4.72216	2.1477	0.0325839	0.29574	-3.84853
TAF1	0.334265	6.01412	2.14768	0.032585	0.29574	-3.84855
KRTAP4-8	-0.117757	4.40227	-2.14768	0.0325851	0.29574	-3.84856
IFNA5	-0.137502	4.50631	-2.14759	0.0325925	0.29574	-3.84874
GABRQ	-0.116567	4.76394	-2.14731	0.0326152	0.295771	-3.8493
GRP	-0.453858	4.72516	-2.14681	0.0326553	0.295771	-3.8503
RPL30	0.25866	13.53	2.14677	0.0326586	0.295771	-3.85038
ZHX3	-0.37496	7.55393	-2.14669	0.0326647	0.295771	-3.85053
RAB5B	-0.445036	8.77348	-2.14611	0.0327118	0.296042	-3.8517
DNAJC5B	-0.158728	4.82021	-2.14514	0.0327893	0.296587	-3.85361
HPS6	-0.247111	7.28225	-2.14372	0.0329045	0.297458	-3.85645
CENPF	1.03178	7.31047	2.14352	0.0329202	0.297458	-3.85683
RAB1A	0.201348	9.79607	2.14234	0.0330163	0.297909	-3.85919
RAD51C	0.33215	7.99766	2.14205	0.0330401	0.297909	-3.85977
NDUFAF7	0.262558	6.51473	2.14161	0.0330758	0.297909	-3.86065
CD79B	0.234771	5.42855	2.14155	0.0330803	0.297909	-3.86076
OR10A4	-0.117787	4.71878	-2.14152	0.0330826	0.297909	-3.86081
MAP1LC3B	-0.308917	11.2076	-2.14139	0.0330937	0.297909	-3.86108
DIO1	-0.0986547	4.22041	-2.14136	0.0330957	0.297909	-3.86113
KRT18P50	0.120228	4.5923	2.1412	0.0331087	0.297909	-3.86145
CHKB	-0.275877	8.27065	-2.13986	0.0332182	0.298555	-3.86412
GPR176	-0.322896	5.29131	-2.13978	0.0332245	0.298555	-3.86427
SUZ12	0.334594	10.0685	2.13968	0.0332326	0.298555	-3.86447
PERP	-0.809026	6.32551	-2.13945	0.0332518	0.298572	-3.86494
ULK2	-0.575219	7.27842	-2.1392	0.0332723	0.2986	-3.86543
RASA3	-0.304546	6.66406	-2.1387	0.0333131	0.298712	-3.86643
MYL10	0.18983	4.93766	2.13838	0.0333392	0.298712	-3.86706
SLX4IP	0.473627	5.6731	2.13825	0.03335	0.298712	-3.86732
IFT22	0.394342	8.549	2.13799	0.0333708	0.298712	-3.86782
KIAA1191	0.202287	10.8956	2.13798	0.0333717	0.298712	-3.86784
MEGF11	-1.14701	7.48322	-2.13727	0.03343	0.298867	-3.86926
EPRS1	0.482399	9.65594	2.13708	0.033446	0.298867	-3.86964
USP1	0.449726	9.90325	2.13693	0.033458	0.298867	-3.86993
GLUD2	-0.24835	6.96759	-2.13692	0.0334585	0.298867	-3.86995
TEKT4P1	-0.500277	8.04022	-2.13623	0.0335158	0.299138	-3.87133
SELL	-1.30447	6.89635	-2.13556	0.0335707	0.299138	-3.87265
PDLIM5	-0.521261	7.68914	-2.13539	0.0335846	0.299138	-3.87298
HSD17B6	-0.871355	6.29532	-2.13531	0.0335911	0.299138	-3.87314
ZMYND8	-0.374548	9.30446	-2.13514	0.0336049	0.299138	-3.87347
TRA2B	0.303586	9.78397	2.13491	0.0336244	0.299138	-3.87394
MPZL1	-0.466569	8.53142	-2.13481	0.0336324	0.299138	-3.87413
RPL21P68	0.170106	4.38707	2.13462	0.0336483	0.299138	-3.87452
ENO3	0.247258	5.04791	2.13453	0.0336555	0.299138	-3.87469
MAP4K1	-0.227435	6.10676	-2.13444	0.0336628	0.299138	-3.87486
SERPINA7	-0.110615	4.77082	-2.13378	0.0337175	0.299469	-3.87618
EDDM3A	-0.0555976	4.08484	-2.13196	0.0338681	0.300651	-3.87977
CCDC12	0.240698	9.57656	2.13128	0.0339245	0.300955	-3.88112
H2BC12	0.804769	9.49695	2.13113	0.0339373	0.300955	-3.88142
PGK1	0.510693	10.5931	2.1304	0.0339974	0.301333	-3.88285
MRPL22	0.325518	9.14943	2.12972	0.0340546	0.301577	-3.88421
TTI1	0.369888	8.16741	2.12965	0.0340601	0.301577	-3.88434
HTR3A	-0.143114	4.96968	-2.12881	0.0341305	0.302046	-3.88601
TMOD2	-0.471644	5.3334	-2.12839	0.0341652	0.302197	-3.88683
KRTAP4-3	-0.0843555	4.22199	-2.12812	0.0341882	0.302245	-3.88737
FABP6	0.520427	5.4043	2.12594	0.0343707	0.303607	-3.89167
CREB1	0.367962	8.54792	2.12586	0.0343776	0.303607	-3.89183
ACTG2	0.909853	6.16666	2.12534	0.0344212	0.303777	-3.89285
NPM3	0.339979	5.85306	2.12499	0.0344507	0.303777	-3.89355
FMNL2	-0.456154	9.82135	-2.12479	0.0344674	0.303777	-3.89394
DDX27	0.235033	8.93682	2.12479	0.0344675	0.303777	-3.89394
ADCY3	-0.299643	7.22316	-2.12456	0.0344871	0.30378	-3.8944
CORO2A	-0.237971	4.54817	-2.12418	0.0345186	0.30378	-3.89514
DYNC1H1	0.327309	7.97926	2.12382	0.0345496	0.30378	-3.89586
ABCA7	0.22939	6.09842	2.12355	0.0345722	0.30378	-3.89639
MAGOH	0.485391	8.52231	2.12351	0.0345755	0.30378	-3.89646
HPN	-0.216086	5.07514	-2.12332	0.0345915	0.30378	-3.89684
SAV1	0.335306	7.6553	2.12324	0.034598	0.30378	-3.89699
NOL11	0.389086	9.51192	2.12311	0.0346092	0.30378	-3.89725
OSBP2	-0.219464	6.01031	-2.12249	0.0346617	0.303856	-3.89847
PSMC3IP	0.461574	7.33748	2.12207	0.034697	0.303856	-3.89929
TTYH1	-0.997556	8.82332	-2.12197	0.0347056	0.303856	-3.8995
LINC00900	-0.399837	4.92255	-2.12174	0.0347255	0.303856	-3.89996
SPECC1	0.339235	6.62562	2.12158	0.0347389	0.303856	-3.90027
ZNF830	0.287132	8.24776	2.12155	0.0347412	0.303856	-3.90032
TEC	-0.182738	5.23008	-2.12155	0.0347416	0.303856	-3.90033
CSF1R	-0.870425	9.44838	-2.12096	0.0347918	0.304141	-3.9015
TMEM187	0.33417	7.12993	2.12028	0.0348489	0.304348	-3.90282
NPC1	-0.416187	9.37695	-2.12007	0.0348669	0.304348	-3.90324
ADH1A	-0.0932269	4.26918	-2.12005	0.0348686	0.304348	-3.90328
FAM186B	0.205207	5.07026	2.11881	0.0349746	0.305007	-3.90572
DENND2B	-0.479515	8.95933	-2.11875	0.0349795	0.305007	-3.90584
CMTM4	-0.481498	8.28201	-2.11846	0.0350043	0.305068	-3.90641
SELENOM	-0.965548	7.3597	-2.11818	0.0350278	0.305118	-3.90695
KIAA0232	-0.435003	7.99048	-2.11784	0.0350571	0.305219	-3.90763
BTF3L4	0.306728	10.2239	2.11747	0.0350885	0.305338	-3.90835
LDLRAP1	-0.31413	6.47421	-2.117	0.0351288	0.305458	-3.90927
NPTN	0.337732	11.4748	2.1169	0.0351379	0.305458	-3.90948
PACSIN2	-0.375808	8.71314	-2.11639	0.0351813	0.305548	-3.91048
GSK3A	-0.199863	7.27522	-2.11636	0.0351838	0.305548	-3.91053
KIAA1755	-0.568383	5.92103	-2.11602	0.0352132	0.305649	-3.91121
WNT3	0.158404	5.34905	2.11538	0.0352678	0.305969	-3.91246
MMP9	1.09547	7.47002	2.115	0.035301	0.305998	-3.91321
ITFG1	0.293592	10.0318	2.11458	0.0353371	0.305998	-3.91404
ERMP1	-0.471968	7.89357	-2.11452	0.0353421	0.305998	-3.91415
MRPL37	0.372128	9.06316	2.11449	0.0353447	0.305998	-3.91421
KLK9	0.178311	5.76193	2.11431	0.0353602	0.305998	-3.91456
MITD1	0.332397	9.19233	2.11364	0.0354175	0.30634	-3.91587
EXD2	-0.368122	8.12993	-2.11236	0.035528	0.30701	-3.91838
CHP2	-0.127959	4.85286	-2.11216	0.0355455	0.30701	-3.91878
APOE	-0.8514	11.435	-2.11213	0.0355485	0.30701	-3.91885
CTPS1	0.567907	7.63366	2.1108	0.0356634	0.307848	-3.92145
SLC9A3R2	0.143525	4.68066	2.11047	0.035692	0.307906	-3.92209
NCAM1	0.633171	7.45289	2.11031	0.035706	0.307906	-3.92241
SRSF12	0.300254	5.10899	2.10943	0.0357827	0.308135	-3.92414
ZNF275	-0.495978	9.45228	-2.10941	0.0357839	0.308135	-3.92417
MXD4	-0.341387	7.76522	-2.10939	0.0357863	0.308135	-3.92422
ZSWIM8	-0.384192	8.78121	-2.10909	0.0358117	0.3082	-3.92479
PSMD4	0.165313	8.4293	2.10828	0.0358829	0.308533	-3.92639
[truncated: 15,196 more rows]
