# Supplementary material for: Identification of Prognostic Values of Neutrophil Extracellular Traps‐Related Genes in Glioma Based on Bioinformatics
Source: Immun Inflamm Dis. 2026 Apr 6;14(4):e70422. doi: 10.1002/iid3.70422 (PMC13053668; doi:10.1002/iid3.70422)
Supplement: Supplementary file 11 — Supplementary Table 11. [file IID3-14-e70422-s002.xlsx]

## Sheet: 02.limma_DEG_all
	logFC	AveExpr	t	P.Value	adj.P.Val	B	trend
NRN1	2.41409	9.357	4.17145	4.02577e-05	0.0095438	1.94958	Up
INSM1	1.97124	7.71518	2.88121	0.00426353	0.123703	-2.14852	Not
PCDH8	1.93217	6.95757	3.18082	0.00163127	0.0791743	-1.31986	Not
TOP2A	1.83867	8.59776	2.79191	0.00559527	0.139638	-2.38065	Not
INA	1.59903	7.92278	1.94516	0.0527419	0.355722	-4.23372	Not
COL1A1	1.58137	7.9197	2.07044	0.0393146	0.317645	-3.99982	Not
PBK	1.56083	8.43884	2.29875	0.0222453	0.256057	-3.53728	Not
TAC1	1.56008	5.7727	2.05148	0.0411373	0.322457	-4.03613	Not
CKS2	1.55429	9.59241	3.43606	0.000678426	0.0497902	-0.55412	Up
NDC80	1.55416	7.1896	2.95271	0.00341312	0.113064	-1.95772	Not
RRM2	1.54322	8.41746	2.54147	0.0115706	0.18835	-2.9947	Not
SCN3B	1.53589	7.28382	2.2865	0.0229608	0.258892	-3.56327	Not
ALYREF	1.53391	7.90453	4.15234	4.35607e-05	0.0098556	1.87909	Up
SYT1	1.52817	6.17922	1.98602	0.0479921	0.342223	-4.15899	Not
VCAM1	1.50002	8.37879	2.22184	0.0270819	0.277183	-3.69829	Not
UBE2C	1.49163	8.91864	2.98181	0.00311391	0.109016	-1.87882	Not
STMN2	1.47632	8.57148	1.54917	0.122454	0.490905	-4.87934	Not
NUSAP1	1.47124	8.25377	2.6715	0.00798716	0.160549	-2.68271	Not
DCLK1	1.47064	9.86252	2.8109	0.00528398	0.137369	-2.33186	Not
FOXG1	1.47002	8.3353	2.71358	0.0070628	0.155231	-2.57858	Not
MALAT1	1.463	10.4845	3.93483	0.000104742	0.0165233	1.09678	Up
COL1A2	1.45535	10.0708	1.87764	0.0614551	0.377774	-4.35391	Not
ZWINT	1.44159	8.20474	3.52296	0.000497123	0.0401316	-0.281073	Up
CDCA7	1.43488	7.83636	3.08846	0.00221112	0.0916519	-1.58344	Not
PGM2L1	1.41349	8.77749	4.22817	3.18019e-05	0.007973	2.1605	Up
COL3A1	1.39781	9.96626	1.59393	0.112065	0.476261	-4.81356	Not
GUCY1A1	1.3785	7.83403	3.23989	0.00133791	0.0716165	-1.14749	Not
F2R	1.36365	9.22472	3.35419	0.000904201	0.0585907	-0.805659	Not
COL6A3	1.35658	7.78194	1.60922	0.108679	0.470215	-4.79065	Not
NRGN	1.35116	7.30845	2.23638	0.0261034	0.273407	-3.66827	Not
PIMREG	1.33825	8.03529	2.26815	0.0240707	0.263964	-3.60197	Not
CDK1	1.32877	7.43818	2.7133	0.00706869	0.155231	-2.57929	Not
VSNL1	1.32262	7.5975	1.65433	0.0991661	0.4535	-4.72186	Not
LUM	1.30948	7.94196	1.57616	0.116101	0.481998	-4.83988	Not
CCNB2	1.30925	7.85246	2.48219	0.013636	0.202654	-3.13203	Not
PRC1	1.3008	8.57117	2.73992	0.00653449	0.149853	-2.51261	Not
LRRC17	1.29034	7.72835	2.39764	0.0171467	0.227147	-3.32251	Not
EZH2	1.28171	7.99407	2.8072	0.00534339	0.137412	-2.3414	Not
HSPA1B	1.27568	7.36246	2.25411	0.0249515	0.268627	-3.63138	Not
SLC2A3	1.26702	8.56719	3.06873	0.0023574	0.0945259	-1.63882	Not
TWIST1	1.26285	5.95734	2.49805	0.0130535	0.199515	-3.09559	Not
CCK	1.26206	6.56671	1.84347	0.0663028	0.390705	-4.41316	Not
CENPK	1.24422	6.599	2.40001	0.0170387	0.226589	-3.31727	Not
UBE2T	1.24212	8.16463	3.03971	0.00258879	0.0989204	-1.71967	Not
PHACTR1	1.23377	6.76818	3.17768	0.00164841	0.0791743	-1.32893	Not
NUF2	1.23358	7.06306	2.45482	0.0146955	0.210049	-3.19439	Not
TCIM	1.2275	8.0371	1.96033	0.0509346	0.351468	-4.20615	Not
NCAPG	1.22576	6.82235	2.59997	0.00981072	0.173228	-2.85616	Not
PCLAF	1.21349	8.24626	2.50942	0.0126496	0.195778	-3.06932	Not
DLGAP5	1.21209	6.06805	2.27084	0.0239054	0.263145	-3.59632	Not
SOD2	1.21163	9.01431	2.24351	0.0256345	0.271252	-3.65346	Not
CCL2	1.21156	8.93034	1.74891	0.0813873	0.42408	-4.57157	Not
TPX2	1.211	7.89695	2.46627	0.0142434	0.207415	-3.16836	Not
FOXD1	1.19591	8.0499	2.71588	0.00701515	0.155046	-2.57284	Not
STIL	1.18994	6.71829	3.38238	0.000819542	0.0561435	-0.719665	Not
BUB1B	1.18714	7.52308	2.41115	0.016537	0.222674	-3.29249	Not
RNASE1	1.18627	10.0366	2.5666	0.0107828	0.181954	-2.93557	Not
MAD2L1	1.18456	8.02875	2.94826	0.0034612	0.113147	-1.96973	Not
EPHA4	1.18072	7.67256	2.65239	0.0084419	0.164766	-2.7295	Not
DTL	1.17497	7.06623	2.4995	0.0130013	0.199134	-3.09224	Not
STT3A	1.15468	8.11756	3.65778	0.000303146	0.0298399	0.154811	Up
RGS4	1.15095	6.779	2.00098	0.0463459	0.336394	-4.13125	Not
TMEM158	1.14588	9.1769	2.10329	0.0363197	0.309656	-3.93614	Not
NSG1	1.13972	7.86779	2.6274	0.00907144	0.168382	-2.79018	Not
CDC20	1.13467	7.26398	2.18221	0.0299131	0.288636	-3.7792	Not
DCX	1.12897	8.28139	1.50593	0.133196	0.506706	-4.94115	Not
SYT4	1.12475	7.37794	1.6826	0.0935506	0.444488	-4.67778	Not
CUX2	1.12392	5.88485	1.86241	0.0635783	0.384647	-4.38045	Not
ENC1	1.12203	8.28927	2.36244	0.0188294	0.240544	-3.39996	Not
IGF2BP3	1.11573	6.61272	1.6558	0.0988657	0.452639	-4.71957	Not
KLF10	1.11057	8.81585	3.63715	0.000327289	0.0310924	0.0871671	Up
COX7A1	1.10405	7.98783	2.29908	0.022226	0.256057	-3.53657	Not
ELAVL4	1.10319	8.25884	1.76251	0.0790591	0.418928	-4.54929	Not
CXCL2	1.10135	7.01082	2.03084	0.0432022	0.327568	-4.07528	Not
MMP9	1.09547	7.47002	2.115	0.035301	0.305998	-3.91321	Not
TENM2	1.09495	6.41549	1.94383	0.0529034	0.355897	-4.23613	Not
NR2E1	1.09211	8.45436	1.89097	0.0596462	0.372816	-4.33051	Not
SLC25A36	1.0915	9.79856	3.19421	0.00155997	0.0777125	-1.28104	Not
ROBO2	1.09024	6.17299	2.41601	0.0163225	0.221934	-3.28166	Not
CRYM	1.07505	7.1906	1.67471	0.0950926	0.446141	-4.69017	Not
TTK	1.06446	6.56044	2.21556	0.0275148	0.279225	-3.71122	Not
KIF20A	1.06278	7.02104	2.38525	0.0177233	0.232629	-3.3499	Not
KIF11	1.06197	6.80522	2.26414	0.0243195	0.264834	-3.61039	Not
TMEM45A	1.06071	8.82147	2.19259	0.0291483	0.285323	-3.75816	Not
MELK	1.04994	7.90889	2.25023	0.0251996	0.269822	-3.63947	Not
GEM	1.04311	9.07599	2.19895	0.0286879	0.283989	-3.74521	Not
CENPF	1.03178	7.31047	2.14352	0.0329202	0.297458	-3.85683	Not
RAPGEF5	1.02606	6.43786	2.25435	0.0249361	0.268627	-3.63088	Not
GABRA2	1.02199	5.76463	1.66387	0.0972405	0.449322	-4.70706	Not
NNMT	1.02104	8.70091	1.22895	0.22011	0.607315	-5.29617	Not
ZWILCH	1.01589	7.09475	2.89295	0.00411185	0.12172	-2.1175	Not
PEG10	1.01383	8.62089	2.01515	0.0448311	0.33053	-4.1048	Not
NFIL3	1.01323	8.82689	3.46572	0.000610543	0.0468186	-0.46163	Up
ECT2	1.01234	7.67721	2.59191	0.010038	0.175055	-2.87543	Not
EYA1	1.00509	6.63902	1.79473	0.0737604	0.407051	-4.49583	Not
PHLDA2	1.00316	6.35008	1.97612	0.0491089	0.346429	-4.17724	Not
CCNB1	0.994203	7.22307	2.10082	0.036538	0.310065	-3.94096	Not
CENPW	0.991895	7.73054	2.71415	0.00705103	0.155231	-2.57717	Not
GINS2	0.988601	7.52052	2.67852	0.00782588	0.15965	-2.66546	Not
PKN2	0.982981	8.17628	2.26083	0.0245263	0.265845	-3.61732	Not
ZNF883	0.98023	7.5336	2.53571	0.0117583	0.189488	-3.00819	Not
NEFM	0.978456	6.21707	1.35526	0.176413	0.560362	-5.14307	Not
ORC6	0.974977	8.4055	3.22573	0.0014034	0.0731259	-1.18908	Not
EZR	0.971995	8.36496	3.20442	0.00150754	0.0760181	-1.25133	Not
TOX3	0.97164	8.24414	1.32101	0.187563	0.573826	-5.18605	Not
ADORA2B	0.963958	7.012	2.76603	0.0060463	0.144075	-2.44663	Not
KIF15	0.96371	6.70898	2.18476	0.0297237	0.287619	-3.77404	Not
CNN3	0.958461	9.96374	2.36026	0.018938	0.241214	-3.4047	Not
FBXO32	0.95058	8.86558	1.99605	0.0468836	0.338582	-4.14042	Not
HMMR	0.944617	6.36519	2.33654	0.0201584	0.246707	-3.45623	Not
ACTA2	0.940977	10.3737	1.92484	0.0552475	0.361484	-4.27032	Not
MSX1	0.940158	8.67116	2.96805	0.00325232	0.111014	-1.91624	Not
LHX2	0.939578	8.3392	2.10823	0.0358873	0.308533	-3.92649	Not
ENPEP	0.938427	6.06926	2.07494	0.0388925	0.315801	-3.99115	Not
SGO2	0.934992	6.95667	2.57997	0.0103835	0.178365	-2.90387	Not
RAD51AP1	0.928598	7.04139	2.23878	0.0259449	0.272691	-3.66329	Not
HOXC6	0.928358	6.47742	1.49035	0.137242	0.512681	-4.963	Not
CEMIP2	0.924833	6.66893	3.1601	0.0017475	0.0816527	-1.3796	Not
PTX3	0.918395	7.40336	1.12984	0.259498	0.648461	-5.40593	Not
SYNPR	0.916598	6.14883	1.29656	0.195836	0.582093	-5.21606	Not
NPY	0.915309	6.44132	1.73901	0.0831156	0.426905	-4.58767	Not
RASGRP1	0.911784	7.61279	1.66743	0.0965312	0.448125	-4.70153	Not
FHL2	0.911556	7.56341	1.91916	0.0559656	0.364381	-4.28049	Not
ACTG2	0.909853	6.16666	2.12534	0.0344212	0.303777	-3.89285	Not
DLX1	0.906907	6.11624	2.03904	0.0423719	0.325793	-4.05978	Not
CA12	0.904443	8.37228	1.47314	0.141822	0.518822	-4.98688	Not
SPOCD1	0.89989	7.41969	1.46125	0.145053	0.521807	-5.00321	Not
CENPH	0.8929	6.66731	2.57154	0.0106335	0.180382	-2.92386	Not
DBF4	0.886562	8.47737	2.75822	0.00618873	0.146376	-2.46643	Not
NEFH	0.878123	6.29036	1.50887	0.132444	0.505523	-4.93701	Not
MYO1B	0.877967	7.9595	2.04435	0.0418412	0.324373	-4.0497	Not
PPP4R2	0.875177	7.33088	3.62943	0.000336789	0.0316453	0.0619172	Not
SPIN1	0.87293	7.51127	2.30614	0.0218231	0.255641	-3.52154	Not
MGP	0.868133	10.7644	1.3088	0.191662	0.576759	-5.2011	Not
ANGPTL4	0.867832	7.47704	2.00685	0.0457129	0.333685	-4.12031	Not
P4HA2	0.867714	7.67514	1.7324	0.0842886	0.428708	-4.5984	Not
HK2	0.86691	6.67246	1.54234	0.124105	0.492838	-4.88922	Not
LMNB1	0.865996	7.39627	2.0034	0.0460845	0.335245	-4.12675	Not
ASPHD1	0.862022	8.27679	2.05935	0.0403717	0.320978	-4.02108	Not
AURKA	0.861546	7.03022	2.17444	0.0304974	0.290366	-3.7949	Not
CPLX1	0.85629	6.54521	1.33622	0.182546	0.565869	-5.16708	Not
EMX2	0.855678	5.94076	1.56808	0.117976	0.484668	-4.85177	Not
PLK2	0.855385	7.4134	2.08481	0.0379795	0.314713	-3.97208	Not
TYMS	0.854	9.44041	1.81866	0.0700162	0.399854	-4.4555	Not
ABTB3	0.853923	6.08439	1.79359	0.0739428	0.407279	-4.49773	Not
SMC5	0.852963	7.53837	2.41696	0.0162807	0.221734	-3.27953	Not
MYLK	0.852962	8.90943	1.93399	0.0541071	0.358294	-4.25388	Not
TRIP13	0.850131	7.25901	2.28758	0.0228972	0.258345	-3.561	Not
LRIF1	0.847311	8.02576	3.06453	0.00238969	0.0947396	-1.65057	Not
LYZ	0.844833	7.85527	1.5915	0.112609	0.477111	-4.81717	Not
LAMB1	0.842844	8.14675	1.52904	0.127368	0.498148	-4.90834	Not
KIF14	0.839235	6.64539	1.90402	0.0579179	0.369986	-4.30744	Not
BIRC3	0.837895	5.46345	1.64138	0.101825	0.457909	-4.7418	Not
SYNGR3	0.837081	7.37143	1.58293	0.114549	0.479827	-4.82988	Not
GPX8	0.836427	6.44118	1.3907	0.165404	0.546738	-5.09745	Not
TAGLN	0.835287	9.80579	1.5822	0.114717	0.479827	-4.83097	Not
CLGN	0.832789	6.42044	1.56455	0.118802	0.485225	-4.85694	Not
PCDH18	0.831859	7.25792	2.85054	0.00468427	0.129736	-2.22902	Not
CDKN3	0.831647	7.45526	1.74036	0.0828793	0.426671	-4.58549	Not
SPAG5	0.831234	7.73611	2.42336	0.0160027	0.218942	-3.26523	Not
ACTL6B	0.831087	6.3392	1.63322	0.103531	0.460676	-4.75428	Not
NNAT	0.8306	6.52196	1.57647	0.11603	0.481998	-4.83943	Not
GPR37	0.830202	8.79101	1.06341	0.288498	0.671002	-5.47438	Not
GABRA1	0.830153	5.37608	1.25318	0.211172	0.597204	-5.26795	Not
APOBEC3B	0.828306	6.01696	1.95912	0.0510766	0.351696	-4.20836	Not
ZIC2	0.828133	8.07531	1.6766	0.0947212	0.445278	-4.68721	Not
NRP1	0.826606	7.69006	2.06781	0.0395635	0.318043	-4.00488	Not
TDO2	0.826421	5.99592	1.4937	0.136365	0.510625	-4.95832	Not
CHEK1	0.822427	6.06255	2.2231	0.026996	0.277183	-3.6957	Not
TMTC2	0.819906	7.27727	1.94477	0.0527901	0.355722	-4.23444	Not
ID1	0.81925	10.4262	1.70425	0.0894281	0.437955	-4.64355	Not
TMPO	0.817346	6.01827	2.7074	0.00719213	0.155642	-2.59396	Not
GABRG2	0.812666	6.17696	1.17343	0.241605	0.630792	-5.35877	Not
SEMA3C	0.812261	5.91036	1.95147	0.0519836	0.353723	-4.22228	Not
RNASEH2A	0.811907	8.4861	2.55599	0.0111093	0.185821	-2.96059	Not
SLC16A1	0.810889	8.49515	2.93542	0.00360325	0.115631	-2.00428	Not
CRIP1	0.810261	6.26874	2.38288	0.0178353	0.233084	-3.35511	Not
NOX4	0.809289	5.81328	1.8868	0.0602064	0.37385	-4.33784	Not
TUBB6	0.809098	8.90239	1.41142	0.159216	0.53889	-5.07026	Not
FGF9	0.808728	6.52036	1.70177	0.0898924	0.437955	-4.64749	Not
SREK1IP1	0.805538	8.86915	4.61126	6.05887e-06	0.00281574	3.64961	Not
H2BC12	0.804769	9.49695	2.13113	0.0339373	0.300955	-3.88142	Not
FBXO5	0.798186	7.24207	2.35947	0.0189778	0.241344	-3.40644	Not
S100A9	0.79669	9.0253	1.55958	0.119973	0.487252	-4.86421	Not
SNAI2	0.79609	7.37333	1.43096	0.15354	0.531342	-5.04423	Not
WDR54	0.795856	9.27165	3.95003	9.86331e-05	0.0162496	1.15025	Not
NONOP1	0.794603	9.31779	2.52285	0.0121871	0.192078	-3.03818	Not
TMEM200A	0.792622	5.67354	1.66696	0.096624	0.448176	-4.70225	Not
RND3	0.792062	9.85887	1.80272	0.0724924	0.403792	-4.48242	Not
RBFOX2	0.79198	8.87444	2.47425	0.0139361	0.205198	-3.15019	Not
CAPZA2	0.791156	9.88072	3.94166	0.000101956	0.0163844	1.12077	Not
CXCL10	0.790689	7.00238	1.23	0.219714	0.606894	-5.29495	Not
SLC17A6	0.788482	5.2127	1.56528	0.118631	0.48505	-4.85588	Not
IFRD1	0.78788	10.37	3.34929	0.000919719	0.0591534	-0.820535	Not
ERC2	0.787824	7.50472	1.73817	0.0832645	0.427001	-4.58904	Not
MYT1L	0.786309	5.83995	1.27238	0.204279	0.590846	-5.24519	Not
GAS2L3	0.785449	7.0771	2.19687	0.0288374	0.284323	-3.74944	Not
GXYLT2	0.783636	6.95881	1.86749	0.0628631	0.382631	-4.37162	Not
SLC12A5	0.782062	5.97338	1.22988	0.219759	0.606894	-5.29509	Not
TUBB	0.78046	11.4183	3.20471	0.0015061	0.0760181	-1.25049	Not
MYC	0.779477	9.05773	1.86357	0.0634144	0.384083	-4.37844	Not
NID2	0.777575	7.54142	1.52363	0.128715	0.500283	-4.91606	Not
CCDC102B	0.77698	6.58494	1.761	0.0793144	0.419772	-4.55177	Not
TGFB2	0.77637	6.3206	1.75874	0.0796979	0.420112	-4.55547	Not
CDCA3	0.77557	7.13762	2.80981	0.00530136	0.137369	-2.33466	Not
TSPAN5	0.774471	9.18645	2.38629	0.0176742	0.232168	-3.3476	Not
NDUFS1	0.774072	8.29322	3.60311	0.000371135	0.0339451	-0.0237274	Not
COPG1	0.773932	7.30365	2.95452	0.00339382	0.112658	-1.95284	Not
LYVE1	0.773774	6.41276	1.43757	0.151657	0.529166	-5.03536	Not
CSNK2A3	0.773024	8.32202	2.81928	0.00515176	0.134979	-2.31025	Not
FGF13	0.772885	7.87421	0.999406	0.318449	0.695577	-5.53645	Not
PPBP	0.772627	5.60667	1.48519	0.138604	0.513972	-4.97019	Not
CXCL8	0.770694	6.49499	1.10829	0.268673	0.654552	-5.42858	Not
PDK1	0.770048	6.8478	2.38891	0.0175515	0.231085	-3.34183	Not
SOX4	0.769872	10.1055	1.5218	0.129171	0.500726	-4.91866	Not
HMGB2	0.767748	11.2004	2.47877	0.0137644	0.203575	-3.13985	Not
SULT4A1	0.766747	6.70915	1.89215	0.0594882	0.372816	-4.32843	Not
GDAP1L1	0.76616	6.58168	1.54701	0.122975	0.491373	-4.88247	Not
GBP1	0.7652	9.15322	1.15251	0.250081	0.639047	-5.38163	Not
TMEFF1	0.763726	7.85309	1.88344	0.0606619	0.374456	-4.34374	Not
YBX3	0.760011	10.1985	2.15417	0.0320679	0.29574	-3.83561	Not
SNCAIP	0.757361	8.08361	2.02344	0.0439643	0.328475	-4.08923	Not
PAIP1	0.755545	6.90745	2.48392	0.0135711	0.202654	-3.12805	Not
H4C3	0.754818	11.488	1.73374	0.0840492	0.428305	-4.59622	Not
ARRDC3	0.752541	9.43035	2.5457	0.0114345	0.188149	-2.98479	Not
TGFBI	0.752515	9.65367	1.16296	0.245823	0.634614	-5.37027	Not
AGO2	0.751555	7.85622	2.16607	0.0311379	0.292897	-3.81176	Not
YEATS4	0.748955	6.90255	2.61989	0.00926866	0.169909	-2.8083	Not
SVIP	0.748288	5.7478	2.06636	0.0397011	0.318579	-4.00766	Not
MICAL2	0.748253	7.33582	2.02472	0.0438312	0.328475	-4.08681	Not
LPGAT1	0.746208	6.21795	3.01062	0.00284144	0.105064	-1.79997	Not
ATP1A3	0.743282	5.88455	1.51064	0.131993	0.505156	-4.93451	Not
SLN	0.741674	8.05871	0.934615	0.35078	0.718256	-5.59539	Not
GSE1	0.741144	8.32416	2.03608	0.0426704	0.326453	-4.06538	Not
SV2B	0.741026	6.08411	1.26913	0.205432	0.592089	-5.24906	Not
METTL7B	0.739791	8.26304	1.00051	0.317917	0.694937	-5.53542	Not
NPNT	0.73963	7.16058	1.28476	0.199922	0.58583	-5.23034	Not
SMYD2	0.73932	9.41981	2.28025	0.0233338	0.261384	-3.57649	Not
ATP1B1	0.737966	10.6255	1.85967	0.0639654	0.385249	-4.38519	Not
GNL2	0.737714	7.74471	3.14533	0.00183502	0.0841418	-1.42198	Not
ST6GALNAC5	0.737136	5.04047	1.56099	0.11964	0.487048	-4.86215	Not
SLC36A4	0.735097	7.76497	3.3535	0.000906375	0.0585907	-0.807759	Not
NREP	0.734855	9.18203	2.06057	0.0402545	0.320452	-4.01875	Not
SSX2IP	0.733528	7.14002	2.22566	0.0268218	0.276668	-3.69042	Not
NPPA	0.731705	7.26298	2.08254	0.0381883	0.31524	-3.97648	Not
VRK1	0.730575	7.62133	3.27872	0.00117257	0.0660463	-1.03257	Not
STC1	0.727226	6.4149	1.83946	0.0668905	0.392195	-4.42003	Not
KISS1R	0.72407	6.27164	1.33467	0.183054	0.566526	-5.16903	Not
CD93	0.723086	8.75147	1.54564	0.123304	0.491816	-4.88445	Not
CKAP2	0.722933	8.63514	2.48153	0.0136605	0.202843	-3.13353	Not
SOX11	0.72216	8.98033	1.1996	0.231293	0.620933	-5.32962	Not
ZNF91	0.721661	10.7023	2.34807	0.0195571	0.243861	-3.43126	Not
PDIA5	0.721209	7.1883	1.75479	0.0803729	0.421314	-4.56195	Not
ENO2	0.720013	10.2303	2.22142	0.0271111	0.277183	-3.69917	Not
MYL9	0.719054	7.06236	1.58607	0.113836	0.478936	-4.82524	Not
HRK	0.718874	6.59453	2.55258	0.0112163	0.186941	-2.96864	Not
CA2	0.71879	10.4067	1.55381	0.121343	0.488982	-4.8726	Not
MLLT11	0.718305	11.831	2.20446	0.028294	0.282311	-3.73396	Not
HPRT1	0.717676	9.27452	2.62031	0.00925763	0.169909	-2.8073	Not
DAAM1	0.717081	8.42001	2.42544	0.0159133	0.218904	-3.26058	Not
CALY	0.713981	5.31399	1.80416	0.0722649	0.403049	-4.47999	Not
TPBG	0.708532	7.65336	1.31481	0.189633	0.57532	-5.1937	Not
TGFB1I1	0.70802	8.58414	1.70368	0.0895345	0.437955	-4.64446	Not
ERO1A	0.705562	7.58171	2.23711	0.0260547	0.273349	-3.66674	Not
BCL11A	0.703253	5.82497	1.99249	0.0472745	0.339708	-4.14702	Not
HP	0.699678	5.92114	1.40575	0.160891	0.540126	-5.07774	Not
GSK3B	0.698567	7.95875	2.73934	0.00654572	0.149853	-2.51407	Not
HS3ST2	0.698329	6.24786	1.62419	0.105444	0.464664	-4.76802	Not
PCOLCE	0.696889	7.78263	1.41154	0.159179	0.53889	-5.07009	Not
GABRA5	0.696658	4.78231	1.46057	0.145238	0.521807	-5.00414	Not
H1-2	0.696195	8.00712	1.70466	0.0893518	0.437955	-4.6429	Not
TBX15	0.695883	5.71331	2.86669	0.00445819	0.125259	-2.18673	Not
FN1	0.694476	10.4865	1.85569	0.0645329	0.38704	-4.39208	Not
GADD45G	0.694177	6.60297	1.81004	0.0713458	0.4017	-4.47008	Not
EFNB2	0.693473	7.62235	1.67806	0.0944354	0.444759	-4.68492	Not
WNK1	0.69251	7.58819	2.08421	0.0380348	0.314713	-3.97325	Not
BIRC5	0.692297	6.8316	1.8148	0.070609	0.400586	-4.46204	Not
CENPA	0.691348	6.4249	1.93579	0.0538858	0.358045	-4.25065	Not
CCNE2	0.690277	6.00282	2.04084	0.0421913	0.325589	-4.05636	Not
MMP7	0.690274	5.73066	1.46342	0.144458	0.521209	-5.00024	Not
UHMK1	0.68931	6.40086	2.25413	0.0249504	0.268627	-3.63135	Not
CENPN	0.688986	7.10781	2.03874	0.0424022	0.325793	-4.06035	Not
SST	0.688778	5.80341	1.34119	0.180932	0.56419	-5.16086	Not
SCG2	0.688388	10.4883	1.30482	0.193009	0.577974	-5.20597	Not
FAM210A	0.687442	6.67621	2.62982	0.00900866	0.168382	-2.78432	Not
OSTF1	0.687318	7.34298	2.21706	0.0274111	0.278896	-3.70814	Not
JAKMIP1	0.686244	6.01652	1.55812	0.120318	0.487252	-4.86633	Not
UBD	0.686168	6.34697	1.34679	0.179121	0.561837	-5.15379	Not
TNC	0.686043	10.1487	0.928432	0.353972	0.721111	-5.60081	Not
CCDC3	0.679669	8.50467	2.17124	0.0307409	0.291556	-3.80136	Not
IBSP	0.679475	6.35305	1.26662	0.206331	0.593386	-5.25206	Not
HAPLN1	0.677959	6.54771	1.39137	0.165204	0.546326	-5.09659	Not
H2BC5	0.677299	7.42701	1.95003	0.0521568	0.354481	-4.22491	Not
RPE65	0.676851	5.2292	1.40402	0.161405	0.540798	-5.08001	Not
ID3	0.674873	11.3243	1.601	0.110488	0.472679	-4.80299	Not
AURKB	0.673753	5.64729	1.77249	0.077386	0.415829	-4.53283	Not
PTTG1	0.673744	9.51474	1.75384	0.0805357	0.421813	-4.5635	Not
SECISBP2	0.672867	8.52574	2.05863	0.0404418	0.320978	-4.02247	Not
RPL26L1	0.672853	10.0934	4.00393	7.95866e-05	0.014715	1.34128	Not
KIF23	0.669365	5.45762	1.6929	0.0915719	0.440302	-4.66156	Not
SLC17A7	0.668806	6.77149	1.27099	0.204772	0.591178	-5.24685	Not
KIF4A	0.668389	7.0351	1.31799	0.188569	0.574697	-5.18978	Not
GJB2	0.666175	5.83791	1.09747	0.273367	0.659456	-5.4398	Not
ASNS	0.665722	10.1182	2.63878	0.00877978	0.166527	-2.76262	Not
CAAP1	0.665423	7.39926	2.44667	0.0150247	0.212984	-3.21282	Not
LSM5	0.665327	8.57193	2.87774	0.00430938	0.124328	-2.15768	Not
NCAPD2	0.664625	7.38542	2.62849	0.00904314	0.168382	-2.78754	Not
RFC4	0.663974	8.79832	2.62284	0.00919087	0.169568	-2.8012	Not
C17orf75	0.662483	7.60157	3.27847	0.00117357	0.0660463	-1.03331	Not
SERPINH1	0.657869	8.53641	1.41009	0.159608	0.53889	-5.07201	Not
CCN3	0.656851	6.82281	1.70261	0.0897349	0.437955	-4.64616	Not
ID2	0.65652	11.6165	2.60704	0.00961532	0.172558	-2.83923	Not
CORO1C	0.653981	10.3866	2.81791	0.0051731	0.134979	-2.31378	Not
CALD1	0.653798	9.33186	2.1645	0.0312594	0.293398	-3.81492	Not
HS3ST3A1	0.652496	5.41723	1.29968	0.194764	0.580765	-5.21225	Not
BCL2A1	0.651916	6.37118	1.18557	0.236782	0.62647	-5.34533	Not
TREM1	0.649957	6.56359	1.18138	0.23844	0.627483	-5.34999	Not
ZRANB3	0.649125	6.45252	3.18575	0.00160464	0.0786636	-1.30556	Not
ITGB3BP	0.646261	8.97096	2.21485	0.0275639	0.279225	-3.71267	Not
PPP2R2C	0.64598	6.21345	1.74073	0.0828142	0.426671	-4.58489	Not
TIPRL	0.64522	7.42815	3.8703	0.0001349	0.0193301	0.87189	Not
RBFOX1	0.644947	6.05875	1.22209	0.222689	0.610636	-5.30406	Not
GGH	0.643834	8.51799	1.83524	0.0675163	0.394208	-4.42727	Not
SVOP	0.642982	6.03896	1.30749	0.192103	0.577267	-5.2027	Not
C1orf53	0.641728	6.12851	2.69188	0.00752667	0.157898	-2.63247	Not
CENPE	0.640895	6.49155	1.48547	0.138528	0.513948	-4.9698	Not
CMC1	0.640419	8.60167	3.49639	0.000547057	0.0429527	-0.365209	Not
EIF3M	0.638122	10.4846	3.33982	0.000950401	0.0597443	-0.849216	Not
ABRACL	0.638016	7.35923	1.73607	0.0836364	0.427522	-4.59245	Not
PNOC	0.636525	5.61468	1.52219	0.129075	0.500726	-4.91811	Not
SEMA3A	0.63626	6.62428	1.38123	0.168295	0.552152	-5.10976	Not
HJURP	0.63344	6.41763	1.79515	0.0736933	0.407051	-4.49512	Not
NCAM1	0.633171	7.45289	2.11031	0.035706	0.307906	-3.92241	Not
MFAP2	0.633061	6.64543	1.47205	0.142116	0.519049	-4.98838	Not
MAFF	0.6323	9.0814	1.41123	0.15927	0.53889	-5.0705	Not
TOP1	0.630343	8.6941	3.31966	0.00101896	0.0627991	-0.910056	Not
RECQL	0.629499	7.95392	2.87605	0.00433181	0.124417	-2.16212	Not
FAM241A	0.629181	6.02981	1.73856	0.0831961	0.426905	-4.58841	Not
FOLH1	0.629178	6.09685	1.24823	0.212976	0.598874	-5.27375	Not
S100A8	0.628055	9.83647	0.963421	0.336156	0.707578	-5.56967	Not
ATF2	0.627783	6.25266	2.51119	0.0125878	0.195526	-3.06523	Not
SMC3	0.626826	7.85729	1.62827	0.104576	0.462973	-4.76183	Not
NAPG	0.625916	6.87514	3.14137	0.00185918	0.0843631	-1.43332	Not
ARL4C	0.625879	9.71998	1.42503	0.155247	0.533787	-5.05217	Not
LOC646903	0.622593	6.30291	1.55596	0.12083	0.488289	-4.86947	Not
MCM2	0.62058	8.28822	1.78605	0.0751582	0.410268	-4.51032	Not
OIP5	0.620202	6.08135	1.627	0.104846	0.463332	-4.76376	Not
KCNK3	0.619653	5.41994	1.42132	0.156322	0.53513	-5.05712	Not
CHI3L2	0.618981	8.15135	0.786485	0.432239	0.771711	-5.71538	Not
GDA	0.618282	5.86983	0.889469	0.374504	0.73568	-5.63413	Not
LYPLA1	0.617458	9.98302	2.97301	0.0032017	0.109776	-1.90274	Not
UGCG	0.617333	9.02764	1.52416	0.128581	0.500283	-4.9153	Not
FANCI	0.614808	6.65506	1.70153	0.0899376	0.437955	-4.64787	Not
HOXA5	0.614612	6.68939	0.957016	0.339373	0.710003	-5.57545	Not
PLA2G12A	0.614265	7.75772	3.75872	0.000207308	0.0247436	0.490852	Not
CAV1	0.614129	9.7136	1.08066	0.280764	0.665293	-5.457	Not
TPM4	0.612599	8.08795	1.71432	0.0875607	0.434519	-4.62748	Not
MMADHC	0.611934	11.3031	4.77785	2.84479e-06	0.00163054	4.33152	Not
TMEM98	0.611763	8.93957	1.67665	0.094711	0.445278	-4.68712	Not
RGS2	0.611306	10.293	1.82098	0.0696618	0.399145	-4.45156	Not
PPM1E	0.610834	6.8617	1.71879	0.086743	0.43338	-4.62032	Not
CDC42	0.607239	6.2366	1.60664	0.109246	0.470561	-4.79454	Not
KIF2C	0.607029	7.3317	1.71288	0.0878265	0.435155	-4.62979	Not
TAF15	0.605216	6.81756	2.45771	0.0145801	0.209445	-3.18782	Not
EPHB6	0.602744	5.98381	1.75956	0.0795583	0.419966	-4.55412	Not
SRSF9	0.601985	10.6494	3.66509	0.000294998	0.0294075	0.178873	Not
PPP1CB	0.601616	10.3354	3.87428	0.000132824	0.0191925	0.885667	Not
GOLIM4	0.601233	6.36923	3.06535	0.0023833	0.0947396	-1.64826	Not
SEZ6	0.600766	6.79605	1.69278	0.0915941	0.440302	-4.66175	Not
MIR7-3HG	0.599884	5.19392	1.801	0.0727643	0.404913	-4.48532	Not
LBH	0.599348	7.59163	1.78718	0.0749753	0.40979	-4.50844	Not
FZD7	0.597453	7.31646	0.921516	0.357563	0.724608	-5.60682	Not
GPR88	0.596979	5.31294	1.38692	0.166553	0.548531	-5.10237	Not
SLF1	0.596785	7.24049	2.44575	0.0150622	0.21334	-3.2149	Not
ADAMTS1	0.59666	7.20078	1.5856	0.113944	0.478973	-4.82594	Not
SNRNP40	0.5953	6.86068	2.74203	0.0064937	0.149853	-2.5073	Not
NFIC	0.595297	7.19763	2.18631	0.0296089	0.287619	-3.7709	Not
SDHAF4	0.595067	6.21267	2.34002	0.0199751	0.245022	-3.4487	Not
CCAR2	0.594931	6.71699	2.45708	0.014605	0.209453	-3.18925	Not
CELF4	0.593353	5.90428	1.71432	0.08756	0.434519	-4.62747	Not
FOXM1	0.592153	6.85674	1.33334	0.183487	0.567139	-5.17069	Not
LINC01551	0.591856	5.97318	1.91864	0.0560319	0.364482	-4.28142	Not
CLSTN2	0.591304	5.6305	2.04989	0.0412935	0.322563	-4.03916	Not
GBE1	0.591191	10.0155	1.60449	0.109717	0.471532	-4.79776	Not
PLAU	0.590978	7.11529	1.18754	0.236006	0.626116	-5.34313	Not
FEN1	0.590562	7.78347	2.51058	0.0126092	0.195682	-3.06666	Not
ALKBH6	0.589854	7.76563	3.27803	0.00117535	0.0660463	-1.03464	Not
RORA	0.589636	6.06902	1.74247	0.0825087	0.426356	-4.58206	Not
PCDHB5	0.588254	7.08174	0.840533	0.401316	0.752723	-5.67398	Not
SNAPC1	0.588133	7.39624	2.76742	0.00602132	0.144075	-2.44311	Not
LINC00205	0.586722	7.77136	1.95123	0.0520122	0.353777	-4.22271	Not
TFRC	0.585803	8.5322	1.99099	0.0474397	0.340311	-4.14979	Not
CCL8	0.585652	5.75721	1.40596	0.160829	0.540022	-5.07746	Not
CCNB1IP1	0.585627	10.0102	2.10332	0.0363177	0.309656	-3.93609	Not
PLA2G4A	0.583801	7.38599	1.40563	0.160928	0.54014	-5.0779	Not
TUBA4A	0.58323	8.65986	1.81179	0.0710744	0.401311	-4.46713	Not
PTPRN	0.583171	5.933	1.59514	0.111794	0.475697	-4.81175	Not
NEDD9	0.582789	7.08278	2.22139	0.0271128	0.277183	-3.69922	Not
MZT1	0.582505	8.92241	2.72863	0.00675652	0.152265	-2.54098	Not
CAVIN3	0.58168	5.84293	1.82163	0.0695632	0.399032	-4.45047	Not
CXorf38	0.581538	6.93677	2.62903	0.00902916	0.168382	-2.78624	Not
MTFMT	0.580642	5.77868	3.67012	0.000289511	0.0294075	0.195455	Not
CCND2	0.579915	7.85024	1.59568	0.111672	0.475649	-4.81094	Not
ZNF184	0.579871	8.02267	2.69649	0.00742594	0.157836	-2.62106	Not
SGCE	0.579667	10.6901	1.4787	0.140328	0.516691	-4.97919	Not
FAM83D	0.57839	6.63044	1.29624	0.195944	0.58217	-5.21644	Not
MAL2	0.577597	4.93485	1.08894	0.277102	0.662415	-5.44856	Not
NEDD4L	0.577145	6.93035	1.93077	0.0545062	0.359369	-4.25968	Not
DNAJC3	0.577063	5.43533	2.57142	0.0106372	0.180382	-2.92415	Not
LRRC40	0.576242	9.86966	3.67528	0.000283978	0.0292947	0.212503	Not
BID	0.575965	8.78537	1.95304	0.0517967	0.353603	-4.21943	Not
THOC2	0.574936	8.75047	2.96472	0.00328656	0.111422	-1.92524	Not
DCN	0.574776	9.78813	1.17394	0.241404	0.630781	-5.35822	Not
SMC2	0.574257	7.64692	1.99015	0.0475331	0.340555	-4.15136	Not
C1orf174	0.573435	6.44739	3.54982	0.000451003	0.0375345	-0.195416	Not
H2AZ1	0.573386	12.332	3.292	0.00112056	0.0652604	-0.993008	Not
EXO1	0.572738	6.26385	2.09928	0.0366746	0.31065	-3.94396	Not
ZNF804A	0.572031	6.35207	1.14158	0.254588	0.643677	-5.3934	Not
CRB1	0.571056	7.68815	1.197	0.232305	0.622283	-5.33255	Not
KRBOX5	0.570215	8.15251	2.87671	0.00432301	0.124417	-2.16038	Not
KCNN2	0.568819	7.77012	0.903102	0.367237	0.731169	-5.62263	Not
GUCY1B1	0.568771	7.25968	1.55571	0.12089	0.488301	-4.86984	Not
CTPS1	0.567907	7.63366	2.1108	0.0356634	0.307848	-3.92145	Not
AGTPBP1	0.56767	8.8025	2.14847	0.032522	0.29574	-3.84699	Not
BACE2	0.567629	6.93919	1.43696	0.15183	0.529166	-5.03618	Not
PTPN4	0.565749	7.52352	2.02801	0.0434926	0.327568	-4.08062	Not
DIRAS2	0.5653	8.17475	0.900103	0.368828	0.731896	-5.62518	Not
CTDSPL2	0.564642	6.76411	2.36101	0.0189009	0.241099	-3.40309	Not
COL26A1	0.564623	5.75692	4.89539	1.64796e-06	0.0012812	4.82488	Not
SH3GL3	0.564206	7.445	0.915603	0.360652	0.726621	-5.61194	Not
EDNRA	0.564042	7.27364	1.51316	0.13135	0.50392	-4.93093	Not
CLPX	0.563957	8.5093	3.45873	0.000625945	0.0472067	-0.483495	Not
NUAK1	0.563818	8.25159	1.50628	0.133106	0.506706	-4.94066	Not
MIDN	0.563333	6.12541	3.8969	0.000121591	0.0185022	0.96417	Not
DRAXIN	0.56253	6.58743	1.26949	0.205304	0.59192	-5.24863	Not
GTPBP10	0.562261	8.00923	2.87534	0.00434138	0.124417	-2.16401	Not
H2BC7	0.562212	6.68444	2.22269	0.027024	0.277183	-3.69655	Not
GLIPR1	0.562038	7.88113	1.22982	0.219781	0.606894	-5.29516	Not
PCNA	0.561847	10.4993	2.29289	0.0225854	0.257506	-3.54974	Not
CARD16	0.560121	7.41487	1.00811	0.31426	0.690961	-5.52824	Not
CELSR3	0.560003	7.48578	1.44932	0.148352	0.526559	-5.01947	Not
FBLL1	0.558376	7.10121	1.32341	0.186762	0.572951	-5.18306	Not
TOMM22	0.558068	7.67211	2.85372	0.004639	0.128979	-2.22072	Not
CENPS	0.557902	6.73	1.98692	0.047892	0.342223	-4.15733	Not
XIST	0.557818	6.38747	0.522622	0.601644	0.859019	-5.87813	Not
JPT1	0.557571	9.81672	1.93651	0.0537966	0.358045	-4.24934	Not
HRH1	0.556582	7.18889	1.44108	0.150663	0.528888	-5.03062	Not
FRAS1	0.556038	5.23692	1.53241	0.126535	0.497091	-4.90351	Not
GLRX2	0.555808	8.69258	2.4897	0.0133573	0.202267	-3.1148	Not
CARHSP1	0.555154	8.34162	2.18371	0.0298017	0.288049	-3.77617	Not
C5orf34	0.553858	6.59057	2.34423	0.0197553	0.244629	-3.43958	Not
DACH1	0.553693	4.92085	1.75475	0.0803795	0.421314	-4.56201	Not
CCDC59	0.553082	8.98081	3.66642	0.000293538	0.0294075	0.183253	Not
AP1S2	0.552978	10.1639	2.08092	0.0383367	0.315548	-3.9796	Not
RINT1	0.551938	8.02164	3.43521	0.000680471	0.0497902	-0.55676	Not
KLHDC10	0.551784	6.57991	2.42261	0.0160351	0.219177	-3.26692	Not
DCUN1D5	0.551682	8.95177	3.43	0.000693136	0.050502	-0.572927	Not
PAXBP1	0.551428	7.37473	2.56226	0.0109152	0.183287	-2.9458	Not
ILF2	0.551418	10.078	2.76941	0.00598561	0.144075	-2.43805	Not
THRAP3	0.550688	6.94754	2.79366	0.00556594	0.139311	-2.37617	Not
TAOK1	0.550669	9.09845	1.29926	0.194908	0.580839	-5.21276	Not
FRMD3	0.549879	7.82472	1.27682	0.202708	0.588777	-5.23988	Not
RPL18AP16	0.54908	8.13388	2.70376	0.00726937	0.156175	-2.60301	Not
ACYP1	0.54905	8.55421	2.3268	0.0206791	0.249292	-3.47724	Not
CHAF1B	0.548939	5.79347	2.84801	0.00472068	0.130437	-2.23564	Not
PPP4R3A	0.548523	7.62792	2.85879	0.00456751	0.127291	-2.20745	Not
CXCL3	0.54643	5.23726	1.24732	0.213307	0.59912	-5.27481	Not
HSPA9	0.546024	10.0863	2.89461	0.00409073	0.121595	-2.11309	Not
CNGA3	0.545941	6.29667	0.913044	0.361994	0.727925	-5.61414	Not
NDN	0.545895	8.88907	1.01619	0.310403	0.687604	-5.52054	Not
HES6	0.545161	9.81853	1.0447	0.297049	0.675987	-5.49292	Not
PSPH	0.544325	7.65932	1.61402	0.107634	0.467364	-4.78342	Not
NCOA7	0.544054	9.61528	1.94921	0.0522542	0.354582	-4.22638	Not
INPP4B	0.543037	5.03747	2.29489	0.0224689	0.257224	-3.5455	Not
CCNA2	0.540892	5.83583	1.43548	0.152251	0.529261	-5.03817	Not
PLN	0.540788	5.10335	1.21776	0.224326	0.61256	-5.30902	Not
RPS2	0.538321	13.9085	3.4183	0.000722385	0.0516585	-0.609155	Not
HILPDA	0.537616	9.65056	0.955864	0.339954	0.710355	-5.57649	Not
NAPB	0.537331	8.83434	1.23547	0.217676	0.604091	-5.28862	Not
DDIT3	0.536866	9.05634	1.62419	0.105445	0.464664	-4.76803	Not
UBE2H	0.536675	7.99086	2.69409	0.00747816	0.157898	-2.62699	Not
DHX36	0.535826	9.11236	2.64305	0.00867246	0.165553	-2.75224	Not
PROX1	0.53499	6.04188	1.59489	0.11185	0.47577	-4.81212	Not
MED19	0.53489	8.9804	3.30244	0.00108113	0.0645486	-0.961756	Not
RMI2	0.534777	6.7349	1.95873	0.0511227	0.35173	-4.20907	Not
H2AC8	0.534522	5.44963	1.75596	0.0801723	0.420935	-4.56003	Not
ATAD2	0.534455	7.44035	1.92925	0.0546964	0.35988	-4.26242	Not
NECAB1	0.533194	4.80627	1.05313	0.293178	0.674357	-5.48461	Not
ATF3	0.53248	7.69907	1.4393	0.151167	0.529112	-5.03303	Not
BCAS2	0.532266	9.68431	3.85473	0.000143324	0.0202005	0.818109	Not
PDYN	0.531857	5.37973	1.29559	0.19617	0.582202	-5.21724	Not
BAZ1A	0.531577	7.83309	2.09821	0.0367699	0.310845	-3.94605	Not
FKBP14	0.530454	7.45403	1.72172	0.0862089	0.432238	-4.61561	Not
EAF1	0.530083	8.42041	3.00414	0.0029008	0.106352	-1.81779	Not
MCM7	0.529124	9.41893	1.86785	0.0628131	0.382631	-4.37099	Not
UTP20	0.528276	6.3286	3.01602	0.00279293	0.104334	-1.78513	Not
SSB	0.527747	9.98131	4.76227	3.05594e-06	0.00167669	4.26688	Not
BUB1	0.527646	5.91846	1.6067	0.10923	0.470561	-4.79444	Not
RP9	0.527586	8.33159	2.40602	0.0167664	0.224321	-3.30392	Not
MND1	0.527283	5.15474	1.52809	0.127603	0.498214	-4.90969	Not
ZNF85	0.527074	8.159	2.35964	0.0189691	0.241344	-3.40606	Not
OLFML2B	0.525928	7.50858	1.06977	0.285632	0.668297	-5.46801	Not
ASPN	0.52512	6.58712	0.997266	0.319484	0.695902	-5.53846	Not
C12orf73	0.524663	7.46372	3.23467	0.0013617	0.0722667	-1.16283	Not
MOB1A	0.524507	7.41859	2.37059	0.0184274	0.238061	-3.38212	Not
SPC25	0.524145	5.45764	1.36145	0.174451	0.559485	-5.13519	Not
ERAP1	0.524061	5.99529	1.71942	0.0866279	0.43338	-4.61931	Not
C15orf40	0.523605	7.56726	2.63292	0.00892882	0.168254	-2.77682	Not
ESPL1	0.523492	7.01222	2.05893	0.0404122	0.320978	-4.02189	Not
NUP107	0.523091	9.165	1.71019	0.0883222	0.435782	-4.63408	Not
CPNE4	0.522969	6.6618	0.870553	0.384733	0.742646	-5.6498	Not
SMURF2	0.522293	9.01933	2.99135	0.00302119	0.107555	-1.8528	Not
UAP1	0.521694	9.35464	2.48249	0.0136245	0.202654	-3.13132	Not
MKI67	0.521603	6.54287	1.62607	0.105043	0.464084	-4.76517	Not
GNL3	0.521589	9.67474	2.97733	0.00315832	0.109491	-1.89101	Not
CHRNA9	0.521416	6.05379	0.814663	0.415948	0.761118	-5.69413	Not
RSRC1	0.521125	6.80198	3.13187	0.00191828	0.0850608	-1.46045	Not
MED28	0.521071	7.4661	2.9727	0.00320485	0.109776	-1.90359	Not
GPALPP1	0.521063	6.91513	3.02381	0.00272419	0.10267	-1.76365	Not
FAM200A	0.520554	6.6426	2.78399	0.00573004	0.14136	-2.40092	Not
FABP6	0.520427	5.4043	2.12594	0.0343707	0.303607	-3.89167	Not
DNAJA2	0.51915	9.32473	3.34615	0.000929805	0.0594211	-0.830069	Not
TMTC4	0.518661	6.75515	1.87479	0.0618475	0.379255	-4.35889	Not
GJA4	0.518457	6.47486	2.15251	0.0321996	0.29574	-3.83892	Not
EIF2B2	0.518045	8.95432	2.98947	0.0030392	0.107758	-1.85792	Not
XPR1	0.517701	8.84316	1.99644	0.0468407	0.338487	-4.1397	Not
TACC3	0.515847	7.21078	1.55707	0.120568	0.487824	-4.86787	Not
CXCL5	0.515286	4.69694	1.24776	0.213147	0.598967	-5.2743	Not
LMO1	0.515283	6.47742	1.51569	0.130709	0.502834	-4.92735	Not
RUNDC3A	0.514938	7.56747	0.881755	0.378655	0.738409	-5.64056	Not
CHGA	0.514902	7.04671	1.2798	0.201659	0.587685	-5.2363	Not
RSPRY1	0.514551	9.64628	2.32833	0.0205968	0.249059	-3.47396	Not
CDCA5	0.514297	7.3584	1.63393	0.103381	0.46041	-4.7532	Not
MYO5B	0.513833	5.89884	1.34988	0.17813	0.561286	-5.14989	Not
DNAJC22	0.513475	5.71924	1.66182	0.0976523	0.450532	-4.71025	Not
GNG4	0.513446	6.58251	1.24043	0.215839	0.60263	-5.28286	Not
TUBA1B	0.513422	13.7597	3.30503	0.00107157	0.0642007	-0.954004	Not
SHCBP1	0.51286	6.77211	1.28073	0.201332	0.587411	-5.23519	Not
FUBP1	0.51198	7.80008	2.82279	0.00509725	0.134635	-2.30117	Not
H2BC6	0.511303	5.87784	2.7214	0.00690217	0.153934	-2.55907	Not
CDC45	0.511247	6.46764	1.71516	0.0874073	0.434317	-4.62614	Not
SNHG29	0.510935	9.7869	1.80356	0.0723598	0.403184	-4.481	Not
ASPM	0.510777	5.72752	1.79338	0.073976	0.407306	-4.49808	Not
PGK1	0.510693	10.5931	2.1304	0.0339974	0.301333	-3.88285	Not
ASS1	0.510305	7.74103	1.13032	0.259296	0.648051	-5.40542	Not
PRPH	0.509924	7.70399	1.73609	0.0836324	0.427522	-4.59242	Not
GPX7	0.508384	7.42807	1.52334	0.128787	0.500368	-4.91647	Not
SAMD9	0.507803	6.55877	1.33411	0.183238	0.566788	-5.16974	Not
CCDC15	0.50754	5.88445	2.30108	0.0221113	0.256057	-3.53232	Not
ZNF84	0.507365	8.44141	2.29939	0.0222084	0.256057	-3.53592	Not
ACOT7	0.50735	8.32715	2.01761	0.0445723	0.330128	-4.10018	Not
CD44	0.506592	8.51233	0.956682	0.339541	0.710183	-5.57575	Not
MAD2L2	0.506403	9.20928	2.07457	0.0389269	0.315801	-3.99186	Not
CRY1	0.505968	9.85666	2.34167	0.019889	0.244629	-3.44514	Not
TDRD9	0.505191	5.34129	1.45232	0.147516	0.524945	-5.01539	Not
DONSON	0.505085	8.91127	2.08599	0.0378719	0.314593	-3.9698	Not
CEPT1	0.504901	7.63276	2.93206	0.00364121	0.115945	-2.01327	Not
ACTL6A	0.504777	8.62366	2.08195	0.0382424	0.31538	-3.97762	Not
KCNJ8	0.504747	7.0403	1.80011	0.0729038	0.405165	-4.4868	Not
CREG2	0.503478	5.02812	1.24039	0.215853	0.60263	-5.2829	Not
C16orf87	0.503229	6.68904	2.33394	0.0202964	0.247229	-3.46185	Not
CEP76	0.503137	7.40627	2.60514	0.00966747	0.172588	-2.84378	Not
CACUL1	0.503041	6.25803	3.36144	0.000881676	0.0579074	-0.7836	Not
AP1S1	0.502811	7.08963	1.71038	0.0882876	0.435736	-4.63378	Not
HSPH1	0.502734	8.95488	2.28845	0.022846	0.258336	-3.55916	Not
LRIG3	0.502635	5.12859	1.71282	0.0878379	0.435155	-4.62989	Not
POLE4	0.502474	8.20716	1.8362	0.0673728	0.393771	-4.42561	Not
LINC00467	0.502395	6.1171	1.98678	0.0479075	0.342223	-4.15759	Not
RIF1	0.50166	7.31232	2.92006	0.00378015	0.118963	-2.04541	Not
IMMP2L	0.500974	8.83818	2.30314	0.0219936	0.255699	-3.52793	Not
CENPU	0.500361	6.17683	1.52646	0.128009	0.499377	-4.91202	Not
FAP	0.499823	6.24676	1.23965	0.216127	0.602763	-5.28376	Not
IRF2BP2	0.499227	8.96618	2.3234	0.0208638	0.250177	-3.48456	Not
GAP43	0.498797	10.7424	1.15188	0.250339	0.639419	-5.38231	Not
TPR	0.498581	8.37361	2.64433	0.00864052	0.165553	-2.74913	Not
ARPC4	0.49855	7.77019	2.52318	0.0121758	0.192078	-3.0374	Not
LTN1	0.498413	7.12216	3.16059	0.00174469	0.0816527	-1.3782	Not
NONO	0.497944	10.4586	2.2445	0.0255702	0.271073	-3.65141	Not
TUSC3	0.497716	8.16101	0.961702	0.337017	0.707578	-5.57122	Not
STC2	0.497499	6.62882	1.33412	0.183235	0.566788	-5.16972	Not
PCDHB10	0.497412	8.82689	1.471	0.142398	0.519198	-4.98983	Not
TPM2	0.497309	6.21666	1.50761	0.132765	0.506297	-4.93878	Not
PCDHB16	0.497062	7.62967	0.917372	0.359726	0.726082	-5.61041	Not
FAM171B	0.496776	5.25548	1.81764	0.0701731	0.399854	-4.45724	Not
GNB4	0.496503	7.77086	1.76566	0.0785275	0.418113	-4.5441	Not
IDH3A	0.495437	8.18974	2.5929	0.0100099	0.175055	-2.87307	Not
PAK1IP1	0.495182	8.13264	3.10575	0.00208986	0.0885101	-1.53464	Not
TNFRSF12A	0.494861	8.27623	1.11367	0.266362	0.652579	-5.42297	Not
LUZP1	0.494825	7.98725	2.32203	0.0209387	0.250786	-3.48751	Not
MCTS1	0.494044	9.66661	2.57717	0.010466	0.17874	-2.91053	Not
SPON2	0.493568	6.97841	1.25625	0.210058	0.597035	-5.26433	Not
PGF	0.493073	6.50774	1.23329	0.218489	0.605477	-5.29115	Not
RNF11	0.493014	10.3826	3.10793	0.00207505	0.0880998	-1.52848	Not
PSMA4	0.492829	10.4002	3.57366	0.000413453	0.0359057	-0.118877	Not
ZNF567	0.492507	7.18945	1.94133	0.0532069	0.356822	-4.24065	Not
YARS2	0.490942	8.4513	3.15062	0.00180326	0.0835768	-1.40684	Not
PDLIM1	0.490585	8.65295	1.08184	0.280242	0.664897	-5.45581	Not
PPP4C	0.49053	8.89581	2.57088	0.0106535	0.180479	-2.92543	Not
CACNG3	0.490427	5.13868	1.30831	0.191826	0.576866	-5.2017	Not
QSER1	0.490217	8.36625	1.58634	0.113775	0.478797	-4.82484	Not
IFT74	0.489759	6.34217	2.07908	0.0385071	0.315552	-3.98316	Not
KPNA2	0.489755	11.4753	1.89478	0.0591368	0.372816	-4.32379	Not
SMOC2	0.489746	6.33351	1.13425	0.257647	0.646852	-5.40124	Not
RHEB	0.48973	8.99437	3.02329	0.00272871	0.10267	-1.76508	Not
RUVBL1	0.488618	8.71343	2.69394	0.00748159	0.157898	-2.62738	Not
BCLAF1	0.48857	9.41985	3.77799	0.00019262	0.0233247	0.55594	Not
MRTO4	0.488095	8.29873	2.41334	0.0164403	0.222241	-3.28762	Not
FCGR3B	0.487952	5.94198	1.16727	0.244081	0.633241	-5.36555	Not
ANKRD37	0.487415	7.9838	1.57186	0.117097	0.482867	-4.84623	Not
ACTN1	0.487055	9.66256	1.08291	0.279769	0.664491	-5.45472	Not
ARL6IP6	0.486868	8.2745	2.83222	0.0049533	0.133194	-2.27672	Not
MRPS17	0.486492	8.6681	1.61526	0.107365	0.466825	-4.78155	Not
NOL9	0.485596	7.42289	2.4965	0.0131094	0.200193	-3.09916	Not
CDK5R1	0.485515	6.56981	1.42756	0.154517	0.532835	-5.04879	Not
EIF1B	0.485496	11.4586	4.02195	7.40406e-05	0.0138384	1.40564	Not
MAGOH	0.485391	8.52231	2.12351	0.0345755	0.30378	-3.89646	Not
S100A4	0.483861	8.45699	0.936974	0.349568	0.717586	-5.59331	Not
ADPRM	0.483712	7.46464	2.34234	0.0198537	0.244629	-3.44367	Not
KIF21A	0.483124	8.22264	1.60373	0.109885	0.471781	-4.7989	Not
DUSP8	0.483024	6.61965	1.6832	0.0934354	0.444309	-4.67685	Not
LYAR	0.482744	7.7168	3.31426	0.0010381	0.0631416	-0.926309	Not
EPRS1	0.482399	9.65594	2.13708	0.033446	0.298867	-3.86964	Not
KDM1A	0.482365	8.58387	2.17909	0.0301466	0.28927	-3.78552	Not
RLIM	0.481811	6.81303	2.53239	0.0118677	0.190359	-3.01594	Not
COL4A1	0.481485	10.3644	0.797266	0.425962	0.767518	-5.70734	Not
MEST	0.481392	11.0304	1.08072	0.28074	0.665293	-5.45695	Not
GEMIN2	0.481038	7.03586	2.67048	0.00801092	0.160549	-2.68522	Not
PPP1R1A	0.480766	5.61104	1.64012	0.102086	0.458083	-4.74372	Not
P4HA1	0.480393	9.19833	1.53492	0.125917	0.496078	-4.8999	Not
TRIM24	0.480376	9.41959	1.85879	0.0640912	0.385736	-4.38672	Not
P3H1	0.480218	7.94072	2.03655	0.0426229	0.326453	-4.06449	Not
HNRNPH1	0.479966	7.17437	2.5816	0.0103356	0.177906	-2.89999	Not
PARM1	0.479758	6.48502	1.38927	0.165839	0.547439	-5.09932	Not
NUP155	0.479619	7.27897	2.47428	0.0139349	0.205198	-3.15011	Not
IKBIP	0.479413	6.39225	1.46546	0.143902	0.521209	-4.99744	Not
DEPDC1	0.479021	5.66612	1.45296	0.14734	0.52462	-5.01453	Not
THBS1	0.478881	5.57236	1.38305	0.167734	0.550839	-5.10739	Not
LZIC	0.478856	7.87954	2.1588	0.0317033	0.294596	-3.82635	Not
SIX1	0.478368	6.03739	1.91266	0.0567977	0.367295	-4.2921	Not
DGKB	0.478319	5.00185	1.76298	0.0789789	0.418862	-4.54851	Not
CABLES2	0.478214	7.5015	2.79368	0.00556564	0.139311	-2.37612	Not
CASP3	0.47717	8.88802	1.83426	0.0676607	0.394382	-4.42893	Not
DPM1	0.476911	10.3742	3.75095	0.000213521	0.0247436	0.464704	Not
ANKRD11	0.476314	7.10105	2.25553	0.0248612	0.268354	-3.62842	Not
HSPA6	0.474749	7.47888	1.0828	0.279814	0.664491	-5.45482	Not
FADD	0.474707	8.26992	2.71737	0.00698451	0.154567	-2.56913	Not
CKAP2L	0.473893	6.71425	1.63646	0.102851	0.459061	-4.74933	Not
C2CD4B	0.473735	6.13305	3.70344	0.000255525	0.0279495	0.305815	Not
SLX4IP	0.473627	5.6731	2.13825	0.03335	0.298712	-3.86732	Not
SIKE1	0.473451	5.47868	2.62043	0.00925457	0.169909	-2.80702	Not
KRT10-AS1	0.473412	7.55692	2.21652	0.027448	0.278993	-3.70924	Not
NDC1	0.473324	5.78153	1.91154	0.056942	0.367399	-4.29409	Not
MPLKIP	0.473213	9.48458	3.00177	0.00292278	0.106703	-1.82429	Not
UTP11	0.472652	8.9219	3.40821	0.000748523	0.0527494	-0.640297	Not
PRRC2C	0.472577	9.11886	2.24723	0.0253932	0.270437	-3.64573	Not
ELL2	0.472172	8.64669	1.34036	0.1812	0.5643	-5.16189	Not
MEOX2	0.472148	5.9513	0.592491	0.553993	0.834073	-5.84141	Not
TFDP2	0.471943	6.91479	2.24774	0.0253602	0.270437	-3.64467	Not
ZNF267	0.471621	7.20369	2.43145	0.0156569	0.217906	-3.24709	Not
TMOD3	0.471287	5.06624	2.78902	0.00564416	0.140055	-2.38806	Not
EIF2A	0.471276	10.6815	2.53019	0.0119407	0.190995	-3.02107	Not
IL7	0.471173	4.72787	1.72782	0.0851067	0.430019	-4.60578	Not
JSRP1	0.471011	5.54059	3.98621	8.54277e-05	0.0151596	1.2782	Not
RNPC3P1	0.470379	8.04748	1.79279	0.0740699	0.407324	-4.49906	Not
CNIH3	0.470254	7.066	0.920672	0.358003	0.724755	-5.60756	Not
WDR47	0.470169	9.86232	2.20002	0.0286106	0.283766	-3.74302	Not
H2BC9	0.469551	5.84941	1.97574	0.0491518	0.346521	-4.17793	Not
PCYOX1	0.469432	7.36812	1.36347	0.173813	0.559485	-5.1326	Not
RORB	0.469404	5.24621	1.70965	0.0884223	0.436026	-4.63494	Not
CAPZA1	0.469272	10.8255	2.37504	0.018211	0.236509	-3.37235	Not
TOPBP1	0.469255	9.28765	2.48967	0.0133583	0.202267	-3.11486	Not
DEPDC1B	0.469233	5.32866	1.4034	0.16159	0.541098	-5.08083	Not
UTP23	0.469149	9.03673	1.92246	0.0555479	0.363036	-4.27459	Not
CHSY1	0.468173	10.0966	1.70044	0.0901423	0.438262	-4.6496	Not
ITPR1	0.46796	7.42595	1.29426	0.196628	0.5825	-5.21885	Not
ADA	0.467402	6.46859	1.86212	0.0636194	0.384647	-4.38095	Not
PENK	0.467362	6.44295	0.763917	0.445551	0.781108	-5.73185	Not
GLT8D2	0.466637	6.03867	1.20051	0.230941	0.620933	-5.32859	Not
TUBG1	0.466265	8.53905	2.34176	0.019884	0.244629	-3.44493	Not
BOD1	0.465818	9.72023	3.51753	0.000506961	0.0405451	-0.298305	Not
CBX5	0.465801	8.27481	1.88078	0.061025	0.375563	-4.34841	Not
HNRNPLL	0.465277	9.34821	3.48367	0.000572605	0.0445504	-0.405304	Not
RPL18AP3	0.463936	13.7359	2.67267	0.00795997	0.160549	-2.67982	Not
PHF24	0.463851	4.9909	1.46019	0.145343	0.521807	-5.00466	Not
LIF	0.463522	5.99071	1.21187	0.226568	0.615203	-5.31573	Not
G3BP1	0.462819	8.51958	2.86963	0.00441817	0.124815	-2.17901	Not
DDIAS	0.462553	6.6426	1.52063	0.129464	0.500726	-4.92032	Not
NUDT14	0.462518	6.51117	2.43956	0.0153172	0.215179	-3.22886	Not
RIMBP2	0.462351	5.44898	1.10137	0.271669	0.657808	-5.43577	Not
TET2	0.462018	6.82158	1.8872	0.0601524	0.37385	-4.33713	Not
BYSL	0.461881	7.84352	2.42948	0.0157407	0.2181	-3.25153	Not
MIS18A	0.461823	7.43859	2.15827	0.0317445	0.294596	-3.8274	Not
DCTPP1	0.461774	9.28222	2.78572	0.00570029	0.141031	-2.39648	Not
PSMC3IP	0.461574	7.33748	2.12207	0.034697	0.303856	-3.89929	Not
MTRFR	0.461305	7.77663	2.79892	0.00547845	0.138331	-2.36267	Not
UCN	0.460817	7.37204	2.17675	0.0303228	0.289506	-3.79024	Not
MFSD14A	0.460599	9.63225	3.05861	0.00243583	0.0956257	-1.66709	Not
RBBP4	0.46058	9.54949	1.81543	0.0705131	0.400288	-4.46098	Not
PDE1A	0.460413	5.07174	1.43414	0.152632	0.52967	-5.03997	Not
TUBA1C	0.460362	12.6606	2.51998	0.0122847	0.193086	-3.04485	Not
CDK5R2	0.460297	5.68147	1.77001	0.0777977	0.416869	-4.53692	Not
MINPP1	0.46005	7.91097	2.26661	0.0241662	0.264252	-3.60521	Not
NT5C3A	0.459991	10.2148	2.1741	0.0305234	0.290366	-3.7956	Not
SCAF11	0.459962	8.61418	1.92487	0.0552442	0.361484	-4.27027	Not
GAS2	0.459916	5.6499	1.16388	0.24545	0.63461	-5.36926	Not
ESYT2	0.459836	8.26126	2.07442	0.0389408	0.315801	-3.99215	Not
TPP2	0.459406	7.64867	2.46686	0.0142205	0.207415	-3.16702	Not
RFC2	0.459342	8.4509	1.96103	0.0508524	0.351393	-4.20488	Not
AOC3	0.458921	5.15016	2.17396	0.0305337	0.290366	-3.79587	Not
C1D	0.458706	6.97523	1.992	0.0473283	0.339708	-4.14793	Not
IQCB1	0.458691	7.95928	2.83311	0.00493993	0.133138	-2.27442	Not
KDM5A	0.45793	8.54641	2.05311	0.0409774	0.322135	-4.03301	Not
ARMC5	0.457692	7.27743	4.10954	5.19232e-05	0.0110225	1.72221	Not
EIF5A	0.457506	8.41559	1.33959	0.181449	0.564606	-5.16286	Not
NANS	0.457398	8.67363	2.53944	0.0116366	0.18835	-2.99947	Not
RBAK	0.457191	5.3194	1.9104	0.0570883	0.367653	-4.29611	Not
SPATS2	0.456859	7.09597	2.22905	0.0265931	0.275629	-3.68344	Not
PIGW	0.456535	7.19753	2.07633	0.0387623	0.315741	-3.98846	Not
IARS1	0.456422	11.005	2.82408	0.00507726	0.134313	-2.29782	Not
FHL5	0.456348	5.40637	1.67246	0.0955356	0.446141	-4.69369	Not
THBD	0.454996	5.60809	1.56755	0.1181	0.484668	-4.85255	Not
ZNF124	0.454925	5.50716	1.96747	0.0501018	0.349919	-4.1931	Not
CNIH4	0.454802	9.91094	1.77932	0.0762564	0.412986	-4.52151	Not
C11orf96	0.454706	10.923	1.35745	0.175714	0.559852	-5.14027	Not
POSTN	0.454644	8.17086	0.426918	0.669762	0.888829	-5.92099	Not
CTTN	0.453825	8.11165	3.04559	0.00254025	0.0976965	-1.70334	Not
ITGBL1	0.453768	5.21155	0.97306	0.331352	0.704711	-5.56089	Not
MAP2K1	0.453596	10.7476	2.60105	0.00978066	0.173228	-2.85358	Not
HOXA7	0.453426	6.28306	1.15937	0.247277	0.636327	-5.37417	Not
SLCO4A1	0.453372	6.72209	1.38576	0.166909	0.549597	-5.10389	Not
PCDHGA10	0.452914	5.59474	1.77122	0.077597	0.416442	-4.53493	Not
ATF1	0.45249	6.96817	2.4604	0.0144735	0.208785	-3.18171	Not
TIPIN	0.451924	7.29081	1.88662	0.0602317	0.37385	-4.33816	Not
CA9	0.451891	6.80392	1.27449	0.203532	0.589774	-5.24267	Not
NARF	0.451642	9.41296	2.88408	0.00422598	0.123162	-2.14095	Not
DCUN1D1	0.451557	6.63686	2.23226	0.0263772	0.274631	-3.67679	Not
COQ2	0.451469	7.68183	1.5978	0.1112	0.47458	-4.80778	Not
TARS1	0.451067	9.97784	2.70375	0.00726976	0.156175	-2.60306	Not
HMGB3	0.451002	7.62094	2.27857	0.0234349	0.261781	-3.58003	Not
MANF	0.450236	9.78519	1.99075	0.0474667	0.340363	-4.15025	Not
IFI16	0.45023	9.79823	1.19528	0.232974	0.622917	-5.33447	Not
HACD1	0.450191	6.16806	1.44253	0.150255	0.528628	-5.02867	Not
ANGPT1	0.45009	6.45839	1.06357	0.288429	0.670933	-5.47423	Not
LIPG	0.449989	6.09298	0.950049	0.342895	0.712517	-5.5817	Not
HOXB3	0.44994	5.78929	1.58719	0.113582	0.478551	-4.82357	Not
USP1	0.449726	9.90325	2.13693	0.033458	0.298867	-3.86993	Not
KDM5B	0.449368	8.61128	2.07533	0.0388562	0.315801	-3.99041	Not
UGGT1	0.449043	7.3464	2.53955	0.0116327	0.18835	-2.99919	Not
FGFR1OP2	0.449041	7.61947	3.17776	0.00164793	0.0791743	-1.32868	Not
ANPEP	0.448744	5.65987	1.48778	0.137918	0.513534	-4.96658	Not
CCDC51	0.448565	7.93422	3.83435	0.000155101	0.0211664	0.748021	Not
CDC73	0.448282	8.35165	2.83702	0.00488153	0.132422	-2.26426	Not
TMEM69	0.447989	9.05503	2.79939	0.00547076	0.138331	-2.36147	Not
GON4L	0.447775	6.71974	2.53838	0.0116708	0.188432	-3.00193	Not
HOXA4	0.447105	6.00889	0.992136	0.321976	0.697804	-5.54326	Not
VMP1	0.447044	10.4742	1.96815	0.0500228	0.349919	-4.19185	Not
DNM1L	0.446909	8.81605	2.90788	0.00392603	0.120581	-2.07788	Not
LDHA	0.446621	12.2494	1.05566	0.292021	0.673098	-5.48211	Not
TAGLN3	0.44613	8.75053	0.888678	0.374928	0.73568	-5.63479	Not
MNS1	0.445989	7.43746	1.43591	0.152127	0.529261	-5.03759	Not
TMED2	0.44586	9.19368	1.99662	0.046821	0.338487	-4.13936	Not
ABCB7	0.44583	8.36327	2.84414	0.00477671	0.130789	-2.24572	Not
PLXDC1	0.445711	7.50382	1.29914	0.194949	0.580861	-5.21291	Not
RGS16	0.445294	7.07621	1.22964	0.219848	0.606916	-5.29536	Not
FXYD7	0.44495	6.88175	0.983624	0.326138	0.701635	-5.55117	Not
CDCA4	0.444942	7.29273	1.9483	0.0523635	0.354624	-4.22803	Not
EIF4E2	0.444738	8.2206	1.81258	0.0709519	0.401311	-4.46579	Not
CPS1	0.444509	6.06956	1.12538	0.261376	0.649005	-5.41065	Not
PRDX4	0.444244	11.1078	1.57297	0.116838	0.482609	-4.84458	Not
PPFIBP1	0.443953	5.74596	1.90797	0.057403	0.368163	-4.30043	Not
RNF2	0.443222	7.1211	2.86445	0.00448899	0.125919	-2.19262	Not
COG5	0.442644	8.93431	3.02656	0.00270032	0.102273	-1.75606	Not
MATCAP2	0.442574	6.02384	1.53767	0.125243	0.494843	-4.89595	Not
CEBPG	0.442484	8.29481	1.74235	0.0825297	0.426356	-4.58225	Not
EEF1AKMT3	0.442315	7.02969	0.971905	0.331925	0.705011	-5.56195	Not
THUMPD1	0.442121	9.49014	2.82535	0.00505779	0.134021	-2.29454	Not
ZNF138	0.441972	6.94351	2.33375	0.0203066	0.247229	-3.46227	Not
ZNF43	0.441854	9.0607	1.82596	0.0689062	0.397331	-4.4431	Not
CIR1	0.441483	7.62438	2.93974	0.00355488	0.115039	-1.99267	Not
GTSE1	0.441226	6.00843	1.64837	0.100382	0.456147	-4.73105	Not
HSPB11	0.440917	8.72674	2.2258	0.0268127	0.276668	-3.69015	Not
DNAJB5	0.440869	6.61886	1.7028	0.089699	0.437955	-4.64585	Not
CCT8	0.440632	11.7104	3.55717	0.000439094	0.0371502	-0.17186	Not
PPP2R5E	0.440625	10.3425	2.60396	0.00970002	0.172841	-2.84661	Not
AASDHPPT	0.440048	9.99755	2.49573	0.0131373	0.200263	-3.10094	Not
SELENOF	0.440006	10.9839	2.41427	0.0163991	0.222241	-3.28554	Not
TUBA1A	0.439963	14.0492	2.91512	0.00383864	0.12001	-2.05858	Not
DNAJC2	0.43969	9.8309	2.10696	0.0359981	0.308713	-3.92897	Not
CHGB	0.439683	8.16237	0.631393	0.528292	0.822138	-5.81897	Not
EID2B	0.439638	6.6582	1.72115	0.0863117	0.432439	-4.61652	Not
SFRP1	0.439628	5.5901	1.07377	0.283836	0.667015	-5.46398	Not
EEF1E1	0.439344	8.86189	2.82531	0.00505841	0.134021	-2.29465	Not
ATP23	0.439332	5.73608	1.07253	0.284392	0.667522	-5.46523	Not
PIK3R3	0.439118	7.16749	1.95242	0.05187	0.353603	-4.22055	Not
RBBP5	0.438785	5.76032	1.66157	0.0977017	0.450638	-4.71063	Not
ESF1	0.438252	7.7122	2.42786	0.0158097	0.21869	-3.25516	Not
IFITM1	0.43819	9.76741	1.13473	0.257445	0.646852	-5.40073	Not
CNOT7	0.437872	8.42073	2.68284	0.00772798	0.15895	-2.65481	Not
PLVAP	0.43749	6.91314	1.22642	0.221058	0.608795	-5.29908	Not
PIBF1	0.437034	7.28482	2.02081	0.0442374	0.329149	-4.09417	Not
MEAF6	0.437009	7.72979	3.25111	0.00128803	0.0694652	-1.11441	Not
INTS7	0.436593	7.37754	1.98021	0.0486448	0.344927	-4.16971	Not
HOXA10	0.436433	6.19264	1.11331	0.266518	0.652579	-5.42335	Not
RPF2	0.43632	9.59523	2.34886	0.0195166	0.24354	-3.42955	Not
NDEL1	0.436086	8.5439	2.76604	0.00604625	0.144075	-2.44662	Not
DLX2	0.43606	5.22944	2.06497	0.0398337	0.318725	-4.01033	Not
SMU1	0.435876	6.89647	2.20843	0.0280129	0.281357	-3.72583	Not
F13A1	0.435852	8.83186	0.581727	0.561212	0.838063	-5.84736	Not
SPA17	0.43504	7.25272	1.18525	0.23691	0.62647	-5.34569	Not
CDK4	0.434804	10.695	1.16119	0.246538	0.635396	-5.37219	Not
TBPL1	0.434367	8.81164	1.78108	0.0759685	0.412195	-4.51859	Not
IGFBP5	0.434348	7.46197	1.08409	0.279244	0.664187	-5.45351	Not
NRIP1	0.434271	9.22555	1.63781	0.102569	0.458932	-4.74727	Not
IGDCC4	0.433802	8.85855	0.934506	0.350837	0.718256	-5.59548	Not
RPL29P5	0.433352	10.0205	2.07635	0.0387605	0.315741	-3.98842	Not
ZBTB21	0.433114	8.97727	2.14869	0.0325042	0.29574	-3.84654	Not
IER3IP1	0.43215	10.3697	2.93935	0.00355921	0.115039	-1.99372	Not
TSPAN12	0.431642	6.56928	1.34218	0.18061	0.564036	-5.15961	Not
ZNF93	0.431273	7.44967	2.06804	0.0395415	0.318015	-4.00443	Not
MASTL	0.430976	5.95674	1.69339	0.0914775	0.440302	-4.66078	Not
E2F8	0.430835	5.00983	1.51122	0.131845	0.505029	-4.93369	Not
ZBTB43	0.430701	7.13723	1.89221	0.0594798	0.372816	-4.32832	Not
CHML	0.430265	5.89586	2.10405	0.0362531	0.309656	-3.93466	Not
SEC23A	0.430227	8.95853	2.71198	0.00709614	0.155239	-2.58257	Not
PTPN1	0.430102	8.04626	2.48877	0.0133916	0.202267	-3.11694	Not
ADM	0.429499	9.93856	0.570903	0.568517	0.841485	-5.85324	Not
IL6	0.429488	5.95476	1.04891	0.295113	0.674967	-5.48878	Not
PRSS35	0.429407	5.57752	0.93989	0.348072	0.716361	-5.59073	Not
B3GALT6	0.428674	8.82446	2.71218	0.00709184	0.155239	-2.58206	Not
MSH2	0.428635	8.14957	2.05111	0.0411739	0.322457	-4.03684	Not
VEGFA	0.428547	9.47821	0.69358	0.488513	0.806211	-5.78014	Not
TUBB2A	0.428202	12.3976	1.7812	0.075948	0.412195	-4.51838	Not
FAM174A	0.428023	9.87397	2.49354	0.0132168	0.200744	-3.10597	Not
INSIG2	0.427892	9.29294	1.83027	0.0682568	0.39531	-4.43575	Not
ARIH1	0.427868	8.22731	3.05226	0.00248624	0.0969408	-1.68478	Not
EPB41L4A-AS1	0.427838	9.99528	1.33478	0.183016	0.566526	-5.16889	Not
SLC30A5	0.427433	8.01146	2.33505	0.0202375	0.246972	-3.45946	Not
PDP1	0.427312	8.07674	1.51716	0.130338	0.50239	-4.92526	Not
UNC5B	0.426711	8.17137	1.69229	0.0916878	0.440599	-4.66252	Not
IGFBP2	0.426461	9.91415	0.536879	0.591771	0.853435	-5.87101	Not
STYXL1	0.42619	8.63934	2.56568	0.0108106	0.182244	-2.93773	Not
YARS1	0.426125	10.1863	2.52681	0.0120537	0.191891	-3.02896	Not
CD55	0.426088	6.79184	1.18246	0.238013	0.627321	-5.34879	Not
KNTC1	0.425909	6.80674	1.55183	0.121815	0.489625	-4.87548	Not
C3orf80	0.425261	4.62687	1.13651	0.256702	0.646076	-5.39883	Not
ZBTB8A	0.424933	8.09455	1.7415	0.0826784	0.426667	-4.58363	Not
LOC730101	0.424882	6.98665	1.32198	0.187238	0.57362	-5.18484	Not
GRM3	0.424357	6.90271	0.790048	0.430159	0.770329	-5.71273	Not
NLN	0.424334	7.53628	1.98164	0.0484831	0.344206	-4.16707	Not
IL32	0.424276	6.00696	1.74328	0.0823675	0.426086	-4.58075	Not
NUFIP2	0.423581	8.09394	3.23118	0.00137784	0.072675	-1.17309	Not
SETMAR	0.423564	7.39019	2.26204	0.0244509	0.26576	-3.6148	Not
CHN1	0.423486	10.9678	1.19173	0.234362	0.624056	-5.33846	Not
NPTX2	0.423189	8.08234	0.546259	0.585317	0.850639	-5.86622	Not
MRPS10	0.423039	8.44415	3.08102	0.0022653	0.0929957	-1.60437	Not
SEMA6D	0.422889	7.35776	1.40282	0.161763	0.541151	-5.08159	Not
CCAR1	0.422691	9.31651	2.64519	0.00861904	0.165553	-2.74703	Not
BCOR	0.422528	6.30021	1.9528	0.0518252	0.353603	-4.21986	Not
HYCC2	0.42194	7.41794	1.68076	0.0939081	0.444739	-4.68067	Not
PDE2A	0.42186	7.62944	0.894176	0.371985	0.734698	-5.63018	Not
PCDHB3	0.421776	4.76572	1.23828	0.216634	0.60334	-5.28536	Not
KLC1	0.421758	9.22144	1.70163	0.0899191	0.437955	-4.64772	Not
F11R	0.421486	6.89367	1.47473	0.141392	0.518499	-4.98468	Not
HTR2A	0.4214	5.58911	1.09836	0.272978	0.659343	-5.43888	Not
RBM48	0.421129	7.44303	2.92947	0.00367085	0.116244	-2.02023	Not
BCL10	0.42097	8.52642	2.24712	0.0254002	0.270437	-3.64596	Not
PPL	0.420856	5.5867	1.08369	0.279422	0.664385	-5.45392	Not
POLE2	0.420695	6.77765	1.37538	0.170097	0.555079	-5.11731	Not
ZC2HC1A	0.420675	8.22855	1.9122	0.0568565	0.367399	-4.29291	Not
IQGAP1	0.420644	9.09472	1.02581	0.305853	0.683006	-5.51131	Not
FAHD1	0.420132	8.66156	2.57893	0.010414	0.178415	-2.90634	Not
PUS7	0.420083	8.55307	1.80654	0.0718923	0.402667	-4.47599	Not
KDELR2	0.419988	9.59814	1.2273	0.220728	0.608447	-5.29807	Not
PMAIP1	0.419799	5.60502	0.975582	0.330102	0.703828	-5.55858	Not
YRDC	0.419753	7.88398	3.05724	0.0024466	0.09583	-1.67091	Not
RWDD1	0.419343	10.4618	3.04536	0.00254212	0.0976965	-1.70397	Not
MIR22HG	0.419	7.6493	1.34096	0.181005	0.56419	-5.16114	Not
WTAP	0.418872	9.85115	2.45031	0.0148768	0.21141	-3.20459	Not
SPHKAP	0.418831	6.54695	0.644761	0.519602	0.818296	-5.81093	Not
PPA1	0.418608	11.6773	2.17333	0.030582	0.290368	-3.79715	Not
TRIB3	0.418542	7.04197	1.7258	0.0854713	0.430865	-4.60905	Not
APOOL	0.418429	5.02037	2.87205	0.0043854	0.124815	-2.17264	Not
FUNDC1	0.418381	9.06291	2.70679	0.00720504	0.155642	-2.59548	Not
MRPL45	0.418068	8.3905	2.22566	0.0268221	0.276668	-3.69043	Not
BST2	0.417758	8.15549	0.897835	0.370034	0.733119	-5.6271	Not
CWC22	0.417755	8.03538	3.06861	0.00235834	0.0945259	-1.63916	Not
KYAT3	0.417613	9.11786	1.78346	0.0755793	0.411783	-4.51463	Not
TTC9C	0.417603	8.12319	2.98772	0.00305609	0.107951	-1.86269	Not
SS18L1	0.41745	9.07966	1.89746	0.058781	0.371765	-4.31905	Not
THOC6	0.417278	6.63253	2.35866	0.0190183	0.241344	-3.4082	Not
HIRA	0.416678	8.54837	1.58667	0.113699	0.478594	-4.82434	Not
CENPM	0.416424	6.9959	1.18201	0.238189	0.627382	-5.34929	Not
CAMKV	0.415538	6.52276	1.35889	0.17526	0.559795	-5.13845	Not
EIF3L	0.415508	11.6591	1.80813	0.071644	0.402456	-4.47331	Not
IFI27L1	0.415499	8.44445	2.19729	0.0288072	0.284188	-3.74859	Not
SLC35F2	0.415445	7.27777	1.56613	0.118433	0.484869	-4.85464	Not
CHORDC1	0.415249	9.07419	2.18407	0.0297746	0.28795	-3.77543	Not
PSMB2	0.415231	10.6882	2.46711	0.0142109	0.207415	-3.16646	Not
GAS1	0.414881	8.36598	1.1324	0.258419	0.647804	-5.4032	Not
IDS	0.414674	7.85762	1.41029	0.159548	0.53889	-5.07175	Not
ATF7IP	0.414609	8.43182	1.92584	0.0551224	0.361215	-4.26853	Not
ANKRD9	0.414175	7.94507	1.26107	0.208318	0.595326	-5.25863	Not
C6orf52	0.414134	6.76061	1.9146	0.0565478	0.366505	-4.28863	Not
YBEY	0.413988	8.17904	1.98624	0.0479674	0.342223	-4.15858	Not
SIK1	0.413832	6.8566	2.16054	0.0315667	0.294596	-3.82285	Not
SBK1	0.413513	7.42862	1.41314	0.158708	0.538544	-5.06797	Not
METTL22	0.413408	7.83278	2.98555	0.00307722	0.108206	-1.86862	Not
SRD5A1	0.41338	6.54404	2.00592	0.045813	0.333971	-4.12205	Not
ACP1	0.413349	9.57853	2.93255	0.00363566	0.115945	-2.01196	Not
SLC38A11	0.413346	5.74089	1.34837	0.178615	0.561814	-5.1518	Not
DGUOK	0.413237	9.65511	3.04526	0.00254294	0.0976965	-1.70425	Not
NUDCD2	0.412948	9.90292	2.67131	0.00799147	0.160549	-2.68316	Not
HOXB7	0.41278	5.68277	0.982473	0.326703	0.701769	-5.55223	Not
ERGIC2	0.412528	9.89339	2.68143	0.00775977	0.159223	-2.65828	Not
RANBP1	0.412511	8.08482	2.98588	0.00307396	0.108206	-1.86771	Not
ZNF430	0.412437	8.47113	2.15467	0.0320286	0.295615	-3.83461	Not
MRPS21	0.412134	11.0507	3.65586	0.000305322	0.0298399	0.148497	Not
TAF1D	0.41198	9.5093	1.84935	0.0654459	0.388854	-4.40303	Not
MED10	0.411859	8.39642	2.57458	0.0105429	0.179668	-2.91667	Not
SYT13	0.411657	5.70563	0.964764	0.335484	0.707247	-5.56845	Not
HMCN1	0.411517	5.24384	1.39921	0.162841	0.542752	-5.08633	Not
DACH2	0.411339	5.13832	0.879142	0.380067	0.739104	-5.64273	Not
OLFML2A	0.411147	7.5555	1.09223	0.275657	0.661763	-5.44519	Not
KHDRBS1	0.410802	10.801	3.08633	0.00222652	0.0920311	-1.58944	Not
PDCD7	0.410801	8.42735	2.31888	0.0211111	0.251563	-3.49426	Not
RFC3	0.410655	6.82239	1.906	0.0576598	0.369121	-4.30393	Not
PTPRR	0.410488	4.7108	1.19292	0.233896	0.62378	-5.33712	Not
NOP58	0.410456	10.7675	2.87369	0.00436337	0.124702	-2.16834	Not
BEND5	0.410253	8.01732	1.6166	0.107074	0.466655	-4.77952	Not
UTP15	0.410248	6.21916	2.05426	0.0408654	0.321823	-4.03082	Not
ALKAL2	0.409802	4.65135	1.47104	0.142386	0.519198	-4.98976	Not
CELF5	0.409637	5.68682	1.72168	0.0862156	0.432238	-4.61567	Not
EGR1	0.409318	8.39853	0.991639	0.322218	0.698133	-5.54372	Not
ARHGDIG	0.409306	6.44362	1.53949	0.124798	0.494332	-4.89333	Not
ARL6IP1	0.409227	12.2212	3.1497	0.00180873	0.0836049	-1.40947	Not
SRRM4	0.409153	5.13353	1.28773	0.198887	0.584732	-5.22675	Not
MCM6	0.409098	6.51935	2.29739	0.0223236	0.25654	-3.54017	Not
TTC4	0.408997	8.6725	2.41381	0.0164193	0.222241	-3.28657	Not
TPRKB	0.408012	9.60441	2.36518	0.0186934	0.239888	-3.39397	Not
COL6A2	0.407865	7.479	0.823009	0.411194	0.757457	-5.6877	Not
C15orf61	0.40765	9.38527	2.32055	0.0210195	0.250994	-3.49068	Not
IGFBP4	0.407597	7.92002	1.02954	0.304104	0.681935	-5.50771	Not
MSANTD3	0.407306	8.18963	1.65715	0.0985931	0.452498	-4.71749	Not
PRCC	0.406535	7.63532	2.45218	0.0148013	0.210975	-3.20036	Not
UNC13A	0.406475	6.34148	1.45005	0.148148	0.526106	-5.01848	Not
SNCB	0.406238	6.89943	1.13577	0.257008	0.646324	-5.39961	Not
HEATR6	0.405489	7.88062	3.11527	0.00202573	0.0867964	-1.50766	Not
SOX9-AS1	0.405461	8.31247	1.09945	0.272503	0.658622	-5.43776	Not
CTNNAL1	0.40519	8.82054	1.81011	0.0713361	0.4017	-4.46997	Not
FABP4	0.404592	5.79603	0.914211	0.361382	0.727459	-5.61313	Not
CDK5	0.40417	8.37246	1.96598	0.050275	0.350559	-4.19584	Not
SRRM2	0.404138	7.54138	2.00645	0.0457565	0.333807	-4.12107	Not
ITPKA	0.403878	5.91522	1.77634	0.0767476	0.413951	-4.52645	Not
KCMF1	0.403785	10.3235	3.17485	0.001664	0.0797003	-1.3371	Not
CRABP2	0.403645	6.96814	1.50405	0.13368	0.507322	-4.9438	Not
KPNA3	0.403572	8.43873	1.52894	0.127393	0.498148	-4.90848	Not
IMMP1L	0.403531	6.8356	1.91988	0.0558746	0.364054	-4.27921	Not
TMSB10	0.403504	13.3276	1.58485	0.114112	0.479043	-4.82704	Not
CXCL6	0.403259	4.66512	1.02064	0.308296	0.685611	-5.51629	Not
MRPL36	0.40317	9.76681	2.69324	0.00749674	0.157898	-2.6291	Not
NCAPG2	0.40307	6.8366	1.21861	0.224005	0.612363	-5.30805	Not
NCAPH	0.402878	5.98679	1.43508	0.152364	0.529261	-5.0387	Not
JUN	0.402852	9.4351	1.28504	0.199826	0.58574	-5.23001	Not
TP53	0.402685	6.33326	1.58162	0.11485	0.480146	-4.83183	Not
BHLHE40	0.402635	7.7458	0.95107	0.342378	0.712303	-5.58079	Not
VRTN	0.402509	5.87297	4.2435	2.98246e-05	0.00769919	2.21796	Not
TBC1D24	0.402077	5.91654	1.55167	0.121855	0.489671	-4.87572	Not
DTYMK	0.402041	8.63135	1.65398	0.0992355	0.453697	-4.72239	Not
SKIC3	0.401885	7.3749	2.71149	0.00710636	0.155265	-2.58379	Not
PIK3CB	0.40181	5.55031	1.96123	0.0508295	0.351393	-4.20452	Not
SKA3	0.401536	6.44713	1.84237	0.0664633	0.391383	-4.41504	Not
FIP1L1	0.401489	7.74443	1.72909	0.0848798	0.429535	-4.60374	Not
TBRG1	0.401409	6.97432	2.73628	0.00660538	0.150408	-2.52178	Not
PLEKHN1	0.401165	6.93294	3.70315	0.000255805	0.0279495	0.304845	Not
TIA1	0.401126	9.02517	2.07427	0.0389553	0.315801	-3.99245	Not
PELO	0.400817	7.75638	1.97997	0.0486717	0.344975	-4.17015	Not
SLC39A8	0.400512	6.64647	1.58977	0.113	0.477637	-4.81974	Not
RTCA	0.40027	9.25317	1.93879	0.0535178	0.358	-4.24524	Not
CFAP119	0.400251	5.71083	2.36402	0.0187511	0.240343	-3.39651	Not
MRPL47	0.399995	10.2558	2.49939	0.0130054	0.199134	-3.09251	Not
HIGD1B	0.398867	7.66169	1.46483	0.144074	0.521209	-4.99831	Not
IL6ST	0.398672	7.13522	1.14657	0.252524	0.641692	-5.38804	Not
UBE2W	0.398563	7.70944	2.66548	0.00812791	0.161759	-2.69747	Not
A1BG	0.398431	6.96847	1.94812	0.0523852	0.354631	-4.22836	Not
SMC4	0.398334	8.86813	0.977009	0.329396	0.703598	-5.55727	Not
RBM3	0.398313	9.60946	1.79754	0.0733125	0.406031	-4.49112	Not
TEAD4	0.398304	6.48682	1.28804	0.198779	0.584732	-5.22638	Not
CEP55	0.39829	5.38429	1.118	0.264511	0.651386	-5.41843	Not
TK1	0.398102	6.22544	1.65968	0.0980821	0.451522	-4.71357	Not
NKTR	0.397866	9.2235	1.74273	0.0824639	0.426356	-4.58164	Not
FAM76B	0.397846	6.65131	2.14879	0.0324962	0.29574	-3.84634	Not
ZBTB26	0.397475	5.54045	2.18541	0.0296756	0.287619	-3.77273	Not
CHD9	0.39742	9.44856	1.40801	0.16022	0.538925	-5.07475	Not
SSBP3	0.397332	7.30326	1.29002	0.198093	0.58397	-5.22399	Not
RPPH1	0.396804	6.57858	1.86891	0.0626649	0.3821	-4.36915	Not
PLXNA2	0.396333	8.00519	1.733	0.0841817	0.428636	-4.59743	Not
TMEM14B	0.396216	10.814	3.27901	0.00117141	0.0660463	-1.03171	Not
SERTAD3	0.396042	6.04922	2.0892	0.0375791	0.31423	-3.96356	Not
MANEAL	0.395395	7.58125	1.28815	0.198743	0.584732	-5.22625	Not
ATP11B	0.394953	5.66959	2.83753	0.00487387	0.132422	-2.26292	Not
HOXB2	0.394855	6.82494	1.05657	0.291605	0.672499	-5.4812	Not
CSTF2	0.394707	7.96202	3.42006	0.000717905	0.0516585	-0.603703	Not
RAE1	0.39466	9.13541	2.82162	0.00511533	0.134905	-2.30419	Not
TRMT6	0.39451	7.80497	2.77432	0.00589848	0.143731	-2.42557	Not
RARS2	0.394422	8.65234	2.29494	0.022466	0.257224	-3.54539	Not
IFT22	0.394342	8.549	2.13799	0.0333708	0.298712	-3.86782	Not
ALPK2	0.394116	5.40215	0.943191	0.346385	0.715078	-5.58781	Not
LLPH	0.393914	8.30461	1.9999	0.046463	0.336817	-4.13326	Not
DOCK7	0.393883	9.51415	1.18	0.238989	0.628047	-5.35152	Not
NCS1	0.393831	6.43625	2.19803	0.0287538	0.284147	-3.74708	Not
CSNK1G3	0.393824	8.29563	2.96241	0.00331063	0.111422	-1.93151	Not
SMIM43	0.393798	4.95001	1.09463	0.274607	0.661101	-5.44273	Not
LSM8	0.393794	9.54465	1.94315	0.0529854	0.356032	-4.23736	Not
TKT	0.393681	9.84655	1.82615	0.0688781	0.397303	-4.44278	Not
RPA1	0.393365	9.96892	2.5806	0.0103651	0.178228	-2.90238	Not
EIF3I	0.39334	10.9068	2.70424	0.0072592	0.156175	-2.60182	Not
EIF2S3	0.393191	9.76033	2.63156	0.00896376	0.168382	-2.78011	Not
ZNF644	0.392872	7.52577	2.40609	0.0167631	0.224321	-3.30375	Not
CAP2	0.392713	8.64382	0.849171	0.396501	0.749796	-5.66711	Not
POT1	0.39205	8.73523	2.15359	0.0321141	0.29574	-3.83677	Not
MRPL30	0.391934	7.61209	2.08698	0.0377812	0.31457	-3.96787	Not
PLEKHA5	0.391845	8.55556	0.921112	0.357774	0.724608	-5.60717	Not
DNAJB1	0.391755	9.37956	1.15416	0.249406	0.638601	-5.37984	Not
ZBED9	0.391752	4.96756	1.51965	0.129711	0.500909	-4.92172	Not
IFI6	0.39172	8.51341	0.951184	0.34232	0.712303	-5.58069	Not
ZNF140	0.391646	8.40381	2.16763	0.0310178	0.292536	-3.80863	Not
LRP8	0.391496	7.32849	1.71846	0.086802	0.43338	-4.62084	Not
UBN1	0.391417	7.63505	3.7267	0.000234075	0.0264798	0.383361	Not
CHD1	0.391365	8.87885	2.28983	0.0227644	0.258201	-3.55622	Not
DLX5	0.391365	5.67115	0.976634	0.329581	0.703619	-5.55761	Not
CACNB3	0.391265	6.78702	1.76758	0.0782047	0.418113	-4.54093	Not
AMOTL2	0.391174	8.61429	0.976575	0.32961	0.703619	-5.55767	Not
DEPP1	0.390653	8.13013	1.03419	0.301929	0.681088	-5.5032	Not
SEC22B	0.389931	6.60894	2.46497	0.0142941	0.207415	-3.17132	Not
CHMP1B	0.389901	9.25677	2.54338	0.0115089	0.18835	-2.99023	Not
ZNF627	0.389622	9.19157	2.16323	0.0313572	0.293835	-3.81745	Not
GCA	0.389593	7.86998	1.05338	0.293063	0.674357	-5.48437	Not
NOP2	0.389462	7.92822	2.23917	0.025919	0.272585	-3.66248	Not
COA6	0.389147	8.91637	2.5977	0.00987424	0.173649	-2.86159	Not
NOL11	0.389086	9.51192	2.12311	0.0346092	0.30378	-3.89725	Not
C19orf33	0.389076	4.82974	2.28408	0.0231047	0.25953	-3.5684	Not
CENPL	0.388871	5.79201	1.74546	0.0819862	0.425393	-4.57719	Not
WDR76	0.38878	5.21372	2.60555	0.00965619	0.172588	-2.8428	Not
RPS5	0.388549	13.0578	2.17963	0.0301061	0.289141	-3.78442	Not
SRP19	0.388389	10.0335	3.11704	0.00201405	0.0865791	-1.50265	Not
PPIH	0.388353	8.27356	2.07949	0.0384694	0.315548	-3.98237	Not
NUP54	0.388255	9.55518	2.29965	0.0221933	0.256057	-3.53536	Not
CCND1	0.388175	7.80731	0.919772	0.358472	0.725091	-5.60834	Not
RBM12B	0.388036	7.07125	2.03043	0.0432442	0.327568	-4.07605	Not
CDK2	0.387898	6.89875	1.75978	0.0795223	0.419959	-4.55378	Not
OXNAD1	0.387882	7.48451	2.68951	0.00757905	0.157898	-2.63834	Not
SKA2	0.387811	9.91289	2.03536	0.0427432	0.326508	-4.06675	Not
C5orf24	0.387669	6.46673	2.20521	0.0282408	0.282311	-3.73243	Not
H2BC10	0.387402	5.55967	2.62086	0.00924306	0.169909	-2.80597	Not
ULBP2	0.387303	5.609	2.26068	0.024536	0.265845	-3.61764	Not
BTAF1	0.387294	8.81672	1.75948	0.0795725	0.419966	-4.55426	Not
PI3	0.387272	5.37172	0.938076	0.349002	0.717296	-5.59234	Not
COMMD2	0.386893	7.97832	1.96215	0.0507216	0.351393	-4.20284	Not
UMAD1	0.386608	6.99984	1.85122	0.0651753	0.388854	-4.3998	Not
LDLR	0.386019	6.56613	1.34879	0.17848	0.561772	-5.15127	Not
ANLN	0.385478	8.05717	0.773762	0.439715	0.776618	-5.72473	Not
GARS1	0.385437	10.916	2.07888	0.038526	0.315552	-3.98355	Not
GRB14	0.385289	5.92015	0.761176	0.447184	0.78198	-5.73382	Not
HS2ST1	0.385245	8.92031	1.5227	0.128947	0.500726	-4.91739	Not
NUDT1	0.385093	8.22937	1.57452	0.116479	0.482153	-4.8423	Not
SMG8	0.384927	8.31715	2.91445	0.00384669	0.120043	-2.06037	Not
RIOK3	0.384887	8.71531	2.66124	0.00822838	0.162483	-2.70786	Not
CHCHD3	0.384739	8.50245	2.06625	0.0397111	0.318579	-4.00786	Not
LEMD1	0.384659	4.85559	1.37274	0.170916	0.556489	-5.12071	Not
FAM114A1	0.384216	6.28763	0.938364	0.348855	0.717187	-5.59208	Not
MRPL54	0.384209	9.02258	2.56927	0.0107019	0.180943	-2.92924	Not
DERL2	0.383795	9.30101	1.92247	0.0555468	0.363036	-4.27457	Not
TAF1B	0.383755	6.32558	2.9024	0.00399327	0.120888	-2.09243	Not
ICAM5	0.383589	5.65699	2.03188	0.0430964	0.327568	-4.07332	Not
FAM174C	0.383518	7.34347	2.89513	0.00408422	0.121595	-2.11173	Not
POGLUT2	0.383431	6.7046	1.46958	0.142782	0.519667	-4.99178	Not
TRAIP	0.383429	5.72473	2.35126	0.0193932	0.243406	-3.42432	Not
EGFL6	0.383119	4.78472	1.1014	0.271656	0.657808	-5.43574	Not
UQCRH	0.382979	12.0562	2.96789	0.00325393	0.111014	-1.91666	Not
ZNF92	0.382734	5.58201	2.16933	0.0308869	0.292371	-3.8052	Not
FAM107B	0.382285	8.5952	1.06835	0.28627	0.668873	-5.46944	Not
NBN	0.382245	8.51417	2.3991	0.0170801	0.22679	-3.31928	Not
PSMG4	0.381855	8.78559	1.90504	0.0577851	0.369459	-4.30564	Not
PCDHB2	0.381828	6.77487	0.831616	0.406324	0.754963	-5.681	Not
CDK6	0.381707	6.59087	1.16253	0.245998	0.634744	-5.37074	Not
ARPC1A	0.381616	10.6522	2.19058	0.0292949	0.286322	-3.76223	Not
DKK1	0.381433	5.74514	0.546842	0.584917	0.850611	-5.86592	Not
SMARCAL1	0.380549	8.67005	2.81827	0.00516743	0.134979	-2.31284	Not
FUT8	0.38027	7.13255	1.79511	0.0736997	0.407051	-4.49519	Not
LINGO2	0.37994	6.40773	1.20066	0.230882	0.620896	-5.32842	Not
PUS3	0.379849	7.6686	1.96136	0.0508139	0.351393	-4.20428	Not
POLR1D	0.379703	8.93412	1.76387	0.0788282	0.418862	-4.54704	Not
ASAH2B	0.379598	5.57249	1.54191	0.124209	0.492908	-4.88984	Not
YY1	0.379441	10.3868	2.45082	0.0148563	0.211293	-3.20344	Not
PAQR4	0.379359	7.57721	1.72872	0.084946	0.429698	-4.60434	Not
MCM3	0.378837	8.70885	1.6691	0.0961995	0.447068	-4.69893	Not
RSF1	0.378502	7.62802	1.77777	0.0765119	0.413717	-4.52408	Not
AGO3	0.378184	7.60295	1.35253	0.177282	0.560772	-5.14653	Not
CENPJ	0.378148	5.92559	2.03018	0.04327	0.327568	-4.07653	Not
ODC1	0.378127	11.2933	1.53067	0.126965	0.497189	-4.906	Not
MEX3D	0.377877	6.02063	1.76514	0.0786143	0.418113	-4.54495	Not
RPF1	0.377855	10.0988	2.24748	0.0253768	0.270437	-3.6452	Not
YBX1	0.377848	10.7305	1.47957	0.140096	0.516278	-4.97799	Not
C1QBP	0.377676	10.5812	2.29288	0.0225858	0.257506	-3.54976	Not
PHACTR2	0.376978	6.82319	1.26071	0.208449	0.595326	-5.25906	Not
TTLL7	0.376974	7.72865	1.02036	0.308425	0.685632	-5.51655	Not
SYN1	0.376875	6.92849	0.976706	0.329546	0.703619	-5.55755	Not
STIP1	0.376684	8.89417	1.76673	0.0783476	0.418113	-4.54234	Not
COPS2	0.37601	10.5527	2.74639	0.00641036	0.149639	-2.49633	Not
ZNF713	0.375742	5.44348	1.15752	0.248034	0.636749	-5.3762	Not
PIAS2	0.375408	6.64553	2.51515	0.0124505	0.194271	-3.05607	Not
TCF3	0.375351	7.03959	2.73059	0.00671742	0.151782	-2.53605	Not
TBC1D7	0.374867	8.08926	1.77087	0.0776553	0.416495	-4.53551	Not
ZNF277	0.374844	8.23026	1.96084	0.0508752	0.351393	-4.20523	Not
RAB2A	0.374601	9.19622	2.99465	0.00298963	0.107438	-1.84376	Not
TIMM9	0.374588	8.69281	2.30582	0.0218409	0.255641	-3.52221	Not
ZNF273	0.374209	5.69513	1.90365	0.057967	0.369986	-4.30811	Not
PTMS	0.373706	8.05008	1.02904	0.304337	0.681935	-5.50819	Not
GFPT1	0.373326	7.87941	1.81127	0.0711553	0.401311	-4.46801	Not
ETS1	0.372902	6.8075	1.5309	0.126907	0.497189	-4.90567	Not
SNRPB2	0.372702	11.4913	2.89136	0.00413213	0.121873	-2.12172	Not
RAD18	0.372696	5.49075	1.55029	0.122185	0.490308	-4.87771	Not
NEK2	0.372545	5.53288	1.63523	0.103108	0.459577	-4.75121	Not
TBL1XR1	0.372218	7.34851	1.6724	0.0955468	0.446141	-4.69378	Not
METTL1	0.372185	6.94576	1.02975	0.304004	0.681935	-5.5075	Not
MRPL37	0.372128	9.06316	2.11449	0.0353447	0.305998	-3.91421	Not
CDCA8	0.372072	6.74303	1.47546	0.141197	0.518027	-4.98368	Not
SUMO1	0.371422	8.18754	2.31579	0.0212819	0.252026	-3.50089	Not
RASEF	0.371274	5.1829	1.15566	0.248793	0.637555	-5.37822	Not
SPDL1	0.371257	7.79131	1.72149	0.0862499	0.432255	-4.61597	Not
FUT11	0.371181	5.56393	2.43333	0.0155776	0.217361	-3.24287	Not
LURAP1L	0.371166	6.16181	1.20934	0.227537	0.616337	-5.3186	Not
EMP1	0.371085	9.69773	0.613604	0.539968	0.827592	-5.8294	Not
DR1	0.370886	7.37315	1.93049	0.054542	0.359467	-4.2602	Not
KLHL4	0.370779	6.48076	0.78636	0.432312	0.771761	-5.71547	Not
MXD1	0.370745	6.42625	2.24979	0.0252281	0.269942	-3.6404	Not
SOCS3	0.370677	6.75686	1.56765	0.118077	0.484668	-4.8524	Not
FAM172A	0.370415	8.77316	2.48555	0.0135106	0.202541	-3.12432	Not
KIAA1586	0.370247	6.89924	1.62844	0.10454	0.462934	-4.76157	Not
TMEM106B	0.370187	10.0539	1.79062	0.0744189	0.408307	-4.50269	Not
STMP1	0.370106	10.2085	1.6087	0.108794	0.470215	-4.79144	Not
RPS6KB1	0.370102	8.71764	3.12341	0.00197237	0.085428	-1.48454	Not
LDAH	0.370048	7.82583	1.89376	0.0592727	0.372816	-4.32559	Not
TTI1	0.369888	8.16741	2.12965	0.0340601	0.301577	-3.88434	Not
ARPC5	0.369581	11.0502	1.90372	0.0579576	0.369986	-4.30798	Not
NUDCD1	0.369392	7.26429	2.61056	0.00951931	0.171577	-2.83078	Not
HSPA13	0.36924	9.77843	1.73642	0.0835735	0.427522	-4.59188	Not
FREM3	0.36901	4.68019	0.830389	0.407016	0.755386	-5.68196	Not
TUBB3	0.368726	9.57076	1.55216	0.121736	0.489422	-4.875	Not
CDV3	0.368446	8.09949	2.08052	0.0383745	0.315548	-3.98039	Not
ACTR3B	0.368421	8.12277	1.59322	0.112223	0.476697	-4.81461	Not
BTG3	0.368072	10.2153	1.42154	0.156256	0.535118	-5.05682	Not
KRAS	0.368002	9.49657	1.15365	0.249614	0.638601	-5.38039	Not
CREB1	0.367962	8.54792	2.12586	0.0343776	0.303607	-3.89183	Not
USPL1	0.367915	8.73758	1.83268	0.0678973	0.394461	-4.43164	Not
ZNF669	0.36779	6.15594	2.43498	0.0155084	0.217039	-3.23917	Not
SERPINE1	0.367666	8.01273	0.555752	0.578818	0.847715	-5.86129	Not
MEPE	0.367646	5.93099	2.0049	0.0459227	0.33431	-4.12395	Not
SLC16A6	0.367619	6.00716	1.71985	0.0865484	0.433372	-4.61861	Not
WDR5B	0.367278	7.08505	1.55928	0.120043	0.487252	-4.86464	Not
CEBPZ	0.367263	9.89468	2.58399	0.010266	0.177228	-2.89431	Not
BMPR1A	0.36722	8.95261	1.54286	0.123979	0.49281	-4.88847	Not
RPL37	0.367041	13.7085	3.83737	0.000153298	0.0211287	0.758399	Not
PJA1	0.367039	9.67374	2.01526	0.0448189	0.33053	-4.10458	Not
RSL24D1	0.366942	10.9452	2.36312	0.0187958	0.240343	-3.39848	Not
RRAD	0.366857	5.36945	1.73338	0.0841136	0.428417	-4.59681	Not
CXCL1	0.366653	5.43083	1.34719	0.178993	0.561837	-5.15329	Not
PLAUR	0.366358	7.32705	1.02226	0.307526	0.684869	-5.51472	Not
MTMR2	0.366221	8.10004	2.14822	0.032542	0.29574	-3.84748	Not
WDR75	0.366008	8.30896	2.73308	0.00666813	0.151264	-2.5298	Not
HAS2	0.365949	5.39105	1.01232	0.312247	0.689228	-5.52424	Not
DYNC1LI1	0.365738	8.93267	2.61696	0.00934677	0.170022	-2.81538	Not
TRIT1	0.365731	8.12241	1.9694	0.0498792	0.3495	-4.18958	Not
ZNF708	0.365611	7.5493	1.48966	0.137423	0.513022	-4.96396	Not
MRPL44	0.365572	7.38344	2.18109	0.0299967	0.288636	-3.78147	Not
LARS2	0.365548	8.31824	1.84375	0.0662611	0.390705	-4.41267	Not
COL5A1	0.365399	7.05082	0.720844	0.471598	0.797751	-5.76198	Not
SARNP	0.364882	10.227	2.53411	0.011811	0.189804	-3.01193	Not
POLR2H	0.364872	9.37205	2.73337	0.00666248	0.151264	-2.52908	Not
SLC8A2	0.364656	5.7428	1.09269	0.275454	0.661684	-5.44471	Not
RDH14	0.364402	9.07741	2.99978	0.00294129	0.107152	-1.82973	Not
CCDC43	0.364365	8.19934	2.85343	0.0046431	0.128979	-2.22148	Not
TTC32	0.3643	8.65206	1.48636	0.138294	0.513827	-4.96856	Not
RNF165	0.364273	6.05632	1.08365	0.279441	0.664385	-5.45397	Not
RPAIN	0.363845	9.90085	1.94843	0.0523486	0.354624	-4.22781	Not
PHOSPHO2	0.363621	7.39581	1.48108	0.139693	0.515899	-4.97589	Not
MCFD2	0.36302	8.95325	2.38453	0.0177576	0.232629	-3.35149	Not
GCH1	0.362876	6.35742	1.01011	0.313303	0.690571	-5.52634	Not
PLXNC1	0.362868	6.24537	1.49079	0.137127	0.512477	-4.96239	Not
ZNF263	0.362733	8.59067	2.47732	0.0138193	0.203969	-3.14317	Not
FAM182A	0.362462	4.98551	2.69216	0.00752048	0.157898	-2.63177	Not
DHPS	0.362262	9.11811	1.9082	0.0573731	0.368163	-4.30002	Not
FAM185A	0.362255	4.84524	3.19271	0.00156779	0.0777125	-1.28538	Not
STX1A	0.362191	7.34095	1.17364	0.241524	0.630792	-5.35855	Not
VGF	0.362088	6.44981	1.3519	0.177482	0.56089	-5.14733	Not
SMARCE1	0.361783	10.4805	2.46603	0.0142527	0.207415	-3.16891	Not
SLC44A1	0.361584	9.31425	1.44773	0.148796	0.527274	-5.02163	Not
BRWD3	0.361499	5.44706	1.80919	0.0714783	0.402004	-4.47152	Not
MGAT5B	0.361468	5.92581	3.38929	0.000799969	0.05533	-0.698507	Not
MEF2C	0.361403	7.83734	1.35994	0.174928	0.559502	-5.13711	Not
GTF2F2	0.361379	7.03502	1.80581	0.0720063	0.402747	-4.47721	Not
PARP6	0.361251	8.98636	2.22193	0.027076	0.277183	-3.69811	Not
ETV1	0.361231	8.58819	0.885858	0.376443	0.737263	-5.63715	Not
KDELR3	0.36102	6.13835	1.24676	0.213512	0.599206	-5.27547	Not
NCK1	0.360941	8.70065	2.64962	0.00850963	0.16527	-2.73624	Not
YWHAH	0.360873	9.07629	1.26685	0.206247	0.593325	-5.25178	Not
PTMA	0.360834	12.3394	1.60103	0.110482	0.472679	-4.80294	Not
TRMT112	0.360817	11.5884	2.6433	0.00866606	0.165553	-2.75162	Not
MCM4	0.360677	7.12391	1.46001	0.145394	0.521807	-5.00491	Not
FNDC10	0.36051	6.67385	1.92967	0.0546434	0.35986	-4.26166	Not
JRKL	0.360485	7.88877	1.94604	0.0526366	0.355717	-4.23214	Not
MRPS15	0.360252	9.02406	1.7417	0.0826437	0.426616	-4.58331	Not
NPY1R	0.359889	5.79005	0.611215	0.541546	0.82846	-5.83078	Not
BGN	0.359617	7.30879	1.12147	0.263033	0.650428	-5.41478	Not
LRFN4	0.3596	7.27738	2.19545	0.0289404	0.284521	-3.75234	Not
GBP5	0.359503	5.22157	1.11843	0.264327	0.651254	-5.41798	Not
TRIM23	0.359491	6.92638	1.29517	0.196313	0.582202	-5.21774	Not
STK17B	0.359197	5.39611	1.46545	0.143904	0.521209	-4.99745	Not
ING1	0.359019	7.43076	2.32935	0.0205418	0.248919	-3.47175	Not
B3GNT2	0.358892	6.38844	1.78899	0.0746821	0.40912	-4.50542	Not
C16orf74	0.358852	5.91652	2.2196	0.0272359	0.277936	-3.70292	Not
CYP2W1	0.358586	5.526	3.65424	0.000307162	0.0298399	0.14319	Not
RACK1	0.358323	13.3269	1.96101	0.0508548	0.351393	-4.20491	Not
UCK2	0.358297	7.57758	1.65934	0.0981516	0.451624	-4.7141	Not
RPAP3	0.357473	7.46233	2.14794	0.032564	0.29574	-3.84803	Not
TLCD3B	0.357468	6.14422	1.84715	0.0657653	0.389751	-4.40682	Not
SUPT16H	0.357423	8.41881	1.24291	0.214926	0.601311	-5.27997	Not
CRMP1	0.357254	10.0337	0.974129	0.330821	0.704292	-5.55991	Not
SERTM1	0.357018	4.27435	1.05276	0.293344	0.674357	-5.48497	Not
DNTTIP1	0.356898	9.21933	2.46503	0.0142919	0.207415	-3.1712	Not
TCEAL1	0.356564	10.4129	2.1947	0.0289943	0.284564	-3.75385	Not
PSMA1	0.356445	11.4268	2.7245	0.0068392	0.152926	-2.5513	Not
EPB41L3	0.356351	7.74849	0.779385	0.436402	0.774009	-5.72061	Not
RRN3	0.356338	9.09709	2.0566	0.0406379	0.320978	-4.02635	Not
CERS6	0.356337	6.34917	2.20145	0.0285082	0.283214	-3.7401	Not
INSM2	0.355797	5.42601	1.19726	0.232202	0.622283	-5.33225	Not
TFAM	0.355755	7.20417	2.15823	0.0317483	0.294596	-3.82749	Not
ANKRD49	0.355712	8.71459	2.47168	0.0140345	0.205732	-3.15605	Not
MIX23	0.35536	6.60852	1.76586	0.0784929	0.418113	-4.54376	Not
ALKBH3	0.355336	8.09116	2.59062	0.0100748	0.175341	-2.87851	Not
TAF1A	0.355199	6.59948	1.54578	0.123272	0.491816	-4.88425	Not
TIMM17A	0.355193	9.35099	2.77088	0.00595941	0.144075	-2.43432	Not
KCNE4	0.354979	5.34713	0.996628	0.319793	0.69599	-5.53906	Not
OLFM3	0.354834	4.46816	0.943258	0.346351	0.715078	-5.58775	Not
AGK	0.354746	8.54614	2.062	0.0401173	0.320249	-4.01602	Not
GCLM	0.354517	7.84377	1.41168	0.15914	0.53889	-5.06992	Not
MFAP3	0.354459	6.3697	1.75308	0.0806676	0.422375	-4.56476	Not
CARMIL3	0.354444	6.18149	2.97415	0.00319025	0.109776	-1.89966	Not
MED30	0.353869	7.3359	1.94232	0.0530865	0.356432	-4.23886	Not
SYT12	0.353839	5.79404	1.7128	0.0878408	0.435155	-4.62991	Not
SSBP1	0.353832	11.1596	2.18824	0.0294665	0.287558	-3.76698	Not
GTF2A1	0.353755	6.00222	1.85396	0.0647816	0.38745	-4.39508	Not
HSF2	0.353755	6.82732	1.65569	0.0988896	0.452639	-4.71976	Not
CDC40	0.353406	6.45392	1.8344	0.0676401	0.394382	-4.42869	Not
SERINC2	0.35329	5.90576	2.23535	0.0261713	0.273732	-3.67039	Not
RFX7	0.353257	7.56906	1.50168	0.134291	0.507838	-4.94714	Not
CDC6	0.353198	5.04041	1.46371	0.144379	0.521209	-4.99984	Not
VTA1	0.353191	9.10042	2.35237	0.0193369	0.243054	-3.42192	Not
GDF15	0.353037	6.79949	0.592882	0.553732	0.834042	-5.84119	Not
HINFP	0.352999	7.61578	2.45358	0.014745	0.210581	-3.19718	Not
SLCO2A1	0.352951	6.36613	1.21288	0.226184	0.614797	-5.31458	Not
DNAJA1	0.352892	11.2151	1.96792	0.0500503	0.349919	-4.19229	Not
KRIT1	0.352514	8.18991	2.42638	0.015873	0.218753	-3.25848	Not
PFDN4	0.352342	8.85895	2.2122	0.0277488	0.280012	-3.71812	Not
SRSF11	0.352233	12.0716	2.36923	0.0184938	0.23856	-3.38509	Not
TKTL1	0.352025	5.36208	0.90818	0.364553	0.729477	-5.61831	Not
REXO5	0.351918	6.33369	1.31243	0.190435	0.57569	-5.19663	Not
XPOT	0.351379	11.3877	2.36943	0.0184841	0.23856	-3.38466	Not
RCN2	0.3506	10.9376	2.21777	0.027362	0.278809	-3.70668	Not
NKAP	0.350362	7.33736	2.18841	0.0294543	0.287558	-3.76665	Not
CEP20	0.350323	8.42901	2.64875	0.00853115	0.16527	-2.73837	Not
LIMS1	0.350284	9.03362	1.64237	0.10162	0.457909	-4.74028	Not
TAF11	0.350149	8.68767	3.02042	0.00275391	0.103166	-1.773	Not
HOMER1	0.35009	9.07119	1.04295	0.297856	0.676581	-5.49464	Not
ZNF800	0.350045	5.94131	2.64319	0.00866903	0.165553	-2.75191	Not
PSMA5	0.349933	9.40601	1.90818	0.0573765	0.368163	-4.30006	Not
TFB2M	0.349912	8.3871	2.22647	0.0267669	0.276668	-3.68875	Not
LSG1	0.349862	8.27028	2.41144	0.0165244	0.222674	-3.29186	Not
CDCA2	0.349839	5.81701	1.36589	0.173055	0.559031	-5.12951	Not
SRSF3	0.349821	10.3966	2.80159	0.00543458	0.138065	-2.35582	Not
CHM	0.349667	6.70216	2.86879	0.00442962	0.124864	-2.18123	Not
MKRN3	0.34951	5.12422	1.59727	0.111318	0.474731	-4.80857	Not
TAF9	0.349313	10.0614	2.69147	0.00753572	0.157898	-2.63349	Not
CEP170	0.349292	10.2171	1.74886	0.0813947	0.42408	-4.57164	Not
TUBB4B	0.349154	11.1667	2.03007	0.0432816	0.327568	-4.07674	Not
HNRNPAB	0.348879	11.0899	1.81865	0.0700178	0.399854	-4.45552	Not
NDUFV3	0.348551	7.48315	2.76239	0.00611233	0.145369	-2.45587	Not
ZNF195	0.348493	8.26293	1.48155	0.139567	0.515767	-4.97524	Not
TMEM106C	0.348237	8.98118	1.52816	0.127586	0.498214	-4.90959	Not
TCF15	0.348084	5.51689	3.25955	0.00125167	0.068262	-1.08946	Not
ZNF101	0.348044	5.44996	3.7049	0.000254127	0.0279495	0.310664	Not
MRPS23	0.347837	9.60593	2.39251	0.0173836	0.22947	-3.33387	Not
KIFC1	0.347759	6.97109	1.85825	0.0641675	0.385925	-4.38765	Not
TIMM8A	0.347562	6.31479	2.01404	0.0449485	0.330577	-4.10688	Not
ERICH3	0.347514	4.71537	0.973124	0.33132	0.704711	-5.56083	Not
MTF2	0.347441	7.64618	1.9446	0.0528098	0.355722	-4.23473	Not
PPIG	0.346744	9.21479	1.92829	0.0548155	0.360024	-4.26414	Not
EXOSC8	0.346578	9.23682	1.72959	0.0847902	0.429535	-4.60293	Not
COL18A1	0.346461	7.56144	1.07606	0.282815	0.666589	-5.46167	Not
FOXF1	0.346431	6.04349	1.05136	0.293987	0.674357	-5.48636	Not
CLIC4	0.34638	9.84079	1.19261	0.234019	0.623782	-5.33748	Not
C2orf49	0.346352	7.04834	2.3924	0.0173887	0.22947	-3.33412	Not
CDO1	0.346222	10.1202	1.03939	0.299507	0.678705	-5.49812	Not
CCT6A	0.345939	10.5972	1.58831	0.113329	0.478207	-4.82191	Not
PRDM16	0.345585	5.51379	1.91094	0.0570193	0.367484	-4.29516	Not
LSM3	0.345357	10.4522	2.34283	0.0198282	0.244629	-3.44261	Not
VEZT	0.345121	9.06302	2.6417	0.00870629	0.165786	-2.75553	Not
FBXW7	0.345037	7.42731	1.18539	0.236854	0.62647	-5.34553	Not
PQBP1	0.345025	8.87524	1.69963	0.0902952	0.438262	-4.65089	Not
CALB1	0.344966	5.63013	0.564585	0.572801	0.844203	-5.85663	Not
KCNN4	0.344841	5.92356	1.48398	0.138923	0.514641	-4.97187	Not
SEC31A	0.344482	10.3714	2.29545	0.0224361	0.257224	-3.5443	Not
LOX	0.344357	5.51145	0.664396	0.506976	0.813614	-5.79881	Not
TPST2	0.344328	8.24956	1.28674	0.199232	0.585204	-5.22795	Not
SNRPB	0.344206	10.4427	1.58987	0.112978	0.477637	-4.8196	Not
ACBD3	0.343663	9.39978	2.1662	0.031128	0.292897	-3.8115	Not
RAP1GAP2	0.343309	6.7359	1.21391	0.225791	0.61444	-5.31341	Not
MYO1E	0.343299	6.43232	1.17992	0.23902	0.628047	-5.35161	Not
JOSD1	0.343013	9.48621	2.86945	0.0044206	0.124815	-2.17949	Not
PPIL1	0.342897	9.63507	1.93413	0.0540906	0.358294	-4.25364	Not
XPO7	0.342735	7.95248	1.45987	0.14543	0.521807	-5.00509	Not
SNRK	0.342676	9.72652	1.97401	0.0493492	0.347201	-4.18111	Not
UBA2	0.342586	11.7531	2.35305	0.0193021	0.242993	-3.42043	Not
CDKN2D	0.342308	6.73809	1.67604	0.0948303	0.44556	-4.68808	Not
NDUFA4L2	0.342232	7.28513	0.871954	0.38397	0.742089	-5.64865	Not
ZNF555	0.34204	6.42421	2.34182	0.0198812	0.244629	-3.44481	Not
RBP4	0.341682	5.60839	1.06888	0.28603	0.668656	-5.4689	Not
RSL1D1	0.341579	9.33576	1.85028	0.0653121	0.388854	-4.40143	Not
EMILIN1	0.341504	6.56876	0.864068	0.388279	0.745014	-5.65509	Not
MTERF3	0.341359	9.14505	2.21007	0.0278977	0.280687	-3.72248	Not
MPHOSPH10	0.341358	9.10118	2.72679	0.0067933	0.152296	-2.54558	Not
SLPI	0.341301	7.42118	0.832801	0.405657	0.754328	-5.68007	Not
CHTF18	0.341229	6.41829	2.08938	0.0375636	0.31423	-3.96323	Not
CEBPB	0.341005	10.8462	0.913948	0.361519	0.727566	-5.61336	Not
LCLAT1	0.340927	9.13309	1.7373	0.0834182	0.427407	-4.59045	Not
CNST	0.340735	6.03461	1.78092	0.0759947	0.412195	-4.51886	Not
GSPT1	0.340693	9.06581	2.10133	0.0364929	0.310065	-3.93997	Not
SNORA61	0.340016	7.13212	1.21674	0.224715	0.612989	-5.31018	Not
NPM3	0.339979	5.85306	2.12499	0.0344507	0.303777	-3.89355	Not
ESCO1	0.339969	7.27569	1.77432	0.0770815	0.414841	-4.5298	Not
RIMS3	0.339707	7.36453	1.27938	0.201808	0.587853	-5.23682	Not
GSTT4	0.339665	5.40726	2.21531	0.027532	0.279225	-3.71173	Not
DCAF16	0.339636	6.8172	1.0614	0.289412	0.671197	-5.4764	Not
HOXA9	0.339574	4.98687	0.869851	0.385116	0.742828	-5.65037	Not
WWTR1	0.339561	6.50027	1.05199	0.293698	0.674357	-5.48574	Not
STMN4	0.33949	8.66884	0.57876	0.56321	0.839171	-5.84899	Not
SPECC1	0.339235	6.62562	2.12158	0.0347389	0.303856	-3.90027	Not
PCDH12	0.339029	7.60916	1.55905	0.120098	0.487252	-4.86498	Not
RGR	0.338902	5.66011	1.36096	0.174606	0.559485	-5.13581	Not
F2RL1	0.338442	5.57032	1.32715	0.185525	0.570884	-5.17841	Not
RBM25	0.338201	8.77948	2.23392	0.026267	0.274136	-3.67337	Not
FRG1	0.337981	9.80046	2.83643	0.00489024	0.132422	-2.26578	Not
TTC27	0.337964	7.77124	1.67357	0.0953169	0.446141	-4.69195	Not
MED6	0.337873	8.07943	2.10784	0.035921	0.308533	-3.92725	Not
CD248	0.337819	7.59304	1.42211	0.156091	0.535118	-5.05606	Not
NPTN	0.337732	11.4748	2.1169	0.0351379	0.305458	-3.90948	Not
TADA1	0.337664	8.78108	1.75678	0.0800333	0.420841	-4.5587	Not
STAG3L4	0.337611	7.33986	1.41844	0.157158	0.536439	-5.06095	Not
GSKIP	0.337596	8.86848	1.83941	0.0668989	0.392195	-4.42012	Not
CRABP1	0.337543	5.37155	0.982551	0.326664	0.701769	-5.55216	Not
PPP6R3	0.337482	9.21428	2.74714	0.00639613	0.149635	-2.49444	Not
C9orf72	0.337479	6.64782	1.76613	0.0784488	0.418113	-4.54333	Not
DNA2	0.337395	6.28394	1.52365	0.128708	0.500283	-4.91602	Not
PBRM1	0.337352	7.06079	2.6485	0.00853729	0.16527	-2.73898	Not
TTC3P1	0.337345	11.7856	1.22503	0.22158	0.609027	-5.30068	Not
MRPL42	0.337114	8.91941	1.81467	0.0706294	0.400586	-4.46226	Not
B4GALT5	0.337057	9.756	1.70423	0.0894316	0.437955	-4.64358	Not
PSMA6	0.336885	11.3285	2.45255	0.0147865	0.210975	-3.19952	Not
ZNF311	0.336884	5.28601	1.88649	0.0602489	0.37385	-4.33839	Not
GBP2	0.336713	8.60526	0.597493	0.550654	0.832908	-5.8386	Not
SMIM5	0.336647	6.82139	1.43445	0.152543	0.529573	-5.03955	Not
EME1	0.336558	6.56853	1.80031	0.072873	0.405165	-4.48647	Not
PIAS4	0.336099	7.05459	2.9078	0.00392703	0.120581	-2.0781	Not
CEP57	0.335811	8.11226	1.59285	0.112306	0.476723	-4.81516	Not
PRPS1	0.335805	9.08085	1.39541	0.163981	0.544861	-5.0913	Not
C3orf38	0.335781	8.36627	2.08926	0.0375745	0.31423	-3.96346	Not
MYBL2	0.335686	6.36763	1.61653	0.107091	0.466655	-4.77964	Not
SFXN1	0.335681	8.26949	2.34228	0.0198571	0.244629	-3.44382	Not
TMED4	0.335419	9.14599	1.16562	0.244746	0.633955	-5.36736	Not
SAV1	0.335306	7.6553	2.12324	0.034598	0.30378	-3.89699	Not
ODR4	0.335015	7.78887	2.68853	0.00760075	0.157898	-2.64076	Not
HAT1	0.335005	9.64726	1.69048	0.0920339	0.441552	-4.66538	Not
ZDHHC13	0.334861	5.82929	1.41601	0.157868	0.537571	-5.06417	Not
SHANK2	0.334859	5.52233	0.992536	0.321781	0.697667	-5.54289	Not
CAMK1	0.33481	7.33342	1.43542	0.152269	0.529261	-5.03826	Not
SRPRB	0.334716	8.58551	2.00199	0.0462368	0.336028	-4.12938	Not
CDON	0.334712	5.70736	1.77712	0.0766181	0.413738	-4.52515	Not
SUZ12	0.334594	10.0685	2.13968	0.0332326	0.298555	-3.86447	Not
BICDL1	0.334583	6.16426	1.9134	0.0567024	0.367093	-4.29078	Not
ANKRD18B	0.334578	5.62792	2.30097	0.0221175	0.256057	-3.53255	Not
EMX2OS	0.33452	6.14708	1.53147	0.126766	0.497189	-4.90485	Not
FAF2	0.334414	8.41041	2.76894	0.00599395	0.144075	-2.43923	Not
TAF1	0.334265	6.01412	2.14768	0.032585	0.29574	-3.84855	Not
PFDN2	0.334194	9.55619	2.30963	0.0216259	0.254348	-3.51407	Not
TMEM187	0.33417	7.12993	2.12028	0.0348489	0.304348	-3.90282	Not
PSMD7	0.33414	10.2571	2.70986	0.00714055	0.155642	-2.58786	Not
TSKU	0.334129	7.26916	1.92678	0.055004	0.360852	-4.26684	Not
NRAS	0.33387	8.11179	1.27204	0.2044	0.590896	-5.2456	Not
BICD1	0.333846	8.26664	1.15808	0.247805	0.636612	-5.37559	Not
RFC5	0.333759	7.44246	1.49831	0.135164	0.508521	-4.95187	Not
FAM220A	0.333625	10.8484	2.40725	0.016711	0.224138	-3.30117	Not
SLBP	0.333471	10.0112	2.44165	0.0152308	0.214491	-3.22415	Not
FSTL3	0.333471	6.65355	1.6428	0.101531	0.457909	-4.73962	Not
CASQ1	0.333461	6.40731	0.844187	0.399275	0.751808	-5.67108	Not
MTIF2	0.333369	9.06767	2.53854	0.0116656	0.188432	-3.00156	Not
TLK2	0.333329	8.34932	2.34675	0.0196251	0.244002	-3.43412	Not
DENR	0.333317	10.4583	2.80772	0.00533497	0.137412	-2.34005	Not
KALRN	0.332936	5.19101	1.63335	0.103503	0.460676	-4.75408	Not
BET1	0.332555	8.73554	1.7109	0.0881912	0.435736	-4.63295	Not
KRT222	0.332471	4.65544	0.858212	0.391499	0.746818	-5.65984	Not
SLC2A1	0.33243	8.56491	0.944285	0.345826	0.71455	-5.58684	Not
MITD1	0.332397	9.19233	2.11364	0.0354175	0.30634	-3.91587	Not
NPTX1	0.332392	7.87792	0.616826	0.537843	0.826181	-5.82754	Not
ABCB10	0.33239	8.07407	2.22976	0.0265449	0.275628	-3.68196	Not
HOXA1	0.332355	5.09783	1.1991	0.231488	0.621265	-5.33018	Not
PTN	0.332246	11.7492	0.86975	0.385171	0.742828	-5.65046	Not
PCDHB14	0.332188	6.56492	0.962963	0.336385	0.707578	-5.57008	Not
RAD51C	0.33215	7.99766	2.14205	0.0330401	0.297909	-3.85977	Not
CUL4B	0.332145	6.83891	1.66571	0.0968738	0.448308	-4.70421	Not
MFSD14CP	0.332091	6.28537	2.07821	0.038588	0.315559	-3.98484	Not
POMP	0.332076	9.64956	2.97974	0.00313436	0.109268	-1.88446	Not
APPBP2	0.331991	8.83758	2.84311	0.0047918	0.130994	-2.24841	Not
YWHAG	0.331902	12.4478	2.21471	0.0275734	0.279225	-3.71295	Not
YIPF5	0.331861	8.7159	2.05381	0.0409098	0.321943	-4.03169	Not
C4orf33	0.331523	6.6946	1.7045	0.0893806	0.437955	-4.64315	Not
EAPP	0.331159	9.20941	2.20553	0.0282176	0.282311	-3.73176	Not
NUP58	0.331035	5.46426	2.29437	0.0224987	0.257224	-3.54659	Not
CASD1	0.330947	8.80949	1.47059	0.142508	0.519231	-4.99039	Not
ZNF136	0.330811	7.65615	1.68362	0.0933539	0.444045	-4.67619	Not
DENND6A	0.330654	10.0164	2.35265	0.0193222	0.243047	-3.42129	Not
ADGRF5	0.330564	8.36368	1.03038	0.303706	0.681935	-5.50689	Not
NPM1	0.330458	9.75386	1.44272	0.150201	0.528628	-5.02841	Not
ARHGEF7	0.330328	7.78648	1.27473	0.203446	0.589725	-5.24238	Not
TBC1D9	0.330199	8.57732	1.23354	0.218393	0.605477	-5.29086	Not
CASP7	0.329677	7.4593	1.14973	0.251222	0.64063	-5.38463	Not
ZBTB38	0.329675	7.63245	1.86937	0.0626007	0.381941	-4.36835	Not
MRPL20	0.329587	10.6919	2.03748	0.0425288	0.326084	-4.06273	Not
BORA	0.329283	6.43532	1.28813	0.198749	0.584732	-5.22627	Not
MORF4L2	0.329268	12.8201	3.51764	0.000506764	0.0405451	-0.297963	Not
NCCRP1	0.32903	5.37932	2.7397	0.00653885	0.149853	-2.51318	Not
PLCB4	0.328945	6.49919	0.790909	0.429657	0.770044	-5.71209	Not
POC5	0.328887	7.51277	2.16472	0.0312418	0.293393	-3.81446	Not
SSBP2	0.328769	9.44676	1.15678	0.248334	0.637091	-5.37699	Not
CXCL11	0.328638	4.9048	0.791597	0.429256	0.769823	-5.71158	Not
UCHL5	0.32856	8.18792	2.01781	0.0445509	0.330128	-4.0998	Not
GABRB3	0.328524	6.84877	0.529315	0.597	0.856494	-5.87482	Not
C12orf4	0.328468	7.71017	1.73932	0.0830621	0.426854	-4.58718	Not
LHX1	0.328249	5.3019	2.34471	0.0197305	0.244629	-3.43854	Not
SLC32A1	0.328158	5.04991	1.15783	0.247906	0.636612	-5.37586	Not
MNDA	0.328013	7.69552	0.688581	0.491649	0.807404	-5.7834	Not
FBXO38	0.32782	7.99554	3.31645	0.00103029	0.0630456	-0.919715	Not
HP1BP3	0.327618	8.67642	1.71126	0.0881245	0.435736	-4.63237	Not
EHMT1	0.327461	5.74801	3.21291	0.0014652	0.0747599	-1.22656	Not
GTF2H1	0.327448	8.61383	2.34167	0.0198889	0.244629	-3.44513	Not
ELMOD2	0.3274	5.91454	1.43865	0.15135	0.529166	-5.0339	Not
DYNC1H1	0.327309	7.97926	2.12382	0.0345496	0.30378	-3.89586	Not
ZBTB11	0.327286	8.95096	2.29195	0.0226403	0.257506	-3.55174	Not
PHLDB2	0.327157	5.84966	1.55552	0.120935	0.48835	-4.87012	Not
HMGN1	0.326999	11.6425	1.67213	0.0955998	0.446141	-4.69419	Not
EPS15L1	0.326946	7.11364	2.26151	0.0244837	0.265781	-3.6159	Not
CTNNBL1	0.326628	8.25755	2.60154	0.00976719	0.173228	-2.85242	Not
MSC	0.326586	5.04425	3.17219	0.00167877	0.0799626	-1.34478	Not
RPL23AP32	0.326507	7.37503	1.78858	0.0747479	0.40921	-4.5061	Not
BCL7A	0.326438	6.27947	1.2743	0.2036	0.589774	-5.2429	Not
ALG14	0.326391	8.00853	1.34993	0.178112	0.561286	-5.14982	Not
SFPQ	0.326254	10.002	2.32764	0.020634	0.249158	-3.47544	Not
SP8	0.326138	4.76817	1.18877	0.235522	0.625452	-5.34176	Not
UFL1	0.325949	7.98857	1.90046	0.0583845	0.37141	-4.31374	Not
TRMT5	0.325852	8.08722	1.71652	0.0871579	0.434149	-4.62396	Not
UACA	0.325801	5.3448	1.53549	0.125776	0.495809	-4.89908	Not
TMEM161B	0.32574	8.26715	2.21425	0.0276054	0.279385	-3.7139	Not
DDX55	0.325678	7.3489	1.60126	0.11043	0.472679	-4.8026	Not
MRPL22	0.325518	9.14943	2.12972	0.0340546	0.301577	-3.88421	Not
LSM4	0.325326	9.50251	1.7811	0.0759641	0.412195	-4.51855	Not
MEF2A	0.325225	5.84759	1.67839	0.0943704	0.444739	-4.6844	Not
FLNC	0.325038	7.657	0.964324	0.335704	0.707319	-5.56885	Not
GNAI3	0.325027	9.26426	1.50913	0.132378	0.505501	-4.93664	Not
PLIN4	0.324992	5.72591	2.32188	0.0209465	0.250786	-3.48782	Not
INTS13	0.324808	9.45646	1.85502	0.0646291	0.387112	-4.39324	Not
ESD	0.324744	10.6882	2.37189	0.0183642	0.237781	-3.37928	Not
SACS	0.324661	9.75922	1.30741	0.192132	0.577267	-5.20281	Not
OSER1	0.324583	8.54818	2.05889	0.0404167	0.320978	-4.02198	Not
PPIL4	0.324471	7.86112	1.89479	0.0591356	0.372816	-4.32377	Not
CXXC5	0.324439	10.9205	1.63932	0.102254	0.458288	-4.74496	Not
DHX40	0.324435	10.064	1.93324	0.0542002	0.358313	-4.25524	Not
STRBP	0.324386	7.24706	1.80665	0.0718745	0.402667	-4.4758	Not
FIGNL1	0.324308	7.47272	1.4125	0.158899	0.53859	-5.06883	Not
TSR1	0.324258	8.28945	2.79132	0.00560523	0.139684	-2.38216	Not
PCSK1	0.324199	7.77445	0.509367	0.61089	0.864191	-5.88458	Not
PRPF4	0.323623	8.35908	2.25021	0.0252011	0.269822	-3.63952	Not
TUSC1	0.323615	8.72777	0.773306	0.439985	0.776618	-5.72506	Not
DYRK2	0.323498	7.10004	1.83917	0.0669342	0.392195	-4.42053	Not
CDK9	0.323489	6.43424	1.64057	0.101994	0.457909	-4.74304	Not
LRTM2	0.323456	5.50793	2.50389	0.0128446	0.197549	-3.08211	Not
SLC2A13	0.323407	5.47715	1.09575	0.274118	0.660333	-5.44158	Not
ACTR2	0.323068	10.0374	2.08536	0.0379295	0.314713	-3.97102	Not
ITPRIP	0.323027	7.08245	1.10633	0.26952	0.655657	-5.43063	Not
TWNK	0.322757	6.79889	1.44197	0.150413	0.528888	-5.02943	Not
UXT	0.32271	10.3117	2.10146	0.0364816	0.310065	-3.93972	Not
LPAR4	0.322636	5.36229	1.35089	0.177805	0.561286	-5.14861	Not
CASP1	0.322364	7.75586	0.754548	0.451145	0.784365	-5.73855	Not
SOCS5	0.322343	7.90932	2.2164	0.0274561	0.278993	-3.70948	Not
JPT2	0.322325	7.49822	2.29453	0.0224895	0.257224	-3.54625	Not
NDUFA9	0.32222	10.0687	1.84013	0.0667929	0.392195	-4.41889	Not
CBLL1	0.32216	6.27503	2.17812	0.0302194	0.289506	-3.78747	Not
CDH5	0.322068	8.00558	0.909812	0.363693	0.729036	-5.61691	Not
OXSM	0.321725	8.20605	1.8416	0.066577	0.391848	-4.41637	Not
ATL2	0.321549	5.41101	1.75841	0.079755	0.420156	-4.55602	Not
ZEB1	0.321378	9.52414	0.998751	0.318766	0.695577	-5.53707	Not
DDX39A	0.321198	9.9415	1.34998	0.178099	0.561286	-5.14977	Not
PPP3R1	0.321106	5.22053	1.79249	0.0741194	0.407324	-4.49958	Not
TSR3	0.321086	7.86715	2.55913	0.0110118	0.184517	-2.9532	Not
DDN	0.321063	6.39141	1.17085	0.24264	0.632248	-5.36162	Not
IER5L	0.320891	6.49078	1.50299	0.133952	0.50736	-4.94529	Not
UBA6	0.320739	7.78016	2.06836	0.0395107	0.318015	-4.0038	Not
MET	0.320723	5.4785	0.957878	0.338939	0.709389	-5.57468	Not
TFB1M	0.320642	7.70148	2.16136	0.0315033	0.294535	-3.82122	Not
TBCE	0.320619	8.08375	2.33336	0.020327	0.247229	-3.46309	Not
H4C5	0.320581	5.57367	2.27015	0.0239478	0.263288	-3.59778	Not
HSF2BP	0.320538	5.81661	1.14811	0.251887	0.64109	-5.38638	Not
RBM15	0.320527	8.35205	2.22918	0.0265838	0.275629	-3.68315	Not
UBE2E1	0.320451	12.3928	2.15941	0.0316554	0.294596	-3.82512	Not
COL4A2	0.320403	9.46543	0.578606	0.563314	0.839171	-5.84907	Not
PTGS2	0.320402	5.19107	0.814817	0.41586	0.761048	-5.69402	Not
HEATR3	0.320251	5.97638	1.67117	0.0957894	0.44624	-4.69569	Not
AARSD1	0.320224	7.31142	2.0862	0.0378527	0.314593	-3.96939	Not
PRR3	0.319973	7.05338	1.38286	0.167793	0.550927	-5.10764	Not
SLC25A46	0.319917	9.52432	2.28895	0.0228162	0.258278	-3.55809	Not
RTN4R	0.319785	5.47502	1.25784	0.209484	0.596412	-5.26245	Not
FLT4	0.319767	5.38662	3.5949	0.000382503	0.0346165	-0.0503205	Not
NKRF	0.319749	8.6353	1.88493	0.0604597	0.374247	-4.34112	Not
NCBP1	0.319746	7.57897	1.70177	0.0898928	0.437955	-4.64749	Not
CEP95	0.319693	8.53753	1.55485	0.121095	0.488592	-4.87109	Not
PSME4	0.319531	8.03527	1.87224	0.0622009	0.380753	-4.36334	Not
SSTR2	0.319427	5.29738	1.19284	0.233926	0.62378	-5.33721	Not
OCRL	0.319331	7.49202	2.14986	0.0324107	0.29574	-3.84421	Not
SNIP1	0.319113	6.46856	2.35411	0.0192483	0.242827	-3.41812	Not
FAM118A	0.318929	5.4176	1.392	0.165013	0.546178	-5.09577	Not
WDR73	0.318894	8.3264	2.21736	0.0273898	0.278845	-3.70751	Not
CNDP1	0.318713	6.98264	0.401205	0.688571	0.896408	-5.93103	Not
COASY	0.318366	8.68602	2.67147	0.00798777	0.160549	-2.68277	Not
AGFG1	0.31826	8.54636	2.5168	0.0123936	0.193935	-3.05223	Not
ARHGEF2	0.317962	7.3095	2.32073	0.0210094	0.250994	-3.49029	Not
FKBP3	0.317738	10.8516	2.28032	0.0233297	0.261384	-3.57634	Not
NTMT1	0.317609	8.11504	2.01437	0.0449127	0.33053	-4.10625	Not
WARS1	0.31752	9.37542	1.0259	0.305813	0.683006	-5.51123	Not
TMEM116	0.317503	7.14312	1.46264	0.144672	0.521407	-5.00131	Not
ZNF562	0.317469	7.52611	1.69872	0.090467	0.438262	-4.65234	Not
ASPA	0.317392	7.29583	0.547689	0.584335	0.850267	-5.86549	Not
OCIAD2	0.317315	8.82937	0.473616	0.636137	0.875911	-5.90116	Not
MRPL9	0.31665	9.35897	3.13013	0.00192927	0.0850608	-1.4654	Not
ZNF266	0.316449	9.35806	1.52625	0.128061	0.499392	-4.91232	Not
CCL20	0.316413	5.19577	0.663765	0.507379	0.813658	-5.79921	Not
SHD	0.316028	8.24133	0.573404	0.566825	0.840655	-5.8519	Not
RBM34	0.315874	9.35106	2.0996	0.0366464	0.310564	-3.94334	Not
PRDM4	0.315862	7.96315	2.67218	0.00797138	0.160549	-2.68104	Not
SDHAP2	0.315857	6.52281	0.857853	0.391697	0.746818	-5.66013	Not
GNG11	0.315785	9.37984	0.918454	0.359161	0.725622	-5.60948	Not
XBP1	0.315773	10.7084	1.62961	0.104293	0.462672	-4.75979	Not
CCDC77	0.315507	6.10671	1.51476	0.130946	0.503279	-4.92867	Not
NKAIN1	0.315487	6.65989	1.138	0.256081	0.645362	-5.39724	Not
EMC9	0.315413	8.03199	2.00335	0.04609	0.335245	-4.12685	Not
LRP12	0.315315	6.32994	1.62773	0.104691	0.463323	-4.76265	Not
MAP1B	0.315074	11.2576	0.89713	0.37041	0.733524	-5.62769	Not
CHD5	0.315069	5.2797	1.43936	0.151151	0.529112	-5.03295	Not
BMAL1	0.315068	8.33074	1.33754	0.182116	0.5656	-5.16543	Not
FERMT2	0.314773	9.80928	1.28022	0.201512	0.587487	-5.2358	Not
SEPHS2	0.3146	9.8616	2.08555	0.0379118	0.314713	-3.97064	Not
C1orf112	0.3146	5.63047	1.43926	0.151179	0.529112	-5.03309	Not
MATK	0.314595	5.86231	2.56121	0.0109476	0.183652	-2.94829	Not
MTERF1	0.314255	8.33957	1.86867	0.0626979	0.382166	-4.36956	Not
SCAMP1	0.314212	8.11153	1.22577	0.221299	0.608795	-5.29982	Not
MIS12	0.314089	9.16982	2.02402	0.0439044	0.328475	-4.08814	Not
AGGF1	0.314001	9.13102	2.88749	0.00418174	0.122316	-2.13194	Not
PF4	0.313899	5.43423	0.817163	0.41452	0.760066	-5.69221	Not
RYBP	0.313883	8.89773	1.3763	0.169814	0.554702	-5.11613	Not
CHD4	0.313843	8.81106	1.94081	0.05327	0.356967	-4.24158	Not
HES4	0.313622	7.31027	0.859808	0.39062	0.746818	-5.65855	Not
SLC19A2	0.313443	7.63007	1.33481	0.183008	0.566526	-5.16886	Not
C18orf21	0.313442	8.5653	1.93171	0.0543899	0.358877	-4.25799	Not
PROK2	0.313259	4.59406	1.18353	0.23759	0.626974	-5.3476	Not
CCT2	0.313222	10.999	1.31135	0.190799	0.57598	-5.19796	Not
COPS3	0.313205	9.44653	2.31795	0.0211624	0.251974	-3.49626	Not
UBA52	0.313131	12.9764	2.47826	0.0137835	0.203615	-3.14101	Not
PDCD2	0.31311	7.65784	1.80597	0.0719818	0.402747	-4.47695	Not
LRRC1	0.313086	8.16905	0.919711	0.358504	0.725091	-5.60839	Not
HAUS1	0.312814	9.10737	1.40715	0.160477	0.539436	-5.07589	Not
ZFR	0.31278	7.7722	1.51913	0.129841	0.501036	-4.92246	Not
MIF	0.312749	12.3915	1.51778	0.130181	0.50201	-4.92438	Not
EFTUD2	0.312546	10.4846	1.82976	0.0683336	0.395531	-4.43662	Not
GPR83	0.31252	4.62713	1.11976	0.263761	0.65098	-5.41658	Not
H3C4	0.312505	4.98528	1.40925	0.159855	0.53889	-5.07312	Not
RPP40	0.312503	8.25667	1.55873	0.120175	0.487252	-4.86545	Not
VPS37A	0.312393	7.97683	1.9105	0.0570753	0.367653	-4.29593	Not
UBN2	0.312271	5.66489	1.26095	0.20836	0.595326	-5.25877	Not
KIF26A	0.312259	5.79499	1.11738	0.264775	0.651386	-5.41908	Not
LZTFL1	0.312198	8.08322	1.35856	0.175365	0.559852	-5.13887	Not
FNIP1	0.311875	6.2383	2.68861	0.00759893	0.157898	-2.64056	Not
HSP90B1	0.311804	10.6893	1.36431	0.173549	0.559485	-5.13152	Not
NUDT21	0.311785	7.9764	1.69848	0.0905118	0.438262	-4.65271	Not
GLOD4	0.311412	9.48287	2.00019	0.0464313	0.33673	-4.13272	Not
PHF14	0.311283	7.29167	1.82399	0.0692049	0.398174	-4.44646	Not
PPP1R15B	0.311279	9.72108	1.31592	0.189262	0.57532	-5.19233	Not
KIF18A	0.311169	5.44564	1.2708	0.20484	0.591275	-5.24708	Not
RERGL	0.311038	5.82225	0.950699	0.342565	0.712307	-5.58112	Not
NEUROD6	0.311037	5.58789	1.16963	0.24313	0.632248	-5.36296	Not
FST	0.311025	5.697	1.35692	0.175884	0.559852	-5.14095	Not
ZNF654	0.311011	7.76219	0.996112	0.320043	0.69622	-5.53954	Not
ELAVL2	0.310836	4.82663	1.19483	0.233148	0.622938	-5.33498	Not
TLK1	0.310828	6.05341	2.09699	0.0368789	0.311194	-3.94843	Not
PDK3	0.310719	5.59608	1.71111	0.0881532	0.435736	-4.63262	Not
TTC23	0.310478	7.0387	1.62764	0.104709	0.463323	-4.76278	Not
PRRC1	0.310433	8.80137	1.92064	0.0557785	0.363989	-4.27785	Not
MTR	0.310247	8.40079	1.96769	0.050077	0.349919	-4.19271	Not
RHOBTB1	0.310202	7.22144	1.34918	0.178355	0.561688	-5.15078	Not
RPS28P6	0.310175	9.4017	2.01565	0.0447787	0.33053	-4.10386	Not
TOMM70	0.310077	8.79062	2.329	0.0205605	0.24897	-3.4725	Not
CDK7	0.309868	8.60966	2.00144	0.046296	0.336282	-4.1304	Not
SLC25A14	0.309806	7.75033	2.28581	0.0230021	0.259188	-3.56475	Not
EXOSC7	0.30976	8.78756	2.42346	0.0159985	0.218942	-3.26502	Not
TNPO3	0.309322	9.29082	1.37432	0.170427	0.555438	-5.11869	Not
HAUS2	0.309303	7.35776	1.83302	0.0678458	0.394461	-4.43105	Not
EGLN3	0.309284	6.61135	0.876979	0.381239	0.740055	-5.64451	Not
TMEM70	0.309247	9.02738	1.86141	0.0637188	0.384873	-4.38217	Not
C11orf87	0.309138	4.43139	0.954829	0.340476	0.71069	-5.57742	Not
ST8SIA4	0.309087	5.8465	1.14178	0.254506	0.643646	-5.39319	Not
CPSF2	0.309068	7.349	2.16043	0.0315756	0.294596	-3.82307	Not
LRR1	0.308991	7.01351	1.13089	0.259055	0.647879	-5.40481	Not
CCNT1	0.308764	7.02332	1.58225	0.114704	0.479827	-4.83089	Not
MAT2A	0.308738	8.05018	0.933152	0.351534	0.718658	-5.59667	Not
PRIM1	0.308554	7.62286	1.12733	0.260555	0.648801	-5.40859	Not
SLC20A1	0.308505	9.8181	1.27211	0.204374	0.590896	-5.24551	Not
ZNF436	0.308472	8.1588	1.07342	0.283996	0.667118	-5.46434	Not
LYSMD3	0.308441	8.4689	1.76717	0.0782742	0.418113	-4.54162	Not
FAM162A	0.308376	11.5073	1.35748	0.175706	0.559852	-5.14024	Not
SHMT2	0.308288	8.64062	1.25549	0.210334	0.597204	-5.26522	Not
GSR	0.307851	6.12639	1.46454	0.144152	0.521209	-4.9987	Not
DCBLD2	0.307828	6.00317	1.64707	0.100649	0.45692	-4.73305	Not
PANX1	0.307641	6.97003	1.31169	0.190685	0.575891	-5.19755	Not
BDKRB2	0.307611	5.37201	1.67465	0.0951037	0.446141	-4.69026	Not
SNRNP27	0.307565	10.1525	2.63798	0.00879999	0.166647	-2.76456	Not
TIMELESS	0.307484	7.73644	1.00778	0.314416	0.691001	-5.52855	Not
ODF2L	0.307193	5.08545	1.75454	0.080416	0.421314	-4.56236	Not
RGS5	0.306967	9.54965	0.788777	0.4309	0.770725	-5.71368	Not
SMIM4	0.306936	6.78743	1.56686	0.118261	0.484744	-4.85356	Not
RELN	0.306824	5.76318	0.738012	0.461117	0.791556	-5.75018	Not
SLC12A2	0.306774	8.26261	1.48287	0.139218	0.515302	-4.97341	Not
BTF3L4	0.306728	10.2239	2.11747	0.0350885	0.305338	-3.90835	Not
ING3	0.306715	7.7009	1.7205	0.0864314	0.432912	-4.61757	Not
HCCS	0.306527	8.05243	2.06435	0.039892	0.319043	-4.01151	Not
RPS21	0.306462	13.1621	2.39768	0.0171448	0.227147	-3.32242	Not
CCDC126	0.306413	7.34963	1.92813	0.0548358	0.360024	-4.26443	Not
BRD4	0.306406	8.42989	1.47048	0.142538	0.519231	-4.99053	Not
BDNF	0.306201	5.08274	1.10333	0.270817	0.656797	-5.43374	Not
SASS6	0.306129	7.19864	1.26135	0.208219	0.595326	-5.25831	Not
LIN54	0.306042	6.6627	1.69943	0.0903323	0.438262	-4.6512	Not
PSMC6	0.306034	10.4158	2.41266	0.0164701	0.222469	-3.28913	Not
NUDT15	0.306023	7.7697	1.74924	0.0813301	0.42408	-4.57103	Not
CXCL9	0.306019	5.98652	0.872858	0.383478	0.741876	-5.64791	Not
AEBP2	0.305821	8.80917	1.96031	0.0509368	0.351468	-4.20619	Not
ARL4D	0.305731	6.65509	1.88831	0.0600037	0.37385	-4.33519	Not
INIP	0.305621	9.31006	1.79463	0.0737757	0.407051	-4.49599	Not
ANKRA2	0.30553	9.19492	1.72363	0.0858621	0.431534	-4.61253	Not
GPR26	0.305519	5.27338	1.48363	0.139015	0.514831	-4.97235	Not
NFYC	0.30549	7.25422	2.04677	0.0416011	0.32324	-4.0451	Not
CDH12	0.30521	4.44855	1.07992	0.281094	0.665293	-5.45776	Not
TRARG1	0.304651	5.66901	3.09754	0.00214665	0.0900282	-1.55784	Not
PRSS23	0.304423	8.42768	0.609574	0.542631	0.829299	-5.83173	Not
PAK3	0.304364	8.13362	0.575977	0.565087	0.840179	-5.8505	Not
CBX3	0.30433	11.3182	1.85837	0.0641512	0.385925	-4.38745	Not
CNTNAP2	0.304322	5.21833	1.23675	0.2172	0.60386	-5.28713	Not
TCF25	0.304316	9.71423	2.22258	0.0270316	0.277183	-3.69678	Not
M6PR	0.304259	8.80658	1.16865	0.243524	0.632729	-5.36403	Not
NFAT5	0.303972	7.40355	1.12388	0.262012	0.649562	-5.41224	Not
TRA2B	0.303586	9.78397	2.13491	0.0336244	0.299138	-3.87394	Not
IGSF6	0.303515	5.76623	0.940204	0.347912	0.716277	-5.59046	Not
RPL5	0.303452	13.7705	2.69814	0.00739009	0.157268	-2.61696	Not
RAB3A	0.303313	7.08104	1.54793	0.122753	0.490905	-4.88114	Not
EXOSC2	0.30292	7.69831	1.76581	0.0785018	0.418113	-4.54385	Not
HEYL	0.302876	6.17687	2.3369	0.0201397	0.246654	-3.45547	Not
PNO1	0.302825	8.72204	1.87775	0.0614394	0.377774	-4.35371	Not
EBNA1BP2	0.302636	8.87759	1.83972	0.0668532	0.392195	-4.41959	Not
HOXA6	0.302536	5.23149	2.01209	0.0451549	0.331528	-4.11053	Not
LARS1	0.302475	9.20105	2.3461	0.0196586	0.244241	-3.43553	Not
PRMT5	0.302201	9.18856	1.76502	0.0786356	0.418113	-4.54516	Not
BUD31	0.302029	10.1456	1.65441	0.099148	0.4535	-4.72173	Not
RPA3	0.301882	9.85997	1.25283	0.211298	0.597204	-5.26835	Not
YME1L1	0.301866	10.2148	2.05716	0.0405835	0.320978	-4.02528	Not
VPS25	0.301725	9.17063	2.04812	0.0414671	0.323032	-4.04252	Not
TIMM50	0.301602	8.69604	1.6792	0.0942119	0.444739	-4.68312	Not
C15orf48	0.301493	4.97043	0.966224	0.334754	0.70653	-5.56712	Not
RPL27	0.301457	13.673	3.82889	0.000158406	0.0214471	0.729319	Not
ACTR6	0.301353	9.44383	1.9731	0.0494535	0.347651	-4.18279	Not
FOLR1	0.301122	5.49238	0.961956	0.33689	0.707578	-5.57099	Not
C9orf85	0.301077	7.61171	1.71866	0.0867656	0.43338	-4.62052	Not
EIF1AD	0.300585	6.8229	2.71914	0.00694811	0.154567	-2.5647	Not
GABPA	0.300444	6.46093	1.6174	0.106901	0.466558	-4.77831	Not
THOC7	0.300374	9.90822	2.04472	0.0418038	0.324373	-4.04899	Not
SRSF12	0.300254	5.10899	2.10943	0.0357827	0.308135	-3.92414	Not
KCNC1	0.300094	5.03507	1.57574	0.116199	0.481998	-4.84051	Not
THAP12	0.29963	9.62641	1.75719	0.0799622	0.420731	-4.55801	Not
AKT3	0.299625	5.9801	1.45191	0.14763	0.525242	-5.01595	Not
CHAF1A	0.299572	6.78117	1.63584	0.10298	0.459219	-4.75028	Not
TROAP	0.299561	6.22137	1.7017	0.0899052	0.437955	-4.6476	Not
GMPPA	0.299417	7.04212	1.68476	0.0931335	0.44386	-4.6744	Not
FAM241B	0.299264	6.62919	1.32587	0.185949	0.571448	-5.18001	Not
ACLY	0.299229	9.05592	1.67891	0.0942686	0.444739	-4.68358	Not
OTUD6B	0.299196	8.27496	1.71503	0.0874298	0.434317	-4.62634	Not
FBXO34	0.299131	8.95321	1.85707	0.0643368	0.386133	-4.3897	Not
TOX4P1	0.299091	6.71486	1.59188	0.112524	0.476985	-4.8166	Not
ADGRL2	0.299007	7.55461	0.630575	0.528825	0.82224	-5.81945	Not
YEATS2	0.298977	8.28232	1.79773	0.0732819	0.406031	-4.4908	Not
PRPF39	0.298929	7.40862	1.55481	0.121104	0.488592	-4.87115	Not
ANTXR2	0.298919	7.33681	0.945581	0.345166	0.714053	-5.58569	Not
SNORA72	0.298764	6.24692	1.31859	0.188367	0.574388	-5.18903	Not
CACNB4	0.298508	5.62186	1.01753	0.309767	0.687191	-5.51926	Not
TTF1	0.298403	7.96625	1.62315	0.105667	0.464979	-4.76961	Not
GALNT17	0.298337	6.9773	0.819488	0.413195	0.75948	-5.69042	Not
RERG	0.298314	4.76243	1.02934	0.304198	0.681935	-5.5079	Not
PPAN	0.298233	7.57831	2.68352	0.00771266	0.158928	-2.65313	Not
TMEM200B	0.297974	5.31723	1.35273	0.177218	0.560772	-5.14628	Not
CMSS1	0.297928	9.2086	1.77729	0.0765904	0.413738	-4.52487	Not
FPR1	0.297893	8.81143	0.57192	0.567828	0.8412	-5.8527	Not
BFAR	0.297548	8.93663	2.23382	0.0262737	0.274136	-3.67357	Not
FABP3	0.297263	5.3903	1.5213	0.129296	0.500726	-4.91937	Not
CCKBR	0.29725	5.21395	1.18687	0.236269	0.626116	-5.34388	Not
SPAG4	0.297206	6.11764	0.802444	0.422967	0.765168	-5.70344	Not
MSANTD2	0.297189	7.87017	1.21535	0.225242	0.613647	-5.31177	Not
CBX1	0.297108	11.3617	1.60449	0.109718	0.471532	-4.79776	Not
CDT1	0.297032	5.57397	1.51476	0.130945	0.503279	-4.92867	Not
ELOF1	0.296779	8.47868	2.59305	0.0100057	0.175055	-2.87271	Not
SRGAP2C	0.296733	8.91176	1.07146	0.284871	0.667748	-5.46631	Not
TSFM	0.296702	8.66735	0.998132	0.319065	0.695577	-5.53765	Not
MFSD4A	0.296564	4.92965	1.0153	0.310826	0.687769	-5.52139	Not
CRYBG3	0.296509	7.92644	1.03496	0.301566	0.680925	-5.50244	Not
APEX1	0.296484	11.5913	1.69961	0.0902983	0.438262	-4.65092	Not
SNAP47	0.296406	8.95676	2.4823	0.0136318	0.202654	-3.13177	Not
RHOBTB3	0.296335	10.0838	0.913365	0.361825	0.727756	-5.61386	Not
RYK	0.296298	7.55216	1.79874	0.0731218	0.405409	-4.48911	Not
EIF4G3	0.296014	7.67658	2.20504	0.0282528	0.282311	-3.73277	Not
METTL18	0.295971	7.80287	1.46781	0.143261	0.520139	-4.99421	Not
SLC25A13	0.295607	7.48143	1.42482	0.155308	0.533787	-5.05245	Not
LRRC42	0.295569	8.35999	1.50045	0.134609	0.508033	-4.94886	Not
DDX11	0.295142	7.73529	1.30744	0.192122	0.577267	-5.20277	Not
PDLIM7	0.295113	6.09301	1.92867	0.0547682	0.360024	-4.26346	Not
PBX4	0.295113	5.38146	2.15063	0.032349	0.29574	-3.84267	Not
OSR2	0.295071	4.97258	0.967263	0.334236	0.706216	-5.56618	Not
DNAAF2	0.294763	7.41548	1.40892	0.159952	0.53889	-5.07356	Not
SUGT1	0.294677	9.36827	1.98364	0.0482589	0.342898	-4.16339	Not
TGM6	0.294625	5.88524	2.74369	0.00646188	0.149853	-2.50313	Not
ARF6	0.294596	7.09618	1.63729	0.102678	0.459061	-4.74807	Not
DCAKD	0.294568	6.32438	1.83046	0.068229	0.395282	-4.43543	Not
COX11	0.294502	9.04239	2.357	0.019102	0.24177	-3.41183	Not
FAAP24	0.294485	5.63201	2.89965	0.00402743	0.121349	-2.09973	Not
PRKCE	0.294479	6.6656	1.746	0.0818923	0.42536	-4.57631	Not
PDPK1	0.294074	8.21947	2.16146	0.0314949	0.294535	-3.821	Not
SLC4A7	0.294001	6.77828	1.67139	0.0957453	0.44624	-4.69535	Not
GOLT1B	0.293932	9.21692	2.09112	0.0374062	0.314062	-3.95985	Not
RCC1	0.293853	6.82077	1.78476	0.0753679	0.411022	-4.51247	Not
UBQLN1	0.293811	8.63352	2.20428	0.028307	0.282311	-3.73433	Not
PTRH2	0.293796	9.0602	1.66443	0.0971287	0.44908	-4.70619	Not
PJA2	0.293594	10.9543	1.7679	0.078151	0.41798	-4.5404	Not
ITFG1	0.293592	10.0318	2.11458	0.0353371	0.305998	-3.91404	Not
TMEM186	0.293561	7.7751	2.33154	0.0204246	0.247674	-3.46704	Not
TRIM36	0.293557	5.86671	1.09761	0.273306	0.659456	-5.43966	Not
ALAS1	0.293322	8.36818	1.81836	0.0700628	0.399854	-4.45602	Not
ARHGAP18	0.293299	7.87285	0.736255	0.462183	0.792515	-5.7514	Not
BNIP3L	0.293223	11.411	1.50905	0.132398	0.505501	-4.93675	Not
GLCE	0.293097	6.24483	0.933986	0.351104	0.718517	-5.59594	Not
BMAL2	0.293044	6.04748	1.12872	0.259969	0.648801	-5.40712	Not
HDAC2	0.293023	9.76685	1.52201	0.12912	0.500726	-4.91837	Not
VASP	0.292932	7.18333	1.49409	0.136262	0.510625	-4.95778	Not
HYPK	0.292923	9.8179	1.93473	0.0540159	0.358197	-4.25255	Not
SETD2	0.292824	7.25009	2.40423	0.0168471	0.224737	-3.3079	Not
FUS	0.292777	8.93984	0.820015	0.412895	0.759086	-5.69002	Not
SEPTIN11	0.292725	8.13418	1.32159	0.187368	0.57362	-5.18532	Not
RRM1	0.292696	9.66744	1.31194	0.190601	0.575881	-5.19724	Not
PLOD1	0.29266	8.7187	0.920786	0.357944	0.724755	-5.60746	Not
TUBA4B	0.292655	7.10404	3.5846	0.000397228	0.0355701	-0.08361	Not
PARP11	0.29248	5.79472	2.44165	0.0152306	0.214491	-3.22415	Not
UFM1	0.292421	7.74445	2.46835	0.0141629	0.207366	-3.16364	Not
FLNA	0.292244	9.15321	0.714187	0.475698	0.798882	-5.76648	Not
HOXB4	0.292106	5.89369	1.74475	0.0821097	0.425533	-4.57835	Not
CYBB	0.292	6.81478	0.784856	0.433192	0.772231	-5.71658	Not
CREBZF	0.291933	7.31867	1.9993	0.0465282	0.337148	-4.13437	Not
C5AR1	0.291812	7.44551	0.615107	0.538977	0.826766	-5.82853	Not
SCARNA17	0.291727	5.47078	1.57961	0.11531	0.480747	-4.8348	Not
MCM10	0.291719	5.27959	0.999068	0.318612	0.695577	-5.53677	Not
ZNF808	0.29154	4.75705	2.21621	0.0274694	0.278993	-3.70987	Not
GNL1	0.291529	7.75191	2.70046	0.0073401	0.156981	-2.61121	Not
AKR1B10	0.291398	4.69077	1.06318	0.288603	0.671034	-5.47461	Not
UTP25	0.291325	7.10313	1.77051	0.0777142	0.416551	-4.53609	Not
HSPB9	0.291295	4.94792	2.76701	0.0060287	0.144075	-2.44415	Not
GORAB	0.291291	8.3624	1.45895	0.145685	0.521807	-5.00636	Not
GRK5	0.291214	7.02874	1.96362	0.0505493	0.351393	-4.20014	Not
APOA4	0.291152	6.02889	3.39611	0.000781062	0.0543739	-0.677565	Not
EXOSC6	0.29092	5.54338	2.15317	0.0321473	0.29574	-3.83761	Not
ZFAND2A	0.290908	9.66315	1.27856	0.202095	0.58801	-5.23779	Not
FDPS	0.290728	9.58688	2.01172	0.0451935	0.331641	-4.11121	Not
CYP4X1	0.290676	4.86098	0.763221	0.445965	0.78137	-5.73235	Not
PINX1	0.29059	6.84161	2.51341	0.0125107	0.19468	-3.06009	Not
PDIA4	0.290511	8.431	1.14655	0.252534	0.641692	-5.38807	Not
ECD	0.290438	8.00344	1.79885	0.073104	0.405409	-4.48892	Not
DPM3	0.290312	8.86307	1.72968	0.0847733	0.429535	-4.60278	Not
MED27	0.290285	8.1292	1.93105	0.0544719	0.359281	-4.25918	Not
MTMR6	0.290186	9.68338	1.8712	0.0623458	0.381101	-4.36516	Not
NCAPD3	0.290094	8.27011	1.45155	0.14773	0.525317	-5.01644	Not
MRPS30	0.290021	8.58558	1.57512	0.116342	0.481998	-4.84142	Not
MGA	0.290003	7.29897	1.34087	0.181033	0.56419	-5.16125	Not
DCTN5	0.289983	7.98114	1.89243	0.0594502	0.372816	-4.32793	Not
GABRD	0.289972	5.42803	0.906842	0.365259	0.730051	-5.61945	Not
RAB40C	0.289947	7.20007	2.24146	0.0257688	0.272009	-3.65773	Not
C1orf131	0.289903	9.41388	1.79865	0.0731363	0.405409	-4.48926	Not
NCEH1	0.289861	5.8164	0.804679	0.421678	0.764637	-5.70175	Not
PCDHB9	0.289854	6.72355	1.27616	0.202942	0.589059	-5.24067	Not
WDR36	0.289827	6.54339	2.34722	0.0196006	0.244002	-3.43309	Not
NMT2	0.289668	7.18442	1.13183	0.258662	0.647879	-5.40382	Not
CDK12	0.28946	6.65872	2.40667	0.0167372	0.224315	-3.30247	Not
SH3BP5	0.289108	8.69409	1.15294	0.249905	0.638881	-5.38116	Not
GABPB1	0.289107	6.69805	1.892	0.059508	0.372816	-4.32869	Not
CPSF3	0.289054	8.96942	1.76067	0.07937	0.419772	-4.5523	Not
TMX1	0.28896	9.34591	1.36577	0.173091	0.559031	-5.12966	Not
SRPK1	0.288791	7.89719	1.81081	0.0712265	0.401311	-4.46878	Not
EXOSC3	0.288581	6.66839	1.74415	0.0822154	0.425811	-4.57933	Not
BIRC7	0.288563	6.03848	2.58694	0.0101805	0.176643	-2.88728	Not
IQGAP2	0.288504	7.40394	0.649036	0.51684	0.817097	-5.80832	Not
GDPD2	0.28843	6.71427	1.16289	0.245848	0.634614	-5.37034	Not
NSFL1C	0.288306	9.3598	2.58507	0.0102347	0.177106	-2.89175	Not
DIRAS1	0.288022	5.91183	2.66635	0.00810753	0.16154	-2.69535	Not
STIM2	0.287957	7.96851	1.37934	0.168875	0.553175	-5.1122	Not
DUT	0.287917	8.5166	1.7768	0.0766706	0.413784	-4.52568	Not
CCNC	0.287883	10.5547	2.0591	0.0403966	0.320978	-4.02158	Not
UBQLN2	0.287658	10.2168	2.03101	0.0431848	0.327568	-4.07495	Not
ORC5	0.287634	7.0191	2.61885	0.00929629	0.170022	-2.81081	Not
PRELID2	0.287401	6.07497	1.25394	0.210893	0.597204	-5.26704	Not
PCGF3	0.287178	7.59486	2.19771	0.028777	0.284147	-3.74773	Not
ZNF830	0.287132	8.24776	2.12155	0.0347412	0.303856	-3.90032	Not
TRAPPC2	0.287088	8.16827	1.42835	0.15429	0.532307	-5.04773	Not
CFAP36	0.287061	9.56234	1.81781	0.0701473	0.399854	-4.45695	Not
MRPL32	0.286712	10.3677	1.86415	0.0633327	0.384012	-4.37743	Not
PSMA7	0.286634	10.2616	1.93526	0.0539515	0.358045	-4.25161	Not
PLAA	0.286431	6.89868	1.20903	0.227656	0.616463	-5.31896	Not
PCNP	0.286393	10.7609	2.68602	0.00765655	0.158238	-2.64695	Not
DNAJC17	0.286194	6.36022	1.8046	0.0721969	0.403046	-4.47926	Not
KLHL20	0.286183	7.79448	2.19554	0.0289334	0.284521	-3.75214	Not
ZC3HC1	0.286041	8.83897	1.71969	0.0865778	0.43338	-4.61887	Not
LRRC32	0.285932	6.95226	1.11955	0.263853	0.650986	-5.41681	Not
TRPV4	0.285911	5.4777	2.74041	0.00652509	0.149853	-2.51139	Not
TNFSF10	0.28558	7.57017	0.889872	0.374288	0.735529	-5.63379	Not
MOB4	0.285501	9.78811	2.4886	0.0133976	0.202267	-3.11732	Not
PDGFD	0.285454	6.17851	0.671064	0.502725	0.812216	-5.79462	Not
MAPK6	0.285432	10.4462	1.73061	0.0846083	0.429156	-4.60129	Not
CCDC112	0.285325	7.50969	1.20945	0.227496	0.616337	-5.31848	Not
NOL7	0.285324	10.2581	2.288	0.0228722	0.258336	-3.5601	Not
RPN1	0.285312	9.20494	1.25545	0.210346	0.597204	-5.26527	Not
YJEFN3	0.285258	5.25543	1.57662	0.115995	0.481998	-4.83921	Not
APLN	0.285212	7.19413	0.876411	0.381547	0.740547	-5.64498	Not
BOLA3	0.285106	10.0712	1.395	0.164106	0.54496	-5.09184	Not
YKT6	0.284999	7.92504	1.40752	0.160367	0.539313	-5.07541	Not
PPP3CC	0.284945	7.35832	1.82906	0.068439	0.395694	-4.43782	Not
ADAMTS3	0.284832	5.27401	0.560208	0.575779	0.846344	-5.85895	Not
CIAPIN1	0.284827	8.52463	1.89747	0.0587806	0.371765	-4.31905	Not
REXO2	0.284821	9.20178	1.25294	0.211257	0.597204	-5.26822	Not
VAX2	0.28464	6.54342	0.883824	0.377539	0.738181	-5.63884	Not
PHC3	0.2844	4.93322	2.23425	0.0262446	0.274136	-3.67267	Not
WDR53	0.284375	6.46302	2.15574	0.0319438	0.295308	-3.83246	Not
ITGA11	0.284122	6.26857	2.91662	0.0038208	0.119701	-2.05458	Not
USO1	0.284037	9.44103	1.57192	0.117083	0.482867	-4.84614	Not
SHROOM2	0.283834	8.28289	0.695223	0.487484	0.805912	-5.77907	Not
TBL2	0.283717	9.73797	1.49795	0.135258	0.508521	-4.95237	Not
NABP1	0.283617	6.4841	0.865917	0.387267	0.744645	-5.65359	Not
CDH11	0.28343	9.52308	0.961726	0.337005	0.707578	-5.5712	Not
CPLX2	0.283285	5.3553	1.17876	0.23948	0.628611	-5.35289	Not
SEC22A	0.28327	7.13704	1.96225	0.0507093	0.351393	-4.20265	Not
MXRA5	0.283237	7.19475	0.466792	0.641007	0.878797	-5.90418	Not
PGBD2	0.282965	6.05604	2.43043	0.0157003	0.217918	-3.24939	Not
RFPL1S	0.282816	5.27278	0.617718	0.537256	0.826181	-5.82702	Not
TENT2	0.282595	8.39947	2.07652	0.0387445	0.315741	-3.98809	Not
PNISR	0.282579	9.82766	1.05061	0.29433	0.674357	-5.4871	Not
RPL7A	0.282551	12.9636	1.28124	0.201153	0.587338	-5.23457	Not
SFMBT1	0.282535	6.67467	1.78534	0.075273	0.410765	-4.5115	Not
ISOC1	0.282442	8.81687	1.3199	0.187932	0.574136	-5.18742	Not
VASH2	0.282384	5.01196	1.17495	0.240997	0.630574	-5.3571	Not
USP3	0.282371	9.24386	1.24001	0.215995	0.602763	-5.28335	Not
SNRPD2	0.282299	11.9445	1.58887	0.113203	0.478011	-4.82108	Not
NFE2L2	0.282236	10.2325	1.66992	0.0960374	0.446748	-4.69765	Not
RPL36	0.282196	12.5376	1.47283	0.141903	0.518822	-4.9873	Not
NUP153	0.282125	9.34484	2.14791	0.0325667	0.29574	-3.8481	Not
CENPO	0.281979	5.75116	3.73642	0.000225624	0.0258641	0.4159	Not
TGFBRAP1	0.281838	7.13381	1.27773	0.202388	0.588246	-5.23879	Not
C12orf75	0.28135	6.80406	0.814321	0.416143	0.761329	-5.6944	Not
UCN2	0.281108	5.95858	2.71785	0.00697462	0.154567	-2.56793	Not
BIRC2	0.281017	10.9287	2.31728	0.0211996	0.251974	-3.4977	Not
PLEKHA3	0.280984	8.41821	2.36865	0.0185224	0.23875	-3.38637	Not
SHISAL1	0.280917	6.14889	0.713326	0.47623	0.799198	-5.76706	Not
PTS	0.280813	9.75042	1.81587	0.0704444	0.400285	-4.46023	Not
EXOC3L1	0.28036	6.41729	1.56613	0.118431	0.484869	-4.85462	Not
PHB2	0.280328	11.7631	1.67294	0.0954392	0.446141	-4.69292	Not
TMEM107	0.280323	7.13494	1.31964	0.188017	0.574136	-5.18773	Not
MRPL13	0.280304	8.56289	1.4502	0.148105	0.526063	-5.01827	Not
RSPO2	0.280149	4.51819	0.892581	0.372837	0.734768	-5.63152	Not
CDC23	0.279959	8.45519	1.75696	0.0800022	0.420813	-4.5584	Not
ATPAF2	0.279916	6.55126	2.06538	0.0397937	0.318682	-4.00953	Not
NOP56	0.279888	9.54172	2.01435	0.0449148	0.33053	-4.10628	Not
DNAJB4	0.279776	7.66452	1.2453	0.214049	0.600127	-5.27718	Not
CPD	0.279655	8.1887	1.12365	0.262112	0.649562	-5.41249	Not
ACTN2	0.279529	6.92396	1.11949	0.263877	0.650986	-5.41687	Not
APLP1	0.279489	9.53918	0.80422	0.421942	0.764764	-5.70209	Not
SLC35E1	0.279437	7.64788	1.99409	0.0470981	0.339276	-4.14405	Not
PIGA	0.279436	6.43589	1.6015	0.110377	0.472679	-4.80223	Not
EFNA1	0.279389	8.63205	1.09219	0.275674	0.661763	-5.44523	Not
C1orf52	0.279359	9.97473	1.94844	0.0523464	0.354624	-4.22777	Not
DUS4L	0.279261	7.20407	1.66635	0.0967457	0.448176	-4.70321	Not
CEP43	0.279208	6.67629	1.31358	0.190047	0.57569	-5.19522	Not
COPRS	0.279082	10.5235	1.94674	0.0525516	0.355338	-4.23086	Not
USP15	0.27906	7.9176	2.44324	0.015165	0.214266	-3.22055	Not
STAG2	0.278508	10.2865	1.11137	0.26735	0.653274	-5.42538	Not
HIVEP1	0.278465	7.74143	1.6732	0.0953885	0.446141	-4.69252	Not
CYP51A1	0.278388	9.46826	1.19552	0.232882	0.622769	-5.33421	Not
PDE4DIP	0.278191	6.98198	1.15811	0.247792	0.636612	-5.37555	Not
YWHAZ	0.278166	11.05	1.66063	0.0978904	0.451146	-4.71209	Not
CXCL13	0.278021	4.54226	0.688848	0.491481	0.807404	-5.78322	Not
MAPK1IP1L	0.277993	9.51647	1.89153	0.0595711	0.372816	-4.32952	Not
DCUN1D4	0.277933	7.37613	1.50711	0.132893	0.506534	-4.93948	Not
NECAP1	0.2778	9.20582	1.24229	0.215153	0.601579	-5.28069	Not
DALRD3	0.277648	8.25253	1.62529	0.105211	0.464348	-4.76636	Not
SF3B6	0.277544	11.6101	1.7869	0.0750203	0.409888	-4.5089	Not
RPL23	0.277162	13.1905	1.84709	0.0657748	0.389751	-4.40693	Not
SLC35A3	0.276964	7.88829	1.71733	0.087009	0.434026	-4.62266	Not
SLC16A9	0.276872	8.77024	0.661968	0.508528	0.813658	-5.80033	Not
RBM39	0.276742	10.9925	2.0176	0.0445735	0.330128	-4.1002	Not
S1PR3	0.276542	8.20109	0.892814	0.372713	0.734768	-5.63133	Not
IRAK1BP1	0.276538	5.34128	1.35386	0.176859	0.560362	-5.14485	Not
TSC22D2	0.276519	6.34944	2.03079	0.0432073	0.327568	-4.07537	Not
ZYG11B	0.276513	9.16239	1.90494	0.0577985	0.369459	-4.30582	Not
NUP88	0.276318	9.42	1.34834	0.178624	0.561814	-5.15184	Not
APPL1	0.27624	8.45433	1.74328	0.0823661	0.426086	-4.58073	Not
ZNF786	0.276207	6.9882	1.80959	0.0714158	0.401962	-4.47084	Not
MAP2K4	0.276173	8.2561	1.40985	0.159679	0.53889	-5.07233	Not
ZSCAN16	0.276139	6.38216	1.23629	0.217373	0.60386	-5.28768	Not
RPL7AP36	0.276052	11.0568	1.53304	0.126379	0.496998	-4.9026	Not
CEP170B	0.276046	7.91629	1.61979	0.106387	0.466067	-4.7747	Not
SCT	0.275974	4.72544	3.15841	0.00175734	0.0817758	-1.38447	Not
XRN2	0.275958	9.03736	1.54215	0.124151	0.492908	-4.8895	Not
TSPAN31	0.275953	9.43641	0.895629	0.371209	0.734431	-5.62896	Not
HOXC9	0.275662	4.90048	1.06759	0.28661	0.668967	-5.4702	Not
OSR1	0.275575	4.83306	1.509	0.132409	0.505501	-4.93681	Not
PPP1R2	0.275562	8.83093	1.56872	0.117826	0.484369	-4.85083	Not
RBIS	0.275497	10.447	1.88338	0.0606707	0.374456	-4.34385	Not
MEX3A	0.275376	7.18125	1.21137	0.226761	0.615203	-5.3163	Not
HSPA1A	0.275319	11.5408	0.83331	0.40537	0.754214	-5.67967	Not
GNA11	0.275238	8.954	1.75779	0.0798606	0.420508	-4.55704	Not
SPINT2	0.275135	7.1286	0.892585	0.372835	0.734768	-5.63152	Not
TYW3	0.275121	7.8249	1.29027	0.198007	0.58397	-5.22369	Not
ZNF404	0.275074	6.59848	0.66291	0.507926	0.813658	-5.79974	Not
PRDX2	0.275043	11.9698	1.75636	0.0801039	0.420841	-4.55937	Not
MNAT1	0.274982	7.91997	1.66515	0.0969861	0.448662	-4.70508	Not
RPRD1B	0.27468	7.41148	1.91282	0.0567767	0.367295	-4.2918	Not
RNPS1	0.274489	9.46578	2.07676	0.0387229	0.315741	-3.98765	Not
NMU	0.274431	6.78562	0.47771	0.633224	0.874821	-5.89932	Not
PDIK1L	0.274412	7.94527	1.36014	0.174863	0.559485	-5.13685	Not
GOLGA2	0.274394	7.73854	1.61574	0.107262	0.466825	-4.78083	Not
ZNF286A	0.27438	5.11976	1.85769	0.0642485	0.385931	-4.38863	Not
C1orf109	0.273902	7.71986	1.72757	0.085152	0.430019	-4.60619	Not
G2E3	0.273559	7.26794	1.43734	0.151721	0.529166	-5.03566	Not
ISY1	0.273551	7.6584	2.50953	0.0126459	0.195778	-3.06908	Not
CSNK1G1	0.273496	6.07703	2.88201	0.004253	0.123703	-2.14641	Not
DUSP11	0.273429	8.73703	2.48051	0.0136989	0.203238	-3.13587	Not
TMEM209	0.273181	8.48115	1.34146	0.180842	0.564147	-5.16051	Not
PARP2	0.273081	9.2664	1.36886	0.172126	0.558224	-5.12571	Not
INTS2	0.272943	7.66288	1.09288	0.275375	0.661672	-5.44453	Not
RBM28	0.272645	8.61222	1.28612	0.199448	0.58534	-5.2287	Not
EXOSC9	0.272453	8.17426	2.02587	0.0437123	0.328313	-4.08465	Not
UBFD1	0.272383	7.96005	2.05332	0.0409571	0.322135	-4.03261	Not
ADAM17	0.27216	6.49234	1.91114	0.0569933	0.367454	-4.2948	Not
JUNB	0.27187	8.30608	0.794305	0.427681	0.768843	-5.70956	Not
PCP4L1	0.271843	5.41412	1.08622	0.278303	0.663536	-5.45134	Not
PDGFRL	0.271825	5.88114	0.809639	0.418826	0.76265	-5.69798	Not
LHX6	0.271817	5.5302	1.92081	0.0557568	0.363986	-4.27755	Not
SEPTIN5	0.271759	6.01605	1.65742	0.0985387	0.452498	-4.71707	Not
CITED2	0.271541	7.57055	0.87464	0.382509	0.741432	-5.64644	Not
IVNS1ABP	0.271528	9.60266	1.44254	0.150253	0.528628	-5.02866	Not
DYSF	0.271504	8.01629	1.23838	0.216598	0.603337	-5.28524	Not
LCN1	0.271445	4.98391	2.55005	0.0112959	0.187805	-2.97457	Not
PLAC9	0.271444	6.50091	1.1644	0.245239	0.634499	-5.36869	Not
KMT2E	0.271304	9.38192	1.14586	0.252818	0.641841	-5.38881	Not
PLPPR3	0.271242	5.93135	2.17173	0.0307036	0.291362	-3.80037	Not
PRPF3	0.271197	8.16355	1.51606	0.130617	0.502834	-4.92683	Not
ZNF281	0.270989	8.4131	1.35833	0.175436	0.559852	-5.13916	Not
BRIX1	0.270927	8.15575	1.72599	0.0854364	0.430815	-4.60873	Not
STAC3	0.270864	5.63492	3.11475	0.0020292	0.0867964	-1.50914	Not
B3GALNT1	0.270824	7.55365	0.758987	0.44849	0.782842	-5.73539	Not
ZNF146	0.270769	8.29472	1.3427	0.180442	0.564024	-5.15895	Not
GTF2F1	0.270598	7.80381	1.59556	0.111699	0.475649	-4.81112	Not
GPT2	0.27058	7.47728	1.09921	0.272609	0.658637	-5.43801	Not
RAD21	0.270467	10.4167	1.89751	0.0587744	0.371765	-4.31896	Not
SRGN	0.270454	10.8904	0.739037	0.460495	0.791167	-5.74947	Not
CSNK2A1	0.270266	8.98376	2.01334	0.0450219	0.330976	-4.10818	Not
MRPL28	0.270176	8.19123	2.54065	0.0115972	0.18835	-2.99663	Not
[truncated: 15,196 more rows]
