# Supplementary material for: Identification of Prognostic Values of Neutrophil Extracellular Traps‐Related Genes in Glioma Based on Bioinformatics
Source: Immun Inflamm Dis. 2026 Apr 6;14(4):e70422. doi: 10.1002/iid3.70422 (PMC13053668; doi:10.1002/iid3.70422)
Supplement: Supplementary file 12 — Supplementary Table 12. [file IID3-14-e70422-s006.xlsx]

## Sheet: 00.DEGs_select
	logFC	AveExpr	t	P.Value	adj.P.Val	B	sig
NRN1	2.41409	9.357	4.17145	4.02577e-05	0.0095438	1.94958	Down
TOP2A	1.83867	8.59776	2.79191	0.00559527	0.139638	-2.38065	Down
COL1A1	1.58137	7.9197	2.07044	0.0393146	0.317645	-3.99982	Down
PBK	1.56083	8.43884	2.29875	0.0222453	0.256057	-3.53728	Down
CKS2	1.55429	9.59241	3.43606	0.000678426	0.0497902	-0.55412	Down
NDC80	1.55416	7.1896	2.95271	0.00341312	0.113064	-1.95772	Down
RRM2	1.54322	8.41746	2.54147	0.0115706	0.18835	-2.9947	Down
SCN3B	1.53589	7.28382	2.2865	0.0229608	0.258892	-3.56327	Down
SYT1	1.52817	6.17922	1.98602	0.0479921	0.342223	-4.15899	Down
CDCA7	1.43488	7.83636	3.08846	0.00221112	0.0916519	-1.58344	Down
PGM2L1	1.41349	8.77749	4.22817	3.18019e-05	0.007973	2.1605	Down
F2R	1.36365	9.22472	3.35419	0.000904201	0.0585907	-0.805659	Down
VSNL1	1.32262	7.5975	1.65433	0.0991661	0.4535	-4.72186	Down
CCNB2	1.30925	7.85246	2.48219	0.013636	0.202654	-3.13203	Down
HSPA1B	1.27568	7.36246	2.25411	0.0249515	0.268627	-3.63138	Down
PHACTR1	1.23377	6.76818	3.17768	0.00164841	0.0791743	-1.32893	Down
BUB1B	1.18714	7.52308	2.41115	0.016537	0.222674	-3.29249	Down
NSG1	1.13972	7.86779	2.6274	0.00907144	0.168382	-2.79018	Down
CUX2	1.12392	5.88485	1.86241	0.0635783	0.384647	-4.38045	Up
KLF10	1.11057	8.81585	3.63715	0.000327289	0.0310924	0.0871671	Down
COX7A1	1.10405	7.98783	2.29908	0.022226	0.256057	-3.53657	Up
MMP9	1.09547	7.47002	2.115	0.035301	0.305998	-3.91321	Down
TENM2	1.09495	6.41549	1.94383	0.0529034	0.355897	-4.23613	Up
MELK	1.04994	7.90889	2.25023	0.0251996	0.269822	-3.63947	Down
CENPF	1.03178	7.31047	2.14352	0.0329202	0.297458	-3.85683	Down
RAPGEF5	1.02606	6.43786	2.25435	0.0249361	0.268627	-3.63088	Down
ZNF883	0.98023	7.5336	2.53571	0.0117583	0.189488	-3.00819	Down
FBXO32	0.95058	8.86558	1.99605	0.0468836	0.338582	-4.14042	Up
HMMR	0.944617	6.36519	2.33654	0.0201584	0.246707	-3.45623	Down
RAD51AP1	0.928598	7.04139	2.23878	0.0259449	0.272691	-3.66329	Down
CEMIP2	0.924833	6.66893	3.1601	0.0017475	0.0816527	-1.3796	Down
FHL2	0.911556	7.56341	1.91916	0.0559656	0.364381	-4.28049	Down
CENPH	0.8929	6.66731	2.57154	0.0106335	0.180382	-2.92386	Down
MGP	0.868133	10.7644	1.3088	0.191662	0.576759	-5.2011	Down
ANGPTL4	0.867832	7.47704	2.00685	0.0457129	0.333685	-4.12031	Down
LMNB1	0.865996	7.39627	2.0034	0.0460845	0.335245	-4.12675	Down
CPLX1	0.85629	6.54521	1.33622	0.182546	0.565869	-5.16708	Down
PLK2	0.855385	7.4134	2.08481	0.0379795	0.314713	-3.97208	Down
SPAG5	0.831234	7.73611	2.42336	0.0160027	0.218942	-3.26523	Down
TMTC2	0.819906	7.27727	1.94477	0.0527901	0.355722	-4.23444	Down
SEMA3C	0.812261	5.91036	1.95147	0.0519836	0.353723	-4.22228	Up
SLC16A1	0.810889	8.49515	2.93542	0.00360325	0.115631	-2.00428	Down
FGF9	0.808728	6.52036	1.70177	0.0898924	0.437955	-4.64749	Down
SREK1IP1	0.805538	8.86915	4.61126	6.05887e-06	0.00281574	3.64961	Up
H2BC12	0.804769	9.49695	2.13113	0.0339373	0.300955	-3.88142	Down
S100A9	0.79669	9.0253	1.55958	0.119973	0.487252	-4.86421	Down
SNAI2	0.79609	7.37333	1.43096	0.15354	0.531342	-5.04423	Down
ERC2	0.787824	7.50472	1.73817	0.0832645	0.427001	-4.58904	Down
GAS2L3	0.785449	7.0771	2.19687	0.0288374	0.284323	-3.74944	Down
TUBB	0.78046	11.4183	3.20471	0.0015061	0.0760181	-1.25049	Down
NID2	0.777575	7.54142	1.52363	0.128715	0.500283	-4.91606	Down
FGF13	0.772885	7.87421	0.999406	0.318449	0.695577	-5.53645	Down
CXCL8	0.770694	6.49499	1.10829	0.268673	0.654552	-5.42858	Up
H4C3	0.754818	11.488	1.73374	0.0840492	0.428305	-4.59622	Up
AGO2	0.751555	7.85622	2.16607	0.0311379	0.292897	-3.81176	Down
SVIP	0.748288	5.7478	2.06636	0.0397011	0.318579	-4.00766	Down
GSE1	0.741144	8.32416	2.03608	0.0426704	0.326453	-4.06538	Up
