# Supplementary material for: Identification of Prognostic Values of Neutrophil Extracellular Traps‐Related Genes in Glioma Based on Bioinformatics
Source: Immun Inflamm Dis. 2026 Apr 6;14(4):e70422. doi: 10.1002/iid3.70422 (PMC13053668; doi:10.1002/iid3.70422)
Supplement: Supplementary file 13 — Supplementary Table 13. [file IID3-14-e70422-s021.xlsx]

## Sheet: 03.limma_DEG_sig
	logFC	AveExpr	t	P.Value	adj.P.Val	B	trend
NRN1	2.41409	9.357	4.17145	4.02577e-05	0.0095438	1.94958	Up
CKS2	1.55429	9.59241	3.43606	0.000678426	0.0497902	-0.55412	Up
ALYREF	1.53391	7.90453	4.15234	4.35607e-05	0.0098556	1.87909	Up
MALAT1	1.463	10.4845	3.93483	0.000104742	0.0165233	1.09678	Up
ZWINT	1.44159	8.20474	3.52296	0.000497123	0.0401316	-0.281073	Up
PGM2L1	1.41349	8.77749	4.22817	3.18019e-05	0.007973	2.1605	Up
STT3A	1.15468	8.11756	3.65778	0.000303146	0.0298399	0.154811	Up
KLF10	1.11057	8.81585	3.63715	0.000327289	0.0310924	0.0871671	Up
NFIL3	1.01323	8.82689	3.46572	0.000610543	0.0468186	-0.46163	Up
CHCHD10	-1.00469	9.18303	-3.60935	0.000362698	0.0337113	-0.00345121	Down
NINL	-1.03576	6.44718	-3.57523	0.000411099	0.0358825	-0.113847	Down
ZDHHC14	-1.0426	8.33201	-4.70753	3.92425e-06	0.00202421	4.04118	Down
ACSF2	-1.05817	6.77765	-4.87454	1.81691e-06	0.0012812	4.73663	Down
LINC00312	-1.05822	5.58373	-4.39618	1.55852e-05	0.00578632	2.79987	Down
TRPM3	-1.05962	5.49023	-5.32178	2.08828e-07	0.00035908	6.69751	Down
TYRO3	-1.0622	7.5959	-3.88867	0.00012557	0.0186135	0.935559	Down
PLEKHH2	-1.07261	5.82465	-3.64291	0.000320369	0.0306041	0.106027	Down
MICALL2	-1.07749	8.5157	-3.4588	0.000625786	0.0472067	-0.483273	Down
CASKIN2	-1.09087	7.20889	-6.41952	5.72025e-10	2.45899e-06	12.0789	Down
HTRA1	-1.10814	11.961	-4.06207	6.29805e-05	0.0127406	1.5499	Down
ST3GAL6	-1.11244	7.504	-3.45422	0.00063608	0.0477615	-0.497588	Down
CSPG4	-1.14586	6.72104	-3.93007	0.000106728	0.0166836	1.08008	Down
SASH1	-1.16318	9.64397	-4.30251	2.32584e-05	0.00706138	2.44072	Down
LRP1	-1.18229	8.95528	-4.69175	4.21586e-06	0.00207119	3.97653	Down
RTKN	-1.18445	7.94204	-3.77978	0.000191303	0.0233247	0.562019	Down
CALN1	-1.19397	5.27774	-4.86158	1.93023e-06	0.0012812	4.68194	Down
GRAMD2A	-1.21504	5.64746	-6.05257	4.49534e-09	1.28829e-05	10.1945	Down
MIR137HG	-1.22363	4.49017	-3.87644	0.000131712	0.0191925	0.893135	Down
TMEM132D	-1.22761	5.13451	-3.62751	0.000339181	0.0316969	0.055673	Down
SLC35F3	-1.2302	5.10275	-3.69698	0.000261806	0.0279939	0.284345	Down
C4orf19	-1.23603	6.02358	-4.04678	6.69976e-05	0.0130142	1.49476	Down
S100A1	-1.26679	6.97063	-3.66762	0.000292219	0.0294075	0.187232	Down
AFAP1L2	-1.27066	5.71257	-3.76751	0.000200479	0.0241065	0.520516	Down
SNORC	-1.28927	8.59134	-5.26017	2.83771e-07	0.00040662	6.41901	Down
CABLES1	-1.31039	6.80234	-5.29628	2.37171e-07	0.000370742	6.58191	Down
PRODH	-1.31468	6.66645	-3.63442	0.000330621	0.0312364	0.0782283	Down
IRX5	-1.33962	5.37976	-4.79141	2.67259e-06	0.00163054	4.38791	Down
TMEM132C	-1.37122	7.31394	-3.80239	0.00017543	0.0225113	0.638788	Down
APCDD1	-1.39636	9.88933	-3.79786	0.000178505	0.0227362	0.623384	Down
IL17RB	-1.47613	8.43457	-3.55703	0.000439321	0.0371502	-0.172315	Down
BLM	-1.52555	8.01461	-3.57821	0.000406631	0.0358103	-0.10422	Down
PDZD2	-1.53716	6.63139	-3.84036	0.000151534	0.0211287	0.76867	Down
WFDC1	-1.60457	6.44345	-3.95413	9.70479e-05	0.0162496	1.16466	Down
SOX10	-1.6363	7.05931	-3.78604	0.000186781	0.0231157	0.583217	Down
COL9A2	-1.64077	6.83329	-4.5437	8.18336e-06	0.00360802	3.37896	Down
LINC01561	-1.64325	5.75751	-5.63094	4.30533e-08	0.000105757	8.13387	Down
STK32B	-1.70739	6.68713	-4.26212	2.75825e-05	0.00741064	2.28795	Down
PLD5	-1.76845	5.69228	-3.6546	0.000306755	0.0298399	0.144361	Down
CDH19	-1.7954	5.40903	-3.55958	0.000435269	0.0371502	-0.164157	Down
PLPP4	-1.79887	7.37517	-3.52642	0.000490941	0.0400082	-0.270069	Down
CHAD	-1.8786	4.85832	-8.04427	2.37302e-14	4.08041e-10	21.3286	Down
MGARP	-1.96273	6.37055	-3.81925	0.000164413	0.0220866	0.696298	Down
COL9A1	-1.96963	5.98375	-5.18387	4.1327e-07	0.000507584	6.07783	Down
ATP10B	-1.98228	7.2755	-4.2046	3.50864e-05	0.00849732	2.07254	Down
KCNJ16	-2.05736	7.27239	-5.44388	1.12829e-07	0.000215565	7.25708	Down
PLLP	-2.12182	8.31621	-4.0525	6.54679e-05	0.0129393	1.51535	Down
ALDH1A3	-2.23035	5.57211	-4.15823	4.25157e-05	0.00974744	1.90079	Down
