# Supplementary material for: Identification of Prognostic Values of Neutrophil Extracellular Traps‐Related Genes in Glioma Based on Bioinformatics
Source: Immun Inflamm Dis. 2026 Apr 6;14(4):e70422. doi: 10.1002/iid3.70422 (PMC13053668; doi:10.1002/iid3.70422)
Supplement: Supplementary file 14 — Supplementary Table 14. [file IID3-14-e70422-s016.xlsx]

## Sheet: 01.NETs_score
	NETs
TCGA-02-0047-01A	1.36904
TCGA-02-0055-01A	1.72592
TCGA-02-2485-01A	1.29181
TCGA-02-2486-01A	1.54533
TCGA-06-0125-01A	1.26863
TCGA-06-0130-01A	1.62914
TCGA-06-0132-01A	1.5375
TCGA-06-0138-01A	1.4465
TCGA-06-0139-01A	1.75727
TCGA-06-0141-01A	1.59624
TCGA-06-0156-01A	1.53263
TCGA-06-0157-01A	1.3621
TCGA-06-0158-01A	1.40795
TCGA-06-0168-01A	1.5537
TCGA-06-0174-01A	1.24824
TCGA-06-0178-01A	1.35063
TCGA-06-0184-01A	1.5267
TCGA-06-0187-01A	1.48527
TCGA-06-0190-01A	1.6468
TCGA-06-0210-01A	1.53222
TCGA-06-0211-01A	1.5232
TCGA-06-0219-01A	1.35769
TCGA-06-0238-01A	1.40685
TCGA-06-0644-01A	1.53705
TCGA-06-0645-01A	1.66066
TCGA-06-0646-01A	1.50092
TCGA-06-0649-01B	1.46297
TCGA-06-0686-01A	1.32115
TCGA-06-0743-01A	1.33642
TCGA-06-0744-01A	1.21531
TCGA-06-0745-01A	1.39756
TCGA-06-0747-01A	1.26257
TCGA-06-0749-01A	1.38783
TCGA-06-0750-01A	1.51834
TCGA-06-0878-01A	1.53072
TCGA-06-0882-01A	1.48983
TCGA-06-1804-01A	1.26782
TCGA-06-2557-01A	1.45013
TCGA-06-2558-01A	1.35129
TCGA-06-2559-01A	1.31682
TCGA-06-2561-01A	1.4424
TCGA-06-2562-01A	1.45247
TCGA-06-2563-01A	1.30357
TCGA-06-2564-01A	1.37363
TCGA-06-2565-01A	1.26141
TCGA-06-2567-01A	1.54125
TCGA-06-2569-01A	1.11164
TCGA-06-5408-01A	1.3759
TCGA-06-5410-01A	1.75304
TCGA-06-5411-01A	1.31426
TCGA-06-5412-01A	1.60336
TCGA-06-5413-01A	1.4683
TCGA-06-5414-01A	1.50841
TCGA-06-5418-01A	1.51717
TCGA-06-5856-01A	1.34023
TCGA-06-5858-01A	1.38241
TCGA-06-5859-01A	1.38653
TCGA-08-0386-01A	1.28423
TCGA-12-0616-01A	1.27838
TCGA-12-0618-01A	1.17472
TCGA-12-0619-01A	1.5478
TCGA-12-0821-01A	1.21773
TCGA-12-1597-01B	1.27406
TCGA-12-3650-01A	1.26338
TCGA-12-3652-01A	1.27951
TCGA-12-3653-01A	1.33722
TCGA-12-5295-01A	1.40786
TCGA-12-5299-01A	1.39378
TCGA-14-0781-01B	1.52178
TCGA-14-0787-01A	1.35995
TCGA-14-0789-01A	1.59947
TCGA-14-0790-01B	1.1309
TCGA-14-0817-01A	1.51647
TCGA-14-0871-01A	1.16634
TCGA-14-1034-01A	1.50337
TCGA-14-1823-01A	1.49316
TCGA-14-1825-01A	1.24906
TCGA-14-1829-01A	1.4145
TCGA-14-2554-01A	1.49023
TCGA-15-0742-01A	1.19182
TCGA-16-0846-01A	1.37381
TCGA-16-1045-01B	1.56347
TCGA-19-1390-01A	1.18493
TCGA-19-2619-01A	1.3459
TCGA-19-2620-01A	1.33464
TCGA-19-2624-01A	1.06862
TCGA-19-2625-01A	1.28877
TCGA-19-5960-01A	1.00486
TCGA-26-5132-01A	1.29641
TCGA-26-5133-01A	1.09429
TCGA-26-5134-01A	1.19529
TCGA-26-5135-01A	1.36179
TCGA-26-5136-01B	1.39158
TCGA-26-5139-01A	1.42232
TCGA-27-1830-01A	1.49212
TCGA-27-1831-01A	1.43114
TCGA-27-1832-01A	1.49841
TCGA-27-1834-01A	1.32643
TCGA-27-1835-01A	1.1174
TCGA-27-1837-01A	1.31883
TCGA-27-2519-01A	1.43376
TCGA-27-2523-01A	1.20946
TCGA-27-2524-01A	1.45939
TCGA-27-2526-01A	1.36053
TCGA-27-2528-01A	1.25901
TCGA-28-1747-01C	1.3817
TCGA-28-1753-01A	1.51797
TCGA-28-2499-01A	1.30907
TCGA-28-2509-01A	1.38999
TCGA-28-2513-01A	1.56708
TCGA-28-2514-01A	1.25742
TCGA-28-5204-01A	1.31243
TCGA-28-5207-01A	1.30553
TCGA-28-5208-01A	1.3918
TCGA-28-5209-01A	1.29856
TCGA-28-5213-01A	1.60911
TCGA-28-5215-01A	1.43858
TCGA-28-5216-01A	1.40882
TCGA-28-5218-01A	1.57312
TCGA-28-5220-01A	1.26274
TCGA-32-1970-01A	1.20022
TCGA-32-1980-01A	1.46186
TCGA-32-1982-01A	1.53357
TCGA-32-2615-01A	1.47703
TCGA-32-2632-01A	1.45807
TCGA-32-2634-01A	1.22328
TCGA-32-2638-01A	1.45789
TCGA-32-4213-01A	1.52628
TCGA-32-5222-01A	1.45523
TCGA-41-2571-01A	1.20798
TCGA-41-2572-01A	1.36695
TCGA-41-3915-01A	1.48564
TCGA-41-4097-01A	1.46627
TCGA-41-5651-01A	1.13204
TCGA-76-4925-01A	1.23518
TCGA-76-4926-01B	1.25975
TCGA-76-4927-01A	1.4071
TCGA-76-4928-01B	1.45809
TCGA-76-4929-01A	1.2994
TCGA-76-4931-01A	1.27786
TCGA-76-4932-01A	1.34534
TCGA-02-2483-01A	1.33779
TCGA-06-0129-01A	1.27241
TCGA-06-2570-01A	1.35243
TCGA-06-5417-01A	1.24666
TCGA-15-1444-01A	1.40268
TCGA-19-2629-01A	1.28057
TCGA-26-1442-01A	1.11612
TCGA-27-2521-01A	1.12612
TCGA-CS-4938-01B	1.17298
TCGA-CS-4941-01A	1.31091
TCGA-CS-4942-01A	1.21088
TCGA-CS-4943-01A	1.13594
TCGA-CS-4944-01A	1.1766
TCGA-CS-5393-01A	1.17601
TCGA-CS-5394-01A	0.870126
TCGA-CS-5395-01A	1.0678
TCGA-CS-5396-01A	1.13061
TCGA-CS-5397-01A	1.25172
TCGA-CS-6186-01A	1.12248
TCGA-CS-6188-01A	1.31084
TCGA-CS-6290-01A	1.2889
TCGA-CS-6666-01A	1.21865
TCGA-CS-6667-01A	1.16542
TCGA-CS-6668-01A	0.888708
TCGA-CS-6669-01A	0.802402
TCGA-CS-6670-01A	1.07692
TCGA-DB-5270-01A	1.23736
TCGA-DB-5273-01A	1.26403
TCGA-DB-5274-01A	1.19199
TCGA-DB-5275-01A	1.18214
TCGA-DB-5277-01A	0.961061
TCGA-DB-5278-01A	1.05946
TCGA-DB-5279-01A	1.26835
TCGA-DB-5280-01A	1.02444
TCGA-DB-5281-01A	1.15091
TCGA-DB-A4X9-01A	1.0398
TCGA-DB-A4XA-01A	1.08733
TCGA-DB-A4XB-01A	1.08569
TCGA-DB-A4XC-01A	1.14717
TCGA-DB-A4XD-01A	1.07461
TCGA-DB-A4XE-01A	1.03177
TCGA-DB-A4XF-01A	1.12088
TCGA-DB-A4XG-01A	0.840835
TCGA-DB-A4XH-01A	1.02583
TCGA-DB-A64L-01A	1.1771
TCGA-DB-A64O-01A	1.13991
TCGA-DB-A64P-01A	1.13843
TCGA-DB-A64Q-01A	0.996545
TCGA-DB-A64R-01A	0.927336
TCGA-DB-A64S-01A	1.33438
TCGA-DB-A64U-01A	1.06119
TCGA-DB-A64V-01A	1.2171
TCGA-DB-A64W-01A	0.770471
TCGA-DB-A64X-01A	1.06265
TCGA-DB-A75K-01A	1.30085
TCGA-DB-A75L-01A	1.09888
TCGA-DB-A75M-01A	1.10757
TCGA-DB-A75O-01A	1.23342
TCGA-DB-A75P-01A	1.09392
TCGA-DH-5140-01A	1.07172
TCGA-DH-5141-01A	1.16412
TCGA-DH-5142-01A	1.28524
TCGA-DH-5143-01A	1.18871
TCGA-DH-5144-01A	1.03638
TCGA-DH-A669-01A	1.11123
TCGA-DH-A66B-01A	1.29367
TCGA-DH-A66D-01A	1.21715
TCGA-DH-A66F-01A	0.996182
TCGA-DH-A66G-01A	1.34511
TCGA-DH-A7UR-01A	0.87579
TCGA-DH-A7US-01A	0.954804
TCGA-DH-A7UT-01A	1.13937
TCGA-DH-A7UU-01A	1.07513
TCGA-DH-A7UV-01A	1.0884
TCGA-DU-5847-01A	1.35607
TCGA-DU-5849-01A	1.08089
TCGA-DU-5852-01A	1.29936
TCGA-DU-5853-01A	1.29908
TCGA-DU-5854-01A	1.29881
TCGA-DU-5855-01A	1.30199
TCGA-DU-5870-01A	1.11166
TCGA-DU-5871-01A	1.27939
TCGA-DU-5872-01A	1.29779
TCGA-DU-5874-01A	0.923062
TCGA-DU-6392-01A	1.2681
TCGA-DU-6393-01A	0.879097
TCGA-DU-6394-01A	1.10636
TCGA-DU-6395-01A	1.26329
TCGA-DU-6396-01A	1.41573
TCGA-DU-6397-01A	1.11118
TCGA-DU-6399-01A	1.1818
TCGA-DU-6400-01A	1.03051
TCGA-DU-6401-01A	1.37094
TCGA-DU-6402-01A	1.4198
TCGA-DU-6403-01A	1.22015
TCGA-DU-6404-01A	1.20754
TCGA-DU-6405-01A	1.28722
TCGA-DU-6406-01A	1.2299
TCGA-DU-6407-01A	1.13564
TCGA-DU-6408-01A	1.23826
TCGA-DU-6410-01A	0.777523
TCGA-DU-6542-01A	1.20648
TCGA-DU-7006-01A	1.39399
TCGA-DU-7007-01A	1.34363
TCGA-DU-7008-01A	0.982495
TCGA-DU-7009-01A	0.966865
TCGA-DU-7010-01A	1.08508
TCGA-DU-7011-01A	1.30592
TCGA-DU-7012-01A	1.4823
TCGA-DU-7013-01A	1.19372
TCGA-DU-7014-01A	1.15965
TCGA-DU-7015-01A	1.20759
TCGA-DU-7018-01A	0.998012
TCGA-DU-7019-01A	1.34703
TCGA-DU-7290-01A	1.45139
TCGA-DU-7292-01A	1.02097
TCGA-DU-7294-01A	1.01873
TCGA-DU-7298-01A	1.15332
TCGA-DU-7299-01A	1.10722
TCGA-DU-7300-01A	1.11051
TCGA-DU-7301-01A	1.26999
TCGA-DU-7302-01A	0.991423
TCGA-DU-7304-01A	1.25906
TCGA-DU-7306-01A	1.181
TCGA-DU-7309-01A	1.2375
TCGA-DU-8158-01A	1.36341
TCGA-DU-8161-01A	1.35525
TCGA-DU-8162-01A	1.21241
TCGA-DU-8163-01A	1.20079
TCGA-DU-8164-01A	0.941282
TCGA-DU-8165-01A	1.35683
TCGA-DU-8166-01A	1.33211
TCGA-DU-8167-01A	1.26621
TCGA-DU-8168-01A	0.892077
TCGA-DU-A5TP-01A	1.39938
TCGA-DU-A5TR-01A	1.41933
TCGA-DU-A5TS-01A	1.06053
TCGA-DU-A5TT-01A	1.22102
TCGA-DU-A5TU-01A	1.2888
TCGA-DU-A5TW-01A	1.05414
TCGA-DU-A5TY-01A	1.40011
TCGA-DU-A6S2-01A	1.19365
TCGA-DU-A6S3-01A	0.873617
TCGA-DU-A6S6-01A	0.882113
TCGA-DU-A6S7-01A	1.18088
TCGA-DU-A6S8-01A	0.922363
TCGA-DU-A76K-01A	1.02793
TCGA-DU-A76L-01A	1.47185
TCGA-DU-A76O-01A	1.17311
TCGA-DU-A76R-01A	1.0091
TCGA-DU-A7T6-01A	1.06229
TCGA-DU-A7T8-01A	1.35574
TCGA-DU-A7TA-01A	1.27942
TCGA-DU-A7TB-01A	0.946407
TCGA-DU-A7TC-01A	0.974053
TCGA-DU-A7TD-01A	1.39072
TCGA-DU-A7TG-01A	1.25735
TCGA-DU-A7TI-01A	1.34571
TCGA-DU-A7TJ-01A	1.19727
TCGA-E1-5302-01A	1.2176
TCGA-E1-5303-01A	1.32024
TCGA-E1-5304-01A	0.83009
TCGA-E1-5305-01A	1.14627
TCGA-E1-5307-01A	1.15017
TCGA-E1-5311-01A	1.05145
TCGA-E1-5318-01A	1.09495
TCGA-E1-5319-01A	1.14487
TCGA-E1-5322-01A	1.26406
TCGA-E1-A7YD-01A	1.12121
TCGA-E1-A7YE-01A	1.37879
TCGA-E1-A7YH-01A	1.0882
TCGA-E1-A7YI-01A	1.07999
TCGA-E1-A7YJ-01A	1.29028
TCGA-E1-A7YK-01A	1.28059
TCGA-E1-A7YL-01A	1.35501
TCGA-E1-A7YM-01A	1.06927
TCGA-E1-A7YN-01A	1.54046
TCGA-E1-A7YO-01A	0.998847
TCGA-E1-A7YQ-01A	1.46201
TCGA-E1-A7YS-01A	0.874801
TCGA-E1-A7YU-01A	1.03631
TCGA-E1-A7YV-01A	1.15002
TCGA-E1-A7YW-01A	1.1275
TCGA-E1-A7YY-01A	0.994119
TCGA-E1-A7Z2-01A	1.00868
TCGA-E1-A7Z3-01A	1.13786
TCGA-E1-A7Z4-01A	1.18501
TCGA-E1-A7Z6-01A	1.19001
TCGA-EZ-7264-01A	0.963395
TCGA-F6-A8O3-01A	0.869767
TCGA-F6-A8O4-01A	0.972527
TCGA-FG-5962-01B	1.02318
TCGA-FG-5963-01A	1.3277
TCGA-FG-5964-01A	1.20556
TCGA-FG-5965-01B	1.37907
TCGA-FG-6688-01A	1.34626
TCGA-FG-6689-01A	1.23318
TCGA-FG-6690-01A	1.22653
TCGA-FG-6691-01A	1.33899
TCGA-FG-6692-01A	1.23503
TCGA-FG-7634-01A	1.30514
TCGA-FG-7636-01A	1.01321
TCGA-FG-7637-01A	1.07412
TCGA-FG-7638-01B	1.02732
TCGA-FG-7641-01B	0.876081
TCGA-FG-7643-01A	1.15475
TCGA-FG-8181-01A	1.15936
TCGA-FG-8182-01A	1.20982
TCGA-FG-8185-01A	1.11807
TCGA-FG-8186-01A	1.30039
TCGA-FG-8187-01A	1.13279
TCGA-FG-8188-01A	1.19644
TCGA-FG-8189-01B	0.886926
TCGA-FG-8191-01A	1.32221
TCGA-FG-A4MT-01A	1.01144
TCGA-FG-A4MU-01B	1.39484
TCGA-FG-A4MW-01A	1.15043
TCGA-FG-A4MX-01A	1.02303
TCGA-FG-A4MY-01A	1.16788
TCGA-FG-A60J-01A	1.19002
TCGA-FG-A60K-01A	1.07229
TCGA-FG-A60L-01A	1.23146
TCGA-FG-A6IZ-01A	0.936948
TCGA-FG-A6J1-01A	1.13258
TCGA-FG-A6J3-01A	1.39121
TCGA-FG-A70Y-01A	1.19046
TCGA-FG-A70Z-01A	1.31372
TCGA-FG-A710-01A	1.30291
TCGA-FG-A711-01A	1.05761
TCGA-FG-A713-01A	0.961809
TCGA-FG-A87N-01A	1.09241
TCGA-FG-A87Q-01A	1.34552
TCGA-FN-7833-01A	1.39602
TCGA-HT-7467-01A	0.974167
TCGA-HT-7468-01A	1.03591
TCGA-HT-7469-01A	1.06496
TCGA-HT-7470-01A	1.03571
TCGA-HT-7471-01A	1.18363
TCGA-HT-7472-01A	1.21818
TCGA-HT-7473-01A	1.36302
TCGA-HT-7474-01A	0.993293
TCGA-HT-7475-01A	0.989048
TCGA-HT-7476-01A	1.15813
TCGA-HT-7477-01B	1.10342
TCGA-HT-7478-01A	1.45346
TCGA-HT-7479-01A	1.27782
TCGA-HT-7480-01A	0.88181
TCGA-HT-7481-01A	0.956972
TCGA-HT-7482-01A	1.27014
TCGA-HT-7483-01A	1.17443
TCGA-HT-7485-01A	1.10374
TCGA-HT-7601-01A	1.36325
TCGA-HT-7602-01A	1.10717
TCGA-HT-7603-01A	0.95296
TCGA-HT-7604-01A	1.08444
TCGA-HT-7605-01A	1.02251
TCGA-HT-7606-01A	1.05308
TCGA-HT-7607-01A	1.08979
TCGA-HT-7608-01A	1.16179
TCGA-HT-7609-01A	1.23828
TCGA-HT-7610-01A	1.04122
TCGA-HT-7611-01A	1.18173
TCGA-HT-7616-01A	1.32953
TCGA-HT-7620-01A	1.07034
TCGA-HT-7676-01A	1.23552
TCGA-HT-7677-01A	1.10238
TCGA-HT-7680-01A	1.42857
TCGA-HT-7681-01A	1.12498
TCGA-HT-7684-01A	1.28436
TCGA-HT-7686-01A	1.36464
TCGA-HT-7687-01A	1.10331
TCGA-HT-7688-01A	1.04093
TCGA-HT-7689-01A	1.09461
TCGA-HT-7690-01A	1.27388
TCGA-HT-7691-01A	1.43388
TCGA-HT-7692-01A	1.02232
TCGA-HT-7693-01A	1.29186
TCGA-HT-7694-01A	0.946982
TCGA-HT-7695-01A	1.00772
TCGA-HT-7854-01A	1.47986
TCGA-HT-7855-01A	1.07266
TCGA-HT-7856-01A	0.996808
TCGA-HT-7857-01A	1.60997
TCGA-HT-7858-01A	1.36523
TCGA-HT-7860-01A	1.38837
TCGA-HT-7873-01B	1.09734
TCGA-HT-7874-01A	1.04832
TCGA-HT-7875-01A	0.912187
TCGA-HT-7877-01A	1.0955
TCGA-HT-7879-01A	1.14346
TCGA-HT-7880-01A	1.03527
TCGA-HT-7881-01A	0.91124
TCGA-HT-7882-01A	1.72713
TCGA-HT-7884-01B	0.931765
TCGA-HT-7902-01A	1.09476
TCGA-HT-8010-01A	1.11687
TCGA-HT-8011-01A	1.04495
TCGA-HT-8012-01A	1.02802
TCGA-HT-8013-01A	1.32041
TCGA-HT-8015-01B	1.19741
TCGA-HT-8018-01A	1.40332
TCGA-HT-8019-01A	0.930175
TCGA-HT-8104-01A	1.25511
TCGA-HT-8105-01A	1.11781
TCGA-HT-8107-01A	1.06888
TCGA-HT-8108-01A	1.20719
TCGA-HT-8109-01A	1.08677
TCGA-HT-8110-01A	1.44615
TCGA-HT-8111-01A	1.1599
TCGA-HT-8113-01A	1.02522
TCGA-HT-8114-01A	1.33872
TCGA-HT-8558-01A	0.92963
TCGA-HT-8563-01A	1.55704
TCGA-HT-8564-01A	1.03567
TCGA-HT-A4DS-01A	1.23015
TCGA-HT-A4DV-01A	1.05468
TCGA-HT-A5R5-01A	1.40499
TCGA-HT-A5R7-01A	1.03494
TCGA-HT-A5R9-01A	1.03953
TCGA-HT-A5RA-01A	1.33467
TCGA-HT-A5RB-01A	0.955151
TCGA-HT-A5RC-01A	1.33053
TCGA-HT-A614-01A	1.07027
TCGA-HT-A615-01A	1.16234
TCGA-HT-A616-01A	1.11794
TCGA-HT-A617-01A	1.26782
TCGA-HT-A618-01A	1.3572
TCGA-HT-A619-01A	0.824711
TCGA-HT-A61A-01A	0.90348
TCGA-HT-A61B-01A	1.27288
TCGA-HT-A61C-01A	1.30313
TCGA-HT-A74H-01A	1.20482
TCGA-HT-A74J-01A	1.09439
TCGA-HT-A74K-01A	1.13786
TCGA-HT-A74L-01A	1.12067
TCGA-HT-A74O-01A	1.27034
TCGA-HW-7486-01A	1.10881
TCGA-HW-7487-01A	1.01034
TCGA-HW-7489-01A	1.12611
TCGA-HW-7490-01A	1.22263
TCGA-HW-7491-01A	1.0232
TCGA-HW-7493-01A	1.33279
TCGA-HW-7495-01A	1.00988
TCGA-HW-8319-01A	1.0853
TCGA-HW-8320-01A	1.25728
TCGA-HW-8321-01A	1.2822
TCGA-HW-8322-01A	1.04275
TCGA-HW-A5KJ-01A	0.916984
TCGA-HW-A5KK-01A	1.39712
TCGA-HW-A5KL-01A	1.07827
TCGA-HW-A5KM-01A	1.348
TCGA-IK-7675-01A	1.026
TCGA-IK-8125-01A	1.02385
TCGA-KT-A74X-01A	1.0492
TCGA-KT-A7W1-01A	1.19209
TCGA-P5-A5EV-01A	1.03148
TCGA-P5-A5EW-01A	1.22083
TCGA-P5-A5EX-01A	1.47363
TCGA-P5-A5EY-01A	1.0609
TCGA-P5-A5EZ-01A	1.14464
TCGA-P5-A5F0-01A	0.766198
TCGA-P5-A5F1-01A	1.12051
TCGA-P5-A5F2-01A	1.04608
TCGA-P5-A5F4-01A	1.00432
TCGA-P5-A5F6-01A	1.20078
TCGA-P5-A72U-01A	1.40714
TCGA-P5-A72W-01A	1.03148
TCGA-P5-A72X-01A	1.13853
TCGA-P5-A72Z-01A	0.924104
TCGA-P5-A730-01A	1.03687
TCGA-P5-A731-01A	1.20038
TCGA-P5-A733-01A	1.12251
TCGA-P5-A735-01A	1.04301
TCGA-P5-A736-01A	1.31657
TCGA-P5-A737-01A	0.994913
TCGA-P5-A77W-01A	0.898215
TCGA-P5-A77X-01A	0.824716
TCGA-P5-A780-01A	1.20864
TCGA-P5-A781-01A	0.992774
TCGA-QH-A65R-01A	1.15572
TCGA-QH-A65S-01A	1.16068
TCGA-QH-A65V-01A	1.13616
TCGA-QH-A65X-01A	1.04407
TCGA-QH-A65Z-01A	1.01383
TCGA-QH-A6CS-01A	1.23188
TCGA-QH-A6CU-01A	1.19211
TCGA-QH-A6CV-01A	1.18304
TCGA-QH-A6CW-01A	1.30971
TCGA-QH-A6CX-01A	1.28246
TCGA-QH-A6CY-01A	1.00792
TCGA-QH-A6CZ-01A	0.955649
TCGA-QH-A6X3-01A	1.14032
TCGA-QH-A6X4-01A	0.862967
TCGA-QH-A6X5-01A	1.03974
TCGA-QH-A6X8-01A	1.06043
TCGA-QH-A6X9-01A	1.02044
TCGA-QH-A6XA-01A	1.16729
TCGA-QH-A6XC-01A	1.12783
TCGA-QH-A86X-01A	1.01414
TCGA-QH-A870-01A	1.02968
TCGA-R8-A6MK-01A	0.998798
TCGA-R8-A6ML-01A	0.907817
TCGA-R8-A6MO-01A	1.07658
TCGA-R8-A73M-01A	0.938727
TCGA-RY-A83X-01A	0.952772
TCGA-RY-A83Y-01A	1.05306
TCGA-RY-A83Z-01A	1.07022
TCGA-RY-A840-01A	0.880516
TCGA-RY-A843-01A	1.01347
TCGA-RY-A845-01A	1.09713
TCGA-RY-A847-01A	1.15522
TCGA-S9-A6TS-01A	1.12404
TCGA-S9-A6TU-01A	1.26447
TCGA-S9-A6TV-01A	1.39618
TCGA-S9-A6TW-01A	1.12813
TCGA-S9-A6TX-01A	1.02503
TCGA-S9-A6TY-01A	0.757275
TCGA-S9-A6TZ-01A	1.21275
TCGA-S9-A6U0-01A	1.42827
TCGA-S9-A6U1-01A	1.17115
TCGA-S9-A6U2-01A	1.2087
TCGA-S9-A6U5-01A	1.16787
TCGA-S9-A6U6-01A	1.17191
TCGA-S9-A6U8-01A	1.14486
TCGA-S9-A6U9-01A	1.37571
TCGA-S9-A6UA-01A	1.46436
TCGA-S9-A6UB-01A	0.876453
TCGA-S9-A6WD-01A	0.956163
TCGA-S9-A6WE-01A	1.04631
TCGA-S9-A6WG-01A	1.55174
TCGA-S9-A6WH-01A	0.97122
TCGA-S9-A6WI-01A	1.03074
TCGA-S9-A6WL-01A	0.976984
TCGA-S9-A6WM-01A	1.15637
TCGA-S9-A6WN-01A	1.35234
TCGA-S9-A6WO-01A	1.23418
TCGA-S9-A6WP-01A	1.12337
TCGA-S9-A6WQ-01A	1.17329
TCGA-S9-A7IQ-01A	0.901939
TCGA-S9-A7IS-01A	1.14712
TCGA-S9-A7IX-01A	1.31641
TCGA-S9-A7IY-01A	1.23136
TCGA-S9-A7IZ-01A	1.14814
TCGA-S9-A7J0-01A	0.929287
TCGA-S9-A7J1-01A	1.03403
TCGA-S9-A7J2-01A	1.01999
TCGA-S9-A7J3-01A	1.14026
TCGA-S9-A7QW-01A	0.978237
TCGA-S9-A7QX-01A	1.09769
TCGA-S9-A7QY-01A	0.955554
TCGA-S9-A7QZ-01A	0.869931
TCGA-S9-A7R1-01A	1.0806
TCGA-S9-A7R2-01A	1.24295
TCGA-S9-A7R3-01A	1.22576
TCGA-S9-A7R4-01A	1.28255
TCGA-S9-A7R7-01A	1.37614
TCGA-S9-A7R8-01A	1.09376
TCGA-S9-A89V-01A	1.14381
TCGA-S9-A89Z-01A	1.31523
TCGA-TM-A7C3-01A	1.02325
TCGA-TM-A7C4-01A	0.909207
TCGA-TM-A7C5-01A	1.02273
TCGA-TM-A7CA-01A	0.971614
TCGA-TM-A7CF-01A	0.888076
TCGA-TM-A84B-01A	1.02275
TCGA-TM-A84C-01A	1.33365
TCGA-TM-A84F-01A	1.37827
TCGA-TM-A84G-01A	0.833857
TCGA-TM-A84H-01A	0.959969
TCGA-TM-A84I-01A	1.06772
TCGA-TM-A84J-01A	1.00588
TCGA-TM-A84L-01A	1.23463
TCGA-TM-A84M-01A	0.891092
TCGA-TM-A84O-01A	1.04176
TCGA-TM-A84Q-01A	1.24287
TCGA-TM-A84R-01A	0.887409
TCGA-TM-A84S-01A	1.04977
TCGA-TM-A84T-01A	1.05356
TCGA-TQ-A7RF-01A	1.13499
TCGA-TQ-A7RG-01A	1.14054
TCGA-TQ-A7RH-01A	1.17285
TCGA-TQ-A7RI-01A	1.04108
TCGA-TQ-A7RJ-01A	1.13665
TCGA-TQ-A7RK-01A	1.00114
TCGA-TQ-A7RM-01A	0.922516
TCGA-TQ-A7RN-01A	0.939479
TCGA-TQ-A7RO-01A	1.01707
TCGA-TQ-A7RP-01A	1.20482
TCGA-TQ-A7RQ-01A	0.949601
TCGA-TQ-A7RR-01A	1.11013
TCGA-TQ-A7RV-01A	0.942047
TCGA-TQ-A7RW-01A	1.219
TCGA-TQ-A8XE-01A	1.11153
TCGA-VM-A8C8-01A	1.05792
TCGA-VM-A8C9-01A	1.32918
TCGA-VM-A8CA-01A	1.24672
TCGA-VM-A8CB-01A	0.893342
TCGA-VM-A8CD-01A	1.3316
TCGA-VM-A8CE-01A	1.07542
TCGA-VM-A8CF-01A	1.21847
TCGA-VM-A8CH-01A	1.2149
TCGA-VV-A829-01A	1.17627
TCGA-VV-A86M-01A	1.18815
TCGA-VW-A7QS-01A	1.01536
TCGA-VW-A8FI-01A	1.2316
TCGA-W9-A837-01A	0.955916
TCGA-WH-A86K-01A	1.0767
TCGA-WY-A858-01A	1.28757
TCGA-WY-A859-01A	0.9199
TCGA-WY-A85A-01A	1.07854
TCGA-WY-A85B-01A	1.23434
TCGA-WY-A85C-01A	1.18013
TCGA-WY-A85D-01A	1.18118
TCGA-WY-A85E-01A	0.983064
