# Supplementary material for: Identification of Prognostic Values of Neutrophil Extracellular Traps‐Related Genes in Glioma Based on Bioinformatics
Source: Immun Inflamm Dis. 2026 Apr 6;14(4):e70422. doi: 10.1002/iid3.70422 (PMC13053668; doi:10.1002/iid3.70422)
Supplement: Supplementary file 15 — Supplementary Table 15. [file IID3-14-e70422-s024.txt]

SMIM1
VAMP3
SLC2A5
PIK3CD
C1orf127
TNFRSF8
TNFRSF1B
DHRS3
AGMAT
PADI6
CAPZB
PLA2G2D
C1QA
C1QC
C1QB
FUCA1
IFNLR1
RUNX3
ZNF683
RPS6KA1
FGR
THEMIS2
PTAFR
LAPTM5
LCK
COL8A2
CSF3R
SMAP2
ERMAP
MKNK1
MOB3C
DIO1
GIPC2
IFI44L
DNASE2B
CTBS
GBP3
GBP2
GBP5
LRRC8C
CSF1
CD53
DRAM2
DENND2D
C1orf162
ADORA3
RAP1A
OLFML3
CD2
FCGR1B
FCGR1A
HORMAD1
CTSS
TNFAIP8L2
S100A10
S100A11
RAB13
IL6R
ZBTB7B
CD1D
CD1C
CD1E
MNDA
PYHIN1
IFI16
FCER1A
DUSP23
FCRL6
SLAMF8
SLAMF6
CD84
SLAMF1
CD48
SLAMF7
LY9
CD244
ARHGAP30
FCER1G
FCGR2A
FCGR3A
OLFML2B
DDR2
CREG1
RCSD1
SFT2D2
XCL2
FMO4
FASLG
SOAT1
MR1
NPL
NCF2
RGS18
RGS1
PTPRC
PTPN7
LAX1
IKBKE
RASSF5
MAPKAPK2
IL10
TRAF3IP3
FAM177B
TLR5
NLRP3
PLB1
NLRC4
OXER1
HAAO
TTC7A
EFEMP1
PLEK
ARHGAP25
NAGK
MOB1A
DOK1
M1AP
HK2
CAPG
VAMP8
GNLY
ARID5A
MGAT4A
RNF149
IL1A
IL1B
PSD4
GYPC
PTPN18
KYNU
ARHGAP15
CYTIP
CD302
LY75-CD302
LY75
IFIH1
GCA
CYBRD1
WIPF1
NABP1
CASP10
CTLA4
ICOS
CXCR2
GPBAR1
SLC11A1
SP110
SP140
SP100
HTR2B
INPP5D
PDCD1
GHRL
ATG7
PPARG
TGFBR2
CMTM7
CX3CR1
ACKR2
FYCO1
CXCR6
XCR1
CCR3
CCR1
CCR2
CCR5
CCRL2
GPX1
UBA7
GNAI2
MAPKAPK3
STAB1
PRKCD
SPATA12
ARL6IP5
MITF
TRAT1
MORC1
CD96
ZBED2
GCSAM
BTLA
CD80
ADPRH
HCLS1
ILDR1
CD86
CSTA
PARP9
DTX3L
PARP15
PARP14
ITGB5
CHST13
SLC9A9
GYG1
HPS3
CP
RNF13
GPR171
P2RY13
SUCNR1
MFSD1
GPR160
TNFSF10
KLHL6
ST6GAL1
RTP4
NRROS
SH3BP2
SH3TC1
SLC2A9
LAP3
TLR10
TLR1
TLR6
TMEM156
RHOH
RBM47
TXK
TEC
STAP1
BMP2K
PLAC8
HPSE
HSD17B11
SPP1
HERC6
HERC5
GPRIN3
HPGDS
DAPP1
NFKB1
MANBA
ALPK1
USP53
MGST2
MAML3
IL15
EDNRA
TLR2
DDX60L
FBXO8
IRF2
ACSL1
TLR3
ADAMTS12
IL7R
DAB2
PTGER4
CARD6
EMB
GZMK
GZMA
GAPT
CD180
NAIP
S100Z
LHFPL2
ELL2
ST8SIA4
TIFAB
MZB1
CD14
CSF1R
CD74
CCDC69
GM2A
GALNT10
TIMD4
HAVCR1
HAVCR2
DOCK2
LCP2
HK3
DOK3
RNF130
GFPT2
MGAT1
DUSP22
SERPINB1
SERPINB9
LY86
RREB1
CD83
RNF144B
TRIM38
BTN3A2
UBD
HLA-F
HLA-G
HLA-E
PPP1R18
IER3
HLA-C
HLA-B
MICB
LTB
LST1
AIF1
C2
C4A
C4B
CYP21A2
GPSM3
HLA-DRA
HLA-DRB5
HLA-DRB1
HLA-DQA1
HLA-DQB1
HLA-DQA2
HLA-DQB2
HLA-DOB
TAP2
PSMB9
HLA-DMB
HLA-DMA
HLA-DOA
HLA-DPA1
HLA-DPB1
TAPBP
DEF6
FGD2
TREML1
TREM2
TREML4
PTCRA
CNPY3
RUNX2
CD2AP
PNRC1
SLC22A16
DSE
MAN1A1
VNN1
VNN2
IFNGR1
TNFAIP3
STX11
ZC3H12D
MTHFD1L
SYTL3
TAGAP
RNASET2
GPR31
CARD11
DAGLB
SCIN
CPVL
PRR15
ZNRF2
NOD1
AOAH
GPR141
NME8
IKZF1
TRIM50
MLXIPL
LAT2
NCF1
DTX2
FGL2
ARPC1B
GAL3ST4
PILRA
TRIM56
PIK3CG
TFEC
CPED1
IRF5
TBXAS1
TPK1
GIMAP8
GIMAP7
GIMAP4
GIMAP6
GIMAP2
GIMAP1
GIMAP5
CTSB
MSR1
FGF20
ASAH1
TNFRSF10A
ADAM28
RAB11FIP1
HTRA4
LYN
CHCHD7
SULF1
LY96
GEM
FBXO32
SLA
DENND3
PARP10
SPATC1
DOCK8
PDCD1LG2
DDX58
B4GALT1
FAM214B
CD72
SIT1
TLN1
PGM5
MAMDC2
OSTF1
S1PR3
SYK
FGD3
SUSD3
NINJ1
FBP1
TGFBR1
FKBP15
TNFSF8
GSN
PTGS1
FAM78A
GBGT1
CARD9
TOR4A
IL15RA
ECHDC3
PLXDC2
APBB1IP
MAP3K8
CXCL12
ALOX5
WDFY4
SRGN
PALD1
SLC29A3
PSAP
LIPM
ANKRD22
CH25H
LIPA
HHEX
FFAR4
ENTPD1
BLNK
PIK3AP1
NFKB2
ACSL5
RGS10
VENTX
FUOM
NLRP6
IFITM1
IRF7
CTSD
TNNI2
ASCL2
C11orf21
KCNQ1
RHOG
TRIM34
TRIM22
TPP1
AMPD3
HPS5
TMEM86A
PRRG4
CD59
CD44
MYBPC3
SPI1
APLNR
LPXN
MPEG1
MS4A6A
MS4A4A
MS4A4E
MS4A7
MS4A14
TMEM109
SLC15A3
CD5
CYB561A3
FTH1
ROM1
FERMT3
CCDC88B
RPS6KA4
CAPN1
EHBP1L1
SIPA1
CTSW
TSGA10IP
POLD4
TBC1D10C
UNC93B1
ALDH3B1
TCIRG1
MRGPRF
IL18BP
FOLR2
P2RY6
UCP2
KCNE3
SLCO2B1
MYO7A
PICALM
CTSC
SMCO4
FUT4
CASP5
CASP1
IL18
TMPRSS13
IL10RA
CD3E
CD3D
CD3G
SLC37A2
FLI1
KCNJ5
C11orf45
ST14
ADAMTS15
CACNA2D4
LTBR
CD27
LPAR5
ACRBP
CD4
PTPN6
C3AR1
CLEC4A
A2M
KLRB1
CD69
CLEC12A
CLEC1B
CLEC7A
OLR1
TMEM52B
KLRD1
ETV6
CREBL2
ARHGDIB
MGST1
ANO6
PCED1B
FMNL3
BIN2
CELA1
ITGB7
GPR84
NCKAP1L
MYO1A
STAT6
STAC3
ARHGAP9
RASSF3
IRAK3
CPM
IGF1
CMKLR1
TMEM119
SELPLG
SH2B3
OAS1
SLC8B1
PXN
OASL
P2RX4
RILPL2
SLC15A4
SPATA13
RASL11A
SLC46A3
ALOX5AP
EPSTI1
LCP1
ITM2B
LPAR6
PHF11
ARL11
DLEU7
KCTD12
GPR18
GPR183
TNFSF13B
RAB20
LAMP1
GAS6
TEP1
RNASE6
RNASE3
RNASE2
RPGRIP1
SLC7A7
LRP10
CEBPE
PCK2
RIPK3
GPR33
PRKCH
ZFP36L1
SUSD6
NPC2
FOS
JDP2
BATF
ESRRB
GPR65
KCNK13
RIN3
LGMN
SERPINA1
TNFAIP2
PLD4
GPR132
CYFIP1
BMF
PLCB2
INAFM2
SPINT1
SNAP23
B2M
ATP8B4
TNFAIP8L3
LACTB
PLEKHO2
CALML4
SCAMP2
TBC1D2B
CTSH
BCL2A1
FAH
IL16
TM6SF1
FES
SYNM
LRRK1
MSLN
MEFV
CIITA
TXNDC11
ITPRIPL2
IGSF6
OTOA
IL4R
IL21R
APOBR
IL27
CD19
SPN
C16orf54
MVP
CORO1A
ITGAL
PYCARD
ITGAM
ITGAX
SNX20
NOD2
LPCAT2
CAPNS2
SLC12A3
HERPUD1
NLRC5
CCL22
FHOD1
PSMB10
DPEP3
DPEP2
PLA2G15
MLKL
MAF
PLCG2
IRF8
CYBA
SNAI3
SERPINF2
SPNS3
ARRB2
CXCL16
ZMYND15
VMO1
SCIMP
CLEC10A
ASGR2
CLDN7
ACAP1
KCTD11
TMEM102
TNFSF12
TNFSF13
CD68
ALOX15B
MFSD6L
PIK3R6
PIK3R5
TRPV2
SHMT1
LGALS9
ABHD15
ADAP2
RNF135
EVI2B
CCL2
CCL8
SLFN5
SLFN12L
CCL5
IKZF3
GSDMA
KRT36
STAT5A
IFI35
VAT1
TMEM106A
GRN
FMNL1
MAP3K14
ARHGAP27
GNGT2
ABI3
PHOSPHO1
ACSF2
SCPEP1
MILR1
KCNJ2
CD300A
CD300LB
CD300C
CD300LF
SLC16A5
ITGB4
AANAT
RHBDF2
TMC8
SYNGR2
ENPP7
GAA
PDE6G
CD7
PTPN2
PSMA8
DSC2
PSTPIP2
TNFRSF11A
SERPINB2
CD226
SOCS6
CNDP2
NFATC1
CFD
ATP8B3
GNA15
EBI3
LRG1
PLIN3
ARRDC5
DENND1C
C3
VAV1
STXBP2
PRAM1
MYO1F
C19orf38
MAN2B1
DNASE2
LYL1
CLEC17A
RASAL3
HSH2D
BST2
INSL3
JAK3
IL12RB1
IFI30
LRRC25
GMIP
CEBPA
FXYD5
HAMP
FFAR2
NFKBID
HCST
TYROBP
KCNK6
RASGRP4
MAP4K1
GMFG
ZFP36
FCGBP
SHKBP1
CYP2S1
AXL
TGFB1
CEACAM21
CEACAM4
CD79A
POU2F2
APOC1
APOC4-APOC2
APOC2
VASP
SLC1A5
C5AR1
C5AR2
FTL
CD37
FCGRT
TSKS
IL4I1
SIGLEC11
SIGLEC9
SIGLEC7
CD33
NKG7
C19orf84
SIGLEC10
SIGLEC8
SIGLEC14
FPR1
FPR2
FPR3
OSCAR
LILRB3
LILRA6
LILRB2
LAIR1
LILRA2
LILRA1
LILRB1
LILRB4
KIR2DL4
FCAR
TMEM150B
NLRP4
SIRPB2
SIRPD
SIRPB1
SIRPG
SIGLEC1
SPTLC3
KIF16B
HCK
SLA2
SAMHD1
MAFB
PLTP
CD40
PREX1
ZNFX1
CEBPB
NFATC2
CASS4
ZBP1
CTSZ
SLC17A9
RGS19
SAMSN1
FAM3B
MX2
C2CD2
UBASH3A
ICOSLG
TRPM2
PTTG1IP
ITGB2
IL17RA
TANGO2
IGLL5
CRYBB1
AP1B1
OSM
DUSP18
LIMK2
HMOX1
APOL6
APOL3
APOL2
NCF4
CSF2RB
IL2RB
RAC2
CYTH4
MFNG
SH3BP1
APOBEC3C
APOBEC3H
PDGFB
GRAP2
NAGA
NFAM1
PARVG
UPK3A
TBC1D22A
TYMP
ODF3B
KLHDC7B
ARSA
P2RY8
ARHGAP6
TLR7
TLR8
SH3KBP1
SAT1
CYBB
GPR34
GPR82
WAS
TFE3
VSIG4
CXorf65
IL2RG
CXCR3
CYSLTR1
P2RY10
SH3BGRL
BTK
IL13RA1
SOWAHD
SH2D1A
SASH3
ELF4
CD40LG
ABCD1
ARHGAP4
RENBP
IRAK1
GAB3
MPP1
CLIC2
TNFRSF18
TNFRSF4
MXRA8
VWA1
ATAD3C
TNFRSF14
TNFRSF9
ERRFI1
GPR157
FBXO6
PLOD1
HNRNPCL1
HNRNPCL3
HNRNPCL2
HNRNPCL4
PDPN
TMEM51
EFHD2
FBLIM1
HSPB7
CLCNKA
CLCNKB
EPHA2
ARHGEF19
MFAP2
PADI1
KLHDC7A
TMCO4
PLA2G2A
PLA2G5
PLA2G2C
FAM43B
CDA
ECE1
HSPG2
HTR1D
TCEA3
IL22RA1
RCAN3
NCMAP
MAN1C1
CD52
SFN
SLC9A1
SYTL1
MAP3K6
FCN3
GPR3
XKR8
SESN2
RAB42
TMEM200B
SPOCD1
KIAA1522
GJA4
SH3D21
EVA1B
ZC3H12A
FHL3
HEYL
HIVEP3
PPCS
P3H1
KLF17
PLK3
BTBD19
TSPAN1
DMBX1
PDZK1IP1
FOXD2
TRABD2B
DMRTA2
TTC39A
ECHDC2
YIPF1
ACOT11
TMEM61
TACSTD2
JUN
FGGY
L1TD1
ROR1
AK4
IL23R
GADD45A
GNG12
DIRAS3
CRYZ
NEXN
IFI44
MCOLN2
GBP1
GBP4
GBP6
GFI1
GCLM
ARHGAP29
F3
SLC44A3
DPYD
PALMD
FRRS1
AMY1B
NTNG1
VAV3
SLC25A24
PSRC1
ALX3
SLC16A4
CHI3L2
CAPZA1
PPM1J
PTPN22
TSPAN2
ATP1A1
CD58
PTGFRN
CD101
TBX15
PPIAL4E
PPIAL4F
PPIAL4D
PDZK1
ITGA10
PPIAL4G
MTMR11
C1orf54
ECM1
ADAMTSL4
MCL1
CTSK
CERS2
TUFT1
S100A9
S100A12
S100A8
S100A6
S100A5
S100A4
S100A16
S100A13
NPR1
SLC27A3
TPM3
SHC1
MUC1
GBA
LMNA
GLMP
CRABP2
SH2D2A
INSRR
SPTA1
TAGLN2
SLAMF9
NCSTN
F11R
TSTD1
HSPA6
FCGR3B
FCGR2B
UAP1
FAM78B
MAEL
GPA33
CD247
TBX19
XCL1
DPT
MROH9
FMO1
TNFSF4
KIAA0040
PAPPA2
QSOX1
IER5
ZNF648
RGS16
LAMC1
LAMC2
ARPC5
PTGS2
PLA2G4A
RGS2
GLRX2
CFH
NR5A2
PHLDA3
ELF3
LGR6
ADIPOR1
CYB5R1
ADORA1
MYBPH
CHI3L1
FMOD
ETNK2
NUAK2
KLHDC8A
RAB7B
DYRK3
IL24
C4BPB
CD55
CR1
CD46
CD34
G0S2
TRAF5
ATF3
SMYD2
PTPN14
TGFB2
HLX
DUSP10
HHIPL2
AIDA
DEGS1
CNIH3
MIXL1
PSEN2
ACTA1
GALNT2
EDARADD
LGALS8
MT1HL1
MTRNR2L11
KMO
OPN3
MAP1LC3C
FAM110C
COLEC11
CMPK2
RSAD2
KLF11
PDIA6
NT5C1B
LAPTM4A
SDC1
KLHL29
SLC35F6
TMEM214
EMILIN1
TCF23
NRBP1
FNDC4
GCKR
FOSL2
PPP1CB
LTBP1
QPCT
CDC42EP3
RMDN2
CYP1B1
GALM
ZFP36L2
SIX2
RHOQ
MCFD2
VRK2
PUS10
B3GNT2
OTX1
UGP2
RAB1A
SPRED2
APLF
ANXA4
ACTG2
LBX2
LOXL3
GGCX
VAMP5
CD8A
CD8B
THNSL2
TMEM127
FAHD2B
ZAP70
CNGA3
NPAS2
RFX8
IL1R2
IL1R1
IL18RAP
FHL2
UXS1
RGPD4
LIMS1
RGPD5
LIMS3
MALL
RGPD6
TMEM87B
FBLN7
SLC20A1
NT5DC4
IL36B
IL1RN
PAX8
SLC35F5
ACTR3
INSIG2
EN1
MARCO
STEAP3
TMEM37
TMEM185B
RALB
TFCP2L1
PROC
HS6ST1
POTEF
POTEI
POTEJ
POTEE
GPR39
CXCR4
LYPD6
RND3
NMI
TNFAIP6
GALNT5
PLA2R1
RBMS1
TANK
DPP4
FAP
SLC38A11
SP5
ERICH2
PDK1
CHRNA1
ITGA4
CERKL
PPP1R1C
FRZB
COL3A1
COL5A2
SLC40A1
STAT1
MYO1B
C2orf66
COQ10B
SPATS2L
AOX1
CFLAR
CASP8
MPP4
FZD7
CD28
CCNYL1
FZD5
ABCA12
FN1
MREG
IGFBP2
IGFBP5
CXCR1
ARPC2
TMBIM1
CYP27A1
WNT10A
DNPEP
DES
CHPF
SLC4A3
PAX3
KCNE4
AP1S3
FAM124B
CCL20
SP140L
GPR55
ARMC9
B3GNT7
NMUR1
CHRND
ATG16L1
TRPM8
ARL4C
COL6A3
MLPH
RAB17
LRRFIP1
ESPNL
TWIST2
OTOS
GPC1
ANO7
SUMF1
BHLHE40
EDEM1
LMCD1
OXTR
IL17RC
IRAK2
HRH1
TMEM43
SLC6A6
DPH3
RFTN1
EOMES
OSBPL10
ZNF860
CMTM6
CCR4
GLB1
CRTAP
STAC
TRANK1
MYD88
CCR8
CTNNB1
ULK4
ANO10
CDCP1
TMEM158
LTF
LRRC2
NBEAL2
CAMP
SPINK8
SHISA5
PFKFB4
UCN2
SLC25A20
LAMB2
USP4
TCTA
GMPPB
SEMA3F
HYAL2
CISH
ABHD14B
ALAS1
PPM1M
ITIH1
ARHGEF3
FAM3D
ADAMTS9
SUCLG2
EOGT
PROK2
GXYLT2
VGLL3
EPHA3
PROS1
DCBLD2
COL8A1
FILIP1L
NFKBIZ
PHLDB2
C3orf52
CD200R1
ZDHHC23
GAP43
B4GALT4
POPDC2
NR1I2
FSTL1
HGD
RABL3
PDIA5
RAB43
MBD4
PLXND1
SLCO2A1
SLC35G2
FOXL2
RBP1
NMNAT3
PCOLCE2
CHST2
PLOD2
PLSCR2
PLSCR1
AGTR1
TM4SF18
TM4SF1
WWTR1
P2RY1
RAP2B
SLC33A1
SSR3
TIPARP
PTX3
SHOX2
LXN
RARRES1
B3GALNT1
MECOM
FNDC3B
NAALADL2
LAMP3
B3GNT5
TMEM41A
IGF2BP2
ETV5
RPL39L
TPRG1
P3H2
CLDN1
IL1RAP
HES1
LRRC15
FAM43A
TFRC
SLC51A
PDE6B
FGFRL1
SPON2
DOK7
LRPAP1
EVC2
EVC
MAN2B2
S100P
HTRA3
WDR1
CPEB2
BST1
FGFBP2
PROM1
SOD3
SLC34A2
SEL1L3
CCKAR
TBC1D19
PGM2
TBC1D1
FAM114A1
CHRNA9
NSUN7
SLC10A4
ZAR1
OCIAD2
SPATA18
GSX2
SRD5A3
TMEM165
ARL9
THEGL
HOPX
IGFBP7
ADAMTS3
CXCL8
CXCL6
PF4V1
CXCL1
PPBP
CXCL3
EREG
AREG
NAAA
CXCL9
CXCL10
CXCL11
SHROOM3
ANTXR2
NKX6-1
SLC10A6
C4orf36
DMP1
IBSP
PKD2
MMRN1
EIF4E
ADH4
DDIT4L
BANK1
SLC39A8
UBE2D3
NPNT
SGMS2
LEF1
OSTC
CASP6
CFI
EGF
ENPEP
TIFA
CAMK2D
ARSJ
SEC24D
ANXA5
BBS12
SPRY1
PABPC4L
PCDH18
MGARP
RAB33B
UCP1
MAB21L2
TMEM154
ARFIP1
RBM46
NPY2R
TDO2
TRIM61
DDX60
PALLD
GALNT7
ASB5
SPCS3
VEGFC
AGA
DCTD
CASP3
PDLIM3
CYP4V2
SLC12A7
LPCAT1
DAP
CDH6
EGFLAM
OSMR
C7
CCDC152
PELO
ITGA1
ITGA2
FST
ESM1
GPX8
SETD9
SMIM15
CCDC125
MARVELD2
GTF2H2
HEXB
IQGAP2
F2RL2
CMYA5
THBS4
CKMT2
ZCCHC9
ACOT12
ATG10
KIAA0825
ARSK
GLRX
CAST
ERAP2
PAM
TSLP
MCC
TRIM36
FEM1C
TICAM2
TMED7-TICAM2
TMED7
AP3S1
TNFAIP8
PRR16
LOX
SNX24
PPIC
PRDM6
C5orf63
CHSY3
CSF2
P4HA2
PDLIM4
IRF1
C5orf15
VDAC1
SAR1B
TXNDC15
PITX1
CXCL14
TGFBI
EGR1
ETF1
CTNNA1
SIL1
ECSCR
CYSTM1
HBEGF
PCDHB7
FCHSD1
ARAP3
PCDH12
RNF14
SPRY4
YIPF5
PRELID2
SPINK1
C5orf46
AFAP1L1
SLC26A2
PDGFRB
ARSI
MYOZ3
SMIM3
ITK
ADAM19
C1QTNF2
CCNG1
KCNMB1
DUSP1
ERGIC1
NKX2-5
SIMC1
TSPAN17
PDLIM7
TMED9
ADAMTS2
RUFY1
MGAT4B
SQSTM1
FLT4
FOXC1
RIPK1
PXDC1
FAM50B
PPP1R3G
F13A1
ELOVL2
NEDD9
RANBP9
TPMT
MBOAT1
SLC17A3
HFE
BTN2A2
BTN3A1
BTN3A3
ZBED9
HLA-A
C6orf15
PSORS1C1
MICA
CLIC1
HSPA1B
CFB
PSMB8
TAP1
B3GALT4
BAK1
ITPR3
TEAD3
TULP1
FKBP5
ETV7
CDKN1A
RAB44
PIM1
TMEM217
KCNK5
TREML2
TREM1
C6orf132
CUL7
RSPH9
VEGFA
SLC29A1
CYP39A1
C6orf141
RHAG
PGK2
BMP5
FKBP1C
SLC17A5
CD109
COL12A1
TPBG
TBX18
CNR1
PRDM1
SCML4
OSTM1
NR2E1
CD164
METTL24
AMD1
SLC16A10
LAMA4
FAM162B
VGLL2
PKIB
FABP7
SMPDL3A
LAMA2
ARHGAP18
SAMD3
ARG1
ENPP1
MOXD1
EYA4
PDE7B
PERP
ABRACL
TXLNB
CITED2
FUCA2
PLAGL1
RAB32
SUMO4
ULBP2
ULBP1
RAET1L
ULBP3
PLEKHG1
AKAP12
ESR1
MYCT1
SNX9
FNDC1
SOD2
WTAP
CCR6
SMOC2
FAM20C
PDGFA
DNAAF5
MICALL2
MAFK
TTYH3
ACTB
CYTH3
UMAD1
VWDE
AGMO
MEOX2
ANKMY2
AHR
PRPS1L1
TWIST1
MACC1
ABCB5
SP8
STEAP1B
IL6
GPNMB
CCDC126
FAM221A
OSBPL3
CYCS
C7orf31
NFE2L3
SNX10
SKAP2
HOXA1
HOXA4
HOXA5
WIPF3
INMT
AQP1
FKBP9
DPY19L1
EPDR1
SFRP4
STK17A
AEBP1
GCK
YKT6
MYO1G
RAMP3
IGFBP3
PKD1L1
HUS1
UPP1
ABCA13
GRB10
SEC61G
VOPP1
SUMF2
GUSB
ASL
TPST1
TMEM248
NSUN5
CLDN4
LIMK1
CCL26
HSPB1
GSAP
PTPN12
CD36
HGF
SEMA3A
CROT
ABCB4
STEAP4
STEAP1
FZD1
SAMD9
SAMD9L
TFPI2
GNG11
BET1
COL1A2
BAIAP2L1
SPDYE3
PCOLCE
TFR2
EPHB4
TRIP6
MUC3A
MUC12
SERPINE1
PLOD3
SPDYE6
ORAI2
FAM185A
ARMC10
PSMC2
SYPL1
NAMPT
BCAP29
LAMB1
LAMB4
DNAJB9
TMEM168
MDFIC
TES
CAV2
CAV1
MET
CAPZA2
WNT16
FAM3C
FEZF1
RNF133
RNF148
LEP
IMPDH1
HILPDA
CALU
OPN1SW
FLNC
SMO
CPA4
CPA5
PODXL
CALD1
TMEM140
FAM180A
TTC26
KLRG2
PARP12
RAB19
DENND2A
ADCK2
CLEC5A
GSTK1
ZYX
EPHA1
TCAF2
CTAGE6
C7orf33
PDIA4
ACTR3C
LRRC61
RARRES2
TMEM176B
TMEM176A
AOC1
NOS3
ABCB8
CHPF2
ANGPT2
CLDN23
ERI1
PPP1R3B
GATA4
FAM86B1
DLC1
C8orf48
PDGFRL
NAT1
SH2D4A
LZTS1
DOK2
TNFRSF10B
TNFRSF10C
TNFRSF10D
LOXL2
STC1
ADAMDEC1
KCTD9
EBF2
NUGGC
DUSP4
RBPMS
GSR
FGFR1
ADAM9
IDO1
PLAT
CHRNA6
HGSNAT
SPIDR
CEBPD
SNAI2
PXDNL
PLAG1
SDCBP
DNAJC5B
CPA6
TRAM1
XKR9
MSC
RDH10
TMEM70
PI15
CRISPLD1
HNF4G
IL7
FABP5
CHMP4C
CA13
CA3
CA2
ATP6V0D2
TMEM64
C8orf88
SDC2
CPQ
MATN2
OSR2
FZD6
CTHRC1
DCSTAMP
ANGPT1
TNFRSF11B
COLEC10
COL14A1
TRIB1
TMEM71
ST3GAL1
COL22A1
ARC
GSDMD
OPLAH
SLC39A4
CBWD1
CD274
CER1
TTC39B
BNC2
PLIN2
TAF1L
CA9
TPM2
CCIN
CNTNAP3
CNTNAP3B
ANXA1
NMRK1
PCSK5
RFK
GCNT1
RASEF
C9orf64
CTSL
NFIL3
ROR2
ASPN
FAM120AOS
BARX1
TRIM14
GALNT12
COL15A1
ALG2
ERP44
NIPSNAP3A
PTGR1
GNG10
UGCG
SUSD1
PTBP3
HDHD3
RGS3
COL27A1
ORM1
TNFSF15
TNC
PSMD5
TRAF1
NEK6
OLFML2A
HSPA5
MAPKAP1
PBX3
ENG
IER5L
PRRX2
PTGES
ASS1
LAMC3
SURF4
SARDH
COL5A1
FCN1
CLIC3
KLF6
IL2RA
GATA3
PROSER2
CCDC3
CUBN
MALRD1
SKIDA1
DNAJC1
SVIL
ITGB1
NRP1
CREM
FZD8
DKK1
BICC1
TMEM26
NRBF2
COL13A1
PRF1
ADAMTS14
PCBD1
UNC5B
P4HA1
PLAU
ZNF503
MMRN2
RNLS
LIPN
ACTA2
FAS
SLC16A12
MYOF
PDLIM1
MARVELD1
LOXL4
PYROXD2
HPS1
ELOVL3
RPEL1
CALHM2
ITPRIP
DUSP5
HABP2
CASP7
PLEKHS1
PNLIPRP3
ADAM12
UTF1
ADAM8
BET1L
IFITM2
IFITM3
ANO9
RASSF7
EPS8L2
CD151
TSPAN4
LSP1
PRR33
SLC22A18AS
SLC22A18
PHLDA2
TRIM21
OR51E1
OR51E2
HBE1
UBQLNL
TRIM6
TRIM5
SMPD1
ILK
OLFML1
SWAP70
ADM
MTRNR2L8
PARVA
RASSF10
ARNTL
MRGPRX3
SAA4
SAA2-SAA4
SAA2
SAA1
LDHA
CSRP3
HTATIP2
RCN1
WT1
LMO2
ELF5
PAMR1
RAG1
ACCS
EXT2
TP53I11
SLC35C1
CREB3L1
MDK
HARBI1
DDB2
ACP2
LRRC55
PRG2
SLC43A3
SERPING1
ZDHHC5
STX3
MS4A6E
ZP1
CD6
TMEM216
LRRN4CL
LGALS12
BATF2
NAALADL1
SLC25A45
FRMD8
EFEMP2
FOSL1
CST6
CATSPER1
CD248
RIN1
RHOD
SSH3
CLCF1
CABP4
C11orf24
GAL
ANO1
FOLR3
P2RY2
P4HA3
CHRDL2
SERPINH1
LRRC32
OMP
KCTD14
SYTL2
PRSS23
RAB38
NOX4
PIWIL4
TRPC6
BIRC3
MMP7
MMP8
MMP10
MMP1
MMP13
PDGFD
CASP4
CARD16
SLN
SLC35F2
LAYN
TTC12
NNMT
REXO2
TAGLN
MPZL3
MPZL2
MCAM
OAF
POU2F3
UBASH3B
CRTAM
CLMP
ESAM
ROBO4
ST3GAL4
APLP2
TEAD4
TSPAN9
CRACR2A
VWF
PLEKHG6
TNFRSF1A
TAPBPL
GAPDH
C1S
C1R
C1RL
RBP5
CD163
CLEC4C
SLC2A14
SLC2A3
CLEC6A
CLEC4D
CLEC2B
KLRF2
CLEC1A
YBX3
GPRC5A
GPRC5D
HEBP1
EMP1
PLBD1
GUCY2C
MGP
ERP27
EPS8
PYROXD1
KCNJ8
BCAT1
MED21
ARNTL2
SMCO2
PPFIBP1
PTHLH
FAR2
BICD1
CPNE8
IRAK4
AMIGO2
HDAC7
VDR
FKBP11
DHH
TUBA1C
DNAJC22
TMBIM6
AQP5
SMAGP
ACVRL1
KRT80
KRT7
KRT75
KRT8
KRT18
IGFBP6
SOAT2
RARG
HOXC10
NFE2
ITGA5
GTSF1
METTL7B
ITGA7
RDH5
CD63
MMP19
PMEL
ESYT1
IL23A
NAB2
NXPH4
NDUFA4L2
GLI1
AVPR1A
GNS
HMGA2
TMBIM4
HELB
RAP1B
MDM2
LYZ
TMEM19
GLIPR1
ACSS3
C12orf50
TMTC3
DUSP6
GALNT4
LUM
DCN
SOCS2
HAL
ELK3
IKBIP
ARL1
CHPT1
DRAM1
HSP90B1
EID3
SLC41A2
KCTD10
TRPV4
OAS3
OAS2
ACADS
HPD
HCAR2
HCAR3
HCAR1
UBC
GJB2
LATS2
TNFRSF19
MIPEP
C1QTNF9B
PABPC3
POLR1D
MEDAG
MAB21L1
POSTN
TNFSF11
CCDC122
SLC25A30
LRCH1
CYSLTR2
CCDC70
THSD1
KLF5
CLN5
SPRY2
GPC6
TGDS
DNAJC3
CLYBL
GGACT
ITGBL1
EFNB2
IRS2
COL4A1
COL4A2
TMCO3
TMEM255B
POTEM
PNP
RNASE10
ANG
RNASE4
MMP14
CIDEB
NFATC4
CBLN3
KHNYN
GZMH
GZMB
COCH
SPTSSA
CLEC14A
ARF6
PYGL
NID2
PTGER2
GCH1
LGALS3
DACT1
SLC38A6
RHOJ
ESR2
FUT8
FAM71D
PLEK2
RDH12
ACTN1
SIPA1L1
RGS6
NUMB
ACOT1
LTBP2
TMED10
TGFB3
IRF2BPL
GALC
TTC8
CATSPERB
TC2N
FBLN5
FAM181A
IFI27
SERPINA5
SERPINA3
GSC
BDKRB2
BDKRB1
GSKIP
ZBTB42
AHNAK2
BTBD6
GOLGA8O
RYR3
SPRED1
THBS1
GCHFR
DLL4
EHD4
CCNDBP1
TGM5
PDIA3
TRIM69
GATM
C15orf48
FBN1
SPPL2A
CYP19A1
RAB27A
PIGB
MYZAP
GCOM1
AQP9
LIPC
MYO1E
ANXA2
CA12
TRIP4
RBPMS2
IGDCC4
LCTL
AAGAB
CLN6
ITGA11
GLCE
UACA
PKM
HEXA
ADPGK
CD276
LOXL1
PML
ISLR
STRA6
PTPN9
ODF3L1
FBXO22
CHRNB4
MTHFS
STARD5
ALPK3
ISG20
HAPLN3
ANPEP
IQGAP1
FURIN
MCTP2
NR2F2
ARRDC4
ALDH1A3
CHSY1
RHBDF1
HBA1
JMJD8
PRSS21
ZG16B
TNFRSF12A
MMP25
IL32
VASN
ALG1
C16orf89
TMEM114
EMP2
SOCS1
LITAF
CPPED1
NTAN1
MPV17L
ABCC1
NPIPA8
GDE1
ACSM3
CDR2
SCNN1G
SCNN1B
ERN2
EIF3CL
QPRT
SEPHS2
CTF1
HSD3B7
PRSS36
TGFB1I1
CNEP1R1
CES1
MT1E
MT1M
MT1A
MT1H
CETP
CCDC102A
CDH5
CMTM3
RRAD
B3GNT9
TRADD
NOL3
LRRC36
ZDHHC1
HAS3
SNTB2
CYB5B
NQO1
CLEC18A
CLEC18C
CHST4
HP
PMFBP1
CLEC18B
CHST6
ADAMTS18
COTL1
C16orf74
FOXC2
FOXL1
GALNS
DPEP1
TUBB3
DBNDD1
GAS8
MYO1C
SLC43A2
SCARF1
RILP
TLCD2
SERPINF1
HIC1
CTNS
TAX1BP3
ATP2A3
CHRNE
SLC52A1
XAF1
FBXO39
BCL6B
SLC16A13
SLC16A11
GUCY2D
ARHGEF15
CCDC42
TMEM220
PIRT
HS3ST3A1
HS3ST3B1
PMP22
TVP23C
ADORA2B
UBB
LRRC75A
DRG2
FAM83G
GRAP
GRAPL
MFAP4
SLC47A1
MAP2K3
NOS2
RAB34
TLCD1
FLOT2
PIPOX
CPD
CCL7
CCL13
SLFN11
SLFN12
CCL23
CCL18
TBC1D3G
PLXDC1
ERBB2
CSF3
GJD3
IGFBP4
CCR7
JUP
FKBP10
KLHL10
DHX58
STAT3
ETV4
SOST
PPY
FZD2
MYL4
ITGB3
SP6
COPZ2
SKAP1
HOXB2
HOXB3
HOXB4
HOXB5
HOXB6
HOXB7
HOXB8
HOXB9
PRAC2
HOXB13
UBE2Z
NGFR
ITGA3
COL1A1
TMEM92
SPATA20
ABCC3
TOM1L1
CCDC182
VMP1
C17orf64
TBX4
MRC2
CYB561
ACE
CD79B
PECAM1
CEP112
SLC16A6
WIPI1
FAM20A
CD300E
TMEM104
SLC25A19
TRIM47
TEN1
SPHK1
MXRA7
SOCS3
LGALS3BP
C1QTNF1
SGSH
FSCN2
P4HB
SLC16A3
SECTM1
METRNL
COLEC12
EMILIN2
MYL12A
TWSG1
MPPE1
IMPA2
TUBB6
ABHD3
GATA6
RIOK3
TTC39C
HRH4
DSG2
MOCOS
SIGLEC15
KATNAL2
ACAA2
MYO5B
MBD2
ATP8B1
ALPK2
SERPINB7
SERPINB8
FSTL3
ELANE
KISS1R
CNN2
SBNO2
SCAMP4
MOB3A
GADD45B
S1PR4
GIPC3
TBXA2R
TNFAIP8L1
TICAM1
CD70
TNFSF14
TRIP10
SH2D3A
RETN
MCEMP1
LRRC8E
ANGPTL4
COL5A3
ANGPTL6
ICAM1
ICAM3
DOCK6
TSPAN16
RAB3D
SWSAP1
CNN1
ACP5
JUNB
CALR
PODNL1
IL27RA
PALM3
PRKACA
DNAJB1
SYDE1
NOTCH3
EPHX3
TPM4
RAB8A
F2RL3
PLVAP
TMEM221
COLGALT1
PGPEP1
GDF15
KLHL26
HAPLN4
PLEKHF1
GPI
HSPB6
KIRREL2
GGN
SPRED3
ACTN4
CAPN12
RINL
FBXO17
ITPKC
MIA
B3GNT8
ERICH4
CEACAM3
DEDD2
CEACAM1
LYPD3
PINLYP
PLAUR
KCNN4
PVR
BCL3
CBLC
BCAM
RELB
EXOC3L2
OPA3
GPR4
FOXA3
IGFL3
CCDC8
PTGIR
ZNF541
EHD2
EMP3
SULT2B1
PLEKHA4
PPP1R15A
TULP2
NUCB1
GYS1
CGB7
NTF4
TRPM4
TEAD2
ATF5
SPIB
MYBPC2
VSIG10L
ZNF600
ZNF888
ERVV-1
NLRP12
MYADM
VSTM1
MBOAT7
LILRA5
LENG9
CDC42EP5
EPS8L1
IL11
SSC5D
SBK2
SBK3
FKBP1A
C20orf141
ADAM33
ADRA1D
TMEM230
TASP1
RRBP1
THBD
CD93
CST3
CST7
FOXS1
BPIFB4
ACTL10
MAP1LC3A
EDEM2
PROCR
GDF5
SPAG4
MYL9
RPN2
TGM2
LPIN3
EMILIN3
GTSF1L
KCNK15
PI3
SDC4
SYS1
PIGT
WFDC2
CTSA
MMP9
OCSTAMP
SLC2A10
EYA2
SNAI1
SALL4
TSHZ2
ZNF217
DOK5
FAM210B
TFAP2C
CTCFL
PMEPA1
APCDD1L
CDH4
HELZ2
SOX18
CXADR
CHODL
CYYR1
ADAMTS1
MAP3K7CL
GRIK1
EVA1C
C21orf62
IL10RB
IFNGR2
TMEM50B
KCNE1
RCAN1
CLIC6
RUNX1
CBR1
CLDN14
RIPPLY3
KCNJ15
BACE2
MX1
TMPRSS3
COL18A1
COL6A1
COL6A2
PRMT2
USP18
TBX1
RIMBP3B
YDJC
ZNF280A
RAB36
VPREB3
CHCHD10
MMP11
DERL3
SUSD2
GGT5
EMID1
LIF
SEC14L3
TCN2
APOL4
APOL1
MYH9
LGALS1
PICK1
MAFF
KDELR3
DMC1
APOBEC3A
APOBEC3B
APOBEC3D
APOBEC3F
APOBEC3G
ENTHD1
MEI1
PARVB
PRR5
FBLN1
TTC38
CELSR1
ALG12
PIM3
PLXNB2
ADM2
ARSD
ARSF
MXRA5
PNPLA4
VCX3B
HCCS
PRPS2
EGFL6
ASB9
PIR
AP1S2
GRPR
PHKA2
YY2
SMS
ACOT9
PDK3
GK
DYNLT3
SRPX
ATP6AP2
MAOB
CHST7
RGN
TIMP1
SSX1
SSX3
SLC35A2
PLP2
PRICKLE3
FAM156B
MTRNR2L10
MSN
CITED1
MAGT1
PGK1
PGAM4
GPR174
KLHL4
TNMD
SRPX2
TRMT2B
TAF7L
GLA
ARMCX2
NXF3
TBC1D8B
VSIG1
ATG4A
KCNE5
CAPN6
IL13RA2
PLS3
SLC25A43
LAMP2
C1GALT1C1
APLN
XPNPEP2
ENOX2
RAP2C
MBNL3
SMIM10
GABRE
MAGEA12
BGN
FLNA
DNASE1L1
ATP6AP1
UBL4A
SLC10A3
G6PD
F8A2
F8A3
IL9R
SRY
