# Supplementary material for: Identification of Prognostic Values of Neutrophil Extracellular Traps‐Related Genes in Glioma Based on Bioinformatics
Source: Immun Inflamm Dis. 2026 Apr 6;14(4):e70422. doi: 10.1002/iid3.70422 (PMC13053668; doi:10.1002/iid3.70422)
Supplement: Supplementary file 16 — Supplementary Table 16. [file IID3-14-e70422-s033.xlsx]

## Sheet: 01.candidate_genes
ACSF2
ALDH1A3
CHCHD10
MGARP
MICALL2
NFIL3
