# Supplementary material for: Identification of Prognostic Values of Neutrophil Extracellular Traps‐Related Genes in Glioma Based on Bioinformatics
Source: Immun Inflamm Dis. 2026 Apr 6;14(4):e70422. doi: 10.1002/iid3.70422 (PMC13053668; doi:10.1002/iid3.70422)
Supplement: Supplementary file 17 — Supplementary Table 17. [file IID3-14-e70422-s011.xlsx]

## Sheet: 01.GO_results
	ONTOLOGY	ID	Description	GeneRatio	BgRatio	pvalue	p.adjust	qvalue	geneID	Count
GO:0006839	BP	GO:0006839	mitochondrial transport	44991	189/18903	1.92451e-05	0.00350261	0.00143832	CHCHD10/MGARP/MICALL2	3
GO:0010822	BP	GO:0010822	positive regulation of mitochondrion organization	44963	76/18903	0.000236804	0.0215492	0.008849	CHCHD10/MGARP	2
GO:0006626	BP	GO:0006626	protein targeting to mitochondrion	44963	104/18903	0.000443268	0.0244026	0.0100207	MGARP/MICALL2	2
GO:0072655	BP	GO:0072655	establishment of protein localization to mitochondrion	44963	123/18903	0.000619289	0.0244026	0.0100207	MGARP/MICALL2	2
GO:0070585	BP	GO:0070585	protein localization to mitochondrion	44963	128/18903	0.000670401	0.0244026	0.0100207	MGARP/MICALL2	2
GO:0010821	BP	GO:0010821	regulation of mitochondrion organization	44963	150/18903	0.000918854	0.0278719	0.0114454	CHCHD10/MGARP	2
GO:0021537	BP	GO:0021537	telencephalon development	44963	255/18903	0.0026235	0.0482912	0.0198304	ALDH1A3/MGARP	2
GO:0002138	BP	GO:0002138	retinoic acid biosynthetic process	44932	10/18903	0.00317032	0.0482912	0.0198304	ALDH1A3	1
GO:0016102	BP	GO:0016102	diterpenoid biosynthetic process	44932	11/18903	0.00348689	0.0482912	0.0198304	ALDH1A3	1
GO:0060900	BP	GO:0060900	embryonic camera-type eye formation	44932	11/18903	0.00348689	0.0482912	0.0198304	ALDH1A3	1
GO:1901030	BP	GO:1901030	positive regulation of mitochondrial outer membrane permeabilization involved in apoptotic signaling pathway	44932	12/18903	0.00380338	0.0482912	0.0198304	CHCHD10	1
GO:0006605	BP	GO:0006605	protein targeting	44963	325/18903	0.00422298	0.0482912	0.0198304	MGARP/MICALL2	2
GO:0043584	BP	GO:0043584	nose development	44932	14/18903	0.00443611	0.0482912	0.0198304	ALDH1A3	1
GO:0016114	BP	GO:0016114	terpenoid biosynthetic process	44932	17/18903	0.00538456	0.0482912	0.0198304	ALDH1A3	1
GO:0030322	BP	GO:0030322	stabilization of membrane potential	44932	17/18903	0.00538456	0.0482912	0.0198304	CHCHD10	1
GO:0006390	BP	GO:0006390	mitochondrial transcription	44932	18/18903	0.00570055	0.0482912	0.0198304	CHCHD10	1
GO:0019896	BP	GO:0019896	axonal transport of mitochondrion	44932	18/18903	0.00570055	0.0482912	0.0198304	MGARP	1
GO:0042407	BP	GO:0042407	cristae formation	44932	18/18903	0.00570055	0.0482912	0.0198304	CHCHD10	1
GO:0030900	BP	GO:0030900	forebrain development	44963	383/18903	0.0058193	0.0482912	0.0198304	ALDH1A3/MGARP	2
GO:0042574	BP	GO:0042574	retinal metabolic process	44932	19/18903	0.00601645	0.0482912	0.0198304	ALDH1A3	1
GO:0060004	BP	GO:0060004	reflex	44932	20/18903	0.00633227	0.0482912	0.0198304	ALDH1A3	1
GO:0008090	BP	GO:0008090	retrograde axonal transport	44932	21/18903	0.006648	0.0482912	0.0198304	MGARP	1
GO:0021756	BP	GO:0021756	striatum development	44932	21/18903	0.006648	0.0482912	0.0198304	ALDH1A3	1
GO:0099558	BP	GO:0099558	maintenance of synapse structure	44932	22/18903	0.00696365	0.0482912	0.0198304	CHCHD10	1
GO:0051457	BP	GO:0051457	maintenance of protein location in nucleus	44932	23/18903	0.00727922	0.0482912	0.0198304	CHCHD10	1
GO:0001779	BP	GO:0001779	natural killer cell differentiation	44932	25/18903	0.0079101	0.0482912	0.0198304	NFIL3	1
GO:1901028	BP	GO:1901028	regulation of mitochondrial outer membrane permeabilization involved in apoptotic signaling pathway	44932	25/18903	0.0079101	0.0482912	0.0198304	CHCHD10	1
GO:0072594	BP	GO:0072594	establishment of protein localization to organelle	44963	449/18903	0.00792596	0.0482912	0.0198304	MGARP/MICALL2	2
GO:0034643	BP	GO:0034643	establishment of mitochondrion localization, microtubule-mediated	44932	26/18903	0.00822542	0.0482912	0.0198304	MGARP	1
GO:0047497	BP	GO:0047497	mitochondrion transport along microtubule	44932	26/18903	0.00822542	0.0482912	0.0198304	MGARP	1
GO:0048596	BP	GO:0048596	embryonic camera-type eye morphogenesis	44932	26/18903	0.00822542	0.0482912	0.0198304	ALDH1A3	1
GO:0021544	BP	GO:0021544	subpallium development	44932	27/18903	0.00854065	0.0485749	0.0199469	ALDH1A3	1
GO:0051654	BP	GO:0051654	establishment of mitochondrion localization	44932	29/18903	0.00917086	0.0492873	0.0202394	MGARP	1
GO:0008299	BP	GO:0008299	isoprenoid biosynthetic process	44932	30/18903	0.00948585	0.0492873	0.0202394	ALDH1A3	1
GO:0062125	BP	GO:0062125	regulation of mitochondrial gene expression	44932	30/18903	0.00948585	0.0492873	0.0202394	CHCHD10	1
GO:1903955	BP	GO:1903955	positive regulation of protein targeting to mitochondrion	44932	32/18903	0.0101156	0.0492873	0.0202394	MICALL2	1
GO:0071353	BP	GO:0071353	cellular response to interleukin-4	44932	33/18903	0.0104303	0.0492873	0.0202394	NFIL3	1
GO:0042573	BP	GO:0042573	retinoic acid metabolic process	44932	34/18903	0.0107449	0.0492873	0.0202394	ALDH1A3	1
GO:0048048	BP	GO:0048048	embryonic eye morphogenesis	44932	35/18903	0.0110595	0.0492873	0.0202394	ALDH1A3	1
GO:0070670	BP	GO:0070670	response to interleukin-4	44932	36/18903	0.011374	0.0492873	0.0202394	NFIL3	1
GO:0097345	BP	GO:0097345	mitochondrial outer membrane permeabilization	44932	36/18903	0.011374	0.0492873	0.0202394	CHCHD10	1
GO:1903749	BP	GO:1903749	positive regulation of establishment of protein localization to mitochondrion	44932	36/18903	0.011374	0.0492873	0.0202394	MICALL2	1
GO:0031076	BP	GO:0031076	embryonic camera-type eye development	44932	37/18903	0.0116884	0.0494718	0.0203152	ALDH1A3	1
GO:0032592	CC	GO:0032592	integral component of mitochondrial membrane	44963	92/19869	0.000314296	0.00492147	0.00155415	CHCHD10/MGARP	2
GO:0098573	CC	GO:0098573	intrinsic component of mitochondrial membrane	44963	94/19869	0.000328098	0.00492147	0.00155415	CHCHD10/MGARP	2
GO:0031301	CC	GO:0031301	integral component of organelle membrane	44963	390/19869	0.00547097	0.0376334	0.0118842	CHCHD10/MGARP	2
GO:0031300	CC	GO:0031300	intrinsic component of organelle membrane	44963	420/19869	0.00632048	0.0376334	0.0118842	CHCHD10/MGARP	2
GO:0031307	CC	GO:0031307	integral component of mitochondrial outer membrane	44932	24/19869	0.00722653	0.0376334	0.0118842	MGARP	1
GO:0031306	CC	GO:0031306	intrinsic component of mitochondrial outer membrane	44932	25/19869	0.00752669	0.0376334	0.0118842	MGARP	1
GO:0005743	CC	GO:0005743	mitochondrial inner membrane	44963	498/19869	0.00879593	0.0376968	0.0119043	CHCHD10/MGARP	2
GO:0031305	CC	GO:0031305	integral component of mitochondrial inner membrane	44932	60/19869	0.0179847	0.0495102	0.0156348	CHCHD10	1
GO:0031304	CC	GO:0031304	intrinsic component of mitochondrial inner membrane	44932	61/19869	0.0182821	0.0495102	0.0156348	CHCHD10	1
GO:1904115	CC	GO:1904115	axon cytoplasm	44932	62/19869	0.0185795	0.0495102	0.0156348	MGARP	1
GO:0001725	CC	GO:0001725	stress fiber	44932	70/19869	0.0209558	0.0495102	0.0156348	MICALL2	1
GO:0097517	CC	GO:0097517	contractile actin filament bundle	44932	70/19869	0.0209558	0.0495102	0.0156348	MICALL2	1
GO:0042641	CC	GO:0042641	actomyosin	44932	78/19869	0.0233272	0.0495102	0.0156348	MICALL2	1
GO:0032432	CC	GO:0032432	actin filament bundle	44932	79/19869	0.0236233	0.0495102	0.0156348	MICALL2	1
GO:0005758	CC	GO:0005758	mitochondrial intermembrane space	44932	84/19869	0.0251027	0.0495102	0.0156348	CHCHD10	1
GO:0120111	CC	GO:0120111	neuron projection cytoplasm	44932	90/19869	0.0268754	0.0495102	0.0156348	MGARP	1
GO:0031970	CC	GO:0031970	organelle envelope lumen	44932	94/19869	0.0280558	0.0495102	0.0156348	CHCHD10	1
GO:0004029	MF	GO:0004029	aldehyde dehydrogenase (NAD+) activity	44932	15/18432	0.00487355	0.0231918	0.00813747	ALDH1A3	1
GO:0004467	MF	GO:0004467	long-chain fatty acid-CoA ligase activity	44932	15/18432	0.00487355	0.0231918	0.00813747	ACSF2	1
GO:0031005	MF	GO:0031005	filamin binding	44932	15/18432	0.00487355	0.0231918	0.00813747	MICALL2	1
GO:0070403	MF	GO:0070403	NAD+ binding	44932	16/18432	0.00519775	0.0231918	0.00813747	ALDH1A3	1
GO:0004030	MF	GO:0004030	aldehyde dehydrogenase [NAD(P)+] activity	44932	17/18432	0.00552186	0.0231918	0.00813747	ALDH1A3	1
GO:0015645	MF	GO:0015645	fatty acid ligase activity	44932	22/18432	0.00714109	0.0249938	0.00876976	ACSF2	1
GO:0016405	MF	GO:0016405	CoA-ligase activity	44932	27/18432	0.00875812	0.0253416	0.00889177	ACSF2	1
GO:0016878	MF	GO:0016878	acid-thiol ligase activity	44932	31/18432	0.0100502	0.0253416	0.00889177	ACSF2	1
GO:0042805	MF	GO:0042805	actinin binding	44932	36/18432	0.0116633	0.0253416	0.00889177	MICALL2	1
GO:0016620	MF	GO:0016620	oxidoreductase activity, acting on the aldehyde or oxo group of donors, NAD or NADP as acceptor	44932	39/18432	0.0126301	0.0253416	0.00889177	ALDH1A3	1
GO:0016877	MF	GO:0016877	ligase activity, forming carbon-sulfur bonds	44932	41/18432	0.0132741	0.0253416	0.00889177	ACSF2	1
GO:0016903	MF	GO:0016903	oxidoreductase activity, acting on the aldehyde or oxo group of donors	44932	47/18432	0.0152043	0.0266076	0.00933599	ALDH1A3	1
GO:0051287	MF	GO:0051287	NAD binding	44932	53/18432	0.0171314	0.0276737	0.00971008	ALDH1A3	1
GO:0042562	MF	GO:0042562	hormone binding	44932	87/18432	0.027992	0.041988	0.0147326	ALDH1A3	1
