# Supplementary material for: Identification of Prognostic Values of Neutrophil Extracellular Traps‐Related Genes in Glioma Based on Bioinformatics
Source: Immun Inflamm Dis. 2026 Apr 6;14(4):e70422. doi: 10.1002/iid3.70422 (PMC13053668; doi:10.1002/iid3.70422)
Supplement: Supplementary file 18 — Supplementary Table 18. [file IID3-14-e70422-s034.xlsx]

## Sheet: 01.data_rt
	OS	OS.time	MGARP	MICALL2	NFIL3	ACSF2	ALDH1A3	CHCHD10
TCGA-02-0047-01A	1	448	0.332014	2.89963	4.18304	2.1523	1.60252	3.5619
TCGA-02-0055-01A	1	76	0.717485	2.94278	6.47499	1.57448	2.97872	3.68563
TCGA-02-2483-01A	0	466	0.505528	1.47466	4.36781	1.04248	0.268355	2.84195
TCGA-02-2485-01A	0	470	0.591752	1.87221	5.83034	1.61212	3.85011	3.69322
TCGA-02-2486-01A	1	618	3.07692	3.29032	4.5139	2.58484	0.091425	4.04563
TCGA-06-0125-01A	1	1448	1.30191	3.99784	4.12506	2.16861	0.881283	3.48129
TCGA-06-0129-01A	1	1024	0.257031	2.63406	3.69206	1.24137	0.267334	3.92028
TCGA-06-0130-01A	1	394	0.358754	3.42804	3.5356	2.29543	0.655242	4.32037
TCGA-06-0132-01A	1	771	1.3652	1.91779	3.35279	2.11951	1.09968	4.90737
TCGA-06-0138-01A	1	737	2.41485	2.26908	5.1774	1.76931	0.146311	4.19889
TCGA-06-0139-01A	1	362	1.04284	2.94815	5.00159	2.21654	2.16008	4.73947
TCGA-06-0141-01A	1	313	0.960569	3.97871	3.77954	2.80572	1.72094	4.55233
TCGA-06-0156-01A	1	178	2.22447	3.32386	4.8756	1.99726	0.462428	3.09641
TCGA-06-0157-01A	1	97	0.717537	2.21724	3.29738	2.29484	0.0670366	3.96803
TCGA-06-0158-01A	1	329	0.810069	3.07672	4.31039	2.27424	0.263238	3.92851
TCGA-06-0168-01A	1	598	1.02685	2.40528	4.40237	2.46607	0.327523	4.48107
TCGA-06-0174-01A	1	98	2.46925	1.88768	4.58543	1.0057	0.0822708	3.46265
TCGA-06-0178-01A	1	2681	0.357865	1.31895	4.11839	2.4457	0.108854	3.97522
TCGA-06-0184-01A	1	2126	1.51433	3.84032	3.9371	2.65942	0.324004	5.9214
TCGA-06-0187-01A	1	828	2.23108	3.00961	4.73502	2.24863	0.0649444	4.36997
TCGA-06-0190-01A	1	317	1.07257	3.7291	5.05771	2.0967	1.55245	4.03913
TCGA-06-0210-01A	1	225	1.05316	3.14953	4.40686	2.07444	0.219185	4.24534
TCGA-06-0211-01A	1	360	0.504576	3.20538	4.33403	1.98806	0.557567	3.98288
TCGA-06-0219-01A	1	22	1.00658	1.90897	4.1383	2.69381	0.244909	4.66712
TCGA-06-0238-01A	1	405	0.904058	1.76753	4.22784	1.42343	1.95442	4.64876
TCGA-06-0644-01A	1	384	0.574851	4.01844	3.69846	1.67225	2.15032	4.17705
TCGA-06-0645-01A	1	175	0.642074	2.71363	4.81045	1.95508	0.482695	4.15403
TCGA-06-0646-01A	1	175	0.816391	3.77633	4.39417	2.18323	0.0739375	3.78503
TCGA-06-0649-01B	1	64	0.991935	2.96327	3.68549	2.84816	0.231642	3.30837
TCGA-06-0686-01A	1	432	0.717985	3.17653	4.26317	1.50569	0.335486	4.39886
TCGA-06-0743-01A	1	803	2.29344	4.10875	3.46933	2.59298	0.0423675	4.83502
TCGA-06-0744-01A	1	1426	0.646407	2.99363	4.11222	2.57658	0.0530642	5.00103
TCGA-06-0745-01A	1	239	3.19905	2.45254	4.59221	1.99151	0.0946432	4.53665
TCGA-06-0747-01A	1	82	1.48332	3.47133	3.54426	2.13611	0.746929	4.26837
TCGA-06-0749-01A	1	82	0.991384	3.04572	3.99535	2.48691	0.479808	5.63441
TCGA-06-0750-01A	1	28	3.02957	4.38651	3.91994	1.94842	0.941015	4.80448
TCGA-06-0878-01A	0	218	1.60606	3.65847	4.43028	2.09068	1.89346	3.16761
TCGA-06-0882-01A	1	632	2.54568	3.82388	3.68098	2.61254	1.77765	4.09476
TCGA-06-1804-01A	1	414	0.499423	3.29296	3.25636	2.66163	0.136543	3.23881
TCGA-06-2557-01A	1	33	0.945565	2.09352	3.0627	2.31368	0.485285	4.69538
TCGA-06-2558-01A	1	380	0.748262	2.94596	4.33687	1.72429	0.151061	3.64711
TCGA-06-2559-01A	1	150	0.825811	2.98069	5.24988	1.1271	0.0910816	3.87345
TCGA-06-2561-01A	1	537	0.764507	3.57782	3.6477	2.24876	0.396278	4.53424
TCGA-06-2562-01A	1	382	1.52365	4.71082	4.50192	2.19781	0.41015	3.75043
TCGA-06-2563-01A	0	932	1.30001	2.56571	2.82654	2.0022	0.144748	4.65737
TCGA-06-2564-01A	0	181	1.60217	4.4134	3.86383	1.92444	0.452906	3.89006
TCGA-06-2565-01A	1	506	2.32547	3.2156	3.02982	2.15257	0.164344	3.80504
TCGA-06-2567-01A	1	133	1.93046	3.44276	4.73368	2.65601	0.0663603	3.36512
TCGA-06-2569-01A	0	13	0.252815	1.60051	3.85281	3.90139	5.98389	2.74847
TCGA-06-2570-01A	0	958	1.21692	2.43556	4.68128	1.27589	0.314475	4.04626
TCGA-06-5408-01A	1	357	1.57285	2.62144	5.15214	2.29233	0.200963	3.55028
TCGA-06-5410-01A	1	108	0.637364	2.59566	4.6946	2.4997	1.91946	4.29623
TCGA-06-5411-01A	1	254	1.19546	1.96948	3.8465	1.59675	0.518008	4.5244
TCGA-06-5412-01A	1	138	2.36784	2.53412	4.16774	2.40805	0.384298	4.62217
TCGA-06-5413-01A	0	268	1.12402	2.17817	4.17381	2.03724	0.744707	3.36727
TCGA-06-5414-01A	0	273	2.08081	3.38271	4.6483	2.68712	0.155045	4.0519
TCGA-06-5417-01A	0	155	1.11971	1.27	5.00915	0.967502	0.0606931	2.39368
TCGA-06-5418-01A	1	83	0.858613	4.33774	4.77667	2.58013	0.104009	3.66261
TCGA-06-5856-01A	1	114	2.12082	2.07677	4.47267	2.44475	0.125411	4.10338
TCGA-06-5858-01A	0	187	0.616403	2.61041	4.24335	2.09574	0.22706	3.30442
TCGA-06-5859-01A	0	139	1.16127	1.99774	4.18061	1.78767	4.08706	3.94339
TCGA-08-0386-01A	1	548	1.2988	2.97565	4.80766	2.08044	0.0610775	3.6227
TCGA-12-0616-01A	1	448	1.15856	1.92136	4.88375	1.77139	0.862052	3.67459
TCGA-12-0618-01A	1	395	0.703757	2.78795	5.45776	1.19114	0.050634	4.29064
TCGA-12-0619-01A	1	1062	0.580465	3.61672	4.70081	2.37362	0.0674712	3.38434
TCGA-12-0821-01A	1	323	0.648399	2.20579	4.25715	2.04415	0.118205	3.2753
TCGA-12-1597-01B	1	675	1.50196	1.72381	5.20191	1.7551	0.0581564	3.76849
TCGA-12-3650-01A	1	333	0.721225	2.18904	4.0802	1.41502	0.0445279	4.27888
TCGA-12-3652-01A	1	1062	1.99017	2.29476	4.13404	2.47106	0.37955	4.75707
TCGA-12-3653-01A	1	442	0.564703	2.26013	2.97754	1.9111	0.0550548	4.56177
TCGA-12-5295-01A	1	454	2.79914	2.03664	3.96066	2.23857	0.0619758	3.79613
TCGA-12-5299-01A	1	98	0.836793	3.05679	4.86873	2.15684	0.617552	4.56032
TCGA-14-0781-01B	1	29	3.68681	4.28384	3.64371	2.3994	0.450394	4.46351
TCGA-14-0787-01A	1	68	3.68677	3.46818	3.83194	2.28585	0.326724	4.33599
TCGA-14-0789-01A	1	342	0.751674	3.24679	4.70475	1.79306	0.328318	3.98278
TCGA-14-0790-01B	1	419	0.652751	2.20725	2.91186	2.57881	0.103437	4.33616
TCGA-14-0817-01A	1	164	1.36047	2.00477	4.27488	2.55788	0.142618	4.8799
TCGA-14-0871-01A	1	880	0.821719	1.86549	2.77678	2.52718	3.88523	4.24389
TCGA-14-1034-01A	1	485	0.594487	1.81442	3.95672	2.86214	0.407621	3.03378
TCGA-14-1823-01A	1	543	0.264189	2.11199	4.32731	2.25654	0.146947	3.93594
TCGA-14-1825-01A	1	232	1.44245	1.97315	4.19156	1.52222	0.277039	3.73495
TCGA-14-1829-01A	0	218	3.03659	1.63541	4.40372	2.121	0.304661	4.23399
TCGA-14-2554-01A	1	532	3.81369	1.94102	4.31076	2.09783	0.129417	3.56038
TCGA-15-0742-01A	1	419	3.04577	4.54078	3.57215	1.95793	0.0168482	3.7827
TCGA-15-1444-01A	1	1537	0.418865	1.79087	3.75378	1.72571	0.152134	2.88828
TCGA-16-0846-01A	1	119	1.37611	2.61001	4.33905	2.19494	0.115814	4.64899
TCGA-16-1045-01B	1	883	3.18561	2.36848	3.7731	2.90342	0.260904	4.21208
TCGA-19-1390-01A	1	772	0.546899	2.85487	4.83792	1.09116	0.044674	3.10572
TCGA-19-2619-01A	0	294	2.60624	2.87747	4.70879	2.78751	0.0509643	4.3706
TCGA-19-2620-01A	1	148	2.2245	3.12538	3.72595	2.199	0.625577	3.86545
TCGA-19-2624-01A	1	5	0.895071	3.10246	4.27739	1.12984	0.258602	3.78406
TCGA-19-2625-01A	1	124	0.649472	2.90674	4.44304	2.41696	0.107302	3.74098
TCGA-19-2629-01A	1	737	0.357307	2.17626	4.75798	1.74782	0.22743	3.64415
TCGA-19-5960-01A	1	455	0.643032	1.5667	4.20534	2.14344	0.482707	2.64452
TCGA-26-1442-01A	0	953	0.649361	2.60374	3.96215	1.9312	0.194636	3.56325
TCGA-26-5132-01A	0	286	0.885872	3.52643	5.29969	2.63498	0.0667464	3.73058
TCGA-26-5133-01A	0	452	2.17121	1.76925	4.25052	0.407935	0.151433	5.28771
TCGA-26-5134-01A	0	167	0.90463	2.70837	3.79504	2.02979	0.830328	3.84873
TCGA-26-5135-01A	1	270	1.30168	3.13971	4.23959	1.17398	0.14069	4.40971
TCGA-26-5136-01B	1	577	0.783947	2.97692	4.02176	2.20759	0.633765	4.27445
TCGA-26-5139-01A	0	48	3.17686	3.65222	4.48698	2.0245	0.632824	3.71571
TCGA-27-1830-01A	1	154	0.462332	3.92135	4.8619	2.10454	0.141271	3.14979
TCGA-27-1831-01A	1	505	1.93783	2.75528	4.31362	2.63044	0.337674	5.06246
TCGA-27-1832-01A	1	300	1.46976	3.69925	4.57413	2.68121	3.29126	4.66875
TCGA-27-1834-01A	1	1233	0.840247	3.46739	3.87592	2.5678	0.0874699	4.10431
TCGA-27-1835-01A	1	648	2.03921	2.54916	2.62575	2.82767	0.0739032	4.28951
TCGA-27-1837-01A	1	427	0.843233	3.38537	3.61924	1.59736	0.452509	3.8619
TCGA-27-2519-01A	1	550	1.44273	2.1268	3.89006	2.08021	0.0595799	3.65892
TCGA-27-2521-01A	1	510	0.817682	1.14127	3.92083	2.12999	0.0482638	3.3378
TCGA-27-2523-01A	1	489	0.670798	3.3133	3.88413	1.22373	0.458009	3.93794
TCGA-27-2524-01A	1	231	1.50869	2.94905	3.95001	2.74009	1.24148	5.00114
TCGA-27-2526-01A	1	87	3.27332	3.38703	3.64744	2.74635	0.0638831	5.22177
TCGA-27-2528-01A	1	480	3.70522	2.63877	3.29749	2.37825	0.772464	4.12439
TCGA-28-1747-01C	1	77	0.663134	2.89909	4.76507	2.47811	0.349807	4.21664
TCGA-28-1753-01A	0	37	0.909448	3.08119	4.15138	1.87216	1.51466	4.13997
TCGA-28-2499-01A	1	95	1.67971	2.65733	2.93609	2.76263	0.164401	4.80345
TCGA-28-2509-01A	0	145	2.49917	3.14341	4.68728	2.15886	0.0834671	3.97931
TCGA-28-2513-01A	0	222	2.3572	3.23839	4.28741	2.48066	0.338972	3.85185
TCGA-28-2514-01A	0	160	2.88352	2.73699	4.4671	1.18689	1.67319	3.9876
TCGA-28-5204-01A	1	454	3.32637	2.69754	3.53754	2.67257	1.00176	4.53386
TCGA-28-5207-01A	1	343	2.37008	1.66793	3.99862	2.28455	1.06328	3.71497
TCGA-28-5208-01A	1	544	1.74966	2.04162	4.17027	2.39516	0.507282	3.14114
TCGA-28-5209-01A	0	442	1.91883	2.34524	4.46061	1.9272	0.151583	3.77997
TCGA-28-5213-01A	1	951	0.563193	2.45363	5.00082	2.78354	1.17514	3.73969
TCGA-28-5215-01A	1	335	1.5825	1.75454	4.01739	1.67331	0.382508	3.39337
TCGA-28-5216-01A	0	415	0.706059	1.75384	4.88646	1.6563	0.365672	3.75767
TCGA-28-5218-01A	1	157	0.223571	2.24137	3.67785	1.79339	6.32519	3.5538
TCGA-28-5220-01A	1	388	3.91305	1.18281	3.45303	2.73531	0.202365	4.23237
TCGA-32-1970-01A	1	468	0.80729	3.52787	3.64598	2.14792	0.257873	3.7373
TCGA-32-1980-01A	1	36	1.63263	3.21159	3.72032	2.13415	0.901135	4.83608
TCGA-32-1982-01A	1	142	2.70868	3.11865	3.91344	2.46796	0.865964	4.7037
TCGA-32-2615-01A	1	485	1.92578	3.78173	4.74616	2.08473	0.568122	3.62832
TCGA-32-2632-01A	1	269	0.323149	3.73381	3.2885	3.11927	0.547989	4.81796
TCGA-32-2634-01A	0	693	1.52687	2.45071	4.1805	2.00985	0.270576	3.53701
TCGA-32-2638-01A	1	766	2.09144	2.95681	4.14781	2.60771	0.453963	3.92806
TCGA-32-4213-01A	0	604	0.825672	1.91074	3.38872	2.03395	0.48866	4.03886
TCGA-32-5222-01A	1	585	0.87743	1.77352	4.64198	1.94801	0.112251	3.85415
TCGA-41-2571-01A	1	26	0.838785	3.69377	4.10186	1.19892	0.232186	3.79867
TCGA-41-2572-01A	1	406	0.680306	3.34738	3.45342	3.13636	0.0715203	5.54457
TCGA-41-3915-01A	1	360	0.571904	3.0529	5.00622	2.28314	0.48026	3.37849
TCGA-41-4097-01A	1	6	3.60356	4.05573	3.35002	2.97404	2.19062	4.36864
TCGA-41-5651-01A	1	460	1.37291	1.76157	4.23791	0.836515	0.7611	3.71398
TCGA-76-4925-01A	1	146	3.14481	2.71558	4.60798	1.91229	0.178213	3.35154
TCGA-76-4926-01B	1	138	1.00277	2.2975	4.45962	2.13809	0.351372	3.44751
TCGA-76-4927-01A	1	535	1.27167	2.74809	3.63575	1.74043	0.877113	4.06087
TCGA-76-4928-01B	1	94	0.723439	3.69984	3.9156	1.74764	0.561633	4.24961
TCGA-76-4929-01A	1	111	2.422	2.24294	3.85749	1.68419	0.254575	3.07111
TCGA-76-4931-01A	1	279	0.912425	4.47873	4.22183	2.10726	0.234999	4.11858
TCGA-76-4932-01A	1	1458	0.988015	2.73139	4.60079	2.54635	0.166824	4.25829
TCGA-CS-4938-01B	0	3574	0.732687	0.450766	2.36778	2.4424	0.0693433	2.41333
TCGA-CS-4941-01A	1	234	1.30348	1.9233	3.47242	2.42253	0.735735	3.90074
TCGA-CS-4942-01A	1	1335	0.907663	0.703779	2.83831	2.1607	0.0264096	3.13131
TCGA-CS-4943-01A	1	1106	0.358748	0.692675	3.31606	1.45217	0.0502921	2.11232
TCGA-CS-4944-01A	0	1828	0.622364	1.9019	2.46239	3.12653	0.0934656	2.42878
TCGA-CS-5393-01A	0	1222	0.408975	0.950515	3.2071	1.60744	0.0929197	3.23726
TCGA-CS-5394-01A	0	8	0.446616	0.905783	3.18483	1.17092	0.00807304	2.79536
TCGA-CS-5395-01A	1	639	1.1614	1.20844	2.60909	2.53248	0.278531	3.10974
TCGA-CS-5396-01A	0	1631	0.338722	1.99549	3.90558	2.57263	0.232756	4.08087
TCGA-CS-5397-01A	1	194	1.05064	2.34517	3.45746	2.68379	2.19858	3.36221
TCGA-CS-6186-01A	1	538	1.99419	1.9834	2.86205	3.07425	0.0915787	3.57705
TCGA-CS-6188-01A	1	814	1.30608	2.62062	3.502	1.86216	0.26188	3.35995
TCGA-CS-6290-01A	1	1137	0.670626	1.71842	3.22917	2.38964	0.333006	3.84931
TCGA-CS-6666-01A	0	1428	0.362163	1.23176	2.97586	1.54516	0.0445427	1.49506
TCGA-CS-6667-01A	0	1469	0.877548	1.60352	3.42357	2.47694	0.0190659	2.45198
TCGA-CS-6668-01A	0	1519	0.406032	0.560842	3.13547	0.614772	0.217113	1.06726
TCGA-CS-6669-01A	0	1494	0.579127	1.43728	1.84709	1.60324	0.947912	4.5344
TCGA-CS-6670-01A	0	1426	0.534806	0.994804	3.57133	1.62507	0.142872	3.36495
TCGA-DB-5270-01A	0	3733	0.717382	1.11254	2.6572	1.72799	0.892293	4.31614
TCGA-DB-5273-01A	0	2493	0.672762	1.16213	3.27902	2.40323	0.0469494	2.97587
TCGA-DB-5274-01A	0	2289	0.734284	1.23886	3.74079	1.29746	0.173325	3.88592
TCGA-DB-5275-01A	0	1458	0.611036	1.52349	4.11493	1.41947	0.0470259	2.43651
TCGA-DB-5277-01A	1	1547	0.28737	1.16272	3.01689	1.451	0.120651	2.84366
TCGA-DB-5278-01A	0	2772	0.457708	1.34372	3.08206	1.57209	0.26147	3.58441
TCGA-DB-5279-01A	0	1354	0.622808	0.757134	2.06823	2.68411	0.0744865	4.23472
TCGA-DB-5280-01A	0	1112	0.461181	1.2219	3.03016	2.33768	0.0598622	1.68935
TCGA-DB-5281-01A	0	2381	0.417781	1.61443	4.39305	1.36139	0.120114	3.02217
TCGA-DB-A4X9-01A	0	1412	0.808528	2.02878	2.69804	2.18154	0.0494402	2.34696
TCGA-DB-A4XA-01A	0	573	0.714618	1.77564	2.51519	2.02102	0.106322	4.45997
TCGA-DB-A4XB-01A	0	919	0.826337	1.5818	3.24918	1.82329	0.368332	2.51905
TCGA-DB-A4XC-01A	0	1421	0.82261	2.07993	3.75951	2.03619	0.19766	3.22096
TCGA-DB-A4XD-01A	0	1210	0.553715	1.24261	3.99044	1.86238	0.0602395	1.84772
TCGA-DB-A4XE-01A	0	1139	0.70424	1.50233	3.76918	1.88025	0.13735	3.27896
TCGA-DB-A4XF-01A	0	1021	0.980836	1.67568	3.6353	1.18699	0.523209	2.68062
TCGA-DB-A4XG-01A	0	2219	0.662221	1.29476	3.60548	1.04343	0.0901699	2.52874
TCGA-DB-A4XH-01A	0	962	0.701985	1.66252	2.4994	1.70019	0.209861	3.65689
TCGA-DB-A64L-01A	0	736	0.90772	1.96102	3.24678	1.57608	0.325483	4.30603
TCGA-DB-A64O-01A	1	775	3.7272	4.02553	2.578	2.89963	0.868269	4.21981
TCGA-DB-A64P-01A	0	916	0.567817	1.80395	3.98708	2.05646	0.144176	3.1373
TCGA-DB-A64Q-01A	0	182	0.730712	0.916156	3.45901	1.31282	0.0701258	3.78547
TCGA-DB-A64R-01A	0	955	0.937278	2.14168	3.43701	1.30044	0.124057	2.99971
TCGA-DB-A64S-01A	0	835	0.851425	2.15151	3.62548	2.38474	0.0332607	2.56868
TCGA-DB-A64U-01A	0	846	0.755616	1.7075	2.74663	1.58963	0.136198	3.07748
TCGA-DB-A64V-01A	0	889	0.817756	2.56446	2.94257	1.85599	0.132911	4.61768
TCGA-DB-A64W-01A	1	438	0.458272	2.1348	3.43748	0.88284	0.360495	3.5392
TCGA-DB-A64X-01A	0	563	0.916048	2.44275	3.57101	2.85952	0.0633535	4.0315
TCGA-DB-A75K-01A	0	368	0.519622	2.93513	4.17399	1.3401	0.199017	3.55889
TCGA-DB-A75L-01A	0	342	0.722431	2.43205	3.87166	1.769	0.151568	3.6445
TCGA-DB-A75M-01A	0	544	0.849139	2.18523	2.59922	2.82514	0.057921	3.14574
TCGA-DB-A75O-01A	0	935	0.287347	1.50358	2.93178	2.71727	0.0391807	3.78161
TCGA-DB-A75P-01A	0	492	2.11782	4.47984	1.64915	2.7324	2.67788	5.43495
TCGA-DH-5140-01A	1	607	1.16358	1.30723	4.02679	1.15696	0.740183	3.0959
TCGA-DH-5141-01A	0	968	1.03924	0.7053	3.30904	1.79327	0.00757435	3.63933
TCGA-DH-5142-01A	0	1943	0.739584	1.39965	4.18278	2.01188	0.0432915	2.61041
TCGA-DH-5143-01A	0	1401	0.489251	0.7798	2.91243	2.14563	0.0363869	2.96891
TCGA-DH-5144-01A	0	748	0.679492	0.876233	3.10565	1.33216	0.115294	2.18705
TCGA-DH-A669-01A	1	919	0.0301374	3.29084	4.34421	1.7337	0.0486253	3.31128
TCGA-DH-A66B-01A	0	1279	0.608645	2.68044	5.14519	1.60117	0.0432571	2.33562
TCGA-DH-A66D-01A	0	846	0.574886	1.82659	3.62651	1.65467	0.0895857	2.9353
TCGA-DH-A66F-01A	0	523	0.688019	1.66543	3.05127	1.79496	0.060085	3.40136
TCGA-DH-A66G-01A	0	523	0.588881	2.43214	4.83323	2.16541	0.422429	2.86223
TCGA-DH-A7UR-01A	0	1650	0.811683	2.63357	2.77182	1.44947	0.121152	3.85647
TCGA-DH-A7US-01A	0	706	0.577326	2.16441	2.75714	1.9502	0.181069	4.11438
TCGA-DH-A7UT-01A	1	531	0.621091	2.71286	3.44542	2.2248	0.164342	4.06157
TCGA-DH-A7UU-01A	0	417	0.580154	2.23684	3.24887	1.83207	0.0248855	2.61812
TCGA-DH-A7UV-01A	0	566	0.591749	2.67278	3.50842	2.16493	0.0582071	3.35382
TCGA-DU-5847-01A	0	548	0.733863	3.29038	3.84512	2.92623	0.589817	3.25091
TCGA-DU-5849-01A	0	443	0.537312	1.61851	2.75754	1.72159	0.277159	3.69771
TCGA-DU-5852-01A	1	205	1.35734	2.03714	2.89061	2.03828	0.828091	3.55069
TCGA-DU-5853-01A	0	407	0.57915	1.04467	3.25905	2.0962	0.0679817	2.85201
TCGA-DU-5854-01A	0	257	0.84743	3.44209	2.86109	2.2912	1.23142	4.03027
TCGA-DU-5855-01A	0	207	0.387745	1.4934	4.36006	1.33361	0.182449	2.6689
TCGA-DU-5870-01A	0	5546	0.506088	1.04252	2.76182	1.78833	0.300019	3.44539
TCGA-DU-5871-01A	0	576	0.585254	1.41001	3.13321	1.70259	0.067808	2.76867
TCGA-DU-5872-01A	0	532	0.998197	0.985591	3.77764	2.26203	0.164441	2.29171
TCGA-DU-5874-01A	0	461	0.498734	1.1958	2.92013	0.735763	0.270641	2.00842
TCGA-DU-6392-01A	0	6423	1.44382	1.51195	3.09482	0.963518	0.209105	3.61739
TCGA-DU-6393-01A	1	1585	0.598294	1.3478	3.71406	0.72499	0.0453511	2.57762
TCGA-DU-6394-01A	1	682	0.338865	2.27581	3.90075	0.486359	0.0324509	2.41807
TCGA-DU-6395-01A	1	1491	0.614207	1.33049	4.14573	2.25443	0.0150379	3.33067
TCGA-DU-6396-01A	1	2286	0.43266	1.54003	4.79465	1.5943	0.0573663	2.63409
TCGA-DU-6397-01A	1	1401	0.733014	0.801546	2.60761	1.99555	0.0619626	4.09094
TCGA-DU-6399-01A	1	2000	0.422796	0.898481	3.06349	1.93282	0.0502044	2.39352
TCGA-DU-6400-01A	1	37	0.563533	1.31903	3.08757	1.08658	0.134296	3.50596
TCGA-DU-6401-01A	1	2660	0.727497	0.933965	4.82972	1.47088	0.167901	1.36259
TCGA-DU-6402-01A	1	214	2.89607	4.12104	3.27981	2.22398	0.217146	3.92058
TCGA-DU-6403-01A	1	354	0.59986	1.7333	3.85421	1.39795	0.264576	3.55415
TCGA-DU-6404-01A	1	4068	0.43964	2.59834	4.36102	2.2315	0.295464	2.99749
TCGA-DU-6405-01A	1	605	2.51676	2.62623	3.33411	2.22031	0.412573	3.44655
TCGA-DU-6406-01A	1	512	0.989384	2.80178	3.52107	1.80565	0.0437922	3.1648
TCGA-DU-6407-01A	1	2875	0.608084	0.866756	3.26078	1.83596	0.0892903	2.13541
TCGA-DU-6408-01A	1	3470	0.763698	1.01587	3.74899	1.85324	0.0442288	2.47123
TCGA-DU-6410-01A	0	242	0.19184	0.878183	3.2284	0.352179	0.0196973	2.91796
TCGA-DU-6542-01A	1	73	0.494415	1.21527	4.46863	1.59927	0.071485	2.65945
TCGA-DU-7006-01A	1	349	0.653022	3.64364	3.62075	2.6222	0.961116	3.5379
TCGA-DU-7007-01A	1	1915	0.252454	2.22098	4.91889	2.04829	0.906275	1.59778
TCGA-DU-7008-01A	0	4752	0.554023	1.03505	3.48369	0.889193	0.0762909	2.67442
TCGA-DU-7009-01A	1	4695	0.67967	0.806847	2.68492	1.22482	0.157731	2.63691
TCGA-DU-7010-01A	1	456	0.264387	1.40126	4.26802	0.975117	0.105846	2.72629
TCGA-DU-7011-01A	1	3200	0.744078	0.756105	3.19541	2.33795	0.192912	3.10554
TCGA-DU-7012-01A	1	199	1.6466	2.19157	3.19658	2.13372	1.22164	3.43959
TCGA-DU-7013-01A	1	269	2.1256	1.82329	4.3189	1.39729	0.0872559	3.15448
TCGA-DU-7014-01A	1	3571	0.470222	1.52103	3.29871	1.29322	0.0318849	3.25623
TCGA-DU-7015-01A	0	2761	0.358793	0.726459	3.058	1.83158	0.0258356	2.69029
TCGA-DU-7018-01A	1	933	0.241182	1.42472	2.73775	0.864395	0.00867365	4.14667
TCGA-DU-7019-01A	0	800	0.669006	1.01538	3.60738	1.62418	0.128246	3.085
TCGA-DU-7290-01A	1	315	1.03668	2.4301	3.83001	2.11295	0.308459	3.54331
TCGA-DU-7292-01A	1	242	0.999601	2.09873	3.08389	1.83369	0.768181	3.98797
TCGA-DU-7294-01A	0	2869	0.218723	0.733083	3.25371	1.02846	0.0499981	2.75376
TCGA-DU-7298-01A	1	576	0.701457	1.47928	3.95591	1.28609	0.166484	3.0247
TCGA-DU-7299-01A	1	1339	0.449023	0.866681	2.85197	1.85817	0.0721276	2.96903
TCGA-DU-7300-01A	1	1886	0.724801	1.50038	2.82851	1.49551	0.444937	3.43252
TCGA-DU-7301-01A	1	788	0.296115	1.23432	4.07849	0.940775	0.0356743	2.36948
TCGA-DU-7302-01A	0	1834	0.36544	1.03661	3.15189	1.41864	0.305112	2.89321
TCGA-DU-7304-01A	1	709	0.792242	1.052	2.81472	2.26949	0.135062	3.05219
TCGA-DU-7306-01A	0	1277	0.784182	0.74999	4.44809	1.87817	0.0281561	1.34902
TCGA-DU-7309-01A	0	84	0.820217	1.06705	2.56004	2.12758	0.483828	3.67885
TCGA-DU-8158-01A	1	155	2.74014	2.7161	3.90931	2.64697	0.362667	3.02934
TCGA-DU-8161-01A	1	722	1.83906	4.32009	4.22652	3.20724	1.29814	4.33245
TCGA-DU-8162-01A	1	444	1.07319	1.8489	2.76429	1.70677	1.95779	4.22242
TCGA-DU-8163-01A	0	629	0.484402	1.88222	3.24263	1.98036	0.0515304	2.47867
TCGA-DU-8164-01A	0	651	0.487827	1.18185	2.99571	1.18174	0.140997	2.4108
TCGA-DU-8165-01A	0	582	0.535407	2.23482	3.78106	1.68982	0.207349	2.03989
TCGA-DU-8166-01A	0	516	0.788753	1.35014	4.06701	1.94947	0.0862676	2.43307
TCGA-DU-8167-01A	0	471	0.78421	1.54862	3.8985	1.7307	0.131273	3.05158
TCGA-DU-8168-01A	0	431	0.45427	1.69728	2.05184	0.587582	0.0349619	1.95617
TCGA-DU-A5TP-01A	0	1012	0.511736	3.11116	5.70548	0.955856	0.65138	3.28405
TCGA-DU-A5TR-01A	0	908	0.73758	3.29699	3.72238	2.42159	0.0429365	3.59
TCGA-DU-A5TS-01A	0	964	0.482531	2.28537	3.02111	1.69262	0.121352	4.13533
TCGA-DU-A5TT-01A	0	743	0.596939	3.68456	4.1022	2.17229	0.520853	3.72839
TCGA-DU-A5TU-01A	0	796	0.954175	2.4306	3.67073	2.23123	0.187821	3.35473
TCGA-DU-A5TW-01A	0	760	0.687452	2.64354	3.24432	1.60349	0.0381428	2.57393
TCGA-DU-A5TY-01A	1	1033	1.42551	2.82157	3.60324	2.08271	0.361169	3.81136
TCGA-DU-A6S2-01A	0	777	0.760353	1.97571	4.49077	1.16059	0.256418	4.27824
TCGA-DU-A6S3-01A	0	656	0.697163	1.73179	2.46956	1.38456	0.393405	4.05168
TCGA-DU-A6S6-01A	0	2893	0.762764	2.18592	2.23084	1.60217	0.424445	4.21693
TCGA-DU-A6S7-01A	0	638	0.63573	1.64172	3.26444	2.11508	0.0526719	2.64737
TCGA-DU-A6S8-01A	0	678	0.426604	2.95711	2.37524	1.29831	0.0961713	4.51701
TCGA-DU-A76K-01A	1	347	2.98783	2.63106	3.07774	2.25313	0.391149	4.83285
TCGA-DU-A76L-01A	1	814	0.82524	3.16244	3.92071	1.29565	1.44877	3.22007
TCGA-DU-A76O-01A	0	522	0.67195	1.98049	3.6055	2.13354	0.0678673	3.4975
TCGA-DU-A76R-01A	1	648	0.881809	1.72874	2.60309	2.5207	0.22052	4.11689
TCGA-DU-A7T6-01A	1	547	0.520905	2.24191	3.15864	1.87207	0.175085	4.64935
TCGA-DU-A7T8-01A	1	4229	0.583611	1.97565	3.61153	1.75009	0.382525	2.81013
TCGA-DU-A7TA-01A	0	2565	0.382901	2.95916	3.327	1.15293	0.194573	2.31498
TCGA-DU-A7TB-01A	0	1567	0.939945	1.91115	2.93343	2.64191	0.773448	4.04676
TCGA-DU-A7TC-01A	0	1137	0.382042	1.37118	3.6638	2.3866	0.297894	4.49136
TCGA-DU-A7TD-01A	1	228	0.852423	3.91131	3.11409	1.75646	0.0519162	3.49558
TCGA-DU-A7TG-01A	1	1351	1.13601	2.01306	3.18768	1.6166	0.989217	4.93067
TCGA-DU-A7TI-01A	1	1183	0.612889	1.96876	5.04484	1.97112	0.0859632	3.27371
TCGA-DU-A7TJ-01A	0	17	2.6682	4.42651	3.34959	1.78753	0.173969	3.11472
TCGA-E1-5302-01A	1	1525	0.685543	0.71458	4.0359	2.1045	0.0369173	3.15907
TCGA-E1-5303-01A	1	2052	0.418375	0.964636	3.40618	2.1346	0.0916074	3.3684
TCGA-E1-5304-01A	1	1251	0.593522	0.546304	3.88796	0.432494	2.03586	1.23766
TCGA-E1-5305-01A	1	2433	0.66565	0.92023	3.0825	1.69669	0.142472	2.66607
TCGA-E1-5307-01A	1	1762	0.451841	1.05519	3.17751	0.994298	0.0936098	2.43561
TCGA-E1-5311-01A	1	4084	0.544986	1.23784	3.65191	1.02583	0.0880339	2.92679
TCGA-E1-5318-01A	1	2379	0.396793	0.91522	3.09264	0.585122	0.0458815	1.39685
TCGA-E1-5319-01A	1	2907	0.592471	0.902038	3.14482	1.372	0.0496637	3.48225
TCGA-E1-5322-01A	1	3978	0.717652	0.801015	3.80742	1.28247	0.017573	2.28999
TCGA-E1-A7YD-01A	1	435	3.44674	2.17631	3.66883	1.92274	3.55351	4.59045
TCGA-E1-A7YE-01A	1	886	0.434267	2.80862	4.84042	1.12796	0.113004	2.99086
TCGA-E1-A7YH-01A	1	2835	0.614892	2.29679	3.50001	1.70375	0.0801558	3.21451
TCGA-E1-A7YI-01A	1	111	0.423889	3.10604	5.4413	0.686947	0.126207	2.12948
TCGA-E1-A7YJ-01A	1	592	0.833118	3.89437	4.18939	2.53167	0.661556	4.55236
TCGA-E1-A7YK-01A	1	378	0.379774	2.9517	4.16804	2.30556	0.399356	4.13248
TCGA-E1-A7YL-01A	1	492	2.77923	4.10621	4.7734	2.33776	0.306397	3.71159
TCGA-E1-A7YM-01A	1	648	0.846444	2.95372	3.91544	2.59481	0.67192	4.27744
TCGA-E1-A7YN-01A	1	727	0.569086	3.91021	4.10103	3.01333	0.195879	5.31386
TCGA-E1-A7YO-01A	1	2282	0.661841	1.6582	3.47754	1.77545	0.100922	3.42531
TCGA-E1-A7YQ-01A	1	1578	0.317049	3.17412	4.50259	1.96407	0.239462	4.72439
TCGA-E1-A7YS-01A	1	466	0.273485	3.21849	3.8162	0.27611	0.0302427	1.33823
TCGA-E1-A7YU-01A	1	23	0.422055	2.22121	3.5623	2.20836	0.109475	4.01461
TCGA-E1-A7YV-01A	1	987	1.01749	2.28487	4.81504	1.64432	0.186917	3.52636
TCGA-E1-A7YW-01A	1	1120	0.66772	2.20386	4.04331	2.12475	0.12267	3.38079
TCGA-E1-A7YY-01A	1	4445	0.708179	2.83249	2.69397	1.77321	0.91667	5.17383
TCGA-E1-A7Z2-01A	1	398	1.68215	2.99868	3.72399	2.38929	0.564725	4.548
TCGA-E1-A7Z3-01A	1	2235	0.858448	2.87103	3.23532	2.76463	0.188502	4.25852
TCGA-E1-A7Z4-01A	1	4412	0.835531	2.09521	2.97177	2.29803	0.0357681	4.0151
TCGA-E1-A7Z6-01A	1	984	0.703683	1.57272	2.49042	2.40292	0.0194404	3.09952
TCGA-EZ-7264-01A	0	1201	0.314564	0.767628	2.59753	1.0491	0.0335811	2.93102
TCGA-F6-A8O3-01A	0	7	0.420827	1.50684	2.58264	0.663016	0.193674	3.97977
TCGA-F6-A8O4-01A	0	6	0.533058	1.73283	2.42353	1.99311	0.379008	3.9116
TCGA-FG-5962-01B	0	1453	0.723235	1.42618	2.92492	1.51134	0.67225	3.94867
TCGA-FG-5963-01A	1	775	0.5485	2.63606	3.57405	2.58888	3.14734	4.20141
TCGA-FG-5964-01A	0	1588	0.502762	2.03848	3.30977	1.80629	0.308679	4.33705
TCGA-FG-5965-01B	1	1120	0.733995	1.28903	4.40952	1.74236	0.0376558	3.09253
TCGA-FG-6688-01A	0	571	0.940176	3.38557	4.09653	2.45743	0.591244	4.43019
TCGA-FG-6689-01A	0	454	0.616876	1.04827	3.46999	1.99365	0.227505	3.73594
TCGA-FG-6690-01A	0	1294	0.536757	0.908318	3.68663	2.02262	0.0538348	2.40681
TCGA-FG-6691-01A	0	1257	0.482526	1.36666	3.26556	2.0313	0.0490071	2.85448
TCGA-FG-6692-01A	1	561	1.1313	3.10566	4.17265	2.3114	0.0265729	4.56748
TCGA-FG-7634-01A	0	467	0.570912	1.52715	4.14903	1.31104	0.0736566	2.3095
TCGA-FG-7636-01A	0	544	0.620305	0.723113	3.36283	1.72622	0.0419655	3.08072
TCGA-FG-7637-01A	0	1219	0.46107	0.912935	3.08293	1.32094	0.139398	3.37356
TCGA-FG-7638-01B	0	686	1.01187	0.826812	2.41693	1.8398	0.327611	2.75156
TCGA-FG-7641-01B	0	627	0.605483	1.68807	2.94629	1.4033	0.352212	3.90215
TCGA-FG-7643-01A	0	611	1.13133	2.08697	3.42186	2.37921	1.53398	4.21416
TCGA-FG-8181-01A	0	862	0.836954	2.00624	3.79126	1.56187	0.994079	4.61982
TCGA-FG-8182-01A	0	416	0.673787	1.37217	3.20086	1.72002	0.0807079	2.6718
TCGA-FG-8185-01A	0	433	0.418278	2.29589	4.09383	1.74998	0.465355	1.43073
TCGA-FG-8186-01A	0	487	0.623457	2.24914	3.7647	2.09392	0.103129	3.49742
TCGA-FG-8187-01A	0	611	1.07669	1.48174	3.04024	1.71961	0.132386	2.45939
TCGA-FG-8188-01A	0	455	0.604553	1.26636	3.04115	2.10778	0.0680508	2.74535
TCGA-FG-8189-01B	0	685	1.012	2.23661	2.64881	1.53061	1.0092	4.38864
TCGA-FG-8191-01A	0	992	0.782116	1.30044	5.41107	1.7484	0.0312464	2.03199
TCGA-FG-A4MT-01A	0	1164	0.544449	1.48796	3.12385	1.85581	0.0240259	1.87215
TCGA-FG-A4MU-01B	0	326	1.3287	3.46856	4.6827	1.94634	0.0987088	3.21068
TCGA-FG-A4MW-01A	1	559	1.67634	3.74107	2.97121	2.13567	0.388394	4.33845
TCGA-FG-A4MX-01A	0	569	1.40095	3.96092	2.87943	2.13034	0.0917002	2.99332
TCGA-FG-A4MY-01A	0	721	0.851811	2.78445	3.846	1.21528	0.0586447	2.46256
TCGA-FG-A60J-01A	0	449	0.652798	2.41194	3.65857	2.14222	0.105482	2.36313
TCGA-FG-A60K-01A	0	542	0.688341	1.99765	3.66521	1.39738	0.0479174	3.43347
TCGA-FG-A60L-01A	0	655	0.848235	2.88033	3.5573	2.8484	0.0641467	4.46055
TCGA-FG-A6IZ-01A	0	457	0.515391	1.84916	2.54595	1.64488	0.262093	2.72517
TCGA-FG-A6J1-01A	0	500	0.563059	2.52507	2.73237	2.26148	0.101057	5.02272
TCGA-FG-A6J3-01A	0	677	0.29036	2.83883	4.34468	1.7369	0.0284165	4.75863
TCGA-FG-A70Y-01A	0	868	0.650125	1.3813	2.70465	2.35181	0.0794303	3.29985
TCGA-FG-A70Z-01A	0	328	1.92613	2.35477	3.77914	1.82898	2.76753	4.67165
TCGA-FG-A710-01A	0	1115	0.662783	2.0875	3.53175	1.607	0.153482	4.9588
TCGA-FG-A711-01A	1	1481	0.647468	1.79229	3.60817	2.07336	0.131279	3.67118
TCGA-FG-A713-01A	0	622	0.652149	1.96124	2.36886	1.58868	0.489445	4.63699
TCGA-FG-A87N-01A	0	567	0.797913	2.01783	4.102	1.17061	0.766952	3.26291
TCGA-FG-A87Q-01A	0	174	3.06264	3.84754	3.59281	2.54578	0.162619	5.09817
TCGA-FN-7833-01A	0	837	0.557916	1.17001	3.52738	2.47501	0.0829811	2.96522
TCGA-HT-7467-01A	0	3	0.664393	1.60061	2.71141	1.53178	0.758358	3.65334
TCGA-HT-7468-01A	0	203	0.629565	0.972305	2.89233	1.42857	0.018564	2.04334
TCGA-HT-7469-01A	1	351	0.344694	1.70282	4.13594	0.790973	0.0171027	3.25602
TCGA-HT-7470-01A	1	1220	0.685376	1.06937	3.01271	1.59959	0.196636	3.30084
TCGA-HT-7471-01A	0	4	0.378446	1.94992	3.01932	1.59598	0.365985	3.10257
TCGA-HT-7472-01A	0	1	0.708785	0.791419	3.15637	1.6474	0.091806	2.2641
TCGA-HT-7473-01A	0	503	0.391209	1.46676	3.34169	2.27219	0.0329801	2.73182
TCGA-HT-7474-01A	0	114	0.748246	1.14419	2.81581	1.76692	0.484716	3.64962
TCGA-HT-7475-01A	0	530	0.524493	1.52142	2.89666	1.45541	0.562906	3.74615
TCGA-HT-7476-01A	0	199	0.724837	1.56428	3.35011	1.77571	0.22922	3.77228
TCGA-HT-7477-01B	0	738	1.30326	2.43049	3.64029	1.15697	0.102248	2.23639
TCGA-HT-7478-01A	0	194	0.42267	1.36154	3.66586	2.33645	0.622967	3.00297
TCGA-HT-7479-01A	0	1227	0.797289	1.00524	2.72155	2.38257	0.102129	2.99151
TCGA-HT-7480-01A	0	2287	0.39505	1.65874	2.91468	1.4939	0.247989	2.99786
TCGA-HT-7481-01A	0	2918	0.642236	1.31891	3.18428	1.55868	0.244323	2.9691
TCGA-HT-7482-01A	0	3253	0.749247	0.944247	2.9922	1.73578	0.141946	2.89922
TCGA-HT-7483-01A	0	5255	0.668998	0.915117	3.84455	2.22093	0.0816657	2.40285
TCGA-HT-7485-01A	0	122	0.703469	0.79948	2.45119	2.42503	0.0562485	2.36485
TCGA-HT-7601-01A	0	153	0.573436	1.40391	3.67994	1.76007	0.106248	2.85736
TCGA-HT-7602-01A	0	908	0.727275	1.00259	1.98069	2.52422	0.0867199	3.32187
TCGA-HT-7603-01A	0	705	0.810479	0.915218	3.31709	1.62366	0.640185	4.64535
TCGA-HT-7604-01A	0	3725	0.436358	1.71095	2.88404	1.20845	0.0362252	1.15254
TCGA-HT-7605-01A	0	139	0.898715	1.25753	2.46316	1.73367	0.449741	4.01102
TCGA-HT-7606-01A	0	526	0.63215	1.24169	4.15603	1.24122	0.118977	1.36573
TCGA-HT-7607-01A	1	96	0.764083	1.54597	2.96308	1.68462	0.841534	4.03449
TCGA-HT-7608-01A	0	671	0.66201	0.947308	1.88291	2.54518	0.0682234	3.93034
TCGA-HT-7609-01A	0	1399	0.735691	1.45039	3.80386	1.80779	0.0326104	1.91274
TCGA-HT-7610-01A	0	1706	0.489125	1.46326	2.75943	1.35376	0.447952	3.06731
TCGA-HT-7611-01A	0	1752	0.488559	1.83784	2.93599	1.92997	0.0324435	2.14094
TCGA-HT-7616-01A	1	7	0.608632	2.29432	3.93773	1.56618	0.0310289	4.13971
TCGA-HT-7620-01A	0	434	0.706064	1.97299	2.65358	1.73528	0.313614	3.25628
TCGA-HT-7676-01A	0	5	0.795592	0.680283	3.23676	1.88029	0.0755131	3.01015
TCGA-HT-7677-01A	0	494	0.444581	1.86238	3.50269	1.17807	0.1323	2.42175
TCGA-HT-7680-01A	0	23	0.936872	2.52446	2.98611	2.63694	1.60531	3.82933
TCGA-HT-7681-01A	0	1359	1.17472	1.26702	2.82106	2.1238	0.429118	4.04499
TCGA-HT-7684-01A	0	184	0.739082	1.14783	4.61847	2.89617	0.0206825	5.28521
TCGA-HT-7686-01A	0	1300	0.393587	1.13792	3.93637	2.06417	0.139951	3.21545
TCGA-HT-7687-01A	0	3	0.415394	1.91122	3.35481	1.18563	0.290755	2.73289
TCGA-HT-7688-01A	0	964	0.691765	1.43828	3.27974	1.26746	1.21642	4.18087
TCGA-HT-7689-01A	0	455	0.54768	1.31287	3.84846	2.05702	0.12153	2.17268
TCGA-HT-7690-01A	0	3	0.590751	1.91948	3.78644	1.58351	0.301333	3.02773
TCGA-HT-7691-01A	0	3	2.78212	3.65745	3.16575	2.9931	2.49224	5.39831
TCGA-HT-7692-01A	0	90	0.500686	1.74705	2.69115	1.55778	0.0236093	3.84547
TCGA-HT-7693-01A	0	533	0.642442	2.1029	4.2227	1.89445	0.142881	1.71293
TCGA-HT-7694-01A	0	210	0.635017	1.45121	2.91952	1.31368	0.90237	4.45791
TCGA-HT-7695-01A	0	442	0.67566	0.878389	2.8285	1.58772	0.458743	3.38834
TCGA-HT-7854-01A	0	1201	0.618051	2.95366	3.88005	2.58029	0.123995	3.90078
TCGA-HT-7855-01A	0	585	0.379601	1.90822	3.77959	1.78686	0.0249659	1.30412
TCGA-HT-7856-01A	0	1189	0.895536	2.03165	2.60382	1.59715	0.650644	4.46223
TCGA-HT-7857-01A	0	7	1.12968	3.85616	2.91815	1.85028	5.20576	4.7883
TCGA-HT-7858-01A	0	1540	0.516165	1.71354	3.35637	1.74348	0.121269	2.51022
TCGA-HT-7860-01A	0	15	1.26793	2.9213	3.19844	2.65688	0.179425	2.9717
TCGA-HT-7873-01B	0	718	0.441707	2.42464	3.17461	1.76304	0.0419249	2.49322
TCGA-HT-7874-01A	0	1130	0.791413	1.36629	2.81623	1.77301	0.818988	4.1029
TCGA-HT-7875-01A	0	10	0.694813	1.10353	3.32979	1.87972	0.171074	3.33849
TCGA-HT-7877-01A	0	4	0.753776	2.01335	3.37993	1.3783	0.396075	3.18866
TCGA-HT-7879-01A	0	112	0.494709	1.85841	3.10356	2.18236	0.0347792	3.02191
TCGA-HT-7880-01A	0	162	0.687746	2.20796	2.14901	2.16321	0.782291	4.68931
TCGA-HT-7881-01A	0	1079	0.677141	1.86817	2.46698	1.74837	0.575561	3.90772
TCGA-HT-7882-01A	1	113	1.69928	2.84239	5.95912	1.79039	5.45557	2.92603
TCGA-HT-7884-01B	0	343	0.604835	1.81008	2.77341	2.00267	0.175617	2.10311
TCGA-HT-7902-01A	0	956	0.691674	2.05446	2.71406	1.75038	0.20367	2.96949
TCGA-HT-8010-01A	0	50	1.14049	1.74758	2.09685	2.39021	0.397132	4.38659
TCGA-HT-8011-01A	0	494	0.892782	2.44875	3.54732	1.50107	0.533254	2.9926
TCGA-HT-8012-01A	0	286	0.55542	1.85111	3.05206	0.835521	0.0432063	2.60034
TCGA-HT-8013-01A	1	1933	0.668496	2.07822	3.28617	2.01905	0.0467249	3.12545
TCGA-HT-8015-01B	0	3	1.34636	2.92614	2.5035	1.87076	1.20289	4.64459
TCGA-HT-8018-01A	1	1152	0.806218	2.15974	3.62582	2.09683	0.441166	4.6081
TCGA-HT-8019-01A	0	1004	0.895395	2.32847	2.38314	1.93062	1.25937	5.24152
TCGA-HT-8104-01A	0	372	0.811878	2.55116	3.65435	2.60118	0.250557	3.53695
TCGA-HT-8105-01A	0	190	0.653138	1.99027	4.33559	1.28424	0.0852617	3.30436
TCGA-HT-8107-01A	0	14	0.968724	2.10199	3.79215	1.70807	1.59596	4.57062
TCGA-HT-8108-01A	0	76	0.590857	1.0734	3.99191	1.85836	0.0843543	2.22255
TCGA-HT-8109-01A	0	169	0.577697	1.40479	2.89549	1.58779	0.364012	3.71386
TCGA-HT-8110-01A	0	419	1.7164	2.72828	3.98194	2.04857	0.200468	3.818
TCGA-HT-8111-01A	0	7	0.522829	1.35238	3.26116	2.37591	0.076639	3.17074
TCGA-HT-8113-01A	0	900	0.940379	1.98022	2.87759	1.59756	1.09345	4.98561
TCGA-HT-8114-01A	0	1040	0.332015	1.60022	3.72948	1.76961	0.259714	2.4437
TCGA-HT-8558-01A	0	418	0.784795	1.49252	2.68991	1.30966	1.32569	4.73998
TCGA-HT-8563-01A	0	860	0.290393	1.88725	4.71752	2.59874	0.0903889	2.82618
TCGA-HT-8564-01A	0	478	1.52942	2.09355	3.47281	1.9081	0.428681	3.63622
TCGA-HT-A4DS-01A	0	7	1.05532	4.12955	3.65253	3.35941	0.401417	5.68369
TCGA-HT-A4DV-01A	0	792	0.385423	2.53852	2.69797	1.81853	0.263288	4.35869
TCGA-HT-A5R5-01A	0	4	0.609076	1.4903	6.10687	2.55762	0.105892	3.55626
TCGA-HT-A5R7-01A	0	615	0.764221	2.1756	3.37232	1.82022	0.730911	4.47588
TCGA-HT-A5R9-01A	0	2	0.20772	1.77595	2.86501	0.918903	0.18917	2.09697
TCGA-HT-A5RA-01A	0	832	3.11533	2.92395	3.68311	2.7466	0.0427625	3.97507
TCGA-HT-A5RB-01A	0	3	0.5874	1.76163	2.41437	1.63429	0.17359	3.48732
TCGA-HT-A5RC-01A	1	162	0.61534	3.6592	3.39156	2.11013	1.42633	3.59577
TCGA-HT-A614-01A	0	82	0.662433	2.10038	2.78887	2.08083	0.141928	3.44923
TCGA-HT-A615-01A	0	515	0.644669	1.84087	2.97177	1.89069	0.107969	3.65573
TCGA-HT-A616-01A	0	55	0.715742	1.49008	3.28926	1.95128	0.232765	3.82958
TCGA-HT-A617-01A	0	491	1.75453	3.45084	3.76219	2.8193	1.32605	4.84628
TCGA-HT-A618-01A	0	512	0.658352	1.92676	3.7577	2.52105	0.105865	3.58709
TCGA-HT-A619-01A	0	651	0.240856	2.81765	3.53569	0.166186	0.0489141	2.00309
TCGA-HT-A61A-01A	0	194	0.677721	2.38852	2.90799	1.57487	0.678362	4.38336
TCGA-HT-A61B-01A	0	533	1.1368	2.68466	4.73078	1.68502	0.0369729	3.45868
TCGA-HT-A61C-01A	1	537	1.08903	3.07643	3.61853	2.26637	2.48593	3.57604
TCGA-HT-A74H-01A	0	74	0.854791	2.55459	3.06222	2.50641	0.477014	4.66712
TCGA-HT-A74J-01A	0	320	0.704082	2.44952	2.79753	2.15967	0.0818531	3.4675
TCGA-HT-A74K-01A	0	467	0.377651	3.02975	2.74353	1.82747	0.0291575	5.15971
TCGA-HT-A74L-01A	0	336	0.53935	1.48024	3.66729	1.58635	0.0383863	2.00764
TCGA-HT-A74O-01A	0	3	0.576719	3.16426	4.39287	2.23623	0.0148757	4.07595
TCGA-HW-7486-01A	0	1721	0.831797	0.837298	2.81703	1.30931	0.121414	3.1324
TCGA-HW-7487-01A	0	1382	0.696016	1.63611	2.89275	1.53579	0.655662	4.06827
TCGA-HW-7489-01A	1	1262	0.738305	1.39384	3.06532	1.90002	0.766927	4.17926
TCGA-HW-7490-01A	0	1387	0.941026	1.41985	3.80523	1.93181	0.0401826	2.59643
TCGA-HW-7491-01A	0	2078	0.379429	0.871324	3.05682	0.340233	0.0376924	3.17106
TCGA-HW-7493-01A	0	2107	0.7417	0.517074	2.65498	2.23225	0.0980413	2.92196
TCGA-HW-7495-01A	0	1078	0.587075	1.48455	3.42327	1.34267	0.570361	3.44655
TCGA-HW-8319-01A	1	1209	0.786229	1.57763	3.5365	1.59986	0.258337	2.90612
TCGA-HW-8320-01A	0	1217	0.458689	1.84936	3.14139	1.68202	0.0200643	1.5663
TCGA-HW-8321-01A	0	1294	0.421968	2.10126	4.45915	1.5404	0.0362216	3.24345
TCGA-HW-8322-01A	0	758	0.629896	1.4292	3.20817	0.912825	0.0654394	1.81932
TCGA-HW-A5KJ-01A	1	962	0.999993	1.78251	2.96929	1.09863	0.0382904	3.57824
TCGA-HW-A5KK-01A	1	388	1.24241	3.44808	3.23539	2.36205	0.961673	4.20104
TCGA-HW-A5KL-01A	0	878	0.76622	1.5255	2.81297	2.04043	0.0273331	2.31544
TCGA-HW-A5KM-01A	0	630	0.331864	1.17012	3.6091	2.11584	0.0780018	3.34183
TCGA-IK-7675-01A	1	578	1.25971	1.15382	3.89503	1.81485	0.0418155	2.71366
TCGA-IK-8125-01A	0	1301	0.525164	2.18689	2.65057	1.58844	0.114915	3.15907
TCGA-KT-A74X-01A	0	438	0.174533	2.43156	2.86201	1.09156	0.159676	4.70267
TCGA-KT-A7W1-01A	0	438	0.819061	3.41415	3.37573	2.07901	0.168417	3.66867
TCGA-P5-A5EV-01A	0	7	0.615544	1.26781	3.10873	2.41004	0.013992	2.24378
TCGA-P5-A5EW-01A	0	204	0.784945	0.696339	2.90526	2.08804	0.0466839	2.50841
TCGA-P5-A5EX-01A	0	243	0.753749	2.49945	3.89015	2.37901	0.150113	4.57133
TCGA-P5-A5EY-01A	0	72	0.894269	3.12588	2.16037	3.22665	3.08759	5.22763
TCGA-P5-A5EZ-01A	0	70	0.601728	1.35412	3.33672	1.62075	0.150629	3.17849
TCGA-P5-A5F0-01A	0	287	0.467508	2.37489	2.72287	1.22014	0.267192	3.98665
TCGA-P5-A5F1-01A	0	179	0.868397	1.38839	2.40713	3.13386	0.0107957	3.61317
TCGA-P5-A5F2-01A	0	242	0.913558	1.2328	3.57367	2.51336	0.118661	3.19326
TCGA-P5-A5F4-01A	0	231	1.04494	2.0645	2.79837	1.97668	0.250647	4.52963
TCGA-P5-A5F6-01A	0	39	0.102215	0.970014	2.64555	1.80268	0.0601586	5.40975
TCGA-P5-A72U-01A	0	7	0.951781	4.43423	2.83931	3.0846	0.626201	4.1363
TCGA-P5-A72W-01A	0	317	1.17376	2.35676	3.11314	2.1569	0.0566709	3.39106
TCGA-P5-A72X-01A	0	403	1.00182	2.06993	2.85334	2.40432	0.0284763	3.43107
TCGA-P5-A72Z-01A	0	354	0.374419	2.80313	3.74716	0.996438	0.00380925	1.06241
TCGA-P5-A730-01A	0	333	1.02247	2.33379	4.04612	1.55165	0.122134	3.08726
TCGA-P5-A731-01A	0	274	0.941313	2.1015	2.88977	2.43368	0.459662	4.17177
TCGA-P5-A733-01A	0	414	0.682688	1.39001	2.3014	2.41997	0.0573517	2.93975
TCGA-P5-A735-01A	0	292	0.646127	1.32618	3.26042	1.99563	0.0322373	2.65833
TCGA-P5-A736-01A	0	230	0.800852	2.00046	2.57161	3.0746	0.0205509	3.88965
TCGA-P5-A737-01A	0	372	0.410285	1.52791	2.51954	1.22226	0.380476	3.35061
TCGA-P5-A77W-01A	0	584	0.348613	1.78872	3.02241	0.619791	0.0124209	1.49078
TCGA-P5-A77X-01A	0	105	0.995415	1.64731	2.77869	1.77168	0.123177	4.56503
TCGA-P5-A780-01A	0	72	0.482578	2.23126	4.09893	1.21883	0.0369151	2.38648
TCGA-P5-A781-01A	0	134	0.992537	1.62212	2.7503	1.49403	0.0597603	4.10375
TCGA-QH-A65R-01A	0	461	0.417855	1.65939	3.51952	1.0174	0.0267344	2.78673
TCGA-QH-A65S-01A	0	77	0.547184	0.969524	3.8253	2.30255	0.0485698	3.41706
TCGA-QH-A65V-01A	0	384	0.79112	1.62743	3.45817	1.77678	0.0759814	3.93316
TCGA-QH-A65X-01A	0	482	0.836338	1.95036	3.3818	1.12773	0.0868298	5.07943
TCGA-QH-A65Z-01A	0	427	0.798303	1.39231	2.58577	1.43294	0.0947287	3.76203
TCGA-QH-A6CS-01A	0	588	1.55305	3.57523	2.85622	3.72437	0.446342	4.49758
TCGA-QH-A6CU-01A	0	451	0.731579	1.42632	2.65578	2.23599	0.0910104	4.70597
TCGA-QH-A6CV-01A	0	442	4.07974	2.90353	4.00514	2.63977	1.01818	4.64733
TCGA-QH-A6CW-01A	0	414	0.807896	1.84897	4.09332	2.08536	0.0412754	2.42154
TCGA-QH-A6CX-01A	1	372	0.85851	3.23611	3.23354	3.59217	0.411555	5.50911
TCGA-QH-A6CY-01A	0	408	0.857806	1.50234	2.90439	1.46214	0.35913	4.12378
TCGA-QH-A6CZ-01A	0	279	1.08728	0.903569	2.86832	1.03028	0.300491	4.56096
TCGA-QH-A6X3-01A	0	313	0.650396	1.60294	3.94003	2.01407	0.0142271	1.98486
TCGA-QH-A6X4-01A	0	442	0.617724	1.66233	3.13649	0.921627	0.034486	3.6229
TCGA-QH-A6X5-01A	0	497	0.753813	1.27821	2.90422	2.02634	0.133435	4.80718
TCGA-QH-A6X8-01A	0	509	0.574176	1.99303	2.44292	0.946875	0.0563656	4.22923
TCGA-QH-A6X9-01A	0	58	0.697616	1.78321	3.14108	1.49587	0.0962482	2.62385
TCGA-QH-A6XA-01A	0	502	0.822206	1.40731	3.43551	2.06586	0.0477062	2.87206
TCGA-QH-A6XC-01A	0	508	1.21316	2.91732	3.60604	2.12841	0.457821	4.90732
TCGA-QH-A86X-01A	0	337	0.409615	1.67948	3.07728	1.72959	0.1991	3.75746
TCGA-QH-A870-01A	0	395	1.24215	1.68776	2.34003	2.65348	0.0101201	3.40669
TCGA-R8-A6MK-01A	0	2702	0.88016	1.58502	2.35995	2.25801	0.0551955	4.78172
TCGA-R8-A6ML-01A	0	2860	0.617627	1.84137	3.22706	1.50875	0.123489	3.15044
TCGA-R8-A6MO-01A	0	993	0.894754	2.35395	3.90759	1.54045	0.0894789	4.02416
TCGA-R8-A73M-01A	0	1806	0.698811	2.04341	2.557	1.5553	0.0600732	3.03565
TCGA-RY-A83X-01A	0	939	0.774231	2.10046	3.44368	1.38099	0.066918	3.08793
TCGA-RY-A83Y-01A	0	166	0.763639	2.12667	3.56956	1.70703	0.129235	4.3795
TCGA-RY-A83Z-01A	0	301	1.06737	1.48582	3.65123	2.19395	0.0234646	3.68739
TCGA-RY-A840-01A	0	854	0.75962	0.783158	3.54261	1.04119	0.0200297	1.91605
TCGA-RY-A843-01A	0	63	0.468257	1.77338	3.61384	2.36035	0.0589336	3.8658
TCGA-RY-A845-01A	0	596	0.767182	2.028	3.02311	2.05194	0.0343906	3.15945
TCGA-RY-A847-01A	0	933	0.828784	1.44913	2.64627	1.51678	0.334013	4.83181
TCGA-S9-A6TS-01A	1	1891	0.411738	2.29497	3.54133	2.29593	0.0749183	4.09386
TCGA-S9-A6TU-01A	0	2650	0.723504	2.37091	3.24023	1.98564	0.0534811	2.83775
TCGA-S9-A6TV-01A	0	571	0.45341	2.75071	5.31756	1.95626	0.693128	2.99837
TCGA-S9-A6TW-01A	0	1250	0.248757	2.59434	3.76319	1.5189	0.0892317	5.36325
TCGA-S9-A6TX-01A	0	1245	0.730845	2.49475	3.22942	1.59904	0.0562847	1.92809
TCGA-S9-A6TY-01A	0	1076	0.911744	2.25351	2.96509	1.05139	0.13842	3.2765
TCGA-S9-A6TZ-01A	0	1120	0.508671	2.17406	2.98008	2.54338	0.106339	2.63482
TCGA-S9-A6U0-01A	1	742	3.5643	3.38794	3.99644	2.61821	0.0819169	3.64322
TCGA-S9-A6U1-01A	0	785	0.459453	1.80502	2.98585	1.8449	0.0321785	2.62509
TCGA-S9-A6U2-01A	0	908	0.729998	1.3824	2.54246	1.7327	0.115487	4.00161
TCGA-S9-A6U5-01A	0	992	0.866678	1.92043	2.48696	1.96767	0.0651813	4.1241
TCGA-S9-A6U6-01A	0	1069	0.448475	1.86367	4.41269	2.23731	0.0597567	3.66922
TCGA-S9-A6U8-01A	1	2988	0.664035	1.64179	2.42812	2.28183	0.151456	3.48469
TCGA-S9-A6U9-01A	0	2918	0.617883	2.1917	3.44886	2.15844	0.0522372	3.12982
TCGA-S9-A6UA-01A	1	178	1.6961	3.66574	3.53795	2.90535	4.53524	3.96724
TCGA-S9-A6UB-01A	0	3761	0.780107	1.40381	3.09492	1.03511	0.0211816	2.1748
TCGA-S9-A6WD-01A	0	2289	0.689308	2.13502	2.69811	1.68125	0.265539	3.42528
TCGA-S9-A6WE-01A	0	4113	0.93997	1.36943	3.80987	1.46941	0.141563	3.51275
TCGA-S9-A6WG-01A	0	2602	0.713751	2.43525	4.75685	1.96583	0.266404	3.56511
TCGA-S9-A6WH-01A	0	1173	0.737179	1.82089	2.99704	0.73771	0.0367288	3.43952
TCGA-S9-A6WI-01A	0	2585	0.80003	1.95266	2.72356	1.28599	1.31965	5.31683
TCGA-S9-A6WL-01A	0	946	0.300396	2.67389	2.85673	1.65672	0.241937	3.5592
TCGA-S9-A6WM-01A	0	604	2.78853	3.16411	2.81097	2.24804	0.299373	4.42011
TCGA-S9-A6WN-01A	0	805	0.335838	2.84544	3.73109	2.76269	0.19006	3.61265
TCGA-S9-A6WO-01A	0	566	0.454333	1.19183	3.18776	1.75079	0.0255805	2.46202
TCGA-S9-A6WP-01A	0	567	0.400906	1.73961	3.10099	1.55345	0.0684491	4.27902
TCGA-S9-A6WQ-01A	0	428	0.396118	1.56534	2.89364	2.251	0.0761163	4.15149
TCGA-S9-A7IQ-01A	0	1099	0.711295	2.00619	2.59344	1.39056	1.27675	5.0468
TCGA-S9-A7IS-01A	1	241	0.345349	1.98199	4.84145	0.641104	0.307226	3.05002
TCGA-S9-A7IX-01A	1	819	3.70283	3.3785	3.30926	2.57865	1.85332	4.43991
TCGA-S9-A7IY-01A	0	715	0.794893	1.89954	2.5559	2.42208	0.0719664	4.99407
TCGA-S9-A7IZ-01A	0	608	0.407536	2.91689	3.53717	1.94682	0.170063	4.04037
TCGA-S9-A7J0-01A	0	609	0.295096	1.85884	3.71395	0.724563	0.0333714	1.79514
TCGA-S9-A7J1-01A	0	249	0.770074	2.08269	1.99907	1.77529	0.0782052	3.72944
TCGA-S9-A7J2-01A	0	62	1.46769	1.94355	3.24072	1.76159	0.121981	4.55338
TCGA-S9-A7J3-01A	0	629	0.544741	2.09347	3.15967	1.43759	0.0929039	3.89617
TCGA-S9-A7QW-01A	0	458	0.756979	1.10067	3.21119	1.90619	0.0701078	2.37755
TCGA-S9-A7QX-01A	0	564	0.580414	1.59361	3.09215	2.00452	0.0445133	2.93537
TCGA-S9-A7QY-01A	0	863	0.431223	2.56369	2.50144	1.5875	0.12501	4.46157
TCGA-S9-A7QZ-01A	0	826	0.58311	2.37935	2.99889	1.19755	0.21709	3.71156
TCGA-S9-A7R1-01A	1	5166	0.760272	1.44868	3.64862	1.68537	0.060991	3.7633
TCGA-S9-A7R2-01A	1	316	0.835328	2.89383	3.44973	2.41991	0.853865	4.88918
TCGA-S9-A7R3-01A	0	3013	0.788546	1.17032	3.00304	2.88805	0.0634949	3.22812
TCGA-S9-A7R4-01A	0	914	0.457923	1.77619	3.5117	1.86066	0.0711471	2.77696
TCGA-S9-A7R7-01A	0	3000	0.435491	2.28716	4.0017	2.42822	0.454174	3.35861
TCGA-S9-A7R8-01A	1	961	0.705739	1.72173	4.31217	1.60427	0.0798716	2.68612
TCGA-S9-A89V-01A	0	569	4.19877	4.16567	3.11445	2.34415	4.81922	4.42187
TCGA-S9-A89Z-01A	0	623	0.747254	2.60211	4.7364	1.28618	0.0345239	3.24488
TCGA-TM-A7C3-01A	1	1666	2.22512	2.89683	3.64833	2.44208	0.0481943	3.91511
TCGA-TM-A7C4-01A	0	1470	0.583866	2.02338	2.77597	1.7786	0.133644	3.89369
TCGA-TM-A7C5-01A	0	1500	0.325896	1.70933	3.16396	0.860022	0.0258658	2.10483
TCGA-TM-A7CA-01A	0	1058	0.689551	1.65496	2.92087	1.37372	0.142393	3.42201
TCGA-TM-A7CF-01A	0	1989	0.70179	1.87824	2.07322	1.90233	0.302537	3.89364
TCGA-TM-A84B-01A	1	758	3.01523	1.66315	2.82769	1.56523	0.884281	3.39397
TCGA-TM-A84C-01A	1	492	0.575274	3.63539	4.49302	2.00336	1.68081	3.54171
TCGA-TM-A84F-01A	0	1796	0.485759	2.57359	3.38516	2.5524	0.117866	4.59037
TCGA-TM-A84G-01A	0	1236	0.246539	1.50624	2.95556	0.961248	0.0143218	1.58017
TCGA-TM-A84H-01A	0	926	0.63069	1.65753	3.16476	1.64998	0.0379059	2.29408
TCGA-TM-A84I-01A	0	854	0.738253	1.68208	3.62157	0.835535	0.00465119	2.54205
TCGA-TM-A84J-01A	0	735	0.693758	2.7821	4.60199	0.47645	0.0923617	3.45842
TCGA-TM-A84L-01A	1	1242	0.841606	2.49897	3.018	2.57036	0.124322	3.1476
TCGA-TM-A84M-01A	0	754	0.508584	2.02894	4.98335	0.860659	0.00504308	2.99997
TCGA-TM-A84O-01A	1	1011	1.40019	3.38564	3.11067	2.83319	0.0657666	2.90139
TCGA-TM-A84Q-01A	0	772	0.565186	1.99314	4.06582	1.46074	0.0683202	2.32407
TCGA-TM-A84R-01A	0	566	0.893149	2.25411	2.71509	1.66814	1.04747	4.84656
TCGA-TM-A84S-01A	0	454	0.719219	1.28319	2.65294	2.10252	0.0591341	4.28849
TCGA-TM-A84T-01A	0	724	0.72042	1.42947	3.26344	1.79198	0.0261948	2.93376
TCGA-TQ-A7RF-01A	0	650	0.971928	1.47717	3.57981	1.96842	0.037681	2.49488
TCGA-TQ-A7RG-01A	0	599	0.708253	1.81477	3.2208	1.63393	0.0493858	3.7703
TCGA-TQ-A7RH-01A	0	486	0.583001	2.16808	3.39133	1.54996	0.238001	3.31713
TCGA-TQ-A7RI-01A	0	62	0.709744	2.35695	3.44918	1.62196	0.0419236	3.8372
TCGA-TQ-A7RJ-01A	0	1229	0.642945	1.79775	2.86535	2.35278	0.0639283	3.45301
TCGA-TQ-A7RK-01A	0	1341	0.575237	2.04195	3.27528	1.90602	0.00511488	2.44139
TCGA-TQ-A7RM-01A	0	1116	0.163979	2.92477	3.26014	0.234001	0.0100366	2.13989
TCGA-TQ-A7RN-01A	0	1026	0.356988	1.43842	3.20979	2.02867	0.0532146	2.56097
TCGA-TQ-A7RO-01A	0	949	0.933796	2.10136	3.05708	1.32695	0.0830791	4.85738
TCGA-TQ-A7RP-01A	0	914	0.66837	4.58136	2.45689	2.83025	0.525089	5.73197
TCGA-TQ-A7RQ-01A	0	795	0.591236	1.93002	2.85714	0.895771	0.112299	3.73473
TCGA-TQ-A7RR-01A	0	787	0.445779	2.62698	3.46525	2.16529	0.164714	3.55469
TCGA-TQ-A7RV-01A	0	1868	0.57706	1.94182	2.87458	1.63941	0.0946919	3.25682
TCGA-TQ-A7RW-01A	1	821	0.49694	1.83668	3.86169	1.97075	0.125978	3.19102
TCGA-TQ-A8XE-01A	1	954	0.486942	1.61582	4.55087	2.24307	0.0484443	3.40848
TCGA-VM-A8C8-01A	0	1397	0.759562	1.59482	3.35657	2.40633	0.0235932	2.99643
TCGA-VM-A8C9-01A	0	1314	1.06919	4.18108	2.98618	3.09468	3.79305	6.59563
TCGA-VM-A8CA-01A	0	411	0.675048	1.79051	2.71047	2.87869	0.14249	5.55457
TCGA-VM-A8CB-01A	0	3	0.638463	1.66022	3.68046	0.764363	0.0123672	4.60031
TCGA-VM-A8CD-01A	1	240	0.876866	4.01981	3.90984	2.17439	0.531802	4.01799
TCGA-VM-A8CE-01A	0	1191	0.725927	1.92657	3.38295	1.73225	0.075505	3.12981
TCGA-VM-A8CF-01A	0	609	0.663871	2.25695	2.94385	2.88599	0.0461877	5.639
TCGA-VM-A8CH-01A	0	714	0.524711	1.96813	3.77143	2.10005	0.03226	2.13455
TCGA-VV-A829-01A	0	1127	0.393353	1.60447	3.9646	1.12962	0.0606932	5.05949
TCGA-VV-A86M-01A	0	487	0.584664	1.71457	3.85707	1.51163	0.01993	2.42458
TCGA-VW-A7QS-01A	0	706	0.714023	2.079	4.40694	1.09863	0.259419	5.47139
TCGA-VW-A8FI-01A	1	245	1.57376	2.73955	3.62114	1.98125	0.0311654	4.89388
TCGA-W9-A837-01A	0	1553	0.898295	1.43936	3.31349	1.66513	0.366042	4.14957
TCGA-WH-A86K-01A	0	405	0.750199	1.95633	2.69231	2.46759	0.0646066	4.19932
TCGA-WY-A858-01A	0	1337	0.597476	2.5181	3.14214	2.44306	0.0806018	3.79777
TCGA-WY-A859-01A	0	1213	0.72164	1.98702	2.85253	1.25505	0.518925	4.88291
TCGA-WY-A85A-01A	0	1320	0.584595	1.72804	2.81067	2.34725	0.0699393	3.70422
TCGA-WY-A85B-01A	0	1393	0.451226	1.50798	3.711	1.91347	0.0304011	2.68999
TCGA-WY-A85C-01A	0	1426	0.99356	1.88417	3.88932	1.2921	0.153069	2.10424
TCGA-WY-A85D-01A	0	1147	0.772246	1.98606	3.13449	2.70438	0.00549947	3.59152
TCGA-WY-A85E-01A	0	633	0.514968	1.35329	3.08828	1.52735	0.250933	3.51643
