# Supplementary material for: Identification of Prognostic Values of Neutrophil Extracellular Traps‐Related Genes in Glioma Based on Bioinformatics
Source: Immun Inflamm Dis. 2026 Apr 6;14(4):e70422. doi: 10.1002/iid3.70422 (PMC13053668; doi:10.1002/iid3.70422)
Supplement: Supplementary file 19 — Supplementary Table 19. [file IID3-14-e70422-s008.xlsx]

## Sheet: 02.uniCox
id	HR	HR.95L	HR.95H	pvalue
MGARP	2.05373	1.80144	2.34136	5.23636e-27
MICALL2	2.30726	2.0139	2.64335	1.93693e-33
NFIL3	2.36949	2.00792	2.79617	1.75569e-24
ACSF2	1.96395	1.56041	2.47186	8.84984e-09
ALDH1A3	1.59401	1.40429	1.80937	5.54214e-13
CHCHD10	1.55886	1.36478	1.78053	5.97313e-11
