# Supplementary material for: Identification of Prognostic Values of Neutrophil Extracellular Traps‐Related Genes in Glioma Based on Bioinformatics
Source: Immun Inflamm Dis. 2026 Apr 6;14(4):e70422. doi: 10.1002/iid3.70422 (PMC13053668; doi:10.1002/iid3.70422)
Supplement: Supplementary file 20 — Supplementary Table 20. [file IID3-14-e70422-s028.xlsx]

## Sheet: Supplementary Table 20
	chisq	df	p
MGARP	1.93826180534379	1	0.163857388902677
MICALL2	4.11172144279597	1	0.0425869939628541
NFIL3	0.748295738702633	1	0.387016346965147
ACSF2	0.0282703884830944	1	0.866474711834175
ALDH1A3	0.0773252540291045	1	0.780955409607729
CHCHD10	6.50921706035651	1	0.0107316748878038
