# Supplementary material for: Identification of Prognostic Values of Neutrophil Extracellular Traps‐Related Genes in Glioma Based on Bioinformatics
Source: Immun Inflamm Dis. 2026 Apr 6;14(4):e70422. doi: 10.1002/iid3.70422 (PMC13053668; doi:10.1002/iid3.70422)
Supplement: Supplementary file 21 — Supplementary Table 21. [file IID3-14-e70422-s013.xlsx]

## Sheet: 03.lasso
gene	coef
ACSF2	0.00533139
ALDH1A3	0.128287
CHCHD10	0.151774
MGARP	0.408331
MICALL2	0.429926
NFIL3	0.709364
