# Supplementary material for: Identification of Prognostic Values of Neutrophil Extracellular Traps‐Related Genes in Glioma Based on Bioinformatics
Source: Immun Inflamm Dis. 2026 Apr 6;14(4):e70422. doi: 10.1002/iid3.70422 (PMC13053668; doi:10.1002/iid3.70422)
Supplement: Supplementary file 22 — Supplementary Table 22. [file IID3-14-e70422-s007.xlsx]

## Sheet: 00.risk
	OS	OS.time	riskscore	risk	Risk
TCGA-02-0047-01A	1	448	5.10716	0	High
TCGA-02-0055-01A	1	76	7.10118	0	High
TCGA-02-2483-01A	0	466	4.41011	0	High
TCGA-02-2485-01A	0	470	6.24543	0	High
TCGA-02-2486-01A	1	618	6.51253	0	High
TCGA-06-0125-01A	1	1448	5.82954	0	High
TCGA-06-0129-01A	1	1024	4.49233	0	High
TCGA-06-0130-01A	1	394	4.88034	0	High
TCGA-06-0132-01A	1	771	4.6575	0	High
TCGA-06-0138-01A	1	737	6.29974	0	High
TCGA-06-0139-01A	1	362	6.24951	0	High
TCGA-06-0141-01A	1	313	5.71051	0	High
TCGA-06-0156-01A	1	178	6.33584	0	High
TCGA-06-0157-01A	1	97	4.20836	1	Low
TCGA-06-0158-01A	1	329	5.35332	0	High
TCGA-06-0168-01A	1	598	5.31155	0	High
TCGA-06-0174-01A	1	98	5.61403	0	High
TCGA-06-0178-01A	1	2681	4.26496	0	High
TCGA-06-0184-01A	1	2126	6.0167	0	High
TCGA-06-0187-01A	1	828	6.24735	0	High
TCGA-06-0190-01A	1	317	6.45233	0	High
TCGA-06-0210-01A	1	225	5.59368	0	High
TCGA-06-0211-01A	1	360	5.34514	0	High
TCGA-06-0219-01A	1	22	4.92143	0	High
TCGA-06-0238-01A	1	405	5.09202	0	High
TCGA-06-0644-01A	1	384	5.50466	0	High
TCGA-06-0645-01A	1	175	5.54403	0	High
TCGA-06-0646-01A	1	175	5.66956	0	High
TCGA-06-0649-01B	1	64	4.8404	0	High
TCGA-06-0686-01A	1	432	5.40169	0	High
TCGA-06-0743-01A	1	803	5.91705	0	High
TCGA-06-0744-01A	1	1426	5.24762	0	High
TCGA-06-0745-01A	1	239	6.32954	0	High
TCGA-06-0747-01A	1	82	5.36731	0	High
TCGA-06-0749-01A	1	82	5.47838	0	High
TCGA-06-0750-01A	1	28	6.76391	0	High
TCGA-06-0878-01A	0	218	6.10617	0	High
TCGA-06-0882-01A	1	632	6.15808	0	High
TCGA-06-1804-01A	1	414	4.45288	0	High
TCGA-06-2557-01A	1	33	4.24596	0	High
TCGA-06-2558-01A	1	380	5.23062	0	High
TCGA-06-2559-01A	1	150	5.94834	0	High
TCGA-06-2561-01A	1	537	5.18892	0	High
TCGA-06-2562-01A	1	382	6.47451	0	High
TCGA-06-2563-01A	0	932	4.37506	0	High
TCGA-06-2564-01A	0	181	5.95129	0	High
TCGA-06-2565-01A	1	506	5.09135	0	High
TCGA-06-2567-01A	1	133	6.15972	0	High
TCGA-06-2569-01A	0	13	4.72998	0	High
TCGA-06-2570-01A	0	958	5.52601	0	High
TCGA-06-5408-01A	1	357	6.00086	0	High
TCGA-06-5410-01A	1	108	5.61801	0	High
TCGA-06-5411-01A	1	254	4.8251	0	High
TCGA-06-5412-01A	1	138	5.77646	0	High
TCGA-06-5413-01A	0	268	4.97364	0	High
TCGA-06-5414-01A	0	273	6.25051	0	High
TCGA-06-5417-01A	0	155	4.93278	0	High
TCGA-06-5418-01A	1	83	6.18689	0	High
TCGA-06-5856-01A	1	114	5.58352	0	High
TCGA-06-5858-01A	0	187	4.92589	0	High
TCGA-06-5859-01A	0	139	5.43098	0	High
TCGA-08-0386-01A	1	548	5.78879	0	High
TCGA-12-0616-01A	1	448	5.44122	0	High
TCGA-12-0618-01A	1	395	6.02158	0	High
TCGA-12-0619-01A	1	1062	5.66149	0	High
TCGA-12-0821-01A	1	323	4.75612	0	High
TCGA-12-1597-01B	1	675	5.63324	0	High
TCGA-12-3650-01A	1	333	4.79265	0	High
TCGA-12-3652-01A	1	1062	5.51563	0	High
TCGA-12-3653-01A	1	442	4.02405	1	Low
TCGA-12-5295-01A	1	454	5.42417	0	High
TCGA-12-5299-01A	1	98	5.89245	0	High
TCGA-14-0781-01B	1	29	6.67991	0	High
TCGA-14-0787-01A	1	68	6.42692	0	High
TCGA-14-0789-01A	1	342	5.69635	0	High
TCGA-14-0790-01B	1	419	3.96619	1	Low
TCGA-14-0817-01A	1	164	5.22244	0	High
TCGA-14-0871-01A	1	880	4.26331	0	High
TCGA-14-1034-01A	1	485	4.35757	0	High
TCGA-14-1823-01A	1	543	4.71377	0	High
TCGA-14-1825-01A	1	232	5.02117	0	High
TCGA-14-1829-01A	0	218	5.75988	0	High
TCGA-14-2554-01A	1	532	6.0178	0	High
TCGA-15-0742-01A	1	419	6.31655	0	High
TCGA-15-1444-01A	1	1537	4.07086	1	Low
TCGA-16-0846-01A	1	119	5.49414	0	High
TCGA-16-1045-01B	1	883	5.68379	0	High
TCGA-19-1390-01A	1	772	5.36546	0	High
TCGA-19-2619-01A	0	294	6.3263	0	High
TCGA-19-2620-01A	1	148	5.57372	0	High
TCGA-19-2624-01A	1	5	5.34706	0	High
TCGA-19-2625-01A	1	124	5.26105	0	High
TCGA-19-2629-01A	1	737	5.04825	0	High
TCGA-19-5960-01A	1	455	4.39397	0	High
TCGA-26-1442-01A	0	953	4.77125	0	High
TCGA-26-5132-01A	0	286	6.22606	0	High
TCGA-26-5133-01A	0	452	5.48652	0	High
TCGA-26-5134-01A	0	167	4.92734	0	High
TCGA-26-5135-01A	1	270	5.58236	0	High
TCGA-26-5136-01B	1	577	5.19468	0	High
TCGA-26-5139-01A	0	48	6.70622	0	High
TCGA-27-1830-01A	1	154	5.83093	0	High
TCGA-27-1831-01A	1	505	5.86146	0	High
TCGA-27-1832-01A	1	300	6.58039	0	High
TCGA-27-1834-01A	1	1233	5.2311	0	High
TCGA-27-1835-01A	1	648	4.46683	0	High
TCGA-27-1837-01A	1	427	5.01984	0	High
TCGA-27-2519-01A	1	550	4.83701	0	High
TCGA-27-2521-01A	1	510	4.12998	1	Low
TCGA-27-2523-01A	1	489	5.1166	0	High
TCGA-27-2524-01A	1	231	5.61884	0	High
TCGA-27-2526-01A	1	87	6.1955	0	High
TCGA-27-2528-01A	1	480	5.72431	0	High
TCGA-28-1747-01C	1	77	5.59541	0	High
TCGA-28-1753-01A	0	37	5.47351	0	High
TCGA-28-2499-01A	1	95	4.67595	0	High
TCGA-28-2509-01A	0	145	6.32308	0	High
TCGA-28-2513-01A	0	222	6.03745	0	High
TCGA-28-2514-01A	0	160	6.34912	0	High
TCGA-28-5204-01A	1	454	5.85829	0	High
TCGA-28-5207-01A	1	343	5.23376	0	High
TCGA-28-5208-01A	1	544	5.10502	0	High
TCGA-28-5209-01A	0	442	5.55941	0	High
TCGA-28-5213-01A	1	951	5.56544	0	High
TCGA-28-5215-01A	1	335	4.82332	0	High
TCGA-28-5216-01A	0	415	5.13467	0	High
TCGA-28-5218-01A	1	157	5.02422	0	High
TCGA-28-5220-01A	1	388	5.23871	0	High
TCGA-32-1970-01A	1	468	5.04445	0	High
TCGA-32-1980-01A	1	36	5.54744	0	High
TCGA-32-1982-01A	1	142	6.06103	0	High
TCGA-32-2615-01A	1	485	6.41366	0	High
TCGA-32-2632-01A	1	269	4.88813	0	High
TCGA-32-2634-01A	0	693	5.22484	0	High
TCGA-32-2638-01A	1	766	5.73583	0	High
TCGA-32-4213-01A	0	604	4.24899	0	High
TCGA-32-5222-01A	1	585	5.02337	0	High
TCGA-41-2571-01A	1	26	5.45298	0	High
TCGA-41-2572-01A	1	406	5.03407	0	High
TCGA-41-3915-01A	1	360	5.68383	0	High
TCGA-41-4097-01A	1	6	6.55142	0	High
TCGA-41-5651-01A	1	460	4.98996	0	High
TCGA-76-4925-01A	1	146	6.26209	0	High
TCGA-76-4926-01B	1	138	5.14044	0	High
TCGA-76-4927-01A	1	535	5.01794	0	High
TCGA-76-4928-01B	1	94	5.39	0	High
TCGA-76-4929-01A	1	111	5.19739	0	High
TCGA-76-4931-01A	1	279	5.95938	0	High
TCGA-76-4932-01A	1	1458	5.52264	0	High
TCGA-CS-4938-01B	0	3574	2.5608	1	Low
TCGA-CS-4941-01A	1	234	4.52168	0	High
TCGA-CS-4942-01A	1	1335	3.17675	1	Low
TCGA-CS-4943-01A	1	1106	3.13137	1	Low
TCGA-CS-4944-01A	0	1828	3.21583	1	Low
TCGA-CS-5393-01A	0	1222	3.36248	1	Low
TCGA-CS-5394-01A	0	8	3.26254	1	Low
TCGA-CS-5395-01A	1	639	3.36579	1	Low
TCGA-CS-5396-01A	0	1631	4.42965	0	High
TCGA-CS-5397-01A	1	194	4.69651	0	High
TCGA-CS-6186-01A	1	538	4.26829	0	High
TCGA-CS-6188-01A	1	814	4.69765	0	High
TCGA-CS-6290-01A	1	1137	3.94297	1	Low
TCGA-CS-6666-01A	0	1428	3.02928	1	Low
TCGA-CS-6667-01A	0	1469	3.86408	1	Low
TCGA-CS-6668-01A	0	1519	2.82422	1	Low
TCGA-CS-6669-01A	0	1494	2.98302	1	Low
TCGA-CS-6670-01A	0	1426	3.71715	1	Low
TCGA-DB-5270-01A	0	3733	3.43492	1	Low
TCGA-DB-5273-01A	0	2493	3.57085	1	Low
TCGA-DB-5274-01A	0	2289	4.10497	1	Low
TCGA-DB-5275-01A	0	1458	4.20688	1	Low
TCGA-DB-5277-01A	1	1547	3.21211	1	Low
TCGA-DB-5278-01A	0	2772	3.53685	1	Low
TCGA-DB-5279-01A	0	1354	2.71354	1	Low
TCGA-DB-5280-01A	0	1112	3.13967	1	Low
TCGA-DB-5281-01A	0	2381	4.4623	0	High
TCGA-DB-A4X9-01A	0	1412	3.49045	1	Low
TCGA-DB-A4XA-01A	0	573	3.54071	1	Low
TCGA-DB-A4XB-01A	0	919	3.76163	1	Low
TCGA-DB-A4XC-01A	0	1421	4.42204	0	High
TCGA-DB-A4XD-01A	0	1210	3.8891	1	Low
TCGA-DB-A4XE-01A	0	1139	4.13248	1	Low
TCGA-DB-A4XF-01A	0	1021	4.17997	1	Low
TCGA-DB-A4XG-01A	0	2219	3.78558	1	Low
TCGA-DB-A4XH-01A	0	962	3.3654	1	Low
TCGA-DB-A64L-01A	0	736	4.22059	1	Low
TCGA-DB-A64O-01A	1	775	5.84865	0	High
TCGA-DB-A64P-01A	0	916	4.34133	0	High
TCGA-DB-A64Q-01A	0	182	3.73648	1	Low
TCGA-DB-A64R-01A	0	955	4.2197	1	Low
TCGA-DB-A64S-01A	0	835	4.25128	0	High
TCGA-DB-A64U-01A	0	846	3.48403	1	Low
TCGA-DB-A64V-01A	0	889	4.25159	0	High
TCGA-DB-A64W-01A	1	438	4.13147	1	Low
TCGA-DB-A64X-01A	0	563	4.59265	0	High
TCGA-DB-A75K-01A	0	368	5.00777	0	High
TCGA-DB-A75L-01A	0	342	4.66903	0	High
TCGA-DB-A75M-01A	0	544	3.62994	1	Low
TCGA-DB-A75O-01A	0	935	3.43692	1	Low
TCGA-DB-A75P-01A	0	492	5.14361	0	High
TCGA-DH-5140-01A	1	607	4.4646	0	High
TCGA-DH-5141-01A	0	968	3.63778	1	Low
TCGA-DH-5142-01A	0	1943	4.28333	0	High
TCGA-DH-5143-01A	0	1401	3.06772	1	Low
TCGA-DH-5144-01A	0	748	3.21104	1	Low
TCGA-DH-A669-01A	1	919	5.0268	0	High
TCGA-DH-A66B-01A	0	1279	5.41931	0	High
TCGA-DH-A66D-01A	0	846	4.05838	1	Low
TCGA-DH-A66F-01A	0	523	3.69493	1	Low
TCGA-DH-A66G-01A	0	523	5.21477	0	High
TCGA-DH-A7UR-01A	0	1650	4.03849	1	Low
TCGA-DH-A7US-01A	0	706	3.78018	1	Low
TCGA-DH-A7UT-01A	1	531	4.51339	0	High
TCGA-DH-A7UU-01A	0	417	3.91352	1	Low
TCGA-DH-A7UV-01A	0	566	4.40751	0	High
TCGA-DU-5847-01A	0	548	5.02654	0	High
TCGA-DU-5849-01A	0	443	3.47729	1	Low
TCGA-DU-5852-01A	1	205	4.13656	1	Low
TCGA-DU-5853-01A	0	407	3.45023	1	Low
TCGA-DU-5854-01A	0	257	4.63732	0	High
TCGA-DU-5855-01A	0	207	4.32883	0	High
TCGA-DU-5870-01A	0	5546	3.18494	1	Low
TCGA-DU-5871-01A	0	576	3.50575	1	Low
TCGA-DU-5872-01A	0	532	3.89202	1	Low
TCGA-DU-5874-01A	0	461	3.13266	1	Low
TCGA-DU-6392-01A	0	6423	4.01593	1	Low
TCGA-DU-6393-01A	1	1585	3.85928	1	Low
TCGA-DU-6394-01A	1	682	4.25761	0	High
TCGA-DU-6395-01A	1	1491	4.2831	0	High
TCGA-DU-6396-01A	1	2286	4.65557	0	High
TCGA-DU-6397-01A	1	1401	3.13315	1	Low
TCGA-DU-6399-01A	1	2000	3.11207	1	Low
TCGA-DU-6400-01A	1	37	3.54254	1	Low
TCGA-DU-6401-01A	1	2660	4.36081	0	High
TCGA-DU-6402-01A	1	214	5.91564	0	High
TCGA-DU-6403-01A	1	354	4.30499	0	High
TCGA-DU-6404-01A	1	4068	4.89491	0	High
TCGA-DU-6405-01A	1	605	5.10972	0	High
TCGA-DU-6406-01A	1	512	4.60185	0	High
TCGA-DU-6407-01A	1	2875	3.27936	1	Low
TCGA-DU-6408-01A	1	3470	3.79861	1	Low
TCGA-DU-6410-01A	0	242	3.19328	1	Low
TCGA-DU-6542-01A	1	73	4.31558	0	High
TCGA-DU-7006-01A	1	349	5.07582	0	High
TCGA-DU-7007-01A	1	1915	4.91691	0	High
TCGA-DU-7008-01A	0	4752	3.56286	1	Low
TCGA-DU-7009-01A	1	4695	2.95598	1	Low
TCGA-DU-7010-01A	1	456	4.17054	1	Low
TCGA-DU-7011-01A	1	3200	3.40416	1	Low
TCGA-DU-7012-01A	1	199	4.57225	0	High
TCGA-DU-7013-01A	1	269	5.21292	0	High
TCGA-DU-7014-01A	1	3571	3.69113	1	Low
TCGA-DU-7015-01A	0	2761	3.04946	1	Low
TCGA-DU-7018-01A	1	933	3.28815	1	Low
TCGA-DU-7019-01A	0	800	3.76199	1	Low
TCGA-DU-7290-01A	1	315	4.77357	0	High
TCGA-DU-7292-01A	1	242	4.21166	1	Low
TCGA-DU-7294-01A	0	2869	3.1424	1	Low
TCGA-DU-7298-01A	1	576	4.21588	1	Low
TCGA-DU-7299-01A	1	1339	3.04883	1	Low
TCGA-DU-7300-01A	1	1886	3.53348	1	Low
TCGA-DU-7301-01A	1	788	3.91393	1	Low
TCGA-DU-7302-01A	0	1834	3.31655	1	Low
TCGA-DU-7304-01A	1	709	3.26511	1	Low
TCGA-DU-7306-01A	0	1277	4.01633	1	Low
TCGA-DU-7309-01A	0	84	3.24144	1	Low
TCGA-DU-8158-01A	1	155	5.58015	0	High
TCGA-DU-8161-01A	1	722	6.44759	0	High
TCGA-DU-8162-01A	1	444	4.0951	1	Low
TCGA-DU-8163-01A	0	629	3.70059	1	Low
TCGA-DU-8164-01A	0	651	3.22264	1	Low
TCGA-DU-8165-01A	0	582	4.20679	1	Low
TCGA-DU-8166-01A	0	516	4.17826	1	Low
TCGA-DU-8167-01A	0	471	4.24069	0	High
TCGA-DU-8168-01A	0	431	2.67521	1	Low
TCGA-DU-A5TP-01A	0	1012	6.18088	0	High
TCGA-DU-A5TR-01A	0	908	4.92245	0	High
TCGA-DU-A5TS-01A	0	964	3.97487	1	Low
TCGA-DU-A5TT-01A	0	743	5.38207	0	High
TCGA-DU-A5TU-01A	0	796	4.58363	0	High
TCGA-DU-A5TW-01A	0	760	4.12273	1	Low
TCGA-DU-A5TY-01A	1	1033	4.98706	0	High
TCGA-DU-A6S2-01A	0	777	5.03388	0	High
TCGA-DU-A6S3-01A	0	656	3.45382	1	Low
TCGA-DU-A6S6-01A	0	2893	3.53674	1	Low
TCGA-DU-A6S7-01A	0	638	3.70092	1	Low
TCGA-DU-A6S8-01A	0	678	3.83527	1	Low
TCGA-DU-A76K-01A	1	347	5.33012	0	High
TCGA-DU-A76L-01A	1	814	5.15929	0	High
TCGA-DU-A76O-01A	0	522	4.23437	0	High
TCGA-DU-A76R-01A	1	648	3.6164	1	Low
TCGA-DU-A7T6-01A	1	547	4.15528	1	Low
TCGA-DU-A7T8-01A	1	4229	4.13449	1	Low
TCGA-DU-A7TA-01A	0	2565	4.17109	1	Low
TCGA-DU-A7TB-01A	0	1567	4.01384	1	Low
TCGA-DU-A7TC-01A	0	1137	4.07709	1	Low
TCGA-DU-A7TD-01A	1	228	4.78523	0	High
TCGA-DU-A7TG-01A	1	1351	4.47443	0	High
TCGA-DU-A7TI-01A	1	1183	5.19371	0	High
TCGA-DU-A7TJ-01A	0	17	5.87324	0	High
TCGA-E1-5302-01A	1	1525	3.94549	1	Low
TCGA-E1-5303-01A	1	2052	3.53614	1	Low
TCGA-E1-5304-01A	1	1251	3.68653	1	Low
TCGA-E1-5305-01A	1	2433	3.28602	1	Low
TCGA-E1-5307-01A	1	1762	3.27914	1	Low
TCGA-E1-5311-01A	1	4084	3.80622	1	Low
TCGA-E1-5318-01A	1	2379	2.97032	1	Low
TCGA-E1-5319-01A	1	2907	3.40276	1	Low
TCGA-E1-5322-01A	1	3978	3.69492	1	Low
TCGA-E1-A7YD-01A	1	435	6.10844	0	High
TCGA-E1-A7YE-01A	1	886	5.29289	0	High
TCGA-E1-A7YH-01A	1	2835	4.22856	0	High
TCGA-E1-A7YI-01A	1	111	5.71137	0	High
TCGA-E1-A7YJ-01A	1	592	5.77558	0	High
TCGA-E1-A7YK-01A	1	378	5.07147	0	High
TCGA-E1-A7YL-01A	1	492	6.90139	0	High
TCGA-E1-A7YM-01A	1	648	5.14222	0	High
TCGA-E1-A7YN-01A	1	727	5.6703	0	High
TCGA-E1-A7YO-01A	1	2282	3.99229	1	Low
TCGA-E1-A7YQ-01A	1	1578	5.44631	0	High
TCGA-E1-A7YS-01A	1	466	4.41092	0	High
TCGA-E1-A7YU-01A	1	23	4.2894	0	High
TCGA-E1-A7YV-01A	1	987	5.38137	0	High
TCGA-E1-A7YW-01A	1	1120	4.62851	0	High
TCGA-E1-A7YY-01A	1	4445	4.33024	0	High
TCGA-E1-A7Z2-01A	1	398	5.39321	0	High
TCGA-E1-A7Z3-01A	1	2235	4.56514	0	High
TCGA-E1-A7Z4-01A	1	4412	3.97625	1	Low
TCGA-E1-A7Z6-01A	1	984	3.21583	1	Low
TCGA-EZ-7264-01A	0	1201	2.75582	1	Low
TCGA-F6-A8O3-01A	0	7	3.2841	1	Low
TCGA-F6-A8O4-01A	0	6	3.33474	1	Low
TCGA-FG-5962-01B	0	1453	3.67691	1	Low
TCGA-FG-5963-01A	1	775	4.94782	0	High
TCGA-FG-5964-01A	0	1588	4.137	1	Low
TCGA-FG-5965-01B	1	1120	4.46534	0	High
TCGA-FG-6688-01A	0	571	5.50672	0	High
TCGA-FG-6689-01A	0	454	3.77088	1	Low
TCGA-FG-6690-01A	0	1294	3.60783	1	Low
TCGA-FG-6691-01A	0	1257	3.55141	1	Low
TCGA-FG-6692-01A	1	561	5.46603	0	High
TCGA-FG-7634-01A	0	467	4.19981	1	Low
TCGA-FG-7636-01A	0	544	3.43181	1	Low
TCGA-FG-7637-01A	0	1219	3.30463	1	Low
TCGA-FG-7638-01B	0	686	2.95258	1	Low
TCGA-FG-7641-01B	0	627	3.70788	1	Low
TCGA-FG-7643-01A	0	611	4.63562	0	High
TCGA-FG-8181-01A	0	862	4.7307	0	High
TCGA-FG-8182-01A	0	416	3.56067	1	Low
TCGA-FG-8185-01A	0	433	4.34805	0	High
TCGA-FG-8186-01A	0	487	4.4473	0	High
TCGA-FG-8187-01A	0	611	3.63275	1	Low
TCGA-FG-8188-01A	0	455	3.38522	1	Low
TCGA-FG-8189-01B	0	685	4.05748	1	Low
TCGA-FG-8191-01A	0	992	5.03861	0	High
TCGA-FG-A4MT-01A	0	1164	3.3751	1	Low
TCGA-FG-A4MU-01B	0	326	5.86585	0	High
TCGA-FG-A4MW-01A	1	559	5.12023	0	High
TCGA-FG-A4MX-01A	0	569	4.79495	0	High
TCGA-FG-A4MY-01A	0	721	4.6609	0	High
TCGA-FG-A60J-01A	0	449	4.28239	0	High
TCGA-FG-A60K-01A	0	542	4.27459	0	High
TCGA-FG-A60L-01A	0	655	4.80852	0	High
TCGA-FG-A6IZ-01A	0	457	3.26746	1	Low
TCGA-FG-A6J1-01A	0	500	4.04109	1	Low
TCGA-FG-A6J3-01A	0	677	5.15615	0	High
TCGA-FG-A70Y-01A	0	868	3.30146	1	Low
TCGA-FG-A70Z-01A	0	328	5.55349	0	High
TCGA-FG-A710-01A	0	1115	4.45428	0	High
TCGA-FG-A711-01A	1	1481	4.17953	1	Low
TCGA-FG-A713-01A	0	622	3.5649	1	Low
TCGA-FG-A87N-01A	0	567	4.703	0	High
TCGA-FG-A87Q-01A	0	174	6.26154	0	High
TCGA-FN-7833-01A	0	837	3.70691	1	Low
TCGA-HT-7467-01A	0	3	3.54275	1	Low
TCGA-HT-7468-01A	0	203	3.04693	1	Low
TCGA-HT-7469-01A	1	351	4.30732	0	High
TCGA-HT-7470-01A	1	1220	3.41146	1	Low
TCGA-HT-7471-01A	0	4	3.661	1	Low
TCGA-HT-7472-01A	0	1	3.23288	1	Low
TCGA-HT-7473-01A	0	503	3.59178	1	Low
TCGA-HT-7474-01A	0	114	3.4204	1	Low
TCGA-HT-7475-01A	0	530	3.5716	1	Low
TCGA-HT-7476-01A	0	199	3.95635	1	Low
TCGA-HT-7477-01B	0	738	4.51809	0	High
TCGA-HT-7478-01A	0	194	3.90653	1	Low
TCGA-HT-7479-01A	0	1227	3.16815	1	Low
TCGA-HT-7480-01A	0	2287	3.4368	1	Low
TCGA-HT-7481-01A	0	2918	3.57838	1	Low
TCGA-HT-7482-01A	0	3253	3.30195	1	Low
TCGA-HT-7483-01A	0	5255	3.7808	1	Low
TCGA-HT-7485-01A	0	122	2.74882	1	Low
TCGA-HT-7601-01A	0	153	3.90483	1	Low
TCGA-HT-7602-01A	0	908	2.66179	1	Low
TCGA-HT-7603-01A	0	705	3.87327	1	Low
TCGA-HT-7604-01A	0	3725	3.14562	1	Low
TCGA-HT-7605-01A	0	139	3.3306	1	Low
TCGA-HT-7606-01A	0	526	3.96927	1	Low
TCGA-HT-7607-01A	1	96	3.80783	1	Low
TCGA-HT-7608-01A	0	671	2.63211	1	Low
TCGA-HT-7609-01A	0	1399	3.92641	1	Low
TCGA-HT-7610-01A	0	1706	3.31648	1	Low
TCGA-HT-7611-01A	0	1752	3.4117	1	Low
TCGA-HT-7616-01A	1	7	4.66883	0	High
TCGA-HT-7620-01A	0	434	3.5626	1	Low
TCGA-HT-7676-01A	0	5	3.38995	1	Low
TCGA-HT-7677-01A	0	494	3.85772	1	Low
TCGA-HT-7680-01A	0	23	4.38732	0	High
TCGA-HT-7681-01A	0	1359	3.70586	1	Low
TCGA-HT-7684-01A	0	184	4.8917	0	High
TCGA-HT-7686-01A	0	1300	3.95924	1	Low
TCGA-HT-7687-01A	0	3	3.82949	1	Low
TCGA-HT-7688-01A	0	964	4.02471	1	Low
TCGA-HT-7689-01A	0	455	3.87435	1	Low
TCGA-HT-7690-01A	0	3	4.25905	0	High
TCGA-HT-7691-01A	0	3	6.10913	0	High
TCGA-HT-7692-01A	0	90	3.45953	1	Low
TCGA-HT-7693-01A	0	533	4.45026	0	High
TCGA-HT-7694-01A	0	210	3.75357	1	Low
TCGA-HT-7695-01A	0	442	3.24155	1	Low
TCGA-HT-7854-01A	0	1201	4.89629	0	High
TCGA-HT-7855-01A	0	585	3.86717	1	Low
TCGA-HT-7856-01A	0	1189	3.85542	1	Low
TCGA-HT-7857-01A	0	7	5.59361	0	High
TCGA-HT-7858-01A	0	1540	3.73419	1	Low
TCGA-HT-7860-01A	0	15	4.53075	0	High
TCGA-HT-7873-01B	0	718	3.86792	1	Low
TCGA-HT-7874-01A	0	1130	3.64553	1	Low
TCGA-HT-7875-01A	0	10	3.65885	1	Low
TCGA-HT-7877-01A	0	4	4.1131	1	Low
TCGA-HT-7879-01A	0	112	3.67728	1	Low
TCGA-HT-7880-01A	0	162	3.57813	1	Low
TCGA-HT-7881-01A	0	1079	3.50591	1	Low
TCGA-HT-7882-01A	1	113	7.29659	0	High
TCGA-HT-7884-01B	0	343	3.34493	1	Low
TCGA-HT-7902-01A	0	956	3.57711	1	Low
TCGA-HT-8010-01A	0	50	3.43392	1	Low
TCGA-HT-8011-01A	0	494	4.46428	0	High
TCGA-HT-8012-01A	0	286	3.59232	1	Low
TCGA-HT-8013-01A	1	1933	3.98866	1	Low
TCGA-HT-8015-01B	0	3	4.45289	0	High
TCGA-HT-8018-01A	1	1152	4.59693	0	High
TCGA-HT-8019-01A	0	1004	4.02458	1	Low
TCGA-HT-8104-01A	0	372	4.60342	0	High
TCGA-HT-8105-01A	0	190	4.71718	0	High
TCGA-HT-8107-01A	0	14	4.89683	0	High
TCGA-HT-8108-01A	0	76	3.89252	1	Low
TCGA-HT-8109-01A	0	169	3.51264	1	Low
TCGA-HT-8110-01A	0	419	5.31458	0	High
TCGA-HT-8111-01A	0	7	3.61199	1	Low
TCGA-HT-8113-01A	0	900	4.18207	1	Low
TCGA-HT-8114-01A	0	1040	3.88275	1	Low
TCGA-HT-8558-01A	0	418	3.76671	1	Low
TCGA-HT-8563-01A	0	860	4.73079	0	High
TCGA-HT-8564-01A	0	478	4.60512	0	High
TCGA-HT-A4DS-01A	0	7	5.72934	0	High
TCGA-HT-A4DV-01A	0	792	3.86761	1	Low
TCGA-HT-A5R5-01A	0	4	5.78839	0	High
TCGA-HT-A5R7-01A	0	615	4.4224	0	High
TCGA-HT-A5R9-01A	0	2	3.22812	1	Low
TCGA-HT-A5RA-01A	0	832	5.76528	0	High
TCGA-HT-A5RB-01A	0	3	3.27016	1	Low
TCGA-HT-A5RC-01A	1	162	4.97028	0	High
TCGA-HT-A614-01A	0	82	3.70463	1	Low
TCGA-HT-A615-01A	0	515	3.74152	1	Low
TCGA-HT-A616-01A	0	55	3.88766	1	Low
TCGA-HT-A617-01A	0	491	5.78948	0	High
TCGA-HT-A618-01A	0	512	4.33422	0	High
TCGA-HT-A619-01A	0	651	4.129	1	Low
TCGA-HT-A61A-01A	0	194	4.12715	1	Low
TCGA-HT-A61B-01A	0	533	5.51291	0	High
TCGA-HT-A61C-01A	1	537	5.20792	0	High
TCGA-HT-A74H-01A	0	74	4.40246	0	High
TCGA-HT-A74J-01A	0	320	3.87338	1	Low
TCGA-HT-A74K-01A	0	467	4.19954	1	Low
TCGA-HT-A74L-01A	0	336	3.77616	1	Low
TCGA-HT-A74O-01A	0	3	5.34449	0	High
TCGA-HW-7486-01A	0	1721	3.1959	1	Low
TCGA-HW-7487-01A	0	1382	3.74938	1	Low
TCGA-HW-7489-01A	1	1262	3.81797	1	Low
TCGA-HW-7490-01A	0	1387	4.1035	1	Low
TCGA-HW-7491-01A	0	2078	3.18587	1	Low
TCGA-HW-7493-01A	0	2107	2.87646	1	Low
TCGA-HW-7495-01A	0	1078	3.90974	1	Low
TCGA-HW-8319-01A	1	1209	3.99072	1	Low
TCGA-HW-8320-01A	0	1217	3.46004	1	Low
TCGA-HW-8321-01A	0	1294	4.74398	0	High
TCGA-HW-8322-01A	0	758	3.43681	1	Low
TCGA-HW-A5KJ-01A	1	962	3.83484	1	Low
TCGA-HW-A5KK-01A	1	388	5.05838	0	High
TCGA-HW-A5KL-01A	0	878	3.32996	1	Low
TCGA-HW-A5KM-01A	0	630	3.72724	1	Low
TCGA-IK-7675-01A	1	578	4.20033	1	Low
TCGA-IK-8125-01A	0	1301	3.53753	1	Low
TCGA-KT-A74X-01A	0	438	3.88691	1	Low
TCGA-KT-A7W1-01A	0	438	4.7864	0	High
TCGA-P5-A5EV-01A	0	7	3.35682	1	Low
TCGA-P5-A5EW-01A	0	204	3.07861	1	Low
TCGA-P5-A5EX-01A	0	243	4.86764	0	High
TCGA-P5-A5EY-01A	0	72	4.44826	0	High
TCGA-P5-A5EZ-01A	0	70	3.7052	1	Low
TCGA-P5-A5F0-01A	0	287	3.78928	1	Low
TCGA-P5-A5F1-01A	0	179	3.22551	1	Low
TCGA-P5-A5F2-01A	0	242	3.95136	1	Low
TCGA-P5-A5F4-01A	0	231	4.0295	1	Low
TCGA-P5-A5F6-01A	0	39	3.17382	1	Low
TCGA-P5-A72U-01A	0	7	5.0337	0	High
TCGA-P5-A72W-01A	0	317	4.23431	0	High
TCGA-P5-A72X-01A	0	403	3.86027	1	Low
TCGA-P5-A72Z-01A	0	354	4.18317	1	Low
TCGA-P5-A730-01A	0	333	4.78354	0	High
TCGA-P5-A731-01A	0	274	4.04287	1	Low
TCGA-P5-A733-01A	0	414	2.97533	1	Low
TCGA-P5-A735-01A	0	292	3.56506	1	Low
TCGA-P5-A736-01A	0	230	3.62065	1	Low
TCGA-P5-A737-01A	0	372	3.17555	1	Low
TCGA-P5-A77W-01A	0	584	3.28652	1	Low
TCGA-P5-A77X-01A	0	105	3.80389	1	Low
TCGA-P5-A780-01A	0	72	4.4374	0	High
TCGA-P5-A781-01A	0	134	3.69212	1	Low
TCGA-QH-A65R-01A	0	461	3.81247	1	Low
TCGA-QH-A65S-01A	0	77	3.89091	1	Low
TCGA-QH-A65V-01A	0	384	4.09199	1	Low
TCGA-QH-A65X-01A	0	482	4.36702	0	High
TCGA-QH-A65Z-01A	0	427	3.34958	1	Low
TCGA-QH-A6CS-01A	0	588	4.95707	0	High
TCGA-QH-A6CU-01A	0	451	3.53369	1	Low
TCGA-QH-A6CV-01A	0	442	6.60533	0	High
TCGA-QH-A6CW-01A	0	414	4.41241	0	High
TCGA-QH-A6CX-01A	1	372	4.94369	0	High
TCGA-QH-A6CY-01A	0	408	3.73618	1	Low
TCGA-QH-A6CZ-01A	0	279	3.6034	1	Low
TCGA-QH-A6X3-01A	0	313	4.06345	1	Low
TCGA-QH-A6X4-01A	0	442	3.75103	1	Low
TCGA-QH-A6X5-01A	0	497	3.67501	1	Low
TCGA-QH-A6X8-01A	0	509	3.47839	1	Low
TCGA-QH-A6X9-01A	0	58	3.69823	1	Low
TCGA-QH-A6XA-01A	0	502	3.83084	1	Low
TCGA-QH-A6XC-01A	0	508	5.12248	0	High
TCGA-QH-A86X-01A	0	337	3.67727	1	Low
TCGA-QH-A870-01A	0	395	3.42525	1	Low
TCGA-R8-A6MK-01A	0	2702	3.45976	1	Low
TCGA-R8-A6ML-01A	0	2860	3.83505	1	Low
TCGA-R8-A6MO-01A	0	993	4.77974	0	High
TCGA-R8-A73M-01A	0	1806	3.45444	1	Low
TCGA-RY-A83X-01A	0	939	4.14663	1	Low
TCGA-RY-A83Y-01A	0	166	4.44862	0	High
TCGA-RY-A83Z-01A	0	301	4.23904	0	High
TCGA-RY-A840-01A	0	854	3.4588	1	Low
TCGA-RY-A843-01A	0	63	4.12403	1	Low
TCGA-RY-A845-01A	0	596	3.82452	1	Low
TCGA-RY-A847-01A	0	933	3.62289	1	Low
TCGA-S9-A6TS-01A	1	1891	4.31008	0	High
TCGA-S9-A6TU-01A	0	2650	4.0614	1	Low
TCGA-S9-A6TV-01A	0	571	5.69425	0	High
TCGA-S9-A6TW-01A	0	1250	4.71997	0	High
TCGA-S9-A6TX-01A	0	1245	3.9702	1	Low
TCGA-S9-A6TY-01A	0	1076	3.96512	1	Low
TCGA-S9-A6TZ-01A	0	1120	3.68345	1	Low
TCGA-S9-A6U0-01A	1	742	6.32432	0	High
TCGA-S9-A6U1-01A	0	785	3.49408	1	Low
TCGA-S9-A6U2-01A	0	908	3.32734	1	Low
TCGA-S9-A6U5-01A	0	992	3.58848	1	Low
TCGA-S9-A6U6-01A	0	1069	4.69106	0	High
TCGA-S9-A6U8-01A	1	2988	3.2599	1	Low
TCGA-S9-A6U9-01A	0	2918	4.1343	1	Low
TCGA-S9-A6UA-01A	1	178	5.97769	0	High
TCGA-S9-A6UB-01A	0	3761	3.45582	1	Low
TCGA-S9-A6WD-01A	0	2289	3.67621	1	Low
TCGA-S9-A6WE-01A	0	4113	4.2343	0	High
TCGA-S9-A6WG-01A	0	2602	5.29851	0	High
TCGA-S9-A6WH-01A	0	1173	3.74053	1	Low
TCGA-S9-A6WI-01A	0	2585	4.08128	1	Low
TCGA-S9-A6WL-01A	0	946	3.87876	1	Low
TCGA-S9-A6WM-01A	0	604	5.21423	0	High
TCGA-S9-A6WN-01A	0	805	4.59458	0	High
TCGA-S9-A6WO-01A	0	566	3.34549	1	Low
TCGA-S9-A6WP-01A	0	567	3.77784	1	Low
TCGA-S9-A6WQ-01A	0	428	3.53923	1	Low
TCGA-S9-A7IQ-01A	0	1099	3.92983	1	Low
TCGA-S9-A7IS-01A	1	241	4.93322	0	High
TCGA-S9-A7IX-01A	1	819	6.23732	0	High
TCGA-S9-A7IY-01A	0	715	3.73442	1	Low
TCGA-S9-A7IZ-01A	0	608	4.57502	0	High
TCGA-S9-A7J0-01A	0	609	3.8348	1	Low
TCGA-S9-A7J1-01A	0	249	3.21344	1	Low
TCGA-S9-A7J2-01A	0	62	4.44986	0	High
TCGA-S9-A7J3-01A	0	629	3.97475	1	Low
TCGA-S9-A7QW-01A	0	458	3.44022	1	Low
TCGA-S9-A7QX-01A	0	564	3.57751	1	Low
TCGA-S9-A7QY-01A	0	863	3.75436	1	Low
TCGA-S9-A7QZ-01A	0	826	3.98591	1	Low
TCGA-S9-A7R1-01A	1	5166	4.10945	1	Low
TCGA-S9-A7R2-01A	1	316	4.89683	0	High
TCGA-S9-A7R3-01A	0	3013	3.46887	1	Low
TCGA-S9-A7R4-01A	0	914	3.88221	1	Low
TCGA-S9-A7R7-01A	0	3000	4.58075	0	High
TCGA-S9-A7R8-01A	1	961	4.51378	0	High
TCGA-S9-A89V-01A	0	569	7.01656	0	High
TCGA-S9-A89Z-01A	0	623	5.28745	0	High
TCGA-TM-A7C3-01A	1	1666	5.35541	0	High
TCGA-TM-A7C4-01A	0	1470	3.69508	1	Low
TCGA-TM-A7C5-01A	0	1500	3.43972	1	Low
TCGA-TM-A7CA-01A	0	1058	3.61	1	Low
TCGA-TM-A7CF-01A	0	1989	3.20464	1	Low
TCGA-TM-A84B-01A	1	758	4.58901	0	High
TCGA-TM-A84C-01A	1	492	5.74888	0	High
TCGA-TM-A84F-01A	0	1796	4.43154	0	High
TCGA-TM-A84G-01A	0	1236	3.0916	1	Low
TCGA-TM-A84H-01A	0	926	3.57696	1	Low
TCGA-TM-A84I-01A	0	854	3.9845	1	Low
TCGA-TM-A84J-01A	0	735	5.28316	0	High
TCGA-TM-A84L-01A	1	1242	4.06626	1	Low
TCGA-TM-A84M-01A	0	754	5.07553	0	High
TCGA-TM-A84O-01A	1	1011	4.69781	0	High
TCGA-TM-A84Q-01A	0	772	4.34112	0	High
TCGA-TM-A84R-01A	0	566	4.13864	1	Low
TCGA-TM-A84S-01A	0	454	3.39694	1	Low
TCGA-TM-A84T-01A	0	724	3.68189	1	Low
TCGA-TQ-A7RF-01A	0	650	3.96532	1	Low
TCGA-TQ-A7RG-01A	0	599	3.94142	1	Low
TCGA-TQ-A7RH-01A	0	486	4.11811	1	Low
TCGA-TQ-A7RI-01A	0	62	4.34626	0	High
TCGA-TQ-A7RJ-01A	0	1229	3.61283	1	Low
TCGA-TQ-A7RK-01A	0	1341	3.8175	1	Low
TCGA-TQ-A7RM-01A	0	1116	3.96434	1	Low
TCGA-TQ-A7RN-01A	0	1026	3.44742	1	Low
TCGA-TQ-A7RO-01A	0	949	4.20827	1	Low
TCGA-TQ-A7RP-01A	0	914	4.9378	0	High
TCGA-TQ-A7RQ-01A	0	795	3.68396	1	Low
TCGA-TQ-A7RR-01A	0	787	4.34174	0	High
TCGA-TQ-A7RV-01A	0	1868	3.62478	1	Low
TCGA-TQ-A7RW-01A	1	821	4.24288	0	High
TCGA-TQ-A8XE-01A	1	954	4.65724	0	High
TCGA-VM-A8C8-01A	0	1397	3.84747	1	Low
TCGA-VM-A8C9-01A	0	1314	5.85657	0	High
TCGA-VM-A8CA-01A	0	411	3.84481	1	Low
TCGA-VM-A8CB-01A	0	3	4.28913	0	High
TCGA-VM-A8CD-01A	1	240	5.54942	0	High
TCGA-VM-A8CE-01A	0	1191	4.01839	1	Low
TCGA-VM-A8CF-01A	0	609	4.20683	1	Low
TCGA-VM-A8CH-01A	0	714	4.07503	1	Low
TCGA-VV-A829-01A	0	1127	4.44447	0	High
TCGA-VV-A86M-01A	0	487	4.09054	1	Low
TCGA-VW-A7QS-01A	0	706	5.18105	0	High
TCGA-VW-A8FI-01A	1	245	5.14645	0	High
TCGA-W9-A837-01A	0	1553	4.02173	1	Low
TCGA-WH-A86K-01A	0	405	3.71603	1	Low
TCGA-WY-A858-01A	0	1337	4.15526	1	Low
TCGA-WY-A859-01A	0	1213	3.98678	1	Low
TCGA-WY-A85A-01A	0	1320	3.55912	1	Low
TCGA-WY-A85B-01A	0	1393	3.88739	1	Low
TCGA-WY-A85C-01A	0	1426	4.32059	0	High
TCGA-WY-A85D-01A	0	1147	3.95291	1	Low
TCGA-WY-A85E-01A	0	633	3.55684	1	Low
