# Supplementary material for: Identification of Prognostic Values of Neutrophil Extracellular Traps‐Related Genes in Glioma Based on Bioinformatics
Source: Immun Inflamm Dis. 2026 Apr 6;14(4):e70422. doi: 10.1002/iid3.70422 (PMC13053668; doi:10.1002/iid3.70422)
Supplement: Supplementary file 23 — Supplementary Table 23. [file IID3-14-e70422-s032.xlsx]

## Sheet: 00.risk
	OS.time	OS	riskscore	risk	Risk
CGGA_1001	3817	0	7.53437	0	High
CGGA_1004	899	1	7.21651	0	High
CGGA_1005	3815	0	4.53353	1	Low
CGGA_1006	254	1	7.73243	0	High
CGGA_1007	345	1	6.37129	0	High
CGGA_1008	315	1	6.69451	0	High
CGGA_1011	109	1	7.63989	0	High
CGGA_1013	1725	1	4.88338	1	Low
CGGA_1015	164	1	6.639	0	High
CGGA_1019	212	1	7.56223	0	High
CGGA_1020	1120	1	4.55656	1	Low
CGGA_1022	518	0	8.1923	0	High
CGGA_1023	681	1	6.91892	0	High
CGGA_1024	3074	1	7.69301	0	High
CGGA_1026	1570	1	7.08762	0	High
CGGA_1027	2688	0	6.32888	0	High
CGGA_1031	2457	1	3.84811	1	Low
CGGA_1034	753	1	6.66942	0	High
CGGA_1035	567	1	8.11344	0	High
CGGA_1039	727	1	6.16872	0	High
CGGA_1045	348	1	7.77108	0	High
CGGA_1046	3559	0	3.73228	1	Low
CGGA_1049	809	1	6.51862	0	High
CGGA_1053	370	1	6.72385	0	High
CGGA_1059	21	1	4.57763	1	Low
CGGA_1061	532	1	4.00938	1	Low
CGGA_1068	68	1	5.9818	0	High
CGGA_1070	333	1	6.28649	0	High
CGGA_1071	3252	1	7.07692	0	High
CGGA_1072	1090	1	6.55517	0	High
CGGA_1073	270	1	6.61064	0	High
CGGA_1074	86	1	6.66039	0	High
CGGA_1077	591	1	7.49526	0	High
CGGA_1078	315	1	7.00383	0	High
CGGA_1079	471	1	7.02645	0	High
CGGA_1081	216	1	7.04849	0	High
CGGA_1083	450	1	6.89673	0	High
CGGA_1091	1116	1	6.1277	0	High
CGGA_1094	252	1	6.02211	0	High
CGGA_1095	2778	1	5.51105	1	Low
CGGA_1099	122	1	6.21828	0	High
CGGA_1105	609	1	6.84148	0	High
CGGA_1109	1348	1	7.68138	0	High
CGGA_1113	1265	1	5.88967	0	High
CGGA_1114	460	1	7.66107	0	High
CGGA_1118	398	1	5.79276	0	High
CGGA_1124	484	1	8.03923	0	High
CGGA_1129	168	1	5.99982	0	High
CGGA_1136	236	1	5.50358	1	Low
CGGA_1139	1196	1	6.46258	0	High
CGGA_1140	921	1	5.8142	0	High
CGGA_1145	239	1	6.14282	0	High
CGGA_1146	2498	0	5.82122	0	High
CGGA_1160	426	1	6.92845	0	High
CGGA_1170	346	1	4.98833	1	Low
CGGA_1171	412	1	6.40629	0	High
CGGA_1175	441	1	5.73034	1	Low
CGGA_1177	449	1	7.58464	0	High
CGGA_1180	1226	0	6.98909	0	High
CGGA_1188	256	1	5.63327	1	Low
CGGA_1189	3082	0	4.48853	1	Low
CGGA_1190	3082	0	4.81645	1	Low
CGGA_1197	942	1	5.26237	1	Low
CGGA_1214	604	1	6.07958	0	High
CGGA_1215	29	1	5.84102	0	High
CGGA_1216	312	1	6.8311	0	High
CGGA_1218	286	1	6.68112	0	High
CGGA_1224	271	1	6.39891	0	High
CGGA_1227	1197	1	6.24227	0	High
CGGA_1231	2279	1	6.11342	0	High
CGGA_1234	705	1	6.27759	0	High
CGGA_1237	296	1	6.89758	0	High
CGGA_1240	19	1	8.0966	0	High
CGGA_1246	2972	0	4.5984	1	Low
CGGA_1251	272	1	5.87578	0	High
CGGA_1258	114	1	6.67481	0	High
CGGA_1263	772	1	5.76197	1	Low
CGGA_1270	188	1	5.95761	0	High
CGGA_1271	523	1	7.53558	0	High
CGGA_1272	124	1	6.6753	0	High
CGGA_1275	183	1	9.18183	0	High
CGGA_1280	447	1	6.31737	0	High
CGGA_1281	2909	0	5.01034	1	Low
CGGA_1283	20	1	5.45138	1	Low
CGGA_1284	97	1	7.21041	0	High
CGGA_1285	79	1	8.69955	0	High
CGGA_1292	2901	0	5.67791	1	Low
CGGA_1299	550	1	7.63427	0	High
CGGA_1301	239	1	5.72139	1	Low
CGGA_1307	965	0	5.57228	1	Low
CGGA_1313	379	1	7.61852	0	High
CGGA_1320	59	1	7.94762	0	High
CGGA_1322	253	1	4.82997	1	Low
CGGA_1324	848	1	5.46004	1	Low
CGGA_1329	326	1	7.38811	0	High
CGGA_1330	2846	0	5.57719	1	Low
CGGA_1332	510	0	6.92066	0	High
CGGA_1338	1122	1	7.74985	0	High
CGGA_1340	1109	1	6.46568	0	High
CGGA_1342	186	1	7.58322	0	High
CGGA_1343	94	1	5.64398	1	Low
CGGA_1346	284	1	6.69413	0	High
CGGA_1370	325	0	4.74319	1	Low
CGGA_1374	141	1	6.24173	0	High
CGGA_1375	92	1	4.94347	1	Low
CGGA_1388	485	1	5.39362	1	Low
CGGA_1393	275	1	8.13722	0	High
CGGA_1406	2154	1	5.63327	1	Low
CGGA_1408	1362	1	6.36036	0	High
CGGA_1411	329	1	5.6419	1	Low
CGGA_1412	296	1	5.76513	1	Low
CGGA_1450	957	1	5.88335	0	High
CGGA_1460	209	1	6.99166	0	High
CGGA_1475	182	1	5.90434	0	High
CGGA_235	2340	1	4.85398	1	Low
CGGA_236	706	0	5.14682	1	Low
CGGA_241	4809	0	5.40064	1	Low
CGGA_243	2977	0	3.83478	1	Low
CGGA_245	318	1	5.59914	1	Low
CGGA_247	609	1	5.11906	1	Low
CGGA_251	1299	0	5.58867	1	Low
CGGA_252	165	0	4.67312	1	Low
CGGA_254	4793	0	4.61969	1	Low
CGGA_256	158	0	5.05067	1	Low
CGGA_261	4130	0	4.05494	1	Low
CGGA_267	1374	1	4.0858	1	Low
CGGA_269	2932	0	7.32806	0	High
CGGA_272	217	1	6.74864	0	High
CGGA_273	2635	1	5.4147	1	Low
CGGA_274	610	0	8.59112	0	High
CGGA_276	529	0	4.65608	1	Low
CGGA_277	4739	0	5.82949	0	High
CGGA_283	3470	1	4.8255	1	Low
CGGA_300	2199	1	4.93439	1	Low
CGGA_309	139	1	6.46744	0	High
CGGA_314	2568	1	4.40813	1	Low
CGGA_318	222	1	8.61042	0	High
CGGA_323	4338	0	5.72626	1	Low
CGGA_330	1121	1	6.57046	0	High
CGGA_333	1783	0	5.57645	1	Low
CGGA_337	1008	1	5.63838	1	Low
CGGA_342	500	1	6.86651	0	High
CGGA_374	493	1	5.02359	1	Low
CGGA_400	1321	1	5.35247	1	Low
CGGA_413	183	0	6.89147	0	High
CGGA_426	1560	1	7.31874	0	High
CGGA_431	4515	0	5.13623	1	Low
CGGA_446	4508	0	4.28594	1	Low
CGGA_448	354	1	7.0269	0	High
CGGA_458	419	1	5.58077	1	Low
CGGA_479	4445	0	4.61002	1	Low
CGGA_483	277	1	6.96216	0	High
CGGA_485	2437	0	4.61396	1	Low
CGGA_488	435	1	5.67979	1	Low
CGGA_490	3804	0	5.13352	1	Low
CGGA_493	2382	1	5.00887	1	Low
CGGA_494	4435	0	5.91103	0	High
CGGA_495	295	1	6.73699	0	High
CGGA_499	122	1	5.97501	0	High
CGGA_501	4427	0	4.46962	1	Low
CGGA_502	4414	0	4.47109	1	Low
CGGA_510	4403	0	4.20172	1	Low
CGGA_518	212	1	5.44779	1	Low
CGGA_525	138	1	6.71649	0	High
CGGA_541	4376	0	5.58334	1	Low
CGGA_543	4371	0	4.89173	1	Low
CGGA_551	4363	0	4.48365	1	Low
CGGA_560	4354	0	5.34642	1	Low
CGGA_564	679	1	6.97689	0	High
CGGA_565	3605	0	5.37931	1	Low
CGGA_578	362	1	6.57427	0	High
CGGA_580	1394	1	5.24567	1	Low
CGGA_591	1654	1	4.88334	1	Low
CGGA_598	3677	1	4.37951	1	Low
CGGA_599	418	1	5.42558	1	Low
CGGA_601	1133	1	5.16113	1	Low
CGGA_603	168	0	5.67855	1	Low
CGGA_604	381	1	7.56864	0	High
CGGA_605	4300	0	6.64162	0	High
CGGA_607	1389	0	4.07743	1	Low
CGGA_616	952	1	6.83525	0	High
CGGA_624	122	1	7.02285	0	High
CGGA_630	4300	0	4.67486	1	Low
CGGA_632	576	1	6.30908	0	High
CGGA_633	1812	1	6.26573	0	High
CGGA_635	4263	0	4.5155	1	Low
CGGA_638	2386	0	4.48854	1	Low
CGGA_641	3411	1	5.01694	1	Low
CGGA_642	4249	0	4.50285	1	Low
CGGA_643	331	1	7.04249	0	High
CGGA_655	4231	0	4.63549	1	Low
CGGA_658	372	1	5.55487	1	Low
CGGA_659	730	0	5.48292	1	Low
CGGA_662	284	1	4.59475	1	Low
CGGA_666	2499	1	4.76137	1	Low
CGGA_669	607	1	4.76615	1	Low
CGGA_671	4215	0	4.21437	1	Low
CGGA_675	4210	0	4.26505	1	Low
CGGA_676	376	1	7.09919	0	High
CGGA_678	386	1	6.88659	0	High
CGGA_679	263	1	6.63363	0	High
CGGA_680	2373	1	6.97156	0	High
CGGA_681	110	1	6.25475	0	High
CGGA_685	3239	1	4.84837	1	Low
CGGA_689	4194	0	4.71561	1	Low
CGGA_694	1194	1	5.19223	1	Low
CGGA_698	1851	1	5.14066	1	Low
CGGA_704	2572	1	4.72549	1	Low
CGGA_715	3429	0	4.89408	1	Low
CGGA_719	101	1	6.05111	0	High
CGGA_725	4147	0	4.30343	1	Low
CGGA_727	1023	1	6.59875	0	High
CGGA_731	503	1	7.16088	0	High
CGGA_738	4132	0	6.0378	0	High
CGGA_752	3680	0	5.59828	1	Low
CGGA_757	1047	1	4.84276	1	Low
CGGA_760	4110	0	4.44631	1	Low
CGGA_762	4105	0	4.18583	1	Low
CGGA_766	4103	0	5.05658	1	Low
CGGA_773	443	1	5.50834	1	Low
CGGA_782	289	1	6.60156	0	High
CGGA_785	3517	1	5.08271	1	Low
CGGA_789	345	1	6.34824	0	High
CGGA_791	252	1	8.06793	0	High
CGGA_796	559	0	6.97468	0	High
CGGA_802	681	1	7.32364	0	High
CGGA_804	614	0	5.19456	1	Low
CGGA_807	4040	0	4.8853	1	Low
CGGA_808	1167	0	5.94301	0	High
CGGA_812	4035	0	5.45158	1	Low
CGGA_815	2219	1	5.18568	1	Low
CGGA_818	4027	0	6.31154	0	High
CGGA_822	2237	1	4.54856	1	Low
CGGA_834	4013	0	6.37211	0	High
CGGA_835	517	0	5.08822	1	Low
CGGA_837	432	1	7.29816	0	High
CGGA_838	4011	0	4.8097	1	Low
CGGA_842	204	1	7.72553	0	High
CGGA_843	4005	0	5.00589	1	Low
CGGA_848	239	0	6.42207	0	High
CGGA_850	564	0	5.63982	1	Low
CGGA_856	1297	0	5.23295	1	Low
CGGA_858	3984	0	4.76882	1	Low
CGGA_859	387	1	8.4963	0	High
CGGA_864	3977	0	4.81419	1	Low
CGGA_871	3964	0	5.39872	1	Low
CGGA_876	159	1	7.29951	0	High
CGGA_878	863	1	6.10415	0	High
CGGA_884	1131	1	4.62894	1	Low
CGGA_892	448	0	5.17462	1	Low
CGGA_893	3160	1	4.54791	1	Low
CGGA_898	1663	1	4.9421	1	Low
CGGA_902	193	1	6.51261	0	High
CGGA_904	774	1	5.45518	1	Low
CGGA_905	3174	1	4.97894	1	Low
CGGA_908	2436	1	4.93495	1	Low
CGGA_909	3920	0	5.43384	1	Low
CGGA_D02	484	1	6.79196	0	High
CGGA_D03	423	1	7.28464	0	High
CGGA_D04	3697	0	4.12015	1	Low
CGGA_D07	3691	0	4.73631	1	Low
CGGA_D09	233	1	6.87968	0	High
CGGA_D11	827	1	5.87088	0	High
CGGA_D15	3669	0	5.10754	1	Low
CGGA_D16	261	1	6.57271	0	High
CGGA_D20	2367	1	4.62736	1	Low
CGGA_D21	1208	1	5.51718	1	Low
CGGA_D24	837	1	4.8785	1	Low
CGGA_D26	263	1	8.05111	0	High
CGGA_D27	3650	0	5.33402	1	Low
CGGA_D29	3643	0	4.21427	1	Low
CGGA_D30	215	1	6.57144	0	High
CGGA_D32	358	1	7.07625	0	High
CGGA_D33	116	1	5.76574	1	Low
CGGA_D34	147	1	4.86891	1	Low
CGGA_D35	661	1	7.32653	0	High
CGGA_D36	34	1	6.90393	0	High
CGGA_D37	965	1	8.08863	0	High
CGGA_D40	3557	0	4.76907	1	Low
CGGA_D44	313	1	5.64493	1	Low
CGGA_D45	856	0	4.63102	1	Low
CGGA_D46	300	1	7.37936	0	High
CGGA_D47	1048	1	6.62895	0	High
CGGA_D48	221	1	4.95873	1	Low
CGGA_D51	135	1	6.96735	0	High
CGGA_D52	3529	0	4.82545	1	Low
CGGA_D56	64	1	6.50426	0	High
CGGA_D57	766	1	6.35947	0	High
CGGA_D58	181	1	4.78697	1	Low
CGGA_J023	1028	1	5.21082	1	Low
CGGA_J024	3410	0	4.51593	1	Low
CGGA_J030	3389	0	4.33372	1	Low
CGGA_J042	1409	1	5.71399	1	Low
CGGA_J130	3116	0	5.44235	1	Low
