# Supplementary material for: Identification of Prognostic Values of Neutrophil Extracellular Traps‐Related Genes in Glioma Based on Bioinformatics
Source: Immun Inflamm Dis. 2026 Apr 6;14(4):e70422. doi: 10.1002/iid3.70422 (PMC13053668; doi:10.1002/iid3.70422)
Supplement: Supplementary file 25 — Supplementary Table 25. [file IID3-14-e70422-s023.xlsx]

## Sheet: 02.train_risk_clinical
	sample	gender	age	IDH_status	histology.Grade	radiation	OS	OS.time	riskscore
1	TCGA-02-0047-01A	male	>45	NA	NA	YES	1	448	5.10716
2	TCGA-02-0055-01A	female	>45	NA	NA	YES	1	76	7.10118
3	TCGA-02-2483-01A	male	<=45	NA	NA	YES	0	466	4.41011
4	TCGA-02-2485-01A	male	>45	NA	NA	YES	0	470	6.24543
5	TCGA-02-2486-01A	male	>45	NA	NA	YES	1	618	6.51253
6	TCGA-06-0125-01A	female	>45	NA	NA	YES	1	1448	5.82954
7	TCGA-06-0129-01A	male	<=45	NA	NA	YES	1	1024	4.49233
8	TCGA-06-0130-01A	male	>45	NA	NA	YES	1	394	4.88034
9	TCGA-06-0132-01A	male	>45	NA	NA	YES	1	771	4.6575
10	TCGA-06-0138-01A	male	<=45	NA	NA	YES	1	737	6.29974
11	TCGA-06-0139-01A	male	<=45	NA	NA	YES	1	362	6.24951
12	TCGA-06-0141-01A	male	>45	NA	NA	YES	1	313	5.71051
13	TCGA-06-0156-01A	male	>45	NA	NA	YES	1	178	6.33584
14	TCGA-06-0157-01A	female	>45	NA	NA	YES	1	97	4.20836
15	TCGA-06-0158-01A	male	>45	NA	NA	YES	1	329	5.35332
16	TCGA-06-0168-01A	female	>45	NA	NA	YES	1	598	5.31155
17	TCGA-06-0174-01A	male	>45	NA	NA	YES	1	98	5.61403
18	TCGA-06-0178-01A	male	<=45	NA	NA	YES	1	2681	4.26496
19	TCGA-06-0184-01A	male	>45	NA	NA	YES	1	2126	6.0167
20	TCGA-06-0187-01A	male	>45	NA	NA	YES	1	828	6.24735
21	TCGA-06-0190-01A	male	>45	NA	NA	YES	1	317	6.45233
22	TCGA-06-0210-01A	female	>45	NA	NA	YES	1	225	5.59368
23	TCGA-06-0211-01A	male	>45	NA	NA	YES	1	360	5.34514
24	TCGA-06-0219-01A	male	>45	NA	NA	NO	1	22	4.92143
25	TCGA-06-0238-01A	male	>45	NA	NA	YES	1	405	5.09202
26	TCGA-06-0644-01A	male	>45	NA	NA	YES	1	384	5.50466
27	TCGA-06-0645-01A	female	>45	NA	NA	NO	1	175	5.54403
28	TCGA-06-0646-01A	male	>45	NA	NA	YES	1	175	5.66956
29	TCGA-06-0649-01B	female	>45	NA	NA	NO	1	64	4.8404
30	TCGA-06-0686-01A	male	>45	NA	NA	YES	1	432	5.40169
31	TCGA-06-0743-01A	male	>45	NA	NA	YES	1	803	5.91705
32	TCGA-06-0744-01A	male	>45	NA	NA	YES	1	1426	5.24762
33	TCGA-06-0745-01A	male	>45	NA	NA	YES	1	239	6.32954
34	TCGA-06-0747-01A	male	>45	NA	NA	YES	1	82	5.36731
35	TCGA-06-0749-01A	male	>45	NA	NA	YES	1	82	5.47838
36	TCGA-06-0750-01A	male	<=45	NA	NA	NO	1	28	6.76391
37	TCGA-06-0878-01A	male	>45	NA	NA	YES	0	218	6.10617
38	TCGA-06-0882-01A	male	<=45	NA	NA	YES	1	632	6.15808
39	TCGA-06-1804-01A	female	>45	NA	NA	NO	1	414	4.45288
40	TCGA-06-2557-01A	male	>45	NA	NA	NO	1	33	4.24596
41	TCGA-06-2558-01A	female	>45	NA	NA	YES	1	380	5.23062
42	TCGA-06-2559-01A	male	>45	NA	NA	YES	1	150	5.94834
43	TCGA-06-2561-01A	female	>45	NA	NA	YES	1	537	5.18892
44	TCGA-06-2562-01A	male	>45	NA	NA	YES	1	382	6.47451
45	TCGA-06-2563-01A	female	>45	NA	NA	YES	0	932	4.37506
46	TCGA-06-2564-01A	male	>45	NA	NA	YES	0	181	5.95129
47	TCGA-06-2565-01A	male	>45	NA	NA	YES	1	506	5.09135
48	TCGA-06-2567-01A	male	>45	NA	NA	YES	1	133	6.15972
49	TCGA-06-2569-01A	female	<=45	NA	NA	NA	0	13	4.72998
50	TCGA-06-2570-01A	female	<=45	NA	NA	YES	0	958	5.52601
51	TCGA-06-5408-01A	female	>45	NA	NA	YES	1	357	6.00086
52	TCGA-06-5410-01A	female	>45	NA	NA	NO	1	108	5.61801
53	TCGA-06-5411-01A	male	>45	NA	NA	YES	1	254	4.8251
54	TCGA-06-5412-01A	female	>45	NA	NA	YES	1	138	5.77646
55	TCGA-06-5413-01A	male	>45	NA	NA	YES	0	268	4.97364
56	TCGA-06-5414-01A	male	>45	NA	NA	YES	0	273	6.25051
57	TCGA-06-5417-01A	female	<=45	NA	NA	YES	0	155	4.93278
58	TCGA-06-5418-01A	female	>45	NA	NA	NO	1	83	6.18689
59	TCGA-06-5856-01A	male	>45	NA	NA	NO	1	114	5.58352
60	TCGA-06-5858-01A	female	<=45	NA	NA	YES	0	187	4.92589
61	TCGA-06-5859-01A	male	>45	NA	NA	YES	0	139	5.43098
62	TCGA-08-0386-01A	male	>45	NA	NA	YES	1	548	5.78879
63	TCGA-12-0616-01A	female	<=45	NA	NA	YES	1	448	5.44122
64	TCGA-12-0618-01A	male	>45	NA	NA	YES	1	395	6.02158
65	TCGA-12-0619-01A	male	>45	NA	NA	YES	1	1062	5.66149
66	TCGA-12-0821-01A	male	>45	NA	NA	YES	1	323	4.75612
67	TCGA-12-1597-01B	female	>45	NA	NA	YES	1	675	5.63324
68	TCGA-12-3650-01A	male	>45	NA	NA	YES	1	333	4.79265
69	TCGA-12-3652-01A	male	>45	NA	NA	YES	1	1062	5.51563
70	TCGA-12-3653-01A	female	<=45	NA	NA	YES	1	442	4.02405
71	TCGA-12-5295-01A	female	>45	NA	NA	YES	1	454	5.42417
72	TCGA-12-5299-01A	female	>45	NA	NA	YES	1	98	5.89245
73	TCGA-14-0781-01B	male	>45	NA	NA	NO	1	29	6.67991
74	TCGA-14-0787-01A	male	>45	NA	NA	NO	1	68	6.42692
75	TCGA-14-0789-01A	male	>45	NA	NA	YES	1	342	5.69635
76	TCGA-14-0790-01B	female	>45	NA	NA	YES	1	419	3.96619
77	TCGA-14-0817-01A	female	>45	NA	NA	NO	1	164	5.22244
78	TCGA-14-0871-01A	female	>45	NA	NA	YES	1	880	4.26331
79	TCGA-14-1034-01A	female	>45	NA	NA	YES	1	485	4.35757
80	TCGA-14-1823-01A	female	>45	NA	NA	YES	1	543	4.71377
81	TCGA-14-1825-01A	male	>45	NA	NA	YES	1	232	5.02117
82	TCGA-14-1829-01A	male	>45	NA	NA	YES	0	218	5.75988
83	TCGA-14-2554-01A	female	>45	NA	NA	YES	1	532	6.0178
84	TCGA-15-0742-01A	male	>45	NA	NA	YES	1	419	6.31655
85	TCGA-15-1444-01A	male	<=45	NA	NA	NA	1	1537	4.07086
86	TCGA-16-0846-01A	male	>45	NA	NA	NO	1	119	5.49414
87	TCGA-16-1045-01B	female	>45	NA	NA	YES	1	883	5.68379
88	TCGA-19-1390-01A	female	>45	NA	NA	NO	1	772	5.36546
89	TCGA-19-2619-01A	female	>45	NA	NA	YES	0	294	6.3263
90	TCGA-19-2620-01A	male	>45	NA	NA	YES	1	148	5.57372
91	TCGA-19-2624-01A	male	>45	NA	NA	NO	1	5	5.34706
92	TCGA-19-2625-01A	female	>45	NA	NA	NO	1	124	5.26105
93	TCGA-19-2629-01A	male	>45	NA	NA	YES	1	737	5.04825
94	TCGA-19-5960-01A	male	>45	NA	NA	YES	1	455	4.39397
95	TCGA-26-1442-01A	male	<=45	NA	NA	YES	0	953	4.77125
96	TCGA-26-5132-01A	male	>45	NA	NA	YES	0	286	6.22606
97	TCGA-26-5133-01A	male	>45	NA	NA	YES	0	452	5.48652
98	TCGA-26-5134-01A	male	>45	NA	NA	YES	0	167	4.92734
99	TCGA-26-5135-01A	female	>45	NA	NA	NA	1	270	5.58236
100	TCGA-26-5136-01B	female	>45	NA	NA	NA	1	577	5.19468
101	TCGA-26-5139-01A	female	>45	NA	NA	NO	0	48	6.70622
102	TCGA-27-1830-01A	male	>45	NA	NA	YES	1	154	5.83093
103	TCGA-27-1831-01A	male	>45	NA	NA	YES	1	505	5.86146
104	TCGA-27-1832-01A	female	>45	NA	NA	YES	1	300	6.58039
105	TCGA-27-1834-01A	male	>45	NA	NA	YES	1	1233	5.2311
106	TCGA-27-1835-01A	female	>45	NA	NA	YES	1	648	4.46683
107	TCGA-27-1837-01A	male	<=45	NA	NA	YES	1	427	5.01984
108	TCGA-27-2519-01A	male	>45	NA	NA	YES	1	550	4.83701
109	TCGA-27-2521-01A	male	<=45	NA	NA	YES	1	510	4.12998
110	TCGA-27-2523-01A	male	>45	NA	NA	YES	1	489	5.1166
111	TCGA-27-2524-01A	male	>45	NA	NA	YES	1	231	5.61884
112	TCGA-27-2526-01A	female	>45	NA	NA	NO	1	87	6.1955
113	TCGA-27-2528-01A	male	>45	NA	NA	YES	1	480	5.72431
114	TCGA-28-1747-01C	male	<=45	NA	NA	YES	1	77	5.59541
115	TCGA-28-1753-01A	male	>45	NA	NA	YES	0	37	5.47351
116	TCGA-28-2499-01A	male	>45	NA	NA	NA	1	95	4.67595
117	TCGA-28-2509-01A	female	>45	NA	NA	YES	0	145	6.32308
118	TCGA-28-2513-01A	female	>45	NA	NA	YES	0	222	6.03745
119	TCGA-28-2514-01A	male	<=45	NA	NA	YES	0	160	6.34912
120	TCGA-28-5204-01A	male	>45	NA	NA	YES	1	454	5.85829
121	TCGA-28-5207-01A	male	>45	NA	NA	YES	1	343	5.23376
122	TCGA-28-5208-01A	male	>45	NA	NA	YES	1	544	5.10502
123	TCGA-28-5209-01A	female	>45	NA	NA	YES	0	442	5.55941
124	TCGA-28-5213-01A	male	>45	NA	NA	YES	1	951	5.56544
125	TCGA-28-5215-01A	female	>45	NA	NA	YES	1	335	4.82332
126	TCGA-28-5216-01A	male	>45	NA	NA	YES	0	415	5.13467
127	TCGA-28-5218-01A	male	>45	NA	NA	YES	1	157	5.02422
128	TCGA-28-5220-01A	male	>45	NA	NA	YES	1	388	5.23871
129	TCGA-32-1970-01A	male	>45	NA	NA	YES	1	468	5.04445
130	TCGA-32-1980-01A	male	>45	NA	NA	NO	1	36	5.54744
131	TCGA-32-1982-01A	female	>45	NA	NA	NA	1	142	6.06103
132	TCGA-32-2615-01A	male	>45	NA	NA	YES	1	485	6.41366
133	TCGA-32-2632-01A	male	>45	NA	NA	NA	1	269	4.88813
134	TCGA-32-2634-01A	male	>45	NA	NA	YES	0	693	5.22484
135	TCGA-32-2638-01A	male	>45	NA	NA	YES	1	766	5.73583
136	TCGA-32-4213-01A	female	>45	NA	NA	YES	0	604	4.24899
137	TCGA-32-5222-01A	male	>45	NA	NA	YES	1	585	5.02337
138	TCGA-41-2571-01A	male	>45	NA	NA	NO	1	26	5.45298
139	TCGA-41-2572-01A	male	>45	NA	NA	YES	1	406	5.03407
140	TCGA-41-3915-01A	male	>45	NA	NA	YES	1	360	5.68383
141	TCGA-41-4097-01A	female	>45	NA	NA	NO	1	6	6.55142
142	TCGA-41-5651-01A	female	>45	NA	NA	YES	1	460	4.98996
143	TCGA-76-4925-01A	male	>45	NA	NA	YES	1	146	6.26209
144	TCGA-76-4926-01B	male	>45	NA	NA	YES	1	138	5.14044
145	TCGA-76-4927-01A	male	>45	NA	NA	NA	1	535	5.01794
146	TCGA-76-4928-01B	female	>45	NA	NA	YES	1	94	5.39
147	TCGA-76-4929-01A	female	>45	NA	NA	NA	1	111	5.19739
148	TCGA-76-4931-01A	female	>45	NA	NA	YES	1	279	5.95938
149	TCGA-76-4932-01A	female	>45	NA	NA	YES	1	1458	5.52264
150	TCGA-CS-4938-01B	female	<=45	NA	G2	NO	0	3574	2.5608
151	TCGA-CS-4941-01A	male	>45	NA	G3	YES	1	234	4.52168
152	TCGA-CS-4942-01A	female	<=45	NA	G3	YES	1	1335	3.17675
153	TCGA-CS-4943-01A	male	<=45	NA	G3	NO	1	1106	3.13137
154	TCGA-CS-4944-01A	male	>45	NA	G2	YES	0	1828	3.21583
155	TCGA-CS-5393-01A	male	<=45	NA	G3	YES	0	1222	3.36248
156	TCGA-CS-5394-01A	male	<=45	NA	G3	NO	0	8	3.26254
157	TCGA-CS-5395-01A	male	<=45	NA	G2	YES	1	639	3.36579
158	TCGA-CS-5396-01A	female	>45	NA	G3	YES	0	1631	4.42965
159	TCGA-CS-5397-01A	female	>45	NA	G3	YES	1	194	4.69651
160	TCGA-CS-6186-01A	male	>45	NA	G3	YES	1	538	4.26829
161	TCGA-CS-6188-01A	male	>45	NA	G3	YES	1	814	4.69765
162	TCGA-CS-6290-01A	male	<=45	NA	G3	YES	1	1137	3.94297
163	TCGA-CS-6666-01A	male	<=45	NA	G3	YES	0	1428	3.02928
164	TCGA-CS-6667-01A	female	<=45	NA	G2	YES	0	1469	3.86408
165	TCGA-CS-6668-01A	female	>45	NA	G2	NO	0	1519	2.82422
166	TCGA-CS-6669-01A	female	<=45	NA	G2	NO	0	1494	2.98302
167	TCGA-CS-6670-01A	male	<=45	NA	G3	NA	0	1426	3.71715
168	TCGA-DB-5270-01A	female	<=45	NA	G3	NO	0	3733	3.43492
169	TCGA-DB-5273-01A	male	<=45	NA	G3	YES	0	2493	3.57085
170	TCGA-DB-5274-01A	female	<=45	NA	G3	YES	0	2289	4.10497
171	TCGA-DB-5275-01A	male	<=45	NA	G3	YES	0	1458	4.20688
172	TCGA-DB-5277-01A	male	<=45	NA	G3	YES	1	1547	3.21211
173	TCGA-DB-5278-01A	male	<=45	NA	G2	NO	0	2772	3.53685
174	TCGA-DB-5279-01A	male	>45	NA	G2	NO	0	1354	2.71354
175	TCGA-DB-5280-01A	male	<=45	NA	G2	NO	0	1112	3.13967
176	TCGA-DB-5281-01A	male	>45	NA	G3	YES	0	2381	4.4623
177	TCGA-DB-A4X9-01A	female	<=45	YES	G2	NO	0	1412	3.49045
178	TCGA-DB-A4XA-01A	male	<=45	YES	G2	YES	0	573	3.54071
179	TCGA-DB-A4XB-01A	male	<=45	YES	G3	YES	0	919	3.76163
180	TCGA-DB-A4XC-01A	male	<=45	NA	G2	YES	0	1421	4.42204
181	TCGA-DB-A4XD-01A	male	<=45	NA	G3	YES	0	1210	3.8891
182	TCGA-DB-A4XE-01A	female	<=45	NA	G3	YES	0	1139	4.13248
183	TCGA-DB-A4XF-01A	female	<=45	NA	G3	YES	0	1021	4.17997
184	TCGA-DB-A4XG-01A	male	<=45	NO	G3	NO	0	2219	3.78558
185	TCGA-DB-A4XH-01A	female	>45	NA	G2	NO	0	962	3.3654
186	TCGA-DB-A64L-01A	female	>45	YES	G2	NO	0	736	4.22059
187	TCGA-DB-A64O-01A	male	>45	NO	G2	YES	1	775	5.84865
188	TCGA-DB-A64P-01A	male	<=45	YES	G3	NO	0	916	4.34133
189	TCGA-DB-A64Q-01A	female	<=45	YES	G2	NO	0	182	3.73648
190	TCGA-DB-A64R-01A	female	<=45	YES	G2	NO	0	955	4.2197
191	TCGA-DB-A64S-01A	male	<=45	NA	G2	NO	0	835	4.25128
192	TCGA-DB-A64U-01A	female	<=45	NA	G2	NO	0	846	3.48403
193	TCGA-DB-A64V-01A	male	>45	NA	G2	NO	0	889	4.25159
194	TCGA-DB-A64W-01A	female	>45	YES	G3	YES	1	438	4.13147
195	TCGA-DB-A64X-01A	female	>45	YES	G3	YES	0	563	4.59265
196	TCGA-DB-A75K-01A	female	>45	YES	G3	YES	0	368	5.00777
197	TCGA-DB-A75L-01A	female	<=45	YES	G3	YES	0	342	4.66903
198	TCGA-DB-A75M-01A	male	>45	YES	G2	YES	0	544	3.62994
199	TCGA-DB-A75O-01A	male	<=45	NA	G3	NA	0	935	3.43692
200	TCGA-DB-A75P-01A	female	<=45	NO	G2	NO	0	492	5.14361
201	TCGA-DH-5140-01A	female	<=45	NA	G3	YES	1	607	4.4646
202	TCGA-DH-5141-01A	male	<=45	NA	G3	YES	0	968	3.63778
203	TCGA-DH-5142-01A	male	<=45	NA	G3	YES	0	1943	4.28333
204	TCGA-DH-5143-01A	male	<=45	NA	G3	YES	0	1401	3.06772
205	TCGA-DH-5144-01A	female	>45	NA	G3	YES	0	748	3.21104
206	TCGA-DH-A669-01A	male	>45	NA	G3	NA	1	919	5.0268
207	TCGA-DH-A66B-01A	male	>45	NA	G3	YES	0	1279	5.41931
208	TCGA-DH-A66D-01A	female	<=45	YES	G3	YES	0	846	4.05838
209	TCGA-DH-A66F-01A	male	>45	YES	G2	NO	0	523	3.69493
210	TCGA-DH-A66G-01A	female	>45	YES	G3	YES	0	523	5.21477
211	TCGA-DH-A7UR-01A	female	>45	NA	G3	YES	0	1650	4.03849
212	TCGA-DH-A7US-01A	male	>45	YES	G2	NO	0	706	3.78018
213	TCGA-DH-A7UT-01A	male	<=45	YES	G3	YES	1	531	4.51339
214	TCGA-DH-A7UU-01A	male	<=45	YES	G3	YES	0	417	3.91352
215	TCGA-DH-A7UV-01A	male	>45	NO	G3	YES	0	566	4.40751
216	TCGA-DU-5847-01A	female	<=45	NA	G3	YES	0	548	5.02654
217	TCGA-DU-5849-01A	male	>45	NA	G2	NO	0	443	3.47729
218	TCGA-DU-5852-01A	female	>45	NA	G3	NO	1	205	4.13656
219	TCGA-DU-5853-01A	male	<=45	NA	G2	YES	0	407	3.45023
220	TCGA-DU-5854-01A	female	>45	NA	G3	YES	0	257	4.63732
221	TCGA-DU-5855-01A	female	>45	NA	G3	YES	0	207	4.32883
222	TCGA-DU-5870-01A	female	<=45	NA	G2	YES	0	5546	3.18494
223	TCGA-DU-5871-01A	female	<=45	NA	G2	YES	0	576	3.50575
224	TCGA-DU-5872-01A	female	<=45	NA	G2	YES	0	532	3.89202
225	TCGA-DU-5874-01A	female	>45	NA	G2	NO	0	461	3.13266
226	TCGA-DU-6392-01A	female	<=45	NA	G3	YES	0	6423	4.01593
227	TCGA-DU-6393-01A	male	>45	NA	G3	YES	1	1585	3.85928
228	TCGA-DU-6394-01A	male	>45	NA	G3	YES	1	682	4.25761
229	TCGA-DU-6395-01A	male	<=45	NA	G2	YES	1	1491	4.2831
230	TCGA-DU-6396-01A	female	<=45	NA	G3	YES	1	2286	4.65557
231	TCGA-DU-6397-01A	male	<=45	NA	G3	YES	1	1401	3.13315
232	TCGA-DU-6399-01A	male	>45	NA	G2	YES	1	2000	3.11207
233	TCGA-DU-6400-01A	female	>45	NA	G2	NO	1	37	3.54254
234	TCGA-DU-6401-01A	female	<=45	NA	G2	YES	1	2660	4.36081
235	TCGA-DU-6402-01A	male	>45	NA	G3	YES	1	214	5.91564
236	TCGA-DU-6403-01A	female	>45	NA	G3	YES	1	354	4.30499
237	TCGA-DU-6404-01A	female	<=45	NA	G3	YES	1	4068	4.89491
238	TCGA-DU-6405-01A	female	>45	NA	G3	YES	1	605	5.10972
239	TCGA-DU-6406-01A	female	>45	NA	G3	YES	1	512	4.60185
240	TCGA-DU-6407-01A	female	<=45	NA	G2	YES	1	2875	3.27936
241	TCGA-DU-6408-01A	female	<=45	NA	G3	YES	1	3470	3.79861
242	TCGA-DU-6410-01A	male	>45	NA	G3	NO	0	242	3.19328
243	TCGA-DU-6542-01A	male	<=45	NA	G3	YES	1	73	4.31558
244	TCGA-DU-7006-01A	female	>45	NA	G3	YES	1	349	5.07582
245	TCGA-DU-7007-01A	male	<=45	NA	G2	NA	1	1915	4.91691
246	TCGA-DU-7008-01A	female	<=45	NA	G2	NO	0	4752	3.56286
247	TCGA-DU-7009-01A	female	<=45	NA	G2	YES	1	4695	2.95598
248	TCGA-DU-7010-01A	female	>45	NA	G3	YES	1	456	4.17054
249	TCGA-DU-7011-01A	male	<=45	NA	G2	YES	1	3200	3.40416
250	TCGA-DU-7012-01A	female	>45	NA	G3	YES	1	199	4.57225
251	TCGA-DU-7013-01A	male	>45	NA	G3	YES	1	269	5.21292
252	TCGA-DU-7014-01A	male	>45	NA	G2	YES	1	3571	3.69113
253	TCGA-DU-7015-01A	female	<=45	NA	G2	NO	0	2761	3.04946
254	TCGA-DU-7018-01A	female	>45	NA	G3	NO	1	933	3.28815
255	TCGA-DU-7019-01A	male	<=45	NA	NA	YES	0	800	3.76199
256	TCGA-DU-7290-01A	female	<=45	NA	G3	NO	1	315	4.77357
257	TCGA-DU-7292-01A	male	>45	NA	G3	YES	1	242	4.21166
258	TCGA-DU-7294-01A	female	>45	NA	G2	NO	0	2869	3.1424
259	TCGA-DU-7298-01A	female	<=45	NA	G3	YES	1	576	4.21588
260	TCGA-DU-7299-01A	male	<=45	NA	G3	YES	1	1339	3.04883
261	TCGA-DU-7300-01A	female	>45	NA	G3	NO	1	1886	3.53348
262	TCGA-DU-7301-01A	male	>45	NA	G2	YES	1	788	3.91393
263	TCGA-DU-7302-01A	female	>45	NA	G3	NO	0	1834	3.31655
264	TCGA-DU-7304-01A	male	<=45	NA	G3	YES	1	709	3.26511
265	TCGA-DU-7306-01A	male	>45	NA	G2	YES	0	1277	4.01633
266	TCGA-DU-7309-01A	female	<=45	NA	G3	YES	0	84	3.24144
267	TCGA-DU-8158-01A	female	>45	NA	G3	NA	1	155	5.58015
268	TCGA-DU-8161-01A	female	>45	NA	G3	YES	1	722	6.44759
269	TCGA-DU-8162-01A	female	>45	NA	G3	YES	1	444	4.0951
270	TCGA-DU-8163-01A	male	<=45	NA	G3	YES	0	629	3.70059
271	TCGA-DU-8164-01A	male	>45	YES	G2	NO	0	651	3.22264
272	TCGA-DU-8165-01A	female	>45	NA	G3	YES	0	582	4.20679
273	TCGA-DU-8166-01A	female	<=45	NA	G2	YES	0	516	4.17826
274	TCGA-DU-8167-01A	female	>45	NA	G2	YES	0	471	4.24069
275	TCGA-DU-8168-01A	female	>45	NA	G3	YES	0	431	2.67521
276	TCGA-DU-A5TP-01A	male	<=45	NA	G3	YES	0	1012	6.18088
277	TCGA-DU-A5TR-01A	male	>45	NA	G2	NO	0	908	4.92245
278	TCGA-DU-A5TS-01A	male	<=45	NA	G2	YES	0	964	3.97487
279	TCGA-DU-A5TT-01A	male	>45	NO	G3	YES	0	743	5.38207
280	TCGA-DU-A5TU-01A	female	>45	NA	G2	YES	0	796	4.58363
281	TCGA-DU-A5TW-01A	female	<=45	YES	G3	NO	0	760	4.12273
282	TCGA-DU-A5TY-01A	female	>45	NO	G3	YES	1	1033	4.98706
283	TCGA-DU-A6S2-01A	female	<=45	YES	G2	NO	0	777	5.03388
284	TCGA-DU-A6S3-01A	male	>45	NA	G2	NO	0	656	3.45382
285	TCGA-DU-A6S6-01A	female	<=45	NA	G2	NO	0	2893	3.53674
286	TCGA-DU-A6S7-01A	female	<=45	YES	G3	YES	0	638	3.70092
287	TCGA-DU-A6S8-01A	female	>45	YES	G3	NO	0	678	3.83527
288	TCGA-DU-A76K-01A	male	>45	NA	G2	NA	1	347	5.33012
289	TCGA-DU-A76L-01A	male	>45	NA	G3	NA	1	814	5.15929
290	TCGA-DU-A76O-01A	male	<=45	NO	G2	YES	0	522	4.23437
291	TCGA-DU-A76R-01A	male	>45	NA	G3	NA	1	648	3.6164
292	TCGA-DU-A7T6-01A	female	>45	NA	G3	NA	1	547	4.15528
293	TCGA-DU-A7T8-01A	male	<=45	NA	G3	YES	1	4229	4.13449
294	TCGA-DU-A7TA-01A	male	<=45	NA	G2	YES	0	2565	4.17109
295	TCGA-DU-A7TB-01A	male	>45	NA	G2	NO	0	1567	4.01384
296	TCGA-DU-A7TC-01A	male	<=45	NA	G2	NO	0	1137	4.07709
297	TCGA-DU-A7TD-01A	male	>45	NA	G3	NA	1	228	4.78523
298	TCGA-DU-A7TG-01A	male	<=45	NA	G2	NA	1	1351	4.47443
299	TCGA-DU-A7TI-01A	male	<=45	NA	G3	NA	1	1183	5.19371
300	TCGA-DU-A7TJ-01A	male	>45	YES	G3	NA	0	17	5.87324
301	TCGA-E1-5302-01A	male	<=45	NA	G3	YES	1	1525	3.94549
302	TCGA-E1-5303-01A	male	<=45	NA	G3	YES	1	2052	3.53614
303	TCGA-E1-5304-01A	male	<=45	NA	G3	YES	1	1251	3.68653
304	TCGA-E1-5305-01A	male	<=45	NA	G3	YES	1	2433	3.28602
305	TCGA-E1-5307-01A	female	>45	NA	G3	YES	1	1762	3.27914
306	TCGA-E1-5311-01A	male	<=45	NA	G3	YES	1	4084	3.80622
307	TCGA-E1-5318-01A	female	<=45	NA	G2	YES	1	2379	2.97032
308	TCGA-E1-5319-01A	female	>45	NA	G2	NO	1	2907	3.40276
309	TCGA-E1-5322-01A	female	<=45	NA	G2	NA	1	3978	3.69492
310	TCGA-E1-A7YD-01A	male	>45	NA	G3	NA	1	435	6.10844
311	TCGA-E1-A7YE-01A	female	<=45	NA	G3	YES	1	886	5.29289
312	TCGA-E1-A7YH-01A	female	>45	NA	G3	YES	1	2835	4.22856
313	TCGA-E1-A7YI-01A	female	<=45	NA	G3	NA	1	111	5.71137
314	TCGA-E1-A7YJ-01A	male	>45	NA	G3	YES	1	592	5.77558
315	TCGA-E1-A7YK-01A	male	>45	NA	G3	YES	1	378	5.07147
316	TCGA-E1-A7YL-01A	male	>45	NO	G3	YES	1	492	6.90139
317	TCGA-E1-A7YM-01A	male	>45	YES	G3	YES	1	648	5.14222
318	TCGA-E1-A7YN-01A	female	>45	NO	G3	YES	1	727	5.6703
319	TCGA-E1-A7YO-01A	male	<=45	NA	G3	NO	1	2282	3.99229
320	TCGA-E1-A7YQ-01A	female	>45	NA	G3	YES	1	1578	5.44631
321	TCGA-E1-A7YS-01A	male	>45	NA	G3	YES	1	466	4.41092
322	TCGA-E1-A7YU-01A	male	<=45	NA	G3	NA	1	23	4.2894
323	TCGA-E1-A7YV-01A	female	<=45	YES	G3	YES	1	987	5.38137
324	TCGA-E1-A7YW-01A	male	<=45	NA	G2	YES	1	1120	4.62851
325	TCGA-E1-A7YY-01A	female	<=45	NA	G2	YES	1	4445	4.33024
326	TCGA-E1-A7Z2-01A	female	>45	NO	G2	NO	1	398	5.39321
327	TCGA-E1-A7Z3-01A	female	<=45	NA	G2	YES	1	2235	4.56514
328	TCGA-E1-A7Z4-01A	male	<=45	YES	G2	YES	1	4412	3.97625
329	TCGA-E1-A7Z6-01A	female	<=45	YES	G2	YES	1	984	3.21583
330	TCGA-EZ-7264-01A	female	>45	NA	G2	NO	0	1201	2.75582
331	TCGA-F6-A8O3-01A	male	<=45	NA	G2	NA	0	7	3.2841
332	TCGA-F6-A8O4-01A	male	<=45	NA	G2	NA	0	6	3.33474
333	TCGA-FG-5962-01B	male	>45	NA	G3	YES	0	1453	3.67691
334	TCGA-FG-5963-01A	male	<=45	NA	G3	YES	1	775	4.94782
335	TCGA-FG-5964-01A	male	>45	NA	G2	YES	0	1588	4.137
336	TCGA-FG-5965-01B	female	<=45	NA	G2	YES	1	1120	4.46534
337	TCGA-FG-6688-01A	female	>45	NA	G3	YES	0	571	5.50672
338	TCGA-FG-6689-01A	male	<=45	NA	G2	YES	0	454	3.77088
339	TCGA-FG-6690-01A	male	>45	NA	G2	YES	0	1294	3.60783
340	TCGA-FG-6691-01A	female	<=45	NA	G2	NO	0	1257	3.55141
341	TCGA-FG-6692-01A	male	>45	NA	G3	YES	1	561	5.46603
342	TCGA-FG-7634-01A	male	<=45	NA	G2	NO	0	467	4.19981
343	TCGA-FG-7636-01A	male	>45	NA	G3	YES	0	544	3.43181
344	TCGA-FG-7637-01A	male	>45	NA	G2	NO	0	1219	3.30463
345	TCGA-FG-7638-01B	female	<=45	NA	G3	YES	0	686	2.95258
346	TCGA-FG-7641-01B	male	<=45	NA	G2	NO	0	627	3.70788
347	TCGA-FG-7643-01A	female	>45	NA	G2	NO	0	611	4.63562
348	TCGA-FG-8181-01A	male	<=45	NA	G3	YES	0	862	4.7307
349	TCGA-FG-8182-01A	male	<=45	NA	G2	NO	0	416	3.56067
350	TCGA-FG-8185-01A	male	<=45	NA	G3	YES	0	433	4.34805
351	TCGA-FG-8186-01A	female	<=45	NA	G3	YES	0	487	4.4473
352	TCGA-FG-8187-01A	male	<=45	NA	G2	NO	0	611	3.63275
353	TCGA-FG-8188-01A	male	<=45	NA	G2	NO	0	455	3.38522
354	TCGA-FG-8189-01B	female	<=45	NA	G2	YES	0	685	4.05748
355	TCGA-FG-8191-01A	male	<=45	NA	G3	YES	0	992	5.03861
356	TCGA-FG-A4MT-01A	female	<=45	NA	G2	NO	0	1164	3.3751
357	TCGA-FG-A4MU-01B	male	>45	NO	G3	NA	0	326	5.86585
358	TCGA-FG-A4MW-01A	male	>45	NO	G3	YES	1	559	5.12023
359	TCGA-FG-A4MX-01A	male	>45	NO	G2	YES	0	569	4.79495
360	TCGA-FG-A4MY-01A	female	<=45	NA	G2	YES	0	721	4.6609
361	TCGA-FG-A60J-01A	female	>45	YES	G2	NO	0	449	4.28239
362	TCGA-FG-A60K-01A	female	<=45	NA	G2	NO	0	542	4.27459
363	TCGA-FG-A60L-01A	female	<=45	NA	G2	NO	0	655	4.80852
364	TCGA-FG-A6IZ-01A	male	>45	YES	G2	YES	0	457	3.26746
365	TCGA-FG-A6J1-01A	female	<=45	YES	G2	YES	0	500	4.04109
366	TCGA-FG-A6J3-01A	female	>45	YES	G3	YES	0	677	5.15615
367	TCGA-FG-A70Y-01A	female	<=45	NA	G2	NO	0	868	3.30146
368	TCGA-FG-A70Z-01A	female	>45	NA	G3	YES	0	328	5.55349
369	TCGA-FG-A710-01A	female	>45	NA	G2	NO	0	1115	4.45428
370	TCGA-FG-A711-01A	female	<=45	NA	G2	NO	1	1481	4.17953
371	TCGA-FG-A713-01A	female	>45	NA	G2	YES	0	622	3.5649
372	TCGA-FG-A87N-01A	female	<=45	YES	G3	YES	0	567	4.703
373	TCGA-FG-A87Q-01A	female	>45	NO	G3	YES	0	174	6.26154
374	TCGA-FN-7833-01A	male	<=45	NA	G3	YES	0	837	3.70691
375	TCGA-HT-7467-01A	male	>45	NA	G2	NA	0	3	3.54275
376	TCGA-HT-7468-01A	male	<=45	NA	G3	NO	0	203	3.04693
377	TCGA-HT-7469-01A	male	<=45	NA	G3	YES	1	351	4.30732
378	TCGA-HT-7470-01A	male	<=45	NA	G3	YES	1	1220	3.41146
379	TCGA-HT-7471-01A	female	<=45	NA	G3	NA	0	4	3.661
380	TCGA-HT-7472-01A	male	<=45	NA	G2	NO	0	1	3.23288
381	TCGA-HT-7473-01A	male	<=45	NA	G2	YES	0	503	3.59178
382	TCGA-HT-7474-01A	male	>45	NA	G2	NO	0	114	3.4204
383	TCGA-HT-7475-01A	male	>45	NA	G3	YES	0	530	3.5716
384	TCGA-HT-7476-01A	male	<=45	NA	G2	YES	0	199	3.95635
385	TCGA-HT-7477-01B	male	>45	NA	G3	YES	0	738	4.51809
386	TCGA-HT-7478-01A	male	<=45	NA	G2	YES	0	194	3.90653
387	TCGA-HT-7479-01A	male	<=45	NA	G3	YES	0	1227	3.16815
388	TCGA-HT-7480-01A	male	<=45	NA	G2	YES	0	2287	3.4368
389	TCGA-HT-7481-01A	male	<=45	NA	G2	NO	0	2918	3.57838
390	TCGA-HT-7482-01A	female	<=45	NA	G2	YES	0	3253	3.30195
391	TCGA-HT-7483-01A	male	<=45	NA	G2	YES	0	5255	3.7808
392	TCGA-HT-7485-01A	male	<=45	NA	G2	NO	0	122	2.74882
393	TCGA-HT-7601-01A	female	<=45	NA	G3	YES	0	153	3.90483
394	TCGA-HT-7602-01A	male	<=45	NA	G2	NO	0	908	2.66179
395	TCGA-HT-7603-01A	male	<=45	NA	G2	YES	0	705	3.87327
396	TCGA-HT-7604-01A	male	>45	NA	G2	YES	0	3725	3.14562
397	TCGA-HT-7605-01A	male	<=45	NA	G2	NO	0	139	3.3306
398	TCGA-HT-7606-01A	female	<=45	NA	G2	YES	0	526	3.96927
399	TCGA-HT-7607-01A	female	>45	NA	G2	NO	1	96	3.80783
400	TCGA-HT-7608-01A	male	>45	NA	G2	NO	0	671	2.63211
401	TCGA-HT-7609-01A	male	<=45	NA	G3	YES	0	1399	3.92641
402	TCGA-HT-7610-01A	female	<=45	NA	G2	NO	0	1706	3.31648
403	TCGA-HT-7611-01A	male	<=45	NA	G2	NA	0	1752	3.4117
404	TCGA-HT-7616-01A	male	>45	NA	G3	NO	1	7	4.66883
405	TCGA-HT-7620-01A	male	<=45	NA	G3	YES	0	434	3.5626
406	TCGA-HT-7676-01A	male	<=45	NA	G2	NA	0	5	3.38995
407	TCGA-HT-7677-01A	male	>45	NA	G3	YES	0	494	3.85772
408	TCGA-HT-7680-01A	female	<=45	NA	G2	NO	0	23	4.38732
409	TCGA-HT-7681-01A	female	<=45	NA	G2	NO	0	1359	3.70586
410	TCGA-HT-7684-01A	male	>45	NA	G3	NO	0	184	4.8917
411	TCGA-HT-7686-01A	female	<=45	NA	G3	YES	0	1300	3.95924
412	TCGA-HT-7687-01A	male	>45	NA	G3	NA	0	3	3.82949
413	TCGA-HT-7688-01A	male	>45	NA	G3	YES	0	964	4.02471
414	TCGA-HT-7689-01A	female	>45	NA	G2	YES	0	455	3.87435
415	TCGA-HT-7690-01A	male	<=45	NA	G3	NO	0	3	4.25905
416	TCGA-HT-7691-01A	female	<=45	NA	G2	NO	0	3	6.10913
417	TCGA-HT-7692-01A	male	<=45	NA	G2	YES	0	90	3.45953
418	TCGA-HT-7693-01A	female	>45	NA	G2	YES	0	533	4.45026
419	TCGA-HT-7694-01A	male	>45	NA	G3	YES	0	210	3.75357
420	TCGA-HT-7695-01A	female	<=45	NA	G2	YES	0	442	3.24155
421	TCGA-HT-7854-01A	male	>45	NA	G2	YES	0	1201	4.89629
422	TCGA-HT-7855-01A	male	<=45	NA	G3	YES	0	585	3.86717
423	TCGA-HT-7856-01A	male	<=45	NA	G3	YES	0	1189	3.85542
424	TCGA-HT-7857-01A	female	<=45	NA	G3	NO	0	7	5.59361
425	TCGA-HT-7858-01A	male	<=45	NA	G2	YES	0	1540	3.73419
426	TCGA-HT-7860-01A	female	>45	NA	G3	NA	0	15	4.53075
427	TCGA-HT-7873-01B	male	<=45	NA	G2	YES	0	718	3.86792
428	TCGA-HT-7874-01A	female	<=45	NA	G3	YES	0	1130	3.64553
429	TCGA-HT-7875-01A	male	>45	NA	G2	YES	0	10	3.65885
430	TCGA-HT-7877-01A	female	<=45	NA	G2	NO	0	4	4.1131
431	TCGA-HT-7879-01A	male	<=45	NA	G3	YES	0	112	3.67728
432	TCGA-HT-7880-01A	male	<=45	NA	G2	NO	0	162	3.57813
433	TCGA-HT-7881-01A	male	<=45	NA	G2	YES	0	1079	3.50591
434	TCGA-HT-7882-01A	male	>45	NA	G3	NO	1	113	7.29659
435	TCGA-HT-7884-01B	female	<=45	NA	G2	YES	0	343	3.34493
436	TCGA-HT-7902-01A	female	<=45	NA	G2	NO	0	956	3.57711
437	TCGA-HT-8010-01A	female	>45	NA	G2	NO	0	50	3.43392
438	TCGA-HT-8011-01A	male	>45	NA	G3	YES	0	494	4.46428
439	TCGA-HT-8012-01A	female	<=45	NA	G2	NO	0	286	3.59232
440	TCGA-HT-8013-01A	female	<=45	NA	G2	YES	1	1933	3.98866
441	TCGA-HT-8015-01B	male	<=45	NA	G2	NA	0	3	4.45289
442	TCGA-HT-8018-01A	female	<=45	NA	G2	YES	1	1152	4.59693
443	TCGA-HT-8019-01A	female	<=45	NA	G3	YES	0	1004	4.02458
444	TCGA-HT-8104-01A	female	>45	NA	G3	NA	0	372	4.60342
445	TCGA-HT-8105-01A	male	>45	NA	G3	YES	0	190	4.71718
446	TCGA-HT-8107-01A	male	>45	NA	G2	NO	0	14	4.89683
447	TCGA-HT-8108-01A	female	<=45	NA	G2	NO	0	76	3.89252
448	TCGA-HT-8109-01A	male	>45	NA	G3	YES	0	169	3.51264
449	TCGA-HT-8110-01A	male	>45	NA	G3	YES	0	419	5.31458
450	TCGA-HT-8111-01A	male	<=45	NA	G3	NO	0	7	3.61199
451	TCGA-HT-8113-01A	female	>45	NA	G2	YES	0	900	4.18207
452	TCGA-HT-8114-01A	male	<=45	NA	G3	YES	0	1040	3.88275
453	TCGA-HT-8558-01A	female	<=45	NA	G2	NA	0	418	3.76671
454	TCGA-HT-8563-01A	female	<=45	NA	G3	YES	0	860	4.73079
455	TCGA-HT-8564-01A	male	>45	NA	G3	NO	0	478	4.60512
456	TCGA-HT-A4DS-01A	female	>45	NA	G3	NA	0	7	5.72934
457	TCGA-HT-A4DV-01A	female	>45	NA	G3	YES	0	792	3.86761
458	TCGA-HT-A5R5-01A	female	<=45	NA	G2	NA	0	4	5.78839
459	TCGA-HT-A5R7-01A	female	<=45	NA	G3	YES	0	615	4.4224
460	TCGA-HT-A5R9-01A	female	>45	NA	G3	NA	0	2	3.22812
461	TCGA-HT-A5RA-01A	female	>45	NA	G3	YES	0	832	5.76528
462	TCGA-HT-A5RB-01A	male	<=45	NA	G2	NA	0	3	3.27016
463	TCGA-HT-A5RC-01A	female	>45	NA	G3	NA	1	162	4.97028
464	TCGA-HT-A614-01A	male	>45	NA	G2	NA	0	82	3.70463
465	TCGA-HT-A615-01A	female	<=45	NA	G2	YES	0	515	3.74152
466	TCGA-HT-A616-01A	female	<=45	NA	G2	NA	0	55	3.88766
467	TCGA-HT-A617-01A	male	>45	NA	G2	NA	0	491	5.78948
468	TCGA-HT-A618-01A	female	<=45	NA	G3	NO	0	512	4.33422
469	TCGA-HT-A619-01A	female	>45	NA	G3	NO	0	651	4.129
470	TCGA-HT-A61A-01A	female	<=45	NA	G2	NA	0	194	4.12715
471	TCGA-HT-A61B-01A	male	<=45	NA	G3	YES	0	533	5.51291
472	TCGA-HT-A61C-01A	male	>45	NA	G3	YES	1	537	5.20792
473	TCGA-HT-A74H-01A	male	>45	NA	G3	NA	0	74	4.40246
474	TCGA-HT-A74J-01A	male	<=45	YES	G2	NA	0	320	3.87338
475	TCGA-HT-A74K-01A	female	>45	NA	G3	NA	0	467	4.19954
476	TCGA-HT-A74L-01A	female	<=45	YES	G2	NA	0	336	3.77616
477	TCGA-HT-A74O-01A	male	<=45	NA	G3	NA	0	3	5.34449
478	TCGA-HW-7486-01A	male	<=45	NA	G2	NO	0	1721	3.1959
479	TCGA-HW-7487-01A	male	<=45	NA	G2	NO	0	1382	3.74938
480	TCGA-HW-7489-01A	male	<=45	YES	G2	NO	1	1262	3.81797
481	TCGA-HW-7490-01A	male	<=45	YES	G2	NO	0	1387	4.1035
482	TCGA-HW-7491-01A	male	<=45	NA	G2	NO	0	2078	3.18587
483	TCGA-HW-7493-01A	female	<=45	NA	G2	NO	0	2107	2.87646
484	TCGA-HW-7495-01A	female	<=45	NA	G2	NO	0	1078	3.90974
485	TCGA-HW-8319-01A	female	<=45	NA	G3	YES	1	1209	3.99072
486	TCGA-HW-8320-01A	male	<=45	NA	G3	YES	0	1217	3.46004
487	TCGA-HW-8321-01A	male	<=45	NA	G3	YES	0	1294	4.74398
488	TCGA-HW-8322-01A	male	<=45	NA	G2	NO	0	758	3.43681
489	TCGA-HW-A5KJ-01A	male	>45	NA	G3	YES	1	962	3.83484
490	TCGA-HW-A5KK-01A	male	>45	NA	G3	YES	1	388	5.05838
491	TCGA-HW-A5KL-01A	female	<=45	NA	G2	YES	0	878	3.32996
492	TCGA-HW-A5KM-01A	male	<=45	NA	G2	NO	0	630	3.72724
493	TCGA-IK-7675-01A	male	<=45	NA	G2	YES	1	578	4.20033
494	TCGA-IK-8125-01A	male	>45	NA	G3	YES	0	1301	3.53753
495	TCGA-KT-A74X-01A	male	<=45	YES	G3	YES	0	438	3.88691
496	TCGA-KT-A7W1-01A	female	<=45	NO	G3	YES	0	438	4.7864
497	TCGA-P5-A5EV-01A	male	<=45	NA	G2	NA	0	7	3.35682
498	TCGA-P5-A5EW-01A	female	<=45	NA	G2	NA	0	204	3.07861
499	TCGA-P5-A5EX-01A	female	<=45	NA	G3	YES	0	243	4.86764
500	TCGA-P5-A5EY-01A	male	<=45	NA	G2	NA	0	72	4.44826
501	TCGA-P5-A5EZ-01A	male	<=45	NA	G3	NA	0	70	3.7052
502	TCGA-P5-A5F0-01A	male	<=45	NA	G2	YES	0	287	3.78928
503	TCGA-P5-A5F1-01A	male	<=45	NA	G2	NA	0	179	3.22551
504	TCGA-P5-A5F2-01A	female	<=45	NA	G2	NO	0	242	3.95136
505	TCGA-P5-A5F4-01A	female	<=45	NA	G3	YES	0	231	4.0295
506	TCGA-P5-A5F6-01A	male	<=45	NA	G2	NA	0	39	3.17382
507	TCGA-P5-A72U-01A	female	>45	NA	G3	NO	0	7	5.0337
508	TCGA-P5-A72W-01A	male	<=45	NA	G3	YES	0	317	4.23431
509	TCGA-P5-A72X-01A	male	<=45	NA	G3	YES	0	403	3.86027
510	TCGA-P5-A72Z-01A	female	>45	NA	G3	YES	0	354	4.18317
511	TCGA-P5-A730-01A	male	<=45	NA	G3	NO	0	333	4.78354
512	TCGA-P5-A731-01A	female	>45	NA	G2	YES	0	274	4.04287
513	TCGA-P5-A733-01A	female	>45	NA	G2	YES	0	414	2.97533
514	TCGA-P5-A735-01A	female	<=45	NA	G2	NO	0	292	3.56506
515	TCGA-P5-A736-01A	female	<=45	NA	G3	YES	0	230	3.62065
516	TCGA-P5-A737-01A	male	>45	NA	G2	NO	0	372	3.17555
517	TCGA-P5-A77W-01A	female	<=45	NA	G3	NO	0	584	3.28652
518	TCGA-P5-A77X-01A	female	>45	NA	G2	YES	0	105	3.80389
519	TCGA-P5-A780-01A	female	<=45	NA	G3	YES	0	72	4.4374
520	TCGA-P5-A781-01A	female	<=45	NA	G3	YES	0	134	3.69212
521	TCGA-QH-A65R-01A	female	<=45	YES	G3	YES	0	461	3.81247
522	TCGA-QH-A65S-01A	female	<=45	YES	G2	NO	0	77	3.89091
523	TCGA-QH-A65V-01A	female	<=45	YES	G2	NO	0	384	4.09199
524	TCGA-QH-A65X-01A	female	<=45	NO	G3	YES	0	482	4.36702
525	TCGA-QH-A65Z-01A	male	>45	YES	G2	YES	0	427	3.34958
526	TCGA-QH-A6CS-01A	male	<=45	NO	G3	YES	0	588	4.95707
527	TCGA-QH-A6CU-01A	female	>45	YES	G3	YES	0	451	3.53369
528	TCGA-QH-A6CV-01A	male	>45	YES	G3	YES	0	442	6.60533
529	TCGA-QH-A6CW-01A	male	<=45	YES	G3	NO	0	414	4.41241
530	TCGA-QH-A6CX-01A	male	>45	NO	G2	YES	1	372	4.94369
531	TCGA-QH-A6CY-01A	male	<=45	YES	G3	YES	0	408	3.73618
532	TCGA-QH-A6CZ-01A	male	<=45	YES	G2	NO	0	279	3.6034
533	TCGA-QH-A6X3-01A	male	<=45	YES	G2	NO	0	313	4.06345
534	TCGA-QH-A6X4-01A	male	>45	YES	G3	YES	0	442	3.75103
535	TCGA-QH-A6X5-01A	female	>45	YES	G2	NO	0	497	3.67501
536	TCGA-QH-A6X8-01A	female	>45	YES	G3	YES	0	509	3.47839
537	TCGA-QH-A6X9-01A	female	>45	YES	G2	NO	0	58	3.69823
538	TCGA-QH-A6XA-01A	female	<=45	YES	G2	NO	0	502	3.83084
539	TCGA-QH-A6XC-01A	male	>45	NO	G3	YES	0	508	5.12248
540	TCGA-QH-A86X-01A	male	<=45	YES	G2	NO	0	337	3.67727
541	TCGA-QH-A870-01A	female	<=45	YES	G3	NO	0	395	3.42525
542	TCGA-R8-A6MK-01A	male	<=45	NA	G2	NA	0	2702	3.45976
543	TCGA-R8-A6ML-01A	male	>45	NA	G3	NA	0	2860	3.83505
544	TCGA-R8-A6MO-01A	female	>45	NA	G2	NA	0	993	4.77974
545	TCGA-R8-A73M-01A	female	>45	NA	G2	NA	0	1806	3.45444
546	TCGA-RY-A83X-01A	female	>45	YES	G2	NO	0	939	4.14663
547	TCGA-RY-A83Y-01A	male	<=45	YES	G2	NA	0	166	4.44862
548	TCGA-RY-A83Z-01A	female	>45	YES	G3	NA	0	301	4.23904
549	TCGA-RY-A840-01A	male	>45	YES	G3	NO	0	854	3.4588
550	TCGA-RY-A843-01A	male	<=45	NO	G3	NA	0	63	4.12403
551	TCGA-RY-A845-01A	female	<=45	NO	G2	NO	0	596	3.82452
552	TCGA-RY-A847-01A	male	<=45	YES	G2	NO	0	933	3.62289
553	TCGA-S9-A6TS-01A	female	>45	NA	G3	YES	1	1891	4.31008
554	TCGA-S9-A6TU-01A	male	<=45	YES	G2	NO	0	2650	4.0614
555	TCGA-S9-A6TV-01A	male	>45	YES	G3	YES	0	571	5.69425
556	TCGA-S9-A6TW-01A	male	<=45	YES	G3	NO	0	1250	4.71997
557	TCGA-S9-A6TX-01A	male	>45	YES	G3	NO	0	1245	3.9702
558	TCGA-S9-A6TY-01A	male	>45	NO	G2	NO	0	1076	3.96512
559	TCGA-S9-A6TZ-01A	female	<=45	YES	G2	NO	0	1120	3.68345
560	TCGA-S9-A6U0-01A	male	>45	NO	G3	YES	1	742	6.32432
561	TCGA-S9-A6U1-01A	female	<=45	NO	G3	NO	0	785	3.49408
562	TCGA-S9-A6U2-01A	female	>45	YES	G2	YES	0	908	3.32734
563	TCGA-S9-A6U5-01A	male	<=45	YES	G2	NO	0	992	3.58848
564	TCGA-S9-A6U6-01A	male	<=45	YES	G3	YES	0	1069	4.69106
565	TCGA-S9-A6U8-01A	male	<=45	NA	G2	NO	1	2988	3.2599
566	TCGA-S9-A6U9-01A	male	<=45	NA	G3	YES	0	2918	4.1343
567	TCGA-S9-A6UA-01A	male	>45	NA	G3	NO	1	178	5.97769
568	TCGA-S9-A6UB-01A	male	>45	NA	G2	NO	0	3761	3.45582
569	TCGA-S9-A6WD-01A	male	>45	NA	G3	NO	0	2289	3.67621
570	TCGA-S9-A6WE-01A	male	<=45	NA	G2	NO	0	4113	4.2343
571	TCGA-S9-A6WG-01A	male	<=45	NA	G3	YES	0	2602	5.29851
572	TCGA-S9-A6WH-01A	female	>45	YES	G2	YES	0	1173	3.74053
573	TCGA-S9-A6WI-01A	female	>45	NA	G2	YES	0	2585	4.08128
574	TCGA-S9-A6WL-01A	male	>45	YES	G3	NO	0	946	3.87876
575	TCGA-S9-A6WM-01A	female	>45	NO	G3	YES	0	604	5.21423
576	TCGA-S9-A6WN-01A	female	<=45	NO	G3	YES	0	805	4.59458
577	TCGA-S9-A6WO-01A	male	<=45	YES	G2	NO	0	566	3.34549
578	TCGA-S9-A6WP-01A	male	<=45	YES	G3	NO	0	567	3.77784
579	TCGA-S9-A6WQ-01A	female	>45	YES	G2	NO	0	428	3.53923
580	TCGA-S9-A7IQ-01A	female	<=45	YES	G2	NO	0	1099	3.92983
581	TCGA-S9-A7IS-01A	female	<=45	NA	G3	YES	1	241	4.93322
582	TCGA-S9-A7IX-01A	male	>45	NA	G3	YES	1	819	6.23732
583	TCGA-S9-A7IY-01A	male	<=45	YES	G3	YES	0	715	3.73442
584	TCGA-S9-A7IZ-01A	female	>45	YES	G3	YES	0	608	4.57502
585	TCGA-S9-A7J0-01A	female	<=45	NO	G3	YES	0	609	3.8348
586	TCGA-S9-A7J1-01A	male	<=45	YES	G2	NO	0	249	3.21344
587	TCGA-S9-A7J2-01A	male	<=45	YES	G3	NO	0	62	4.44986
588	TCGA-S9-A7J3-01A	female	>45	YES	G3	YES	0	629	3.97475
589	TCGA-S9-A7QW-01A	female	>45	YES	G3	YES	0	458	3.44022
590	TCGA-S9-A7QX-01A	female	<=45	YES	G3	YES	0	564	3.57751
591	TCGA-S9-A7QY-01A	female	<=45	NO	G2	NO	0	863	3.75436
592	TCGA-S9-A7QZ-01A	male	<=45	YES	G2	NO	0	826	3.98591
593	TCGA-S9-A7R1-01A	male	<=45	NA	G2	YES	1	5166	4.10945
594	TCGA-S9-A7R2-01A	male	>45	NA	G3	NA	1	316	4.89683
595	TCGA-S9-A7R3-01A	female	<=45	NA	G2	NO	0	3013	3.46887
596	TCGA-S9-A7R4-01A	male	>45	YES	G3	YES	0	914	3.88221
597	TCGA-S9-A7R7-01A	male	<=45	YES	G2	YES	0	3000	4.58075
598	TCGA-S9-A7R8-01A	female	<=45	NA	G3	NA	1	961	4.51378
599	TCGA-S9-A89V-01A	male	>45	NO	G3	YES	0	569	7.01656
600	TCGA-S9-A89Z-01A	male	<=45	YES	G3	YES	0	623	5.28745
601	TCGA-TM-A7C3-01A	female	<=45	NO	G3	NO	1	1666	5.35541
602	TCGA-TM-A7C4-01A	female	<=45	NA	G2	NO	0	1470	3.69508
603	TCGA-TM-A7C5-01A	male	<=45	NA	G2	NO	0	1500	3.43972
604	TCGA-TM-A7CA-01A	male	<=45	NA	G2	NO	0	1058	3.61
605	TCGA-TM-A7CF-01A	female	<=45	NA	G2	NO	0	1989	3.20464
606	TCGA-TM-A84B-01A	male	<=45	NO	G3	NO	1	758	4.58901
607	TCGA-TM-A84C-01A	male	<=45	NO	G2	NO	1	492	5.74888
608	TCGA-TM-A84F-01A	male	>45	NA	G3	YES	0	1796	4.43154
609	TCGA-TM-A84G-01A	female	>45	NA	G3	YES	0	1236	3.0916
610	TCGA-TM-A84H-01A	female	<=45	NA	G3	YES	0	926	3.57696
611	TCGA-TM-A84I-01A	male	<=45	NA	G3	YES	0	854	3.9845
612	TCGA-TM-A84J-01A	male	>45	NA	G3	YES	0	735	5.28316
613	TCGA-TM-A84L-01A	male	<=45	NA	G2	NO	1	1242	4.06626
614	TCGA-TM-A84M-01A	male	<=45	NA	G3	YES	0	754	5.07553
615	TCGA-TM-A84O-01A	female	>45	NA	G3	YES	1	1011	4.69781
616	TCGA-TM-A84Q-01A	male	<=45	NA	G2	YES	0	772	4.34112
617	TCGA-TM-A84R-01A	male	>45	NO	G2	NO	0	566	4.13864
618	TCGA-TM-A84S-01A	male	<=45	YES	G3	NO	0	454	3.39694
619	TCGA-TM-A84T-01A	male	<=45	YES	G2	NO	0	724	3.68189
620	TCGA-TQ-A7RF-01A	female	<=45	NA	G3	YES	0	650	3.96532
621	TCGA-TQ-A7RG-01A	male	<=45	NA	G2	NO	0	599	3.94142
622	TCGA-TQ-A7RH-01A	male	<=45	NA	G2	YES	0	486	4.11811
623	TCGA-TQ-A7RI-01A	female	<=45	NA	G2	NO	0	62	4.34626
624	TCGA-TQ-A7RJ-01A	female	<=45	NA	G2	YES	0	1229	3.61283
625	TCGA-TQ-A7RK-01A	male	<=45	NA	G2	NO	0	1341	3.8175
626	TCGA-TQ-A7RM-01A	female	<=45	NA	G3	YES	0	1116	3.96434
627	TCGA-TQ-A7RN-01A	male	<=45	NA	G2	YES	0	1026	3.44742
628	TCGA-TQ-A7RO-01A	male	<=45	NA	G2	NO	0	949	4.20827
629	TCGA-TQ-A7RP-01A	male	>45	NA	G2	YES	0	914	4.9378
630	TCGA-TQ-A7RQ-01A	female	<=45	NA	G2	NO	0	795	3.68396
631	TCGA-TQ-A7RR-01A	male	<=45	NA	G2	YES	0	787	4.34174
632	TCGA-TQ-A7RV-01A	male	<=45	NA	G2	NO	0	1868	3.62478
633	TCGA-TQ-A7RW-01A	male	<=45	NA	G2	YES	1	821	4.24288
634	TCGA-TQ-A8XE-01A	female	<=45	NA	G2	NO	1	954	4.65724
635	TCGA-VM-A8C8-01A	female	>45	YES	G2	YES	0	1397	3.84747
636	TCGA-VM-A8C9-01A	female	<=45	NA	G2	NO	0	1314	5.85657
637	TCGA-VM-A8CA-01A	male	>45	NA	G2	NA	0	411	3.84481
638	TCGA-VM-A8CB-01A	male	<=45	NA	G3	NA	0	3	4.28913
639	TCGA-VM-A8CD-01A	male	>45	NO	G3	YES	1	240	5.54942
640	TCGA-VM-A8CE-01A	male	<=45	NA	G2	NO	0	1191	4.01839
641	TCGA-VM-A8CF-01A	female	<=45	YES	G3	YES	0	609	4.20683
642	TCGA-VM-A8CH-01A	female	<=45	YES	G2	NO	0	714	4.07503
643	TCGA-VV-A829-01A	male	<=45	NA	G3	YES	0	1127	4.44447
644	TCGA-VV-A86M-01A	female	<=45	NA	G3	YES	0	487	4.09054
645	TCGA-VW-A7QS-01A	female	<=45	NA	G3	NA	0	706	5.18105
646	TCGA-VW-A8FI-01A	male	>45	NA	G3	NA	1	245	5.14645
647	TCGA-W9-A837-01A	male	>45	NA	G2	NO	0	1553	4.02173
648	TCGA-WH-A86K-01A	male	>45	YES	G2	NO	0	405	3.71603
649	TCGA-WY-A858-01A	female	<=45	NA	G3	NA	0	1337	4.15526
650	TCGA-WY-A859-01A	female	<=45	NA	G2	NA	0	1213	3.98678
651	TCGA-WY-A85A-01A	male	<=45	NA	G2	NA	0	1320	3.55912
652	TCGA-WY-A85B-01A	male	<=45	NA	G2	NO	0	1393	3.88739
653	TCGA-WY-A85C-01A	male	<=45	NA	G2	YES	0	1426	4.32059
654	TCGA-WY-A85D-01A	male	>45	NA	G2	NA	0	1147	3.95291
655	TCGA-WY-A85E-01A	female	>45	NA	G2	NO	0	633	3.55684
