# Supplementary material for: Identification of Prognostic Values of Neutrophil Extracellular Traps‐Related Genes in Glioma Based on Bioinformatics
Source: Immun Inflamm Dis. 2026 Apr 6;14(4):e70422. doi: 10.1002/iid3.70422 (PMC13053668; doi:10.1002/iid3.70422)
Supplement: Supplementary file 26 — Supplementary Table 26. [file IID3-14-e70422-s018.xlsx]

## Sheet: 02.univariate_cox_prog_forest
	p.value	HR	HR.95L	HR.95H	Indicator
riskScore	4.06456e-54	2.97562	2.59212	3.41586	riskScore
Age	1.30346e-23	4.39579	3.29002	5.87321	Age
Gender	0.0943674	1.24492	0.96309	1.60923	Gender
IDH_status	0.000667487	0.18075	0.0674749	0.484191	IDH_status
Histology_grade	6.60111e-10	3.4258	2.31759	5.06392	Histology_grade
Radiation	1.99188e-05	2.09657	1.49207	2.94599	Radiation
