# Supplementary material for: Identification of Prognostic Values of Neutrophil Extracellular Traps‐Related Genes in Glioma Based on Bioinformatics
Source: Immun Inflamm Dis. 2026 Apr 6;14(4):e70422. doi: 10.1002/iid3.70422 (PMC13053668; doi:10.1002/iid3.70422)
Supplement: Supplementary file 27 — Supplementary Table 27. [file IID3-14-e70422-s001.xlsx]

## Sheet: 04.multivariate_cox_prog_result
	p.value	HR	HR.95L	HR.95H	Indicator
riskScore	0.0108036	2.35563	1.21895	4.55228	riskScore
Age	0.547438	1.49072	0.405969	5.4739	Age
IDH_status	0.163968	0.406202	0.114231	1.44444	IDH_status
Histology_grade	0.81314	0.874588	0.287911	2.65674	Histology_grade
Radiation	0.384387	1.7878	0.482817	6.61997	Radiation
