# Supplementary material for: Identification of Prognostic Values of Neutrophil Extracellular Traps‐Related Genes in Glioma Based on Bioinformatics
Source: Immun Inflamm Dis. 2026 Apr 6;14(4):e70422. doi: 10.1002/iid3.70422 (PMC13053668; doi:10.1002/iid3.70422)
Supplement: Supplementary file 28 — Supplementary Table 28. [file IID3-14-e70422-s019.xlsx]

## Sheet: 01.genelist
	x
DEFB119	3.42592
LINC01007	3.05761
MYOD1	2.9554
TMC3	2.53965
SLC6A18	2.48736
LINC01055	2.45821
DGKK	2.45101
KLK3	2.41054
PCDHGB4	2.4102
CTB-1I21.1	2.33142
SELL	2.27416
SPHKAP	2.26185
NDST4	2.25277
SLC17A8	2.21346
MSMB	2.18395
PRLHR	2.18185
TRIM67	2.13412
PCDHGA3	2.07356
F5	2.07147
HPSE2	2.06707
LL22NC03-13G6.2	2.06403
HTR1A	2.06104
LMX1A	2.05317
KLK2	2.0465
SFRP2	2.04061
GRIN3A	2.02899
ESX1	1.99347
SLC14A2	1.95887
OTOG	1.95798
CTXN3	1.95716
XKR7	1.94834
ANKRD62P1-PARP4P3	1.93338
CACNG2	1.93127
FSTL5	1.91143
NPBWR1	1.89576
LINC01476	1.89522
LHX5	1.89447
LHX5-AS1	1.88601
ADAMTS20	1.85127
CSMD3	1.83505
AMER3	1.82744
KSR2	1.82607
G6PC2	1.82091
GLRA1	1.81968
NEUROD6	1.80672
SMCP	1.78892
USH1C	1.78174
DNMBP-AS1	1.76489
TESPA1	1.76344
GATA5	1.7602
CNGB1	1.75695
NYAP2	1.74681
DEFA5	1.74565
LPO	1.74299
LINC01069	1.73598
GPR101	1.7337
IL9	1.72977
SVOP	1.72746
RGR	1.72731
TLX1NB	1.72601
LHX3	1.71553
DACH2	1.7141
CD300LG	1.7006
CALN1	1.70007
INA	1.69885
LRIT2	1.69382
VEPH1	1.68954
KCNK3	1.68129
LINC00996	1.67283
PTPRT	1.67142
FBXO40	1.64221
ANXA8L1	1.63891
MCHR2	1.63702
MGAT4C	1.6327
SCRT1	1.61221
CHGB	1.59539
GLRA3	1.59447
KCNIP2	1.59098
KRT31	1.59088
LINC00994	1.58933
PROKR2	1.58524
NPBWR2	1.58483
CNTN4-AS2	1.58356
GABRB3	1.58222
UNC79	1.57894
UNC13C	1.57032
NAV2-AS4	1.56969
INSM2	1.56585
CDHR1	1.56253
TPH2	1.56197
ZSCAN10	1.55986
SYCE1	1.55957
SLC22A8	1.55856
SLC9A2	1.55846
SSTR1	1.55654
SHANK2	1.54921
LINC00836	1.54327
SMCR5	1.54213
ETNPPL	1.54103
ABCC8	1.53097
TMEM151B	1.52721
HCRTR2	1.5255
LINC01289	1.5241
OPRM1	1.52064
PON1	1.51933
LINC01378	1.51857
GABRG2	1.5164
FAM133A	1.51403
ST8SIA3	1.5134
KRT6A	1.51278
OR14I1	1.51242
RXFP1	1.50906
RIMS2	1.50661
TAS2R3	1.50604
TPTEP1	1.50444
HMGCS2	1.50263
ZDHHC22	1.50241
RTP5	1.49981
GABRG1	1.49718
ADARB2	1.49715
CISTR	1.49643
HTR3B	1.49357
MYT1L	1.49341
CNTNAP2	1.49014
DEFB134	1.48806
PRKG2	1.48539
SCN3B	1.48428
CLVS2	1.48392
GABRB2	1.48074
CRTAC1	1.47904
LINC00906	1.47704
HTR2C	1.4764
ADAM29	1.47567
ZBTB20-AS4	1.47394
RASGRF1	1.47348
DDN	1.473
SLC22A6	1.47221
CBLN1	1.47213
LINC01527	1.47016
LINC01202	1.46983
LINC00440	1.46757
ALOX12B	1.46606
CUX2	1.46343
OLFM4	1.46253
TNR	1.45655
FERMT1	1.45584
CAMK2A	1.45537
CALML3-AS1	1.44853
L1CAM	1.44701
SLC25A48	1.44524
KRT222	1.44355
KCNB2	1.44108
LINC00343	1.43322
CPLX2	1.4327
ANKRD34C-AS1	1.42955
MYH7	1.42903
CDH9	1.42883
ELFN2	1.42767
SNAP91	1.42763
IQSEC3	1.42622
FADS6	1.42615
CNTNAP5	1.42605
RAB3C	1.42527
DOK6	1.42441
PCDHA9	1.42392
OR52E2	1.42358
VSTM2A	1.42318
KCNJ11	1.42287
NMUR2	1.42166
GPR50	1.42035
RYR2	1.41809
GRIN1	1.41775
SOWAHB	1.41772
HAR1A	1.41746
SV2B	1.41657
NEFM	1.41475
LINC01166	1.41213
NOG	1.41121
PLCXD2	1.40888
PRKCG	1.40559
SMOC1	1.40444
JPH3	1.40431
FSHB	1.40417
SYT10	1.39888
HAR1B	1.39786
CALHM1	1.39767
GALNT13	1.39641
SLC1A6	1.39609
LINC00499	1.39447
HRH3	1.39371
RASL10A	1.39299
ZNF729	1.39244
MMD2	1.39145
GLP1R	1.39129
KCNH7	1.3907
FSHR	1.38784
SCARA5	1.38782
PNMA5	1.38655
GK2	1.38564
LINC01193	1.38532
INHBA-AS1	1.38397
KRT33B	1.38302
NWD2	1.38283
CNNM1	1.3815
REPS2	1.38059
LINC01331	1.38048
KCNV1	1.38023
HMGCLL1	1.37969
NRSN1	1.37917
PACSIN1	1.37882
DLL3	1.37777
GRIN2B	1.37763
WSCD2	1.3773
KRT33A	1.37572
TRHDE	1.37522
KLRC2	1.37507
CARTPT	1.37193
LINC01370	1.3662
TMEM132D	1.36359
GABRA6	1.36288
MIR3976HG	1.36218
GREB1L	1.36207
NGB	1.36094
SLC25A21-AS1	1.35861
SYT4	1.35761
SLC35D3	1.35726
NEUROD4	1.3545
SSTR2	1.35448
STYK1	1.35138
CNTN3	1.35022
ARPP21	1.34822
CREB3L3	1.34572
GABRA1	1.34557
SHD	1.3434
KCNH5	1.34274
MYT1L-AS1	1.34269
OLFM3	1.34187
NMNAT2	1.34072
GABBR1	1.34017
NCR3LG1	1.33936
GJD2	1.33784
AFF2	1.33741
PCDH11X	1.33713
CCBE1	1.33696
HCN1	1.33588
FAM230A	1.3357
ACTL6B	1.3338
KCNB1	1.33327
LRTM2	1.33236
VSNL1	1.33184
DLGAP2	1.33019
DAAM2	1.32937
ARPP21-AS1	1.32914
MCF2	1.32607
GPR179	1.32597
CBLN2	1.32494
ATP2B3	1.32458
IL1RAPL1	1.32387
C21orf91-OT1	1.32386
SLC7A14	1.32384
LINC00390	1.32294
RFPL1S	1.32278
VSTM2A-OT1	1.32265
RAPGEF4	1.3225
HECW1	1.32202
MCF2L2	1.32155
HTR1E	1.32128
SEZ6L	1.32057
DSCAML1	1.31988
SLCO1A2	1.31986
HTR2A	1.31909
SGSM1	1.3181
GABRA3	1.31787
EPHA10	1.31605
SLC22A9	1.31336
THSD4	1.31318
STOX1	1.31283
FRMPD4	1.31279
RIMS1	1.31236
KLRC3	1.31204
GOLGA6L2	1.30954
SRRM4	1.3083
MPPED1	1.30821
GPR61	1.30807
KLK7	1.30592
SSTR5	1.3035
KCNC2	1.30242
CACNG3	1.30198
GNAL	1.30052
LINC00621	1.30011
TMEM196	1.29987
DLGAP1	1.29951
BMP2	1.2979
MDGA2	1.29773
SCD	1.29487
SYT1	1.29475
CAMK4	1.29212
PPP4R4	1.28993
TBR1	1.28955
GDNF-AS1	1.2892
MKRN3-AS1	1.28912
FUT9	1.28911
WNT7B	1.28852
CREG2	1.28753
FAM222A-AS1	1.28696
NKD1	1.28503
CDH18	1.28377
SLC6A7	1.28368
MTMR7	1.28276
SLC12A5	1.28251
MAS1	1.28251
GPR26	1.27746
SPINK5	1.27601
SCG3	1.27498
HAPLN1	1.27328
LINC00593	1.27294
KCNIP3	1.27155
BRINP1	1.26621
PCSK6	1.26379
RGS7BP	1.26175
SEMA3D	1.26129
RERG-AS1	1.26
ATP8A1	1.25944
GRM5	1.25902
CHRNA4	1.2585
KHDRBS2	1.2575
CIDEA	1.25637
UNC13A	1.25459
PSD	1.25231
SMIM18	1.25218
EIF4E1B	1.25206
TRHDE-AS1	1.2504
CNTN6	1.25027
SLC8A2	1.2491
GPR50-AS1	1.24864
TRPC5	1.24829
KLRC4	1.24799
SH3GL2	1.24772
CELF4	1.2473
TMEM100	1.24573
OPTC	1.24524
LGR5	1.24517
NRXN1	1.24379
KCNJ9	1.24287
FLJ16779	1.2417
FRRS1L	1.24122
NKX6-3	1.24116
C4orf50	1.2402
GFRA1	1.23929
ELAVL2	1.23923
RANBP17	1.23854
RBFOX1	1.23851
CHRM1	1.23786
GDAP1L1	1.23626
TSHR	1.23603
STAR	1.23576
ATP8A2	1.23499
MAL2	1.23489
HPCAL4	1.23485
TUNAR	1.23365
LUZP2	1.23349
LINC00592	1.23246
OR2L3	1.23146
CHGA	1.22993
TTPA	1.22793
LINC00671	1.2278
CHP2	1.22749
VWC2L	1.22623
SCN2B	1.22334
NT5C1A	1.21918
ANO3	1.21888
ZNF32-AS3	1.21874
KCTD16	1.21829
TLL1	1.21711
MKX	1.21652
TNNT2	1.21469
SNAP25	1.21448
GPR27	1.21354
PDE2A	1.21326
GPR21	1.21263
PCDH15	1.21242
FRMPD1	1.21157
PPP2R2C	1.21124
NR1H4	1.21038
JPH4	1.20981
SNCA-AS1	1.20951
LINC00672	1.20936
RBP3	1.20917
SMPD3	1.20911
ZC3H12B	1.20826
BSN	1.20684
BCYRN1	1.20588
LY86-AS1	1.20587
MKX-AS1	1.20524
SSTR3	1.20463
LINC01233	1.20189
TMEM130	1.19976
NALCN	1.19772
CCDC85A	1.19756
CCSER1	1.19733
CCKBR	1.19711
KIF21B	1.19596
EYA1	1.19554
ATP6V1G2	1.19549
RUNDC3A	1.1952
CABP1	1.19499
ANKRD34C	1.19458
C10orf120	1.19453
SYT13	1.19436
CRLF1	1.19356
SPTBN2	1.19262
SLIT1	1.19231
SYN3	1.19137
TJP2	1.1907
ADAMTS19-AS1	1.19011
NEGR1	1.19004
SULT4A1	1.18951
PAK3	1.1886
FAM110B	1.18838
DRD5	1.18592
ARHGAP44	1.18419
LINC00898	1.18407
CTNNA3	1.18386
PCDH11Y	1.18351
GPR6	1.18158
SOX8	1.18135
CHRNB2	1.18022
HLF	1.17906
GPR148	1.17893
MN1	1.17885
PLCB1	1.17823
GABRD	1.17812
KLK5	1.17641
GP9	1.17641
KCNK12	1.17439
TUB	1.17406
LINC00507	1.17329
CSMD1	1.17292
CPEB3	1.1721
USP41	1.17175
FLRT1	1.17035
LINC00643	1.16985
SYT16	1.16865
MIR124-2HG	1.16802
PEX5L	1.16798
OR2L13	1.16696
GRIA4	1.16653
GLP2R	1.16593
HTR5A	1.16544
RD3	1.1649
CYP17A1	1.16426
USP43	1.16406
LINC01494	1.16333
FAM13C	1.16258
RPRM	1.16193
LRFN5	1.16131
HNF4A	1.15933
OPHN1	1.15908
GPR45	1.15869
DUSP26	1.1547
LINC01332	1.15041
FAM201A	1.1503
CACNA1B	1.15017
ATCAY	1.14988
C1QL3	1.14978
RTN1	1.14941
AMER2	1.14921
PLIN1	1.14895
CHRM4	1.14878
RUNDC3A-AS1	1.14831
PPM1L	1.14783
IFITM10	1.14683
HTR5A-AS1	1.14583
ANK3	1.14546
PWAR6	1.14476
NAP1L2	1.14473
CYS1	1.14443
KCNS2	1.14433
CLYBL-AS1	1.144
PHYHIPL	1.14381
SYNPR	1.1436
GRIP1	1.14344
SYT15	1.1431
SLC4A10	1.14279
HIPK4	1.14246
KIF26A	1.14226
ATOH8	1.14062
SYT14	1.13987
GRIA2	1.13979
PCBP3	1.13954
CLSTN2	1.13905
MTUS2	1.13724
CYP1A1	1.13671
NXPH1	1.13496
CELSR3	1.13167
PCDH20	1.1311
SLC15A5	1.13103
FBXL16	1.12999
ZNF804A	1.12997
MYH15	1.12916
GSC2	1.12915
PRKCB	1.12872
CHD5	1.12798
CSDC2	1.12783
VCAN-AS1	1.12761
ZNF676	1.1265
CDR1	1.12574
EML5	1.12559
KCNJ3	1.12388
GABRA5	1.12347
KCNH1	1.12276
CNTN1	1.12243
SLC39A12-AS1	1.1218
ADCYAP1R1	1.12134
NAP1L3	1.12073
CHRNB3	1.1206
CAMKV	1.11892
BEND4	1.11845
NDST3	1.11762
SYT2	1.11632
SNCG	1.11631
RBFOX3	1.11566
SLC25A21	1.11503
TMEM179	1.11429
GABRA4	1.11333
CADM2	1.11297
LRRTM4	1.11217
CNTNAP4	1.11192
KIF6	1.11074
PTCSC3	1.11064
EYS	1.11037
DLG2	1.10947
CASKIN1	1.10905
PRSS35	1.10848
SLC22A10	1.10822
IL1RAPL2	1.10761
DLGAP3	1.1076
TET1	1.10599
EPHA6	1.10594
ZNF727	1.10501
PCDHA5	1.105
ALDOC	1.1043
BLK	1.10391
AMZ1	1.10334
SOHLH1	1.10238
NTSR2	1.10176
PID1	1.09958
SLC26A4-AS1	1.09938
IVL	1.09915
ALDH5A1	1.098
FGFBP3	1.09775
HTR6	1.09726
UNC5A	1.09675
SLITRK1	1.09629
TLX1	1.09614
PCDH7	1.09584
PDE1A	1.09489
PNMA3	1.09476
PCDHGA12	1.09467
UNC80	1.09402
FREM3	1.09364
RCOR2	1.09346
ZNF98	1.09332
NEFL	1.09301
DNM3	1.09274
LINC00574	1.0922
CYP17A1-AS1	1.0918
CNTN4	1.09117
CDK5R1	1.0895
LINC00368	1.08922
HOOK1	1.0888
STXBP6	1.08771
KCNK4	1.08742
ENHO	1.08734
KLHL32	1.08706
RIMS3	1.08633
CAMSAP3	1.0856
ANKRD18A	1.08497
CCT8L2	1.08434
PCSK2	1.08424
PP12613	1.08423
GRM2	1.0838
MAP7D2	1.0834
FAIM2	1.08336
LINC01168	1.08226
GRM1	1.08212
CDH22	1.08202
CACNA1I	1.08142
DGKB	1.08124
PHYHIP	1.08101
CH507-42P11.6	1.07914
LINC00689	1.07754
NET1	1.0775
ART1	1.07679
TOX3	1.07659
SHISA7	1.07529
HSF2BP	1.07351
ACBD7	1.07165
SHANK1	1.07075
SCEL	1.07067
CELF3	1.07043
PGR	1.07012
CDK5R2	1.0698
PCLO	1.06944
IGFN1	1.0689
TEF	1.06868
SHC3	1.06866
CACNA2D3	1.06851
AKAP6	1.06836
REM1	1.06814
SCN2A	1.06636
CDH8	1.06619
PART1	1.06597
NRG3	1.06551
DGKI	1.06468
IRS4	1.06403
PDZD4	1.06402
PCDHGB5	1.0638
CACNA1E	1.06309
NDRG2	1.06242
TFF1	1.06182
NRGN	1.06163
SLC8A3	1.06122
AIRN	1.06121
CDH7	1.0612
TMEFF2	1.06093
NAPB	1.06091
LINC00641	1.0603
SYN2	1.05923
NPM2	1.05809
BARHL1	1.05807
TNNT1	1.05778
PTGER3	1.05772
CKMT1B	1.05757
LINC01310	1.0575
AK5	1.05745
LINC01496	1.0572
IPCEF1	1.05645
SNCB	1.05575
MYO16	1.05529
TOX	1.05517
KCNT1	1.05419
ANK1	1.05397
PABPC1L2B	1.05392
FRY	1.0534
CKMT1A	1.05333
PNPLA5	1.05257
FAM163B	1.05224
KCNJ12	1.05187
ACSL6	1.05187
ADAM22	1.05074
NAA11	1.04989
DLGAP1-AS4	1.04944
GPR22	1.04938
PCDHGA5	1.04818
SLITRK5	1.04574
COL17A1	1.04518
LRP1B	1.04511
GPR52	1.04453
ZNF488	1.04367
SLC17A7	1.04366
FAM222A	1.04243
UCN3	1.04241
GALNTL6	1.04183
SLC6A1-AS1	1.04133
SPRR2G	1.04128
LINC01182	1.04124
PRICKLE2-AS2	1.04073
RGS7	1.04002
CPNE9	1.03946
SLC24A4	1.03916
STMN2	1.03858
RGS4	1.03841
MTRNR2L1	1.03661
MIPOL1	1.03661
C14orf132	1.03544
GABBR2	1.0354
RPS6KA2-AS1	1.03534
KCNQ5	1.03399
PRKCE	1.0335
OLMALINC	1.03342
FAM163A	1.03286
MIR325HG	1.0328
C11orf87	1.03254
HS3ST6	1.03244
PRB2	1.0322
KAT6B	1.03199
DPP10	1.03158
RAB11FIP4	1.03108
SYN1	1.03031
GALNT9	1.03006
ANKRD55	1.02935
SLC6A17	1.02935
LRRTM3	1.02836
CA10	1.02765
SCN8A	1.02664
LINC01106	1.02585
SAMD12	1.02557
LINC01088	1.02253
STX1B	1.02191
ZNF99	1.02156
RAB27B	1.02156
DGCR6	1.02124
LINGO2	1.02119
PIK3C2G	1.02108
VIPR2	1.02064
KIAA1549L	1.01967
PABPC1L2A	1.0178
TAS2R4	1.01754
ACVR1C	1.01691
PPFIA2	1.01664
NTNG2	1.01543
DSCAM	1.0137
HDAC4	1.01359
KIAA0087	1.01161
RUNX1T1	1.01123
ASIC1	1.01077
AGXT2	1.01045
PBOV1	1.00992
CLEC4F	1.00974
TACR3	1.00918
RTN4R	1.00848
MAPK8IP2	1.00664
UMODL1-AS1	1.00596
PLG	1.00511
PTPRR	1.005
SH3GL3	1.00498
LYPD8	1.00491
GDA	1.00452
CCL1	1.00395
THEG	1.00364
LHFPL5	1.00345
FGF16	1.00301
ID2-AS1	1.00291
LINC00844	1.0025
ADAMTS19	1.00245
OMG	1.00096
HS3ST4	1.00061
SHISA6	1.00018
RASGRF2	0.999876
C16orf92	0.998831
NCKAP5-IT1	0.998349
CRY2	0.997958
LINC00967	0.996778
NEURL1	0.996568
OTUD7A	0.996529
TPPP2	0.99614
TNK2	0.995582
SCN3A	0.995358
CCDC178	0.995142
TDGF1	0.99492
ST6GAL2	0.994827
MAP3K9	0.994699
CHRNA2	0.994623
RAB3A	0.994295
MYT1	0.994073
ATP9A	0.993851
KIF12	0.993487
RAX	0.993198
ALDH2	0.993162
GNG13	0.992682
SLC17A6	0.99259
GPR149	0.992586
RICTOR	0.992549
NEU4	0.992137
UPK2	0.992123
FSTL4	0.991975
CAMK1G	0.991931
SMAD9	0.991527
SLC15A2	0.989916
DCTN1-AS1	0.989774
XKR4	0.989559
RFPL2	0.988207
CCDC185	0.987919
KLRC4-KLRK1	0.98761
VIP	0.986875
TMEM63C	0.98681
FGF12	0.986185
PYDC1	0.985751
FAM81A	0.985697
SDR16C5	0.985309
PVALB	0.98403
GLT1D1	0.983712
GAD2	0.983401
SLC30A3	0.983287
OR4K2	0.982898
VWA5B2	0.98289
CYP2A6	0.981992
DIRAS2	0.981807
NEFH	0.981578
TMEM210	0.981485
SERPINI1	0.981041
ABCG8	0.98061
KCNA4	0.979911
SHANK2-AS1	0.979658
ARRB1	0.979141
SH2D5	0.978867
PLEKHM3	0.977089
ANKRD18B	0.976107
HIPK2	0.976097
JAKMIP3	0.975639
SSTR4	0.975383
SLC13A1	0.974763
MEGF11	0.974697
RNF165	0.973419
PPP3R2	0.973168
LDLRAD4-AS1	0.972979
CTTNBP2	0.972336
GRAMD1B	0.972061
CLEC4M	0.971396
CD38	0.97128
PRMT8	0.970976
FGF12-AS2	0.970678
SATB1	0.969814
OTOGL	0.969226
CELF5	0.968989
PCDHGA10	0.968871
NOX3	0.968298
ZFR2	0.967759
GLUD1	0.967081
OR2M4	0.966009
RPS6KA5	0.965961
TCERG1L	0.965932
SLC1A4	0.965875
RXFP3	0.965664
GPR158	0.965566
DDX25	0.964883
BCL7A	0.964459
SLC38A1	0.963996
SEC14L5	0.963716
DCX	0.962672
PABPC5	0.962335
RPS6KA6	0.961645
KCNN3	0.961414
SLC6A15	0.961107
NTRK2	0.9595
NELL1	0.959403
MAP2	0.959179
ACVR2B	0.958866
SSTR5-AS1	0.958565
PLCH2	0.958501
LINC00494	0.958495
ELAVL4	0.957842
WNT10B	0.957824
MAPT	0.957616
MTURN	0.957494
LINC01338	0.957382
CACNA2D2	0.957239
MAGEE1	0.957159
WNK2	0.956674
AJAP1	0.956465
FAM171A1	0.955752
LINC01287	0.955394
AKAP5	0.954829
LINC00463	0.95473
MMP24	0.954438
RIPPLY2	0.954419
ATP1A3	0.954405
CDH20	0.953874
DMRTB1	0.95316
CDHR5	0.953044
MATK	0.952806
LHFPL1	0.952574
TRPC7-AS1	0.95245
ARHGDIG	0.952167
NRXN3	0.952028
BLACAT1	0.951905
JADE3	0.950006
STXBP5L	0.949662
MGAT3-AS1	0.949646
SOWAHA	0.949319
ERBB4	0.948532
SND1-IT1	0.948393
LINC01586	0.94785
CALCRL	0.947825
CACNA1C-AS4	0.946777
FER1L6-AS2	0.94667
PRR36	0.945953
C1orf115	0.945767
FGF13	0.945456
PLCXD3	0.94408
SLC7A4	0.942972
FXYD2	0.942646
AQP7	0.942221
LINC00928	0.94201
CMTM5	0.941939
FHDC1	0.941669
RAP2A	0.94147
TRPV6	0.940809
ASXL3	0.939402
LINC00870	0.938819
TCHH	0.938777
TMOD2	0.938295
CAPN13	0.938235
LRRC7	0.938155
USP54	0.937537
LINC01537	0.937001
B3GALT2	0.936956
SGCD	0.936471
SYP	0.934922
KCNS1	0.934796
SLC1A1	0.934638
GPR17	0.934135
SOX6	0.934116
CCDC141	0.934074
STXBP1	0.933654
UBE2QL1	0.9323
VPS13D	0.932031
FEZF2	0.931991
ERC2	0.93198
RELN	0.931907
PSTPIP1	0.93144
ATRNL1	0.931183
CASC22	0.931151
PAIP2B	0.930936
DEFB124	0.930931
PCDHGA1	0.930814
GHRHR	0.930538
DCAF12L2	0.930454
MRO	0.930183
CLEC2L	0.929796
LINC01505	0.928861
FCHSD2	0.928288
PABPC5-AS1	0.926344
CCSER2	0.925729
CCK	0.925187
SRRM3	0.924739
LINC01123	0.924695
KIF1A	0.924684
STH	0.924372
CELF2-AS1	0.92384
WASF3	0.923256
MAST1	0.922778
KIRREL3-AS3	0.922724
EMX1	0.922534
STXBP5-AS1	0.922083
BHLHA9	0.922029
PDZD8	0.92173
CCNB3	0.921701
LINC01019	0.921003
LRRC3	0.920918
AKR1C3	0.920534
CPLX1	0.920518
ADRA1A	0.920351
NUTM2D	0.920244
HSPA12A	0.920082
BMP15	0.919591
CSRNP3	0.918947
RHBDL3	0.918896
HES6	0.918714
TAAR5	0.917876
SLCO1B1	0.91769
CALY	0.917648
RSPO3	0.916961
PCDHA4	0.916878
DRGX	0.916689
GRM3	0.915989
LINC01532	0.915891
RET	0.915853
CYP4F26P	0.91397
LINC01511	0.913421
PANK1	0.913224
NKAIN2	0.912653
TTC3	0.912469
LRRC4	0.911855
LINC00940	0.911702
CXXC4	0.910733
TPPP	0.910674
FAM95C	0.910446
KCNH8	0.910045
LINC00609	0.909452
C10orf53	0.909346
HIP1R	0.90861
PTPRD	0.908174
THSD4-AS1	0.90803
KIAA1755	0.90768
LDB3	0.907466
CRHR1	0.906859
PHACTR3	0.906426
UGT8	0.90622
GOLGA8J	0.906161
CFTR	0.905895
DLL1	0.904291
HMGN5	0.904181
ATP2B2	0.903872
SLC25A27	0.903839
RNF150	0.903634
LARS2-AS1	0.903622
PLCL1	0.903141
ANGPTL2	0.901209
KCNN1	0.901087
GSDMC	0.900767
FBLL1	0.900155
ZMYND11	0.899827
ANKRD30BL	0.899804
GRID2	0.899726
ASCL5	0.899632
MC4R	0.899219
FA2H	0.899156
ATOH7	0.898801
NKX1-2	0.898408
PABPN1L	0.898193
LCE1E	0.897816
MOBP	0.897512
RYR1	0.897385
GNAO1	0.897313
ADCY5	0.89681
SLC6A1	0.896395
CDH10	0.894923
CDKL5	0.8942
IQCJ	0.893926
CYP4X1	0.892838
DISP2	0.892687
KCNC1	0.892142
TMEM215	0.891147
KCND2	0.891092
PHACTR1	0.890994
PER3	0.889537
LPA	0.88916
DOCK3	0.888998
TCEAL2	0.888623
AMOTL2	0.888244
ADCY2	0.888229
PTPN5	0.887408
LRP4	0.8874
ST6GAL2-IT1	0.885533
TRIM17	0.885288
RBBP8NL	0.884662
C11orf42	0.884606
KIF5A	0.884537
MYCBP2	0.884029
PTF1A	0.88366
LINGO1	0.882869
CHRM2	0.882509
NECAB2	0.882366
EPHB1	0.881959
PRICKLE2-AS1	0.88107
CPE	0.880938
PDE11A	0.88057
POMK	0.880454
SLC2A4	0.880056
FGF12-AS3	0.879935
IL17D	0.879516
SCN11A	0.878944
RTN4RL1	0.878641
AFF3	0.87823
HS6ST3	0.876913
LINC00320	0.876414
SLC2A13	0.875599
RAB6B	0.874854
ASCL3	0.874408
LINC00519	0.873949
HCRTR1	0.872584
CRHR2	0.872444
GNAI1	0.872253
STX1A	0.872087
GPR83	0.871614
POLR2F	0.871184
WDFY3-AS2	0.870647
SYNE1-AS1	0.870636
LINC01241	0.869498
FAXC	0.869322
F7	0.868992
OR2AG2	0.868386
GRID1-AS1	0.868327
SIK3-IT1	0.868239
OPALIN	0.868192
GABRB1	0.867322
COLCA1	0.867244
GLS2	0.867191
TRPC3	0.867163
DNAJC6	0.866746
CACNA2D1	0.866537
KLHL1	0.86636
LRRN1	0.865975
NETO1	0.865338
CLVS1	0.86513
CDKL2	0.86455
SEMA4A	0.862831
RBM11	0.862782
CCDC177	0.862477
LHFPL4	0.86195
EDNRB	0.861724
NEUROD2	0.861704
DNAJC12	0.861467
HBQ1	0.860931
TCF12	0.860508
GRM4	0.859979
FBXO41	0.859037
KIF5C	0.859026
MYH6	0.858999
LINC01545	0.858699
ADAMTSL3	0.858676
RGS9	0.858626
MARVELD3	0.858172
DRP2	0.857947
KCNN2	0.857673
ARHGEF7-IT1	0.85708
SNX22	0.856648
NPFFR2	0.85545
PPP1R16B	0.855121
SYT9	0.852177
ANKRD26	0.852078
CAMK1D	0.851433
KIF3C	0.85139
XAGE3	0.851171
OLIG2	0.850773
KCNK18	0.850772
OPCML	0.850715
GRID1	0.850165
OPN4	0.850163
NKX2-8	0.84991
COL18A1-AS2	0.849908
ALDH1L2	0.849714
IQCF3	0.849476
RGMB	0.848508
PCDHA2	0.848105
GPR75	0.847317
SLC35F3	0.847265
MOB3B	0.845644
KIF3A	0.845596
RALYL	0.845005
KIAA0513	0.844946
SPON1	0.844722
KIAA1671	0.843742
KCNG3	0.843666
ABLIM1	0.843467
KMT2A	0.843043
DGCR5	0.841675
CABLES1	0.840691
PRTG	0.839777
GDNF	0.83945
SHANK2-AS2	0.839276
ASIC2	0.838785
SLITRK4	0.838692
KCNAB1	0.838652
PLK5	0.838581
FOXP2	0.838075
CPB2-AS1	0.838046
RASGEF1C	0.837954
MAP1A	0.837265
REN	0.837149
DHRS7C	0.836517
GALNT14	0.836108
PURA	0.835674
OR4N2	0.835668
SPRN	0.83451
TEX19	0.834457
GRIK2	0.834442
IRX2	0.834404
SLC24A3	0.834138
KRTDAP	0.833378
USP49	0.833015
ZCCHC24	0.832729
RIMBP2	0.832326
TMCC2	0.832095
PCDHA1	0.831808
CHST1	0.831652
KCNAB2	0.830694
BEST3	0.83065
CBX7	0.830116
BHMT	0.830004
COL18A1-AS1	0.829499
ANKRD31	0.829258
DOC2A	0.828981
PTER	0.828585
OR2C1	0.828345
SCAMP5	0.828086
SPPL2C	0.827365
NOL4	0.8271
SEMA6B	0.827038
SP7	0.82689
NECAB1	0.826824
CASC17	0.826817
SPX	0.82661
RNU6ATAC35P	0.825791
GABRG3	0.825525
KCNA1	0.824324
GFOD1-AS1	0.824264
CHST9	0.823982
SCRT2	0.823869
TMEM72-AS1	0.823748
LANCL1-AS1	0.823218
ZRANB1	0.822399
PAX1	0.82235
SV2C	0.821936
ZBTB20	0.821933
DSG1	0.821755
AHSG	0.821168
SLC1A2	0.820794
LIX1	0.820658
LINC01163	0.820484
SPOCK3	0.819797
CYP7B1	0.819543
KIF13A	0.819516
MIR219A2	0.819238
KCNJ4	0.819095
SERTM1	0.818895
FASN	0.818884
PLCH1	0.818469
GDAP1	0.818461
RXRG	0.818139
CPB1	0.817786
NKAIN3	0.817771
ALCAM	0.817587
CASC20	0.816556
LINC00632	0.81616
BASP1	0.816102
CCDC26	0.815534
WDR87	0.815347
KRTAP5-6	0.815321
ATP6V1G2-DDX39B	0.815207
NPTX1	0.815094
ABAT	0.814791
ANKRD33B	0.814557
MYO5A	0.814171
LINC01257	0.814087
PLP1	0.813932
CNNM2	0.813769
RHOV	0.813664
CNKSR2	0.813002
THRA	0.812604
SYNGR3	0.8124
NRG3-AS1	0.812358
ETV1	0.81198
CTIF	0.811733
ASB13	0.811399
ZSCAN23	0.810885
EMX2OS	0.810684
CHD7	0.810398
SORCS3	0.810118
ADHFE1	0.809279
RANBP3L	0.808952
PIWIL3	0.808834
RND2	0.80881
GACAT3	0.808622
CACNA1A	0.808592
MICAL3	0.808427
NBEA	0.808249
SMAD9-IT1	0.808235
FAM221B	0.807979
SPIRE1	0.807755
PTGDR2	0.807701
YPEL4	0.807699
GOLGA7B	0.807659
SMPX	0.807329
ANKS1B	0.807243
KCNH3	0.807189
WASF1	0.806554
TCTE1	0.805855
RGMB-AS1	0.805831
ZNF804B	0.805644
HECW2	0.805443
SEMA3G	0.804789
HERC1	0.804759
LRRN4	0.804305
AKAP11	0.80425
C10orf82	0.803934
SNCA	0.803632
GREM2	0.803474
FSD1L	0.803419
ZDHHC11B	0.802865
GRIA1	0.802161
FTCD-AS1	0.801985
PEA15	0.801817
KANK4	0.801641
LINC01299	0.801384
DGKE	0.801335
HMGCS1	0.801004
ADAM11	0.800204
PPP1R1A	0.800195
LINC00538	0.799735
BCL11B	0.799693
CA7	0.799452
SPRR1B	0.79926
RBP4	0.799139
SUSD5	0.798787
CARNS1	0.798416
ERMN	0.798158
RAPGEF5	0.797984
KCNQ2	0.797643
GPRIN1	0.797545
PRKCZ	0.796055
MACROD2	0.795891
SYNGR1	0.795865
FXYD6	0.79562
GRIN2A	0.794845
PCAT29	0.79482
PTPRD-AS1	0.794449
SULF2	0.794412
CRYM	0.79436
TNRC6C	0.794213
OLIG1	0.794093
PNCK	0.793813
STXBP5	0.792527
ZNF681	0.792388
CLPSL1	0.792263
MYH7B	0.792163
SPRR1A	0.79195
ERC2-IT1	0.791659
BSPRY	0.791538
SLC32A1	0.791248
PEG3	0.791203
PGBD3	0.791034
CMTM4	0.79086
MICU3	0.790188
IGIP	0.789568
PPM1H	0.78933
NCAM2	0.788852
KANTR	0.788363
ARHGEF7-AS1	0.788263
BRSK2	0.787501
ALDH6A1	0.787456
EEPD1	0.787246
DTX4	0.786364
ACADSB	0.785758
ADCY8	0.785238
MAPT-AS1	0.785062
CLGN	0.785
CLIC5	0.784615
AP3B2	0.784567
ZBTB16	0.784438
LRRC4C	0.783775
LRIG1	0.783656
FRA10AC1	0.783652
FXYD7	0.783526
NTN4	0.783457
WDR86	0.783429
KCNK7	0.783238
NCRNA00250	0.783088
NR1D2	0.782609
MAPK10	0.782592
OPRK1	0.782565
HECTD4	0.782541
KLB	0.782098
SERPINA10	0.781509
SLC5A12	0.781299
MAPT-IT1	0.780873
UFL1-AS1	0.78057
LINC01103	0.780243
DYNC1I1	0.780139
LINC00319	0.779837
PRRT1	0.779368
MGAT5B	0.779325
CAMK2G	0.779224
OR2AJ1	0.778847
FAM90A26	0.778635
GAD1	0.778003
SAMD8	0.777396
PIK3R1	0.777119
TMEM254-AS1	0.77699
ANKRD36C	0.776302
JAKMIP1	0.776245
CDNF	0.776241
SLITRK6	0.775914
USP46	0.775858
KCNJ10	0.775513
LINC01346	0.774969
ZNF25	0.774965
EPHB6	0.774743
ELMO1	0.774545
BTBD8	0.774166
USP34	0.773002
RFTN2	0.772766
PAQR6	0.772455
MYCL	0.772043
TNK2-AS1	0.772001
ASPHD1	0.77135
ACAP2-IT1	0.770819
LCNL1	0.770791
ZNF483	0.770787
LINC01115	0.770687
DMTN	0.770615
TCEAL5	0.770438
SERINC5	0.77012
GDF7	0.769971
LINC01422	0.769773
KCNK1	0.769217
TF	0.768829
CYP2E1	0.768673
ARHGAP32	0.768526
ACBD5	0.768295
CYFIP2	0.767968
OR10Q1	0.767289
GFOD1	0.767231
WDFY3	0.767197
USP27X	0.767139
LINC00927	0.767036
EPB41L4A-AS1	0.766549
NCAM1	0.766329
PPP2R5A	0.766122
BTBD17	0.765955
MAPK8	0.765782
ISM1	0.765315
ANO4	0.765159
SCT	0.764802
MESTIT1	0.76479
MPP7	0.764618
CACNG8	0.764508
DUSP9	0.764248
LHFPL3	0.76421
LINC01521	0.764169
PPP1R9A	0.764109
IGSF9B	0.764042
PRDM8	0.764034
TUSC8	0.763977
FAT3	0.763655
MCMDC2	0.762471
KIAA0408	0.762176
PCDHA3	0.761603
SCAPER	0.761531
IDI1	0.761471
MFSD6	0.761048
CDH12	0.760932
KALRN	0.759182
LRRC20	0.758673
PLEKHH1	0.758614
ASIC4	0.758503
SLCO5A1	0.758102
ATL1	0.758086
NPFFR1	0.75781
SPTB	0.757361
SRGAP3	0.756989
FAM169A	0.756951
PRSS37	0.756374
ST18	0.754959
FLJ46284	0.754816
BEX1	0.75469
VSTM5	0.754096
OVOL2	0.753833
NKAIN1	0.753783
SLC24A2	0.753774
MB21D2	0.753652
ICAM5	0.753295
NPY4R	0.752309
RAB30	0.752221
ADD3	0.752155
ZBTB18	0.752074
RASAL1	0.752041
SMIM2-IT1	0.751592
HPCA	0.751227
SGCZ	0.750823
SIAH3	0.750773
NPHS1	0.750672
PPP1R12B	0.75051
ZBTB47	0.750468
MAML2	0.750053
ZNF365	0.749939
VSTM2L	0.74976
FRMPD2	0.749714
ZMAT4	0.749223
SALL2	0.7488
ZNF248	0.748594
PRKACG	0.74843
CLASP2	0.748378
OR8S1	0.74807
KRT83	0.747353
RS1	0.747174
GRIA3	0.747131
LIMS2	0.74709
SFTPD	0.747003
GRIN2C	0.746491
PRKCA	0.746478
PITX3	0.746354
LINC00693	0.746196
CASQ1	0.746195
SEZ6L2	0.746116
RAB11FIP2	0.746025
TSPO2	0.745511
TFAP2D	0.745343
GCLC	0.745312
TAF3	0.745225
NF1	0.74516
FOXO4	0.745033
CHN1	0.744955
RND1	0.744148
SLC5A8	0.743751
OR52W1	0.743085
KBTBD11	0.742709
KLHL11	0.742225
FAM87A	0.741638
OSGIN2	0.741225
TSPYL4	0.741149
RBSN	0.74107
BCR	0.740837
LONRF2	0.74046
LSINCT5	0.740327
AGBL1	0.740229
SYT7	0.74008
P2RX5	0.739553
P2RX6	0.739451
PELI2	0.739434
DHTKD1	0.739233
AATK	0.739193
RASSF2	0.73884
NPTXR	0.738546
LINC00237	0.738002
CBFA2T3	0.737922
CLDN9	0.737512
VSTM2B	0.737458
AMPH	0.737233
NTM	0.736873
KIAA2026	0.736718
SHPRH	0.73624
CAMKK1	0.736177
DHRS2	0.735583
STAT4	0.735362
CECR2	0.73488
CHIA	0.734578
HRK	0.734317
SEMA4G	0.734208
AMOT	0.7341
SNX31	0.733956
CRTC1	0.733095
KIAA1549	0.732973
EPHA8	0.732898
GRIP2	0.732477
ERVW-1	0.732232
GHRH	0.732222
WNT9B	0.731651
SYT5	0.731436
TSPAN7	0.731386
GYS2	0.731371
OR4K1	0.731355
FAAH	0.731133
TYRP1	0.731036
C17orf78	0.731024
TMEM170B	0.731009
OVCH2	0.730868
LINC00644	0.730829
PPP3CB	0.730723
LPL	0.730553
PELI3	0.730272
THRB	0.730221
SCHLAP1	0.730015
PITPNM3	0.729985
GRIK4	0.729757
PLEKHA6	0.729
B3GAT2	0.728717
KLRK1	0.728647
LINC01485	0.728637
GPRC5B	0.728604
NRXN2	0.728177
NGEF	0.728176
SERPINB5	0.727915
KLF12	0.727731
GALNTL5	0.72761
PTCH1	0.727274
LINC00629	0.726806
MSTN	0.726384
VAX2	0.726283
SRCIN1	0.725996
GNG3	0.725414
SLC25A18	0.724614
ST6GALNAC1	0.724377
COMMD3-BMI1	0.724239
ISLR2	0.72419
FAM135B	0.724155
ASPDH	0.723538
DEGS2	0.723415
KRTAP5-AS1	0.723154
GDPD1	0.722704
PGBD5	0.722664
ARHGEF9	0.722338
MYCBP2-AS2	0.721713
FRAT1	0.721274
PDE6C	0.721185
CACNB4	0.720971
PTH2R	0.720284
LINC01260	0.72025
OR2L2	0.72002
ESRG	0.719765
PRRT2	0.719044
PAK6	0.718946
RAB3B	0.718851
FMO2	0.718751
PANX2	0.718649
LINC01320	0.718648
EPN3	0.718547
NPHP3-ACAD11	0.718324
PARD3B	0.71822
SCN1A	0.718152
ZNF609	0.71814
GPIHBP1	0.718133
SHISA9	0.717482
CPAMD8	0.717322
ZMIZ1	0.716573
RAB9B	0.716505
ZEB1	0.716096
RAI2	0.715998
UPP2	0.715144
TSPYL2	0.715011
NUTM2A	0.714208
KRT3	0.713925
RUNDC3B	0.71369
KIF1B	0.713481
PHF21B	0.713474
SST	0.713363
APBA1	0.713155
MGC32805	0.713025
CLRN2	0.712534
LINC00032	0.712469
GARNL3	0.711626
DENND5B	0.711266
SLC14A1	0.71095
LINC00943	0.710711
ANKRD30B	0.710525
DIP2C	0.710458
TMX2-CTNND1	0.710203
TOM1L2	0.710155
GUCY2F	0.709042
MBP	0.708863
TAGLN3	0.708848
MADD	0.708511
PRDM11	0.708182
ARMCX4	0.70808
JMJD1C-AS1	0.707805
WDR37	0.707661
ZHX2	0.707086
BCAN	0.706392
BTRC	0.70619
PNMA6A	0.706145
DOC2B	0.706002
ZNF711	0.705575
LINGO4	0.7055
HMX1	0.705318
NTRK3-AS1	0.704214
GALR3	0.704001
TOX2	0.703538
MYOZ2	0.703519
LRRTM2	0.70323
SLC9A6	0.703061
CNRIP1	0.703014
PGPEP1L	0.702962
NOS1AP	0.702189
CLEC4G	0.702167
LINC00863	0.701891
LIMCH1	0.70189
P2RY12	0.70152
ABLIM3	0.701402
CNGB3	0.701328
PLEKHB1	0.701281
SYBU	0.70116
TTBK2	0.701133
KLHL34	0.701114
OTC	0.701007
CACNA1C-IT1	0.700976
SYNE1	0.700935
LINC01102	0.700706
RNF17	0.700536
SIRT1	0.700212
CELF6	0.699631
LHX6	0.699626
SREBF2	0.699361
RPH3A	0.699348
OR6J1	0.699113
CHRNA7	0.69889
COL26A1	0.6988
LINC01564	0.69873
ZNF385C	0.698125
MYL3	0.6979
SGMS1	0.697009
UPF2	0.696692
FAM153A	0.696508
ATE1	0.696275
CACNA1C-IT2	0.696072
SPARCL1	0.695527
SFTA3	0.695473
ZNF33A	0.694521
TTLL12	0.694218
CPEB1-AS1	0.694182
CYP4A11	0.693717
LINC01323	0.692696
SFTPC	0.692402
CORO6	0.692383
CPNE7	0.692332
PHLPP1	0.692231
ABLIM2	0.692038
ANXA3	0.691681
PCYT1B	0.691607
SLAIN1	0.691561
C1orf220	0.691123
ZNF831	0.690937
MGAT3	0.690876
LINC01432	0.690488
MRPL23-AS1	0.689805
HSFX1	0.689671
KLHL28	0.68963
MDN1	0.689454
DST	0.689288
MYCNOS	0.689133
ARHGAP12	0.688874
PTPN4	0.688716
MIB1	0.688618
GPLD1	0.688447
DUSP13	0.68815
GLTPD2	0.688019
ADD2	0.688014
KBTBD7	0.688012
ATP1A4	0.687847
LRRC8A	0.687838
MYOM1	0.687482
SLC9A7	0.687358
SGIP1	0.68727
SLCO4C1	0.686397
SPINK7	0.686258
JMJD1C	0.686051
FGF13-AS1	0.685601
PRKCQ	0.685179
TAS2R31	0.685072
DLG3	0.684874
ANKRD24	0.684865
DMBT1	0.68478
CA11	0.684223
KLHL25	0.683887
TMEM235	0.683792
CCDC68	0.683037
ST3GAL5-AS1	0.682922
KCNQ3	0.682873
USP51	0.682804
NUTM2B	0.682734
CAMSAP2	0.68262
TACR1	0.682467
EHD3	0.682409
FGF9	0.682363
PHLPP2	0.68217
MAGEH1	0.681976
IZUMO1	0.681905
PPARA	0.681873
MKRN3	0.681795
DNM1	0.681448
SAPCD2	0.681379
MIAT	0.681249
CCDC166	0.681079
TEX35	0.681044
MTSS1	0.680997
P2RX7	0.680789
TTN	0.679648
CHST15	0.679578
HS1BP3-IT1	0.679225
FAM117B	0.678362
NCDN	0.677548
DYNC1H1	0.677502
RUSC2	0.676956
TUBB4A	0.676858
HMGCR	0.676506
EFS	0.676302
FAM171A2	0.676045
ANKRD46	0.675597
POU2F1	0.675374
DNAJB7	0.675372
ARHGAP19-SLIT1	0.675042
HTR1B	0.674954
EPB41L4B	0.674767
MAST3	0.674489
NRIP2	0.674122
MXI1	0.673949
LINC01350	0.673838
HCN4	0.673734
LINC01167	0.673589
TRAPPC12-AS1	0.673585
SLC26A8	0.673575
IDI2	0.673559
PGA3	0.672685
LGI3	0.672586
C22orf46	0.672207
NUDT7	0.672052
SYNPO2	0.672029
STOX2	0.671985
KNDC1	0.671582
PRPH2	0.671425
CPNE5	0.671272
SLC36A2	0.671141
SERP2	0.670841
CCDC160	0.670725
DPYSL4	0.6707
PC	0.670409
IGFBPL1	0.670309
SYNJ1	0.669651
PDLIM5	0.669401
IPMK	0.668513
EFCAB5	0.668489
DLG5	0.668061
ZNF292	0.667923
NAV2-IT1	0.667775
ACSM5	0.667465
LINC01221	0.667238
LINC01170	0.667235
GPR85	0.666966
SOGA3	0.665824
EIF3L	0.665511
OLFM1	0.665435
CGREF1	0.665245
SATB1-AS1	0.66446
PDE1B	0.664339
TM4SF20	0.664315
FRMPD3	0.664288
CACNA1D	0.664125
NR3C2	0.664077
SCAI	0.664047
PODXL2	0.663897
BEX5	0.66384
FADS1	0.663787
ZNF737	0.663726
RGS11	0.663476
PAH	0.663425
KIF2A	0.662408
HDAC11	0.662058
RAPGEFL1	0.661718
KDF1	0.661669
SYTL4	0.661654
VAT1L	0.661568
LINC00310	0.661378
SLC16A9	0.661319
FAM9A	0.661294
LINC01522	0.660999
ASPA	0.660755
NUMA1	0.660391
CYTH1	0.660105
PRKX	0.660045
RAP1GAP2	0.659805
ARHGEF26-AS1	0.65979
PPFIA3	0.659632
ASB12	0.659184
SIK3	0.658905
LSAMP	0.658562
TUBA4A	0.658397
AKT3	0.658285
PDZD7	0.658201
XIST	0.657923
NOTUM	0.657569
FBXW4	0.657548
TRAPPC5	0.657542
RASD2	0.657082
SLC5A11	0.657029
PCDHAC2	0.656511
PLEKHG3	0.656269
PAXBP1-AS1	0.656068
LRP8	0.656065
FAM217B	0.65559
ZNF534	0.655445
RFX7	0.654987
TMEM72	0.654584
KCNIP2-AS1	0.654372
RABGAP1L	0.654182
MYCNUT	0.653921
TSHZ1	0.653826
TSSK4	0.653556
FAM167A	0.653349
RAPGEF2	0.65284
CYP46A1	0.652834
NCOA2	0.652005
EDNRB-AS1	0.651895
LYNX1	0.651211
PSD3	0.651199
ATAD1	0.650777
GLRB	0.650744
OPA1-AS1	0.650584
BPIFB2	0.650544
GDF10	0.65054
ITPR1	0.650421
CACNG4	0.650273
PDK4	0.650193
THNSL1	0.649941
NUDT11	0.649745
WAC	0.649508
EPC1	0.649143
CYP2D6	0.648936
AGR2	0.648736
CELF2	0.648604
GSTO2	0.648333
ASH1L	0.648176
KLHL23	0.647524
ZNF704	0.647178
CLDN16	0.646836
CSPG5	0.646508
LPIN1	0.646282
TBC1D14	0.646257
MYADML2	0.645896
LHPP	0.645713
NSUN6	0.64569
SIDT1	0.645642
LOXHD1	0.6456
FOXR1	0.645525
ABCG4	0.645219
SPTBN4	0.645186
ASB1	0.645009
KCNH6	0.644953
BEND7	0.644942
LINC01054	0.644749
OR2L5	0.644675
ZNF275	0.644533
NDRG4	0.644328
DRD1	0.64432
CAPN9	0.64377
FAM168A	0.643672
FGF17	0.643625
GNG4	0.64361
RAB18	0.64328
SOX4	0.643222
PNPLA3	0.643207
KCNK10	0.642928
C4orf45	0.64258
LDHAL6A	0.642339
THEMIS	0.642339
SLC23A2	0.641514
FRY-AS1	0.641399
NEBL	0.641285
LCE1D	0.641275
LCOR	0.640976
HSPB9	0.640918
VWA8-AS1	0.640545
NKAIN4	0.639976
DNAH17	0.639653
IKZF5	0.639514
FFAR1	0.639364
PATE2	0.63914
RESP18	0.639084
RNF112	0.639058
GPR173	0.638779
LINC00500	0.638743
IAPP	0.637837
SCD5	0.637351
DPP10-AS1	0.637184
GAL3ST1	0.636933
PLA2G6	0.636711
SLC12A6	0.636513
STMN4	0.636176
VAMP2	0.635036
PLCB4	0.634873
PLN	0.634787
CCDC85C	0.634702
VWC2	0.634593
PRSS3	0.634513
TOB1-AS1	0.634012
POU6F1	0.634001
CHD3	0.633973
C20orf203	0.63379
HES5	0.633679
MIR600HG	0.633525
NAV1	0.633416
ZNF81	0.63292
C16orf90	0.632909
OAT	0.632629
SECISBP2L	0.632359
RASGRF2-AS1	0.632018
TSPAN11	0.631518
ACACA	0.631142
MPDZ	0.630711
WDR86-AS1	0.630393
MAP7	0.630089
GNRHR	0.630068
TMEM246-AS1	0.62999
C3orf49	0.629848
LINC01085	0.628815
CELA2B	0.6288
PARD3	0.628546
SLC16A7	0.628304
LRFN2	0.628264
AZU1	0.628166
DZIP3	0.628013
RAB6C	0.627926
MAP3K5	0.627446
COLGALT2	0.627174
FIGLA	0.627044
TDRD9	0.626935
HR	0.626819
ARHGAP28	0.626724
EFR3B	0.626635
TMEM151A	0.626422
EPCAM	0.626285
MBOAT2	0.626077
MTRNR2L5	0.625916
DNASE1L3	0.625897
CRB1	0.625877
KCNA2	0.625856
PAX5	0.625203
OSBPL11	0.625094
PBLD	0.625067
SNTG1	0.625021
DSTYK	0.624992
FAM171B	0.624978
PIANP	0.624725
DENND5A	0.624478
LRRTM1	0.623962
LINC01219	0.623516
BCL2L2	0.62343
TRIM8	0.623327
PATZ1	0.622555
ZNF536	0.622539
SPOCK2	0.62237
ZFP92	0.622245
PTPRN2	0.621738
NPPA	0.621715
ZNF571-AS1	0.621631
GLUD2	0.621531
NAP1L5	0.621528
INPP5F	0.621245
GSE1	0.621175
[truncated: 17,715 more rows]
