# Supplementary material for: Identification of Prognostic Values of Neutrophil Extracellular Traps‐Related Genes in Glioma Based on Bioinformatics
Source: Immun Inflamm Dis. 2026 Apr 6;14(4):e70422. doi: 10.1002/iid3.70422 (PMC13053668; doi:10.1002/iid3.70422)
Supplement: Supplementary file 29 — Supplementary Table 29. [file IID3-14-e70422-s004.xlsx]

## Sheet: 02.HALLMARK_result
	ID	Description	setSize	enrichmentScore	NES	pvalue	p.adjust	qvalue	rank	leading_edge	core_enrichment
HALLMARK_EPITHELIAL_MESENCHYMAL_TRANSITION	HALLMARK_EPITHELIAL_MESENCHYMAL_TRANSITION	HALLMARK_EPITHELIAL_MESENCHYMAL_TRANSITION	197	-0.739827	-2.31605	1e-10	6.25e-10	3.42105e-10	3041	tags=61%, list=15%, signal=52%	ITGB1/TGFB1/TPM2/GPC1/FZD8/FUCA1/OXTR/PLOD3/ITGA2/COL5A3/INHBA/GAS1/PLOD1/CDH6/PTHLH/COLGALT1/JUN/FOXC2/SDC4/COMP/FSTL3/ECM1/CALD1/NID2/PLOD2/ECM2/P3H1/FLNA/GEM/ELN/PCOLCE2/TPM4/MMP2/TNFAIP3/CALU/SAT1/LAMC2/COL8A2/GADD45B/ACTA2/IL32/MYL9/GPX7/IGFBP4/LAMA2/FAS/CXCL1/DCN/MFAP5/GLIPR1/TAGLN/FBLN1/LAMC1/MEST/CD44/ANPEP/FAP/CAPG/COL12A1/BGN/TNC/FBLN5/IL15/SNAI2/FSTL1/FN1/LGALS1/GADD45A/MMP14/VIM/ITGA5…
HALLMARK_TNFA_SIGNALING_VIA_NFKB	HALLMARK_TNFA_SIGNALING_VIA_NFKB	HALLMARK_TNFA_SIGNALING_VIA_NFKB	197	-0.696321	-2.17985	1e-10	6.25e-10	3.42105e-10	3693	tags=57%, list=19%, signal=47%	IER5/B4GALT1/TRIB1/IL12B/STAT5A/LITAF/EGR2/TRAF1/KLF6/HES1/ICOSLG/SIK1/IFIH1/F2RL1/IL15RA/IER3/HBEGF/KLF10/IL1B/BHLHE40/TAP1/OLR1/BTG3/INHBA/PLEK/DUSP4/FOSB/CDKN1A/TRIP10/CXCL2/JUN/CCRL2/NFIL3/SDC4/SLC2A3/MAP2K3/GCH1/PPP1R15A/MAFF/FOS/IL18/IFNGR2/MAP3K8/RELB/CEBPB/DUSP1/NR4A3/JAG1/MSC/GEM/GPR183/EGR1/TNFAIP3/IL1A/FOSL2/ZC3H12A/TLR2/SERPINB8/SAT1/GADD45B/TNFAIP2/SPHK1/JUNB/RCAN1/IRF1/TNFRSF9/ZFP36…
HALLMARK_INTERFERON_GAMMA_RESPONSE	HALLMARK_INTERFERON_GAMMA_RESPONSE	HALLMARK_INTERFERON_GAMMA_RESPONSE	197	-0.693059	-2.16964	1e-10	6.25e-10	3.42105e-10	4008	tags=62%, list=20%, signal=50%	RIPK1/IL18BP/USP18/HLA-G/DHX58/PSME2/PARP14/TNFSF10/SP110/GBP4/RTP4/IFI27/NOD1/APOL6/STAT1/PTPN6/LAP3/IFIH1/HELZ2/CMPK2/ITGB7/CASP3/IFI35/CD86/IL10RA/CASP7/IL4R/IL15RA/MVP/TAP1/LGALS3BP/NLRC5/TRIM21/CSF2RB/PLA2G4A/CDKN1A/CD40/MT2A/LCP2/PIM1/B2M/BATF2/OAS3/ZBP1/PSMB8/GCH1/IRF7/FGL2/MYD88/FCGR1A/HLA-A/SELP/PSMB9/ISG15/HLA-B/IFITM2/PARP12/GBP6/TNFAIP3/CASP8/NMI/SAMD9L/RSAD2/IFI44/ST8SIA4/TNFAIP2/LAT…
HALLMARK_ALLOGRAFT_REJECTION	HALLMARK_ALLOGRAFT_REJECTION	HALLMARK_ALLOGRAFT_REJECTION	195	-0.687266	-2.15183	1e-10	6.25e-10	3.42105e-10	3867	tags=62%, list=20%, signal=50%	HLA-G/TLR3/WAS/HLA-E/IGSF6/IL12B/CD4/IL2/CD79A/STAT1/RPS3A/CCL22/PTPN6/LY86/ICOSLG/KLRD1/LTB/TGFB1/CCR1/CFP/CD86/IL4R/LY75/FGR/PTPRC/IL1B/TAP1/CD1D/LYN/INHBA/HLA-DOB/HCLS1/ITGAL/NCF4/CD40/ITGB2/SPI1/LCP2/B2M/STAB1/TLR1/IRF7/IL18/IFNGR2/DYRK3/HLA-A/CD247/FLNA/NCR1/CTSS/ELF4/CXCL13/TLR2/GCNT1/CD8A/ST8SIA4/ZAP70/ELANE/CD7/FAS/SRGN/HLA-DMA/CDKN2A/EGFR/CRTAM/C2/HLA-DMB/CD28/IL18RAP/GBP2/IL7/IL2RG/CCR5…
HALLMARK_IL6_JAK_STAT3_SIGNALING	HALLMARK_IL6_JAK_STAT3_SIGNALING	HALLMARK_IL6_JAK_STAT3_SIGNALING	87	-0.70711	-2.09959	1e-10	6.25e-10	3.42105e-10	3496	tags=61%, list=18%, signal=50%	CRLF2/A2M/PIK3R5/IL13RA1/STAT1/IL10RB/TNFRSF1B/LTB/TGFB1/CCR1/CSF3R/IL4R/IL15RA/IL1B/CSF2RB/PIM1/JUN/IFNGR2/MAP3K8/MYD88/INHBE/LTBR/CXCL13/TLR2/CD14/FAS/TNFRSF1A/IRF1/CXCL1/ITGA4/CXCL3/IL7/IL2RG/IL9R/CD44/CD36/IL1R1/HMOX1/SOCS1/OSMR/ITGB3/REG1A/IL1R2/CSF2/CXCL9/CXCL11/IL6/SOCS3/TNFRSF12A/CXCL10/IL2RA/CCL7/PLA2G2A
HALLMARK_INFLAMMATORY_RESPONSE	HALLMARK_INFLAMMATORY_RESPONSE	HALLMARK_INFLAMMATORY_RESPONSE	197	-0.658777	-2.06232	1e-10	6.25e-10	3.42105e-10	3233	tags=53%, list=16%, signal=45%	CCL22/ICOSLG/APLNR/TNFRSF1B/GNA15/IL10RA/CSF3R/GPR132/IL4R/FFAR2/IL15RA/HBEGF/MEFV/FZD5/TNFSF15/IL1B/OLR1/LYN/INHBA/DCBLD2/CDKN1A/NMUR1/CD40/LCP2/CCRL2/STAB1/TLR1/GCH1/IRF7/IL18/IFNGR2/IRAK2/TPBG/SELE/CHST2/HAS2/GPR183/GPC3/IL1A/TLR2/NMI/RGS1/CCR7/CD14/HRH1/P2RY2/SPHK1/IRF1/TNFRSF9/AHR/BST2/IL18RAP/LAMP3/PTGER4/MET/FPR1/IL1R1/PTGIR/CD69/PTGER2/LCK/F3/OSM/BDKRB1/IL15/CCL5/ICAM1/IL2RB/PROK2/C5AR1/M…
HALLMARK_COAGULATION	HALLMARK_COAGULATION	HALLMARK_COAGULATION	138	-0.636031	-1.95701	1e-10	6.25e-10	3.42105e-10	3567	tags=49%, list=18%, signal=40%	F12/SERPINC1/A2M/F11/ADAM9/BMP1/PECAM1/FGA/VWF/APOC1/F13B/OLR1/C8B/ITGA2/PLEK/CTSB/LEFTY2/COMP/MAFF/RGN/PROS1/MMP2/DUSP6/PROC/CAPN5/CPQ/C3/C1QA/S100A13/CTSK/GNG12/C2/CFB/MMP10/CFD/F3/PRSS23/CFH/ANG/APOC2/THBD/FN1/MMP14/FGG/C1S/CFI/MMP3/SERPING1/SERPINA1/ITGB3/C1R/MMP11/PLAT/ITIH1/DPP4/SERPINB2/F2RL2/MMP1/THBS1/PLAU/TFPI2/ANXA1/MMP8/MMP7/SERPINE1/TIMP1/MMP9
HALLMARK_COMPLEMENT	HALLMARK_COMPLEMENT	HALLMARK_COMPLEMENT	200	-0.587299	-1.8422	1e-10	6.25e-10	3.42105e-10	3754	tags=46%, list=19%, signal=38%	HSPA1A/PPP4C/PIK3CG/HSPA5/SH2B3/SERPINC1/PIK3R5/PRSS36/PHEX/PFN1/ADAM9/LAP3/APOA4/CASP3/CPM/CASP7/APOC1/MT3/OLR1/CTSL/GNGT2/LYN/PLA2G4A/PLEK/CTSB/LCP2/PIM1/C4BPB/MAFF/IRF7/CA2/CEBPB/C1QC/PSMB9/FCN1/CTSS/DUSP6/TNFAIP3/CPQ/ANXA5/C3/C1QA/S100A13/IRF1/CASP1/FCER1G/CXCL1/C2/CFB/CP/CTSC/S100A12/KYNU/CASP5/CD36/GZMB/PLSCR1/LCK/F3/DUSP5/APOBEC3G/CFH/ANG/APOBEC3F/CR1/CD40LG/CCL5/MMP12/FN1/MMP14/CASP4/C1S/…
HALLMARK_INTERFERON_ALPHA_RESPONSE	HALLMARK_INTERFERON_ALPHA_RESPONSE	HALLMARK_INTERFERON_ALPHA_RESPONSE	95	-0.672352	-2.00788	1.34724e-10	7.48469e-10	4.09688e-10	4480	tags=67%, list=23%, signal=52%	HERC6/TMEM140/IRF9/TRIM14/IFITM1/USP18/UBA7/DHX58/PSME2/PARP14/SP110/GBP4/RTP4/IFI27/MOV10/GMPR/LAP3/IFIH1/HELZ2/CMPK2/IFI35/IL4R/TAP1/LGALS3BP/TRIM21/TRIM5/PROCR/HLA-C/CCRL2/B2M/BATF2/PSMB8/LPAR6/IRF7/PARP9/SAMD9/PSMB9/ISG15/IFITM2/PARP12/CASP8/NMI/SAMD9L/RSAD2/IFI44/EPSTI1/IRF1/OAS1/CASP1/BST2/MX1/IFITM3/GBP2/IL7/LAMP3/CD74/PLSCR1/OASL/IL15/ISG20/C1S/IFI30/CXCL11/CXCL10
HALLMARK_HYPOXIA	HALLMARK_HYPOXIA	HALLMARK_HYPOXIA	190	-0.584161	-1.82838	7.51728e-10	3.75864e-09	2.05736e-09	4893	tags=51%, list=25%, signal=39%	PGM1/MYH9/TGM2/ADORA2B/ENO1/SAP30/B4GALNT2/GALK1/IGFBP1/PDGFB/IRS2/CSRP2/TIPARP/LALBA/SLC2A5/GYS1/CITED2/MIF/EFNA1/PGM2/TPI1/SLC6A6/TGFB3/HSPA5/GBE1/GAPDH/SRPX/SDC2/KLF6/AK4/PDK3/PGK1/IER3/GPC1/AKAP12/BHLHE40/ERRFI1/CDKN1A/SULT2B1/MT2A/PIM1/JUN/NFIL3/SDC4/PDK1/SLC2A3/HK2/PPP1R15A/MAFF/FOS/DUSP1/TPBG/TMEM45A/CHST2/MT1E/DDIT3/CA12/P4HA2/TNFAIP3/GPC3/FOSL2/CXCR4/TES/CASP6/GLRX/LXN/EGFR/ZFP36/GCK/DCN…
HALLMARK_APOPTOSIS	HALLMARK_APOPTOSIS	HALLMARK_APOPTOSIS	159	-0.604916	-1.8752	8.79309e-10	3.99686e-09	2.18775e-09	3343	tags=42%, list=17%, signal=35%	GUCY2D/SLC20A1/NEDD9/ERBB2/LEF1/GNA15/HMGB2/CASP3/CASP7/IER3/IL1B/TAP1/BTG3/GPX1/AVPR1A/CDKN1A/LMNA/TSPO/JUN/GCH1/IL18/CDK2/DDIT3/MMP2/TOP2A/IL1A/CASP8/SAT1/GADD45B/CD14/CASP6/FAS/IFNB1/IRF1/IGFBP6/CASP1/KRT18/DCN/IFITM3/HSPB1/CD44/CD69/TGFB2/WEE1/BGN/EMP1/BIRC3/HMOX1/HGF/ATF3/ISG20/CAV1/GADD45A/FASLG/CASP4/PRF1/DPYD/SOD2/CD2/PLAT/LGALS3/EREG/IL6/LUM/ANXA1/TNFRSF12A/TIMP1
HALLMARK_IL2_STAT5_SIGNALING	HALLMARK_IL2_STAT5_SIGNALING	HALLMARK_IL2_STAT5_SIGNALING	193	-0.571473	-1.78916	3.64913e-09	1.52047e-08	8.32258e-09	3745	tags=45%, list=19%, signal=36%	SPRED2/TNFSF10/GBP4/MYO1C/SERPINC1/CCNE1/SERPINB6/TRAF1/KLF6/SYNGR2/FAH/TNFRSF1B/LTB/CASP3/TWSG1/CD86/IL10RA/IL4R/PLAGL1/BHLHE40/SCN9A/GALM/SLC39A8/COCH/SLC1A5/PIM1/NFIL3/SWAP70/NRP1/SLC2A3/HK2/ECM1/MAFF/FGL2/CA2/MAP3K8/SELP/CTSZ/CTLA4/IL1RL1/GADD45B/TNFRSF4/MUC1/ADAM19/COL6A1/CDC6/TNFRSF18/ENPP1/RHOH/TNFRSF9/AHR/IFITM3/CD79B/CD44/BATF3/PLSCR1/CAPG/PTGER2/CST7/CDCP1/NFKBIZ/HOPX/EMP1/EOMES/BATF/PL…
HALLMARK_KRAS_SIGNALING_UP	HALLMARK_KRAS_SIGNALING_UP	HALLMARK_KRAS_SIGNALING_UP	193	-0.562582	-1.76133	1.81327e-08	6.97411e-08	3.81741e-08	3288	tags=44%, list=17%, signal=37%	FBXO4/ANO1/CD37/PECAM1/LCP1/TNFRSF1B/CLEC4A/LAT2/GYPC/EPHB2/CROT/F2RL1/IL10RA/HBEGF/ADAM8/FUCA1/AKAP12/IL1B/ITGA2/GNG11/INHBA/DCBLD2/ENG/ITGB2/NRP1/LAPTM5/PSMB8/PPP1R15A/CA2/TFPI/ACE/SPRY2/CTSS/DUSP6/TNFAIP3/CXCR4/PLVAP/GLRX/IGF2/PPBP/FCER1G/TMEM176A/CFB/TLR8/PTGS2/IL2RG/TMEM158/TMEM176B/MALL/MMP10/ANGPTL4/CFH/GPNMB/EMP1/MPZL2/LY96/BIRC3/PDCD1LG2/SLPI/KCNN4/IL7R/GALNT3/ITGBL1/RGS16/ADAMDEC1/ALDH1…
HALLMARK_E2F_TARGETS	HALLMARK_E2F_TARGETS	HALLMARK_E2F_TARGETS	195	-0.553152	-1.73192	3.4347e-08	1.22668e-07	6.71445e-08	6013	tags=56%, list=31%, signal=40%	TBRG4/POLD3/TIPIN/TP53/UNG/DCLRE1B/CTPS1/TMPO/CDC25B/NUP107/PAICS/MCM4/PHF5A/PSMC3IP/TUBB/MCM3/PRIM2/DSCC1/HUS1/POLA2/POLE4/DONSON/DCTPP1/TUBG1/NME1/MCM6/DDX39A/LIG1/SPC25/RACGAP1/RFC3/WDR90/MCM5/SHMT1/BRCA1/KIF18B/MKI67/HELLS/BARD1/TIMELESS/POLD1/SNRPB/CDC25A/CCNE1/CDCA3/DIAPH3/SPAG5/RNASEH2A/CHEK1/HMGA1/HMGB2/ORC6/PLK4/RFC2/LMNB1/EZH2/AK2/PCNA/BRCA2/CDKN1A/KPNA2/TCF19/MAD2L1/TFRC/RPA3/RAD51AP1/…
HALLMARK_G2M_CHECKPOINT	HALLMARK_G2M_CHECKPOINT	HALLMARK_G2M_CHECKPOINT	189	-0.551659	-1.725	7.75424e-08	2.58475e-07	1.41481e-07	4441	tags=42%, list=23%, signal=33%	CCNF/MCM6/DDX39A/RACGAP1/CHAF1A/FBXO5/MCM5/FANCC/MKI67/BARD1/HMGN2/CDC25A/TRAIP/DBF4/CHEK1/KIF15/HMGA1/EGF/E2F1/TGFB1/ORC6/PLK4/MEIS1/LMNB1/EZH2/PRC1/BRCA2/E2F2/DTYMK/KPNA2/CENPF/MAD2L1/MT2A/ATF5/MCM2/SMC4/STIL/CKS1B/POLQ/GINS2/HMMR/RAD54L/NUSAP1/TOP2A/TPX2/ESPL1/CDK1/PLK1/BUB1/CDC6/CKS2/EXO1/TACC3/UBE2S/AURKA/CENPE/NDC80/TTK/KIF4A/PBK/CDKN2C/CDC45/AURKB/KIF23/CCNA2/CDKN3/NEK2/KIF2C/CDK4/CCNB2/TR…
HALLMARK_ANGIOGENESIS	HALLMARK_ANGIOGENESIS	HALLMARK_ANGIOGENESIS	36	-0.760922	-2.04872	2.87782e-07	8.9932e-07	4.92259e-07	1120	tags=42%, list=6%, signal=39%	PDGFA/THBD/FSTL1/PRG2/SPP1/COL5A2/VEGFA/S100A4/LUM/CXCL6/STC1/COL3A1/SERPINA5/TIMP1/POSTN
HALLMARK_ESTROGEN_RESPONSE_LATE	HALLMARK_ESTROGEN_RESPONSE_LATE	HALLMARK_ESTROGEN_RESPONSE_LATE	194	-0.497434	-1.5573	7.4334e-05	0.000218629	0.000119671	3595	tags=34%, list=18%, signal=28%	RBBP8/FGFR3/ALDH3B1/ST6GALNAC2/RNASEH2A/PTPN6/ASS1/CALCR/MYB/PLK4/DYNLT3/SLC26A2/EMP2/CLIC3/BTG3/GLA/NXT1/SULT2B1/PTGES/IMPA2/SNX10/FOS/CA2/FKBP5/TPBG/STIL/MICB/GINS2/PDLIM3/CA12/TOP2A/MYOF/LAMC2/SFN/CHST8/IGFBP4/CDC6/ZFP36/MEST/ST14/TFAP2C/CD44/PRSS23/TRIM29/BATF/MDK/KIF20A/CXCL14/TPSAB1/ISG20/CAV1/CISH/CDC20/TMPRSS3/TFF3/SERPINA1/GAL/KCNK5/S100A9/TFPI2/AREG/SERPINA3/FABP5/SERPINA5/LTF
HALLMARK_GLYCOLYSIS	HALLMARK_GLYCOLYSIS	HALLMARK_GLYCOLYSIS	196	-0.494274	-1.5468	9.24916e-05	0.000256921	0.000140631	5362	tags=44%, list=27%, signal=32%	SLC25A10/GNPDA1/PAM/GMPPB/CLDN3/PSMC4/IDH1/NOL3/ALG1/ADORA2B/G6PD/ENO1/SAP30/GALK1/GALE/GPR87/B3GNT3/IRS2/TXN/GYS1/CITED2/LHX9/MIF/PGM2/TPI1/HS2ST1/NANP/HSPA5/B4GALT1/LCT/IL13RA1/SDC2/CHPF/PMM2/DSC2/AK4/ARTN/PDK3/CHPF2/PGK1/IER3/GPC1/PLOD1/TPST1/PPIA/HK2/GUSB/PLOD2/ELF3/TPBG/CHST2/HMMR/P4HA2/CAPN5/GPC3/CDK1/CXCR4/CHST6/CASP6/GLRX/EGFR/AURKA/DCN/MET/CD44/LDHA/ANGPTL4/PYGL/ANG/KIF20A/CHST4/ISG20/SL…
HALLMARK_P53_PATHWAY	HALLMARK_P53_PATHWAY	HALLMARK_P53_PATHWAY	193	-0.49057	-1.53588	0.000151531	0.000398765	0.000218271	4609	tags=36%, list=23%, signal=28%	MAPKAPK3/SEC61A1/SLC35D1/DRAM1/RHBDF2/RNF19B/CTSD/TRAF4/RAP2B/TRIAP1/F2R/BAK1/IER5/NHLH2/DEF6/BAX/DDB2/CEBPA/TAX1BP3/AEN/PHLDA3/RRAD/TGFB1/ITGB4/IER3/HBEGF/FUCA1/PCNA/TAP1/TRIB3/EPS8L2/ALOX15B/CDKN1A/PROCR/SERTAD3/JUN/MDM2/PPP1R15A/FOS/DDIT3/IL1A/SAT1/PLK3/EPHA2/SFN/SPHK1/VAMP8/FAS/CDKN2A/CASP1/PDGFA/ST14/TM4SF1/TNNI1/TP63/S100A10/HMOX1/UPP1/ATF3/PVT1/GADD45A/SOCS1/RGS16/SDC1/IFI30/STEAP3/VDR/S10…
HALLMARK_MYOGENESIS	HALLMARK_MYOGENESIS	HALLMARK_MYOGENESIS	196	-0.432719	-1.35417	0.0109011	0.0272526	0.0149172	4900	tags=37%, list=25%, signal=28%	ACTA1/MYH9/TPM3/SMTN/IFRD1/CKMT2/TNNT3/PICK1/MYLK/CLU/PTGIS/GJA5/COX6A2/ACSL1/FXYD1/COX7A1/KLF5/NQO1/PTP4A3/SGCA/MYO1C/SYNGR2/SVIL/MYOG/SH3BGR/APLNR/CAV3/MYBPC3/ITGB1/TGFB1/ITGB4/TPM2/HBEGF/BHLHE40/CKM/CDKN1A/CNN3/MYL7/WWTR1/MYF6/PDLIM7/TNNI2/GADD45B/CTF1/CSRP3/SPHK1/LAMA2/IGFBP7/ITGA7/MYH2/TAGLN/MYL4/CD36/FST/CFD/TNNI1/COL15A1/TEAD4/SLN/SOD3/AEBP1/COL4A2/LSP1/IGFBP3/DES/BDKRB2/CHRNA1/ADAM12/COL6…
HALLMARK_XENOBIOTIC_METABOLISM	HALLMARK_XENOBIOTIC_METABOLISM	HALLMARK_XENOBIOTIC_METABOLISM	195	-0.421456	-1.31958	0.0206802	0.0492386	0.0269516	3865	tags=28%, list=20%, signal=22%	SLC6A6/NQO1/ARG1/GCKR/PTGR1/CYP27A1/F11/GSTA3/ASL/CCL25/XDH/FAH/CROT/SLC1A5/TPST1/PTGES/MT2A/TYR/HSD17B2/GCH1/CBR1/CA2/SERPINA6/CYP2S1/VNN1/PROS1/EPHA2/CASP6/SERTAD1/IGFBP4/FAS/TNFRSF1A/FMO1/CFB/FBLN1/ENPEP/FBP1/TMEM176B/KYNU/CD36/IL1R1/CES1/TGFB2/HMOX1/UPP1/BCAT1/ALDH3A1/AOX1/REG1A/TDO2/ITIH1/AQP9/SERPINE1/ABCC3
