# Supplementary material for: Identification of Prognostic Values of Neutrophil Extracellular Traps‐Related Genes in Glioma Based on Bioinformatics
Source: Immun Inflamm Dis. 2026 Apr 6;14(4):e70422. doi: 10.1002/iid3.70422 (PMC13053668; doi:10.1002/iid3.70422)
Supplement: Supplementary file 30 — Supplementary Table 30. [file IID3-14-e70422-s010.xlsx]

## Sheet: 01.CIBERSORT_result
	B cells naive	B cells memory	Plasma cells	T cells CD8	T cells CD4 naive	T cells CD4 memory resting	T cells CD4 memory activated	T cells follicular helper	T cells regulatory (Tregs)	T cells gamma delta	NK cells resting	NK cells activated	Monocytes	Macrophages M0	Macrophages M1	Macrophages M2	Dendritic cells resting	Dendritic cells activated	Mast cells resting	Mast cells activated	Eosinophils	Neutrophils
TCGA-02-0047-01A	0	0.00513982	0.00252622	0	0	0.17296	0	0.027338	0.020451	0	0.0723436	0	0.0356578	0.243013	0.0128397	0.361955	0	0	0	0.0359712	0	0.00980541
TCGA-02-0055-01A	0	0.00168164	0	0.0681324	0	0.0758915	0.0130057	0.0141874	0.0250353	0	0	0	0.283949	0.0619701	0.0125629	0.212964	0	0	0	0.176657	0.003984	0.0499796
TCGA-02-2483-01A	0.0188779	0	0	0.011468	0	0.0456196	0	0.00382091	0	0	0	0.04997	0.157781	0.137994	0.0192528	0.460918	0	0	0	0.0749779	0.000161373	0.0191594
TCGA-02-2485-01A	0.0921844	0	0.0146653	0.0575662	0	0.0626517	0	0.0972153	0	0	0	0.0508233	0.112786	0.0163149	0.0641341	0.354251	0	0.0178655	0	0.0595416	0	0
TCGA-02-2486-01A	0.0252314	0	0	0.0842702	0	0.0449838	0.0158198	0.00469345	0.00624366	0.00448384	0	0	0.348551	0.0241881	0.0501968	0.309094	0	0.0199603	0.0146472	0	0	0.0476357
TCGA-06-0125-01A	0	0.00842936	0.0073971	0	0	0.121124	0	0.0222492	0.0372359	0	0.0680687	0.00137797	0.0493755	0.289793	0.00233419	0.322754	0	0.00870463	0	0.0221646	0	0.0389921
TCGA-06-0129-01A	0.0373646	0	0.00150942	0	0	0.0565983	0	0.0256676	0	0	0	0.0329552	0.20287	0	0.0276901	0.535206	0	0	0	0.0695826	0.0105568	0
TCGA-06-0130-01A	0.007861	0	0	0.00591867	0	0.111137	0.00186426	0.0136332	0	0.0547941	0	0.0373259	0.184428	0.00752595	0.111699	0.431992	0.00858259	0	0.0202776	0	0	0.00296175
TCGA-06-0132-01A	0.0122538	0	0	0.010741	0	0.040579	0.0106819	0	0.00839199	0	0.0136812	0	0.245645	0	0.0383456	0.584368	0	0	0.0230536	0	0	0.0122588
TCGA-06-0138-01A	0.00758593	0	0.00717075	0	0	0.0983398	0	0.0183882	0.0160813	0	0.00663215	0.0251321	0.0742095	0.210037	0.011131	0.338355	0	0	0	0.157649	0.0113002	0.0179885
TCGA-06-0139-01A	0.01363	0	0.00416535	0.0472324	0	0.0438472	0	0.0429249	0	0	0.00766217	0.036417	0.121963	0.0452353	0.0341672	0.517911	0.00858256	0	0.0177397	0	0	0.0585223
TCGA-06-0141-01A	0.0187542	0	0	0.0176708	0	0.0260447	0.0180509	0.0101251	0.0153761	0	0.0286497	0	0.160213	0.0598254	0.00643468	0.556702	0.000823313	0	0.0254226	0	0	0.0559078
TCGA-06-0156-01A	5.48631e-05	0	0.0159843	0.0305652	0	0.0863124	0.00511452	0.00983852	0.00789463	0	0.0790278	0	0.0951033	0.0236961	0.0211875	0.481107	0	0	0	0.102484	0	0.0416298
TCGA-06-0157-01A	0.0533627	0	0.00187961	0.0364814	0	0.141868	0	0	0.0262594	0	0.0258578	0	0.117276	0.098551	0.0369582	0.429889	0	0	0	0	0	0.0316166
TCGA-06-0158-01A	0.000987307	0.0138228	0	0	0	0.130841	0	0.0225048	0.0465503	0	0.0762793	0	0.0246935	0.292413	0.0116493	0.360794	0	0	0.001174	0	0	0.0182915
TCGA-06-0168-01A	0.0492533	0	0.00232393	0.0112122	0	0.0669864	0	0	0.00277517	0	0.00448321	0.00208707	0.226516	0.148284	0.0543363	0.404225	0	0	0	0.0156802	0	0.0118376
TCGA-06-0174-01A	0	0.0079804	0	0	0	0.120635	0	0.00927653	0.0124971	0	0.0779188	0	0.00863081	0.438022	0.0127172	0.243399	0	0	0	0.0342362	0	0.0346871
TCGA-06-0178-01A	0.0180719	0	0.000943531	0.015094	0	0.0201239	0	0.0082749	0	0.0298531	0	0.0236365	0.0743529	0.0249078	0.0155752	0.6327	0	0	0	0.104574	0.00348118	0.0284109
TCGA-06-0184-01A	0.00526188	0	0	0.0328622	0	0.145219	0	0	0	0	0.0243969	0.0825452	0.228594	0	0.000710396	0.432953	0	0.00586309	0.00324988	0	0	0.0383441
TCGA-06-0187-01A	0.0214437	0	0.00197498	0.0131982	0	0.071791	0	0	0	0	0.0227668	0.00308412	0.224851	0.0847086	0.0619681	0.410902	0	0	0.0368927	0	0	0.0464193
TCGA-06-0190-01A	0.0162895	0	0	0.0103062	0	0.043105	0	0.0202072	0	0.0244323	0	0.00602826	0.056177	0.378898	0.0156243	0.282027	0	0	0	0.120992	0	0.0259126
TCGA-06-0210-01A	0.00221406	0.00439755	0	0	0	0.187282	0.0182845	0	0.00480752	0	0.111027	0	0.156453	0	0	0.385776	0	0	0.0299165	0	0	0.0998417
TCGA-06-0211-01A	0	0	0.00504864	0.00503089	0	0.0911207	0	0.0157571	0.011662	0	0.0598907	0	0.00415852	0.410511	0.00825349	0.340163	0	0	0	0.0168705	0	0.0315333
TCGA-06-0219-01A	0.0395885	0	0.00213489	0.0225784	0	0.0927774	0	0.00825579	0	0	0	0.0490583	0.210329	0	0.0870557	0.433231	0	0	0	0.0291464	0.0126043	0.0132401
TCGA-06-0238-01A	0.0156718	0	0.00490521	0.0156867	0	0.0623171	0	0.0253107	0	0.0177512	0	0.0452699	0.11318	0	0.0208442	0.562643	0	0	0	0.0698285	0.044632	0.00195997
TCGA-06-0644-01A	0	0.017409	0	0.052485	0	0.0824768	0.0221926	0	0.0387465	0	0.0313958	0	0.0120221	0.308345	0.0105948	0.380449	0.00477864	0	0	0.0313037	0	0.00780174
TCGA-06-0645-01A	0.00538914	0	0.00247645	0	0	0.133673	0.00323336	0.0118574	0.0170424	0	0.0805285	0	0.201858	0.0487475	0.0123995	0.349799	0	0	0	0.106038	0.0084204	0.0185377
TCGA-06-0646-01A	0.00317535	0.00238287	0.00419097	0	0	0.182532	0	0.0164676	0.0100376	0	0.0371774	0.0137678	0.144036	0.146094	0.0106426	0.114399	0	0	0	0.25423	0.036813	0.024054
TCGA-06-0649-01B	0	0	0	0.080244	0	0.0597108	0	0	0.00357159	0	0.042146	0	0.229929	0	0	0.561205	0	0	0	0.0117693	0	0.0114245
TCGA-06-0686-01A	0	0.00484916	0.00348254	0	0	0.127989	0	0.0451178	0.0412214	0	0.0847978	0	0	0.357057	0.00751165	0.313426	0	0	0	0	0.00112753	0.0134205
TCGA-06-0743-01A	0.0463799	0	0.00702192	0.070292	0	0.0413308	0	0.00919361	0	0	0.0114699	0.00846829	0.101839	0.301321	0.0398459	0.335264	0	0	0.0207653	0	0	0.006808
TCGA-06-0744-01A	0.0572432	0	0.00635873	0.0272602	0	0.110994	0	0.00593251	0	0	0.0247645	0.0245839	0.207989	0	0.0303586	0.496593	0	0	0.00388906	0	0	0.00403336
TCGA-06-0745-01A	0.00167263	0.00217577	0	0	0	0.116208	0	0.0318014	0.0236256	0	0.0419753	0.0147311	0.0332904	0.21351	0.0208809	0.431539	0	0	0	0.0478891	0.000256801	0.0204439
TCGA-06-0747-01A	0.00580232	0.0112317	0.0217913	0.0793735	0	0.095152	0	0.0791405	0.00459794	0	0.0663965	0.0301447	0.119935	0	0.00481879	0.343326	0	0.00727034	0	0.0844364	0.003836	0.0427465
TCGA-06-0749-01A	0	0.0144732	0.00506691	0.0260873	0	0.150183	0	0.025797	0	0	0	0.086685	0.106689	0.186686	0.00107994	0.350235	0	0	0	0.0353429	0.000875443	0.0107995
TCGA-06-0750-01A	0.0090886	0	0.00430474	0.0566518	0	0.0908383	0	0.0372648	0.0395883	0	0.00732743	0.0392652	0.107761	0.126935	0.0520219	0.348198	0	0	0.0128989	0	0	0.0678567
TCGA-06-0878-01A	0	0.00442025	0.000363313	0	0	0.0231378	0.00222218	0.0146476	0.0443186	0	0.100622	0	0	0.525301	0.0142948	0.15608	0	0	0	0.0959983	0.00290095	0.0156927
TCGA-06-0882-01A	0.000763271	0	0.00364165	0	0	0.176738	0	0.00748473	0.00971726	0	0.0637348	0.00369889	0.300565	0	0.00864171	0.391609	0	0.000771531	0.0157938	0	0.00036019	0.0164801
TCGA-06-1804-01A	0.000592561	0	0.00820087	0	0.0471299	0.134206	0	0.0252069	0.05941	0	0.035729	0.0035242	0.0635339	0.11065	0.141964	0.161927	0.00891282	0	0.095839	0	0	0.103173
TCGA-06-2557-01A	0.0376684	0	0.00223585	0.0407715	0	0.0476864	0	0.0253999	0.00168485	0.0129067	0	0.060222	0.203853	0	0.0761175	0.458207	0	0	0	0.0285615	0.00226119	0.00242401
TCGA-06-2558-01A	0	0	0.00448866	0.0151871	0	0.110682	0	0.0138354	0.0253721	0	0.0674347	0.000476885	0.132125	0.213495	0.0108761	0.345589	0	0	0	0.0174383	0	0.0430004
TCGA-06-2559-01A	0	0.00633151	0	0.00717595	0	0.0226443	0	0.0195499	0.0394514	0	0.0287673	0.0208702	0.0113341	0.410182	0.0187891	0.367836	0	0	0	0.0248527	0	0.0222162
TCGA-06-2561-01A	0	0.00499304	0	0.0277189	0	0.0563477	0.00731498	0.0163403	0.0228189	0	0.0154486	0	0.427102	0.0830723	0.00611227	0.255238	0	0	0.0554371	0	0	0.0220562
TCGA-06-2562-01A	0.00391384	0.00482073	0.00155575	0	0	0.0784985	0	0.0136934	0.0404907	0	0.125554	0	0.0820898	0.360166	0	0.212955	0	0	0	0.0471665	0	0.0290954
TCGA-06-2563-01A	0.00184249	0.00408571	0	0	0	0.277099	0	0.00167509	0.0781632	0	0.0156376	0.0100873	0.0197791	0.177414	0.147398	0.214011	0	0	0.0161527	0	0	0.036655
TCGA-06-2564-01A	0	0.00702292	0.00570927	0	0	0.207204	0	0.00816273	0.0077627	0	0.097058	0.0276092	0.138102	0.114166	0.00229527	0.230667	0	0	0.116594	0	0.0059121	0.0317363
TCGA-06-2565-01A	0.00462874	0	0.0111774	0	0	0.217985	0	0.0132503	0.0424725	0	0.0156534	0.0490172	0.0394145	0.052008	0.0767284	0.473104	0.0027724	0	0	0.00178809	0	0
TCGA-06-2567-01A	0.0582017	0	0	0	0	0.0851057	0	0.0368274	0	0	0	0.080859	0.303135	0.0291443	0.0152331	0.266016	0	0	0	0.0142703	0.00649982	0.104708
TCGA-06-2569-01A	0.162669	0	0.00629351	0.18317	0	0.0376967	0	0.011689	0.0349121	0	0	0.0655623	0	0.152266	0	0.32718	0	0	0.0185618	0	0	0
TCGA-06-2570-01A	0.0315651	0	0.00215569	0	0	0.13031	0	0.0136586	0.0406002	0	0.0978654	0.000897008	0.0854457	0.189817	0.0148641	0.332756	0	0	0	0.0143562	0	0.0457083
TCGA-06-5408-01A	0.00519886	0	0.0116539	0.0429433	0	0.222958	0	0.106059	0.0219001	0	0.0113155	0.0630753	0.131711	0.0253886	0.017391	0.292887	0.00465688	0	0	0	0.000621713	0.0422394
TCGA-06-5410-01A	0.00965356	0	0	0.0196957	0	0.0254337	0.0250079	0	0.0193038	0	0.0594106	0	0.183186	0	0.00946294	0.588189	0.00311283	0	0	0.0169651	0.00996074	0.0306185
TCGA-06-5411-01A	0	0.00732195	0.00251025	0	0	0.202585	0	0.002099	0	0	0.0864116	0.00916568	0.327937	0	0.0267243	0.250287	0.00536245	0	0.053925	0	0	0.0256701
TCGA-06-5412-01A	0	0.000169297	0.000549062	0	0	0.185695	0.0104093	0	0.0122692	0	0.0877155	0.00858064	0.189129	0.00411543	0.00870612	0.357293	0	0	0	0.0961755	0.0206162	0.0185762
TCGA-06-5413-01A	0	0.0370973	0	0.0103731	0	0.0772851	0	0	0.0128711	0	0.0173055	0.0036466	0.0782791	0	0.0140722	0.65815	0	0	0.0494603	0	0	0.0414593
TCGA-06-5414-01A	0	0.00315352	0	0.0321925	0	0.133868	0	0.00442163	0.0223634	0	0.0631987	0	0.119878	0.212531	0.0196839	0.352739	0	0	0	0.0169603	0	0.0190099
TCGA-06-5417-01A	0	0.00150354	0.00130638	0	0	0.211241	0	0.0322878	0.0260681	0	0.0549451	0	0.0534885	0	0.00238723	0.507365	0.000606337	0	0.0897562	0	0	0.0190449
TCGA-06-5418-01A	0	0.0213188	0	0	0	0.246326	0	0.0087094	0.00735523	0	0.115635	0.00526009	0.149695	0.0669425	0.0011452	0.315615	0	0	0	0.0165156	0.00655445	0.0389277
TCGA-06-5856-01A	0.000835137	0	0.00497132	0.0372192	0	0.139854	0.00262234	0.000737843	0.00282626	0	0.0155923	0.0288992	0.0978361	0	0.0106041	0.576066	0	0	0.0528422	0	0	0.0290935
TCGA-06-5858-01A	0.0340366	0	0.00066515	0	0	0.110986	0	0.00483685	0.00797001	0	0.00199186	0.0188497	0.141267	0.250952	0.043812	0.3211	0	0	0	0.0423609	0.00180905	0.0193632
TCGA-06-5859-01A	0.000599759	0	0.00455822	0.06544	0	0.145819	0.00163127	0.00826194	0.00493374	0	0.0305949	0	0.0907813	0	0.0232593	0.613195	0	0	0	0	0	0.0109261
TCGA-08-0386-01A	0	0.0055349	0.00664921	0	0.0750481	0.131288	0	0.0280124	0.0579461	0	0.141606	0	0.158019	0.106065	0.00891246	0.121626	0	0	0.107749	0	0	0.0515435
TCGA-12-0616-01A	0.0255756	0	0.00282489	0.137109	0	0.119918	0	0.0331445	0	0	0	0.0224577	0.127448	0	0.0670674	0.414557	0	0	0.0348437	0	0	0.0150532
TCGA-12-0618-01A	0	0	0.0046935	0	0	0.161113	0	0.0587973	0.00461055	0	0.127528	0	0.113226	0.0802651	0.00514659	0.281098	0.00375589	0	0.109118	0	0	0.0506488
TCGA-12-0619-01A	0	0.0039434	0	0.0226389	0	0.157398	0.00589879	0.00259559	0.00684867	0	0.0931893	0	0.215363	0	0.0201472	0.391245	0	0	0.0361764	0	0	0.0445566
TCGA-12-0821-01A	0	0	0.00171927	0	0	0.114436	0	0.026572	0.0544441	0	0.0786525	0	0	0.42386	0.0178844	0.269266	0	0	0.00911821	0	0	0.00404757
TCGA-12-1597-01B	0.0431811	0	0.00251408	0	0	0.145996	0	0.00468139	0	0	0.00704003	0.0608471	0.19	0	0.0176428	0.501415	0	0	0	0.0184371	0	0.00824585
TCGA-12-3650-01A	0	0.00186882	0.00339692	0.103546	0	0.160186	0	0.0215149	0.0283252	0	0.0344949	0.00792631	0.0613662	0.11706	0.00209962	0.382299	0	0	0.0675561	0	0	0.00835968
TCGA-12-3652-01A	0	0	0.0199499	0.0381077	0	0.150478	0.00211678	0.0151219	0.00561834	0	0.0402336	0.0140342	0.00550342	0.190388	0.0437618	0.469812	0	0	0	0	0	0.00487461
TCGA-12-3653-01A	0.000373589	0.00402496	0	0.0505586	0	0.229117	0	0.0159692	0.0196225	0	0.0865462	0.02212	0.0922137	0	0.0503751	0.292004	0	0.00151688	0.121876	0	0	0.0136821
TCGA-12-5295-01A	0	0	0	0.0245734	0	0.149344	0	0.0186188	0	0	0	0.00625574	0.0623324	0	0.0460569	0.619877	0	0	0.0650378	0	0.00211966	0.00578385
TCGA-12-5299-01A	0.0011594	0	0.0016352	0	0	0.260769	0	0.00658232	0.021175	0	0.0820872	0.0170955	0.125734	0	0.038634	0.354997	0	0	0.0604656	0	0	0.0296651
TCGA-14-0781-01B	0.0106449	0	0.0047743	0	0	0.266766	0.0275935	0	0.0250999	0	0.0918555	0	0.180005	0	0.000520104	0.356985	0	0.00436568	0	0.0119513	0.000434942	0.019004
TCGA-14-0787-01A	0.000408459	0.00661829	0.00294879	0.0439435	0.00446837	0.0277247	0.00727332	0.0060347	0.0189757	0	0.0511094	0.00464866	0.186753	0.083127	0.0609786	0.404389	0	0	0.0769971	0	0	0.0136018
TCGA-14-0789-01A	0	0.00824799	0	0.0139494	0	0.122408	0	0	0.0258809	0	0.171092	0	0.0930102	0.254443	0.00100458	0.14688	0	0	0	0.141982	0.00540143	0.0157014
TCGA-14-0790-01B	0.000102786	0.00384248	0.0181177	0	0	0.26962	0	0.0392039	0.0245211	0	0.0700634	0.0251425	0.0420752	0.0526923	0.156121	0.126051	0.0102426	0	0.162203	0	0	0
TCGA-14-0817-01A	0.00440751	0	0	0.0233227	0	0.0622518	0	0.0200121	0.0103194	0	0.0064332	0.0314947	0.191063	0.037783	0.0274566	0.458264	0	0	0	0.11317	0.00536703	0.00865599
TCGA-14-0871-01A	0	0	0.00885943	0	0	0.312952	0	0.0885131	0	0	0	0.115509	0.0558777	0.172915	0.0325078	0.0961249	0	0	0.116741	0	0	0
TCGA-14-1034-01A	0	0.00541844	0	0	0	0.192792	0.00852101	0	0.0147764	0	0.0930046	0	0.374086	0	0	0.249843	0	0	0.0282295	0	0	0.0333291
TCGA-14-1823-01A	0.00526699	0.00176834	0.000347115	0	0	0.166635	0	0	0.0434079	0	0.104247	0	0.149402	0	0.0125323	0.462392	0	0	0	0.0389224	0.000190682	0.0148887
TCGA-14-1825-01A	0	0.0084284	0	0.0195757	0	0.111347	0	0.0192211	0.0184433	0	0.0385037	0.0128957	0.105663	0.231139	0.0381301	0.311708	0	0	0.0716833	0	0	0.013262
TCGA-14-1829-01A	0.00148113	0	0.0172074	0.0252439	0	0.146287	0	0	0.00158124	0	0	0.0289091	0.302084	0	0.00996034	0.421167	0	0.00273994	0.0314924	0	0	0.0118464
TCGA-14-2554-01A	0.00337912	0.00239456	0	0.0200417	0	0.214717	0	0	0.0117214	0	0.0641746	0.00602031	0.24973	0	0.0071066	0.383441	0	0	0	0.0266011	0.000898737	0.00977415
TCGA-15-0742-01A	0.00222579	0.00548737	0	0	0.0543759	0.126003	0	0.0289664	0.044629	0	0.111344	0.00341958	0.0358686	0.236849	0.00394625	0.28539	0	0.003508	0	0.0159998	0	0.0419863
TCGA-15-1444-01A	0.0398583	0	0.00596192	0	0	0.0397865	0	0.013644	0	0	0	0.0269185	0.376708	0	0.0313712	0.378957	0	0	0	0.053926	0.0153704	0.0174982
TCGA-16-0846-01A	0.00417174	0	0.00926502	0	0	0.101769	0	0.0175625	0.00595389	0.0108446	0	0.040995	0.158918	0	0.138724	0.466296	0.000164042	0	0	0.0397569	0.00369425	0.00188518
TCGA-16-1045-01B	0.0126253	0	0	0.025746	0	0.0972324	0.0114653	0	0.0111344	0	0.0659397	0	0.127205	0	0.021032	0.56656	0	0	0.050586	0	0	0.0104741
TCGA-19-1390-01A	0	0.00151708	0.00868147	0.0169729	0	0.183739	0	0	0.00922384	0	0.0674334	0.079092	0.145002	0.0304946	0	0.279005	0	0	0.124595	0	0	0.0542432
TCGA-19-2619-01A	0.0543243	0	0.0106595	0	0	0.0538255	0	0.0414655	0	0	0.025746	0	0.184395	0.299175	0.00226893	0.19377	0	0.032511	0	0.0773688	0.00086525	0.023625
TCGA-19-2620-01A	0.0473791	0	0	0.00332903	0	0.0516835	0	0.0354475	0	0	0	0.0526996	0.355679	0.0300549	0.0304411	0.224169	0	0	0	0.145306	0.0238113	0
TCGA-19-2624-01A	0	0.0190857	0.0160864	0	0	0.151337	0	0.144436	0.0545309	0	0.0247944	0.0888021	0.100135	0.267803	0	0.113346	0	0	0.0104769	0	0.00916617	0
TCGA-19-2625-01A	0	0.0419255	0.00927196	0	0.0218479	0.0929575	0	0	0.0310552	0	0.155569	0	0.220418	0.0433226	0.0108799	0.252317	0	0	0.0827381	0	0.00510284	0.0325938
TCGA-19-2629-01A	0.00120925	0	0	0.00606923	0	0.114221	0	0.0124862	0.012804	0	0	0.0274128	0.238756	0	0.0284379	0.422146	0	0.000635236	0.126425	0	0.00502109	0.0043763
TCGA-19-5960-01A	0	0	0.00832188	0.00593139	0	0.133184	0	0.127068	0	0	0	0.103873	0.072281	0	0.0234867	0.498545	0.00073211	0	0.00567925	0	0.0208984	0
TCGA-26-1442-01A	0	0.00760888	0.00443231	0.0310372	0	0.0853605	0	0.0114229	0.0885927	0	0.0727151	0.0130758	0.210656	0	0.0272549	0.242985	0	0	0.203147	0	0	0.00171072
TCGA-26-5132-01A	0.00126277	0.00382259	0	0.0173037	0	0.0408665	0.0257575	0.0203482	0.074887	0	0.0791201	0	0.0194735	0.260934	0.025676	0.3914	0	0	0.0263046	0	0.00214583	0.0106984
TCGA-26-5133-01A	0	0.0359909	0.0058167	0.123584	0	0.0352412	0	0	0.0460981	0	0.0240911	0.0217498	0.0797561	0.0815951	0.0168331	0.391369	0	0	0.12581	0	0.0120651	0
TCGA-26-5134-01A	0	0.00362266	0.00358033	0	0	0.0502067	0	0.0100908	0.0544374	0	0.0609288	0.00376773	0	0.525898	0.0256519	0.254916	0	0	0.00381292	0	0.00308605	0
TCGA-26-5135-01A	0.0530212	0	0	0	0	0.100261	0	0.00640586	0.0712602	0	0.0600685	0.00216436	0.0269968	0.426783	0.0154139	0.177322	0	0	0	0.0542573	0.00216974	0.00387603
TCGA-26-5136-01B	0.0257004	0	0.00418104	0.0206937	0	0.213122	0.000640592	0	0	0	0.0105813	0.0159764	0.247105	0.0217441	0.0643191	0.338974	0	0	0.0327039	0	0	0.00425881
TCGA-26-5139-01A	0	0.00527534	0.00347764	0	0	0.10592	0.00397301	0.00743457	0.0305614	0	0.115457	0	0.0205399	0.217052	0.0173524	0.404784	0	0	0	0.0521383	0	0.0160347
TCGA-27-1830-01A	0.0382534	0	0.00317515	0.0293043	0	0.0219973	0	0.040538	0	0	0	0.0346719	0.0417394	0.277423	0.0262367	0.283122	0	0	0	0.169028	0	0.0345113
TCGA-27-1831-01A	0.005695	0	0.00670708	0.019689	0	0.176208	0	0.00429206	0	0.0225426	0	0.120372	0.129926	0	0.0430738	0.451438	0.000333514	0	0.0176208	0	0	0.00210205
TCGA-27-1832-01A	0.0276924	0	0.0076131	0.0400038	0	0.152991	0	0.0154953	0	0.00805715	0	0.00374714	0.34884	0	0.0560419	0.319879	0	0	0.0196394	0	0	0
TCGA-27-1834-01A	0.0333935	0	0	0.0140097	0	0.136829	0	0.0276464	0	0	0	0.0296727	0.289724	0	0.117445	0.289761	0	0.00175871	0.0582192	0	0	0.00154077
TCGA-27-1835-01A	0	0.00771081	0.0151037	0	0	0.252222	0	0.00885823	0.107888	0	0.0531875	0	0.0348292	0.134501	0.0101982	0.313624	0	0	0.0577562	0	0	0.00412155
TCGA-27-1837-01A	0.00149517	0.00428384	0.00376882	0	0	0.21663	0	0.010078	0.0295948	0	0.0907244	0.0528132	0.0742881	0.0666685	0.119909	0.235731	0.00542802	0	0.0804246	0	0	0.00816297
TCGA-27-2519-01A	0	0.0202178	0	0.0452867	0	0.0840963	0.0110417	0	0.0411538	0	0.0130807	0	0.216055	0.0159938	0.0267089	0.498696	0	0	0	0.0189338	0	0.00873565
TCGA-27-2521-01A	0	0.00374655	0.00306938	0	0	0.0841403	0	0.00156581	0.0239993	0	0.0663583	0	0.0988253	0.098284	0	0.519343	0	0	0.0734246	0	0	0.0272437
TCGA-27-2523-01A	0	0.00589911	0.00129793	0	0	0.175415	0	0.00210452	0.00464676	0	0.0135321	0.0175585	0	0.407239	0.00680254	0.355986	0	0	0.00701882	0	0	0.00249894
TCGA-27-2524-01A	0.00219238	0	0.00301505	0.0117878	0	0	0.0123123	0.0469445	0.0220154	0.00583369	0.0663831	0	0	0.526952	0.00581974	0.185168	0	0	0	0.104176	0.00614385	0.00125627
TCGA-27-2526-01A	0.0169253	0	0	0.187239	0	0.110377	0	0.0417831	0	0.00691012	0	0.0256398	0.0769607	0	0.146816	0.350948	0	0	0.0364005	0	0	0
TCGA-27-2528-01A	0.0662409	0	0.00733004	0.00600035	0	0.0392784	0	0.0154649	0	0	0	0.0158922	0.0495425	0.356977	0.043125	0.343504	0	0	0	0.0510797	0	0.00556468
TCGA-28-1747-01C	0.00193474	0	0.00595148	0.0569804	0	0.178364	0	0	0.00684641	0	0.0227311	0.0689565	0.26141	0	0.0561001	0.250453	0	0.00326862	0.0826767	0	0	0.00432733
TCGA-28-1753-01A	0.0152259	0	0	0.00502432	0	0.0114363	0	0.00791408	0	0.00540306	0	0.0102855	0	0.488031	0.0204458	0.432687	0	0	0.00354733	0	0	0
TCGA-28-2499-01A	0.0013419	0	0.00244337	0.0372471	0	0.0898469	0	0.00658454	0.0313982	0	0.0661993	0.0161508	0.0960799	0	0.0156631	0.473221	0	0	0.151258	0	0	0.0125662
TCGA-28-2509-01A	0.000369656	0.00644094	0	0.077935	0	0.109384	0.0142548	0.00341593	0	0	0.0887905	0.000145369	0.229403	0	0	0.279037	0.00728641	0.00318788	0.167048	0	0	0.0133016
TCGA-28-2513-01A	0.00576459	0	0.00759076	0	0	0.24735	0	0	0.0134731	0	0.0719248	0.0221147	0.167035	0	0.0790601	0.330363	0	0	0.0448419	0	0.00170468	0.00877797
TCGA-28-2514-01A	0.00732948	0.000896033	0.00215793	0	0	0.266873	0	0.00889299	0.0312429	0	0.0862268	0.0349605	0.0567836	0.209052	0.0646443	0.169143	0.00281591	0	0.0261947	0	0	0.0327868
TCGA-28-5204-01A	0	0.007071	0.00337561	0	0	0.307522	0	0.022717	0.0146771	0	0.0478105	0.00510934	0.058431	0.0069748	0.0944257	0.40493	0	0.00652405	0	0.00203274	0.000835235	0.0175636
TCGA-28-5207-01A	0	0	0.00271304	0	0	0.289639	0	0.0219307	0	0	0	0.0986829	0.0537554	0	0.04014	0.384165	0.0031578	0	0	0.0803575	0	0.0254584
TCGA-28-5208-01A	0	0	0	0.0592729	0	0.0794316	0	0.0638156	0.00281394	0	0	0.0239258	0.19847	0.0413394	0.0246006	0.437171	0	0	0.0581481	0	0	0.0110105
TCGA-28-5209-01A	0.00225287	0	0.00147285	0	0	0.262816	0	0.0096651	0.00990776	0	0.0699604	0.00557885	0.0118343	0.370621	0.0150714	0.207101	0	0	0	0.0277434	0	0.00597467
TCGA-28-5213-01A	0.000335221	0	0.013325	0.0348435	0	0.0610854	0.0364546	0	0.0307963	0	0.0122499	0	0.274855	0	0.0100391	0.357444	0	0	0	0.061872	0	0.106699
TCGA-28-5215-01A	0.000679552	0.00387513	0.000803076	0	0	0.148625	0	0.0290792	0	0	0.00949552	0.0538908	0.0863477	0.178973	0.00830606	0.349254	0	0	0	0.114627	0.00294855	0.0130964
TCGA-28-5216-01A	0	0.0166278	0.00270034	0.0785906	0	0.20212	0	0.0345822	0.0147309	0	0.0802213	0.029785	0.112953	0.0825892	0.0056185	0.262613	0	0	0	0.0566219	0.00949525	0.0107515
TCGA-28-5218-01A	0.0316064	0	0	0.157346	0	0	0.024831	0.0225422	0.0373071	0.031607	0	0	0.0170095	0.343751	0.0277662	0.291058	0	0	0.00826158	0	0	0.00691436
TCGA-28-5220-01A	0.00169769	0	0	0.0278413	0	0.0868805	0	0	0.00391723	0	0	0.00793375	0.264868	0	0.0471681	0.420821	0	0	0.133968	0	0	0.0049048
TCGA-32-1970-01A	0.00272878	0.00273816	0.00743566	0	0	0.190449	0	0.00685309	0.0892993	0	0.121161	0	0.0892963	0	0.0255403	0.34307	0	0	0.0824773	0	0.00786015	0.0310917
TCGA-32-1980-01A	0.022195	0	0.00138406	0.0180317	0	0.0299038	0	0.000264311	0	0	0	0.0378972	0.141221	0.326364	0.0288995	0.335917	0	0	0	0.045429	0.0115741	0.000918746
TCGA-32-1982-01A	0.0432058	0	0.001659	0.0275154	0	0.13182	0	0.029342	0	0	0	0.0932845	0.129073	0	0.0238571	0.35966	0	0	0	0.0910005	0.0284685	0.0411142
TCGA-32-2615-01A	0	0	0.00527006	0.0376484	0	0.104531	0	0.0206454	0.016277	0	0	0.0362597	0.251158	0.102352	0.0337833	0.313449	0	0	0	0.046527	0	0.0320992
TCGA-32-2632-01A	0.00192571	0.00178777	0	0.0669996	0	0.108232	0	0.00291049	0.0292155	0	0	0.0631512	0.164795	0	0.032561	0.42799	0	0	0.0895975	0	0.00314325	0.00769002
TCGA-32-2634-01A	4.98467e-05	0.00593105	0.0053677	0	0	0.123068	0	0.00412981	0.0477433	0	0.0204642	0.0462689	0.0190758	0.438735	0.00826397	0.256104	0	0	0	0.0157864	0	0.0090121
TCGA-32-2638-01A	0	0	0.00319996	0	0	0.264428	0	0	0.0137481	0	0.0958547	0	0.0389453	0	0.0941182	0.444266	0.0100512	0	0	0.0237541	0	0.0116337
TCGA-32-4213-01A	0.0122091	0	0	0.0240647	0	0.0641653	0	0.0157448	0.0187855	0	0.0120709	0	0.1022	0.157863	0.108147	0.429919	0	0	0.0388282	0	0	0.0160027
TCGA-32-5222-01A	0.00312061	0.00284722	0.0019222	0	0	0.272823	0	0.00571154	0	0	0.0966428	0.0162392	0.280525	0	0.0212082	0.237107	0	0	0.0285175	0	0.00131754	0.0320182
TCGA-41-2571-01A	0.0540434	0	0.0150913	0.0303989	0	0	0	0.0319193	0	0	0	0.0438252	0.0162381	0.342197	0.0298838	0.211501	0	0	0	0.221115	0	0.00378726
TCGA-41-2572-01A	0.00105547	0.00439871	0	0	0	0.151361	0	0.0191714	0.0618122	0	0.121141	0.0170239	0.0461148	0.0630825	0.0361708	0.354822	0.00173758	0	0.111433	0	0.00496188	0.00571299
TCGA-41-3915-01A	0	0.00206452	0	0.0129513	0	0.0728786	0.00507059	0	0.0107228	0	0.0433093	0	0.141997	0.125385	0.016213	0.45258	0	0	0	0.0333999	0	0.083427
TCGA-41-4097-01A	0.0410518	0	0.00190877	0.0460188	0	0.0966901	0	0.00601515	0.00954176	0	0.0322017	0	0.240691	0	0.0309372	0.464496	0	0	0.00995138	0	0	0.0204963
TCGA-41-5651-01A	0.00914711	0	0	0	0	0.146172	0	0.0396512	0.025431	0	0.063932	0	0.0157293	0.396069	0.011199	0.279232	0	0	0.0134367	0	0	0
TCGA-76-4925-01A	0.0442392	0	0.00102593	0.00499068	0	0.0200477	0	0.00418146	0.000608524	0	0.0404324	0	0.0640032	0.401674	0.0298075	0.306616	0	0	0	0.0719002	0.000278994	0.010194
TCGA-76-4926-01B	0	0.000540061	0.00444838	0.046023	0	0.0669006	0	0.00985387	0.0325772	0	0.0105994	0.0279492	0.253226	0.0249204	0.00641249	0.34196	0	0	0.154612	0	0	0.0199778
TCGA-76-4927-01A	0.0112227	0	0.000392783	0	0	0.138805	0	0.0187723	0.0512468	0	0.106488	0	0.140094	0.102786	0.0203577	0.36727	0	0	0.0189203	0	0	0.0236436
TCGA-76-4928-01B	0.0317464	0	0.00935004	0.034254	0	0.0477748	0.0707091	0	0.00482416	0	0.066016	0	0.284326	0.124228	0.0111333	0.26022	0	0	0.0145977	0	0.00510292	0.0357179
TCGA-76-4929-01A	0	0.0203895	0.000596484	0.0332274	0	0.0311934	0	0.00522494	0.026094	0	0	0.0236484	0.022141	0.233828	0.00335196	0.453005	0	0	0.127665	0	0	0.019635
TCGA-76-4931-01A	0	0.00820451	0.00995082	0.0186405	0	0.0607756	0	0	0	0	0.0459268	0	0.0379276	0.483295	0.039411	0.285281	0	0	0.00315407	0	0	0.00743287
TCGA-76-4932-01A	0.00520234	0.00327154	0.00267431	0.0500091	0	0.17978	0	0.0186241	0.0230853	0	0.044618	0.0623898	0.108763	0.0651898	0.00338085	0.407662	0.00117739	0	0.00383638	0	0	0.0203356
TCGA-CS-4938-01B	0.0344929	0	0.00590657	0	0.00246569	0.0822491	0	0.00698677	0.0127947	0	0	0.0708788	0.322088	0	0.00143918	0.346692	0	0	0	0.112632	0	0.0013743
TCGA-CS-4941-01A	0.0123558	0.0242849	0	0.0291449	0	0.157363	0	0	0.014775	0	0	0.0649986	0.182666	0	0.0831653	0.254152	0	0	0.175333	0	0	0.00176164
TCGA-CS-4942-01A	0	0.000586795	0.0041086	0	0	0.086302	0	0	0.0266014	0	0.0182354	0	0.472073	0	0.00328299	0.179281	0	0.00975773	0.199772	0	0	0
TCGA-CS-4943-01A	0	0	0.00870139	0	0	0.13756	0	0	0	0	0	0.0578664	0.369986	0	0.0212817	0.314225	0	0	0	0.0804483	0.00993161	0
TCGA-CS-4944-01A	0.000816327	0.00247367	0.00104948	0.0412625	0	0.124465	0	0.00574666	0.00559546	0	0.0167917	0.00123361	0.137659	0	0	0.536444	0	0	0.1226	0	0.00304252	0.000820103
TCGA-CS-5393-01A	0.00103724	0	0.00405509	0	0	0.133601	0	0.0025939	0.0113589	0	0.0217451	0.0191917	0.219213	0	0	0.293564	0	0	0.256237	0	0	0.0374034
TCGA-CS-5394-01A	0.0740018	0	0.00102163	0	0.124872	0.0801821	0	0	0	0	0.126061	0	0.0212477	0	0.051083	0.485099	0	0	0.0364308	0	0	0
TCGA-CS-5395-01A	0	0	0.00520946	0	0.00179807	0.155787	0	0	0.0134923	0	0.0134853	0.0357113	0.0556818	0.046635	0.0107417	0.253445	0.00383063	0	0.363696	0	0.0135898	0.026896
TCGA-CS-5396-01A	0	0	0	0	0.0534656	0.227829	0	0	0	0	0.0774312	0	0.0130895	0	0.00510912	0.455833	0	0	0.148745	0	0	0.0184984
TCGA-CS-5397-01A	0.000889816	0	0.00415791	0.0365965	0	0.184759	0	0.000854948	0	0	0	0.0715593	0.23056	0	0.0157115	0.361714	0.00162096	0.00153751	0.0760117	0	0.00466724	0.00935993
TCGA-CS-6186-01A	0	0.00560905	0.00638475	0	0	0.18533	0	0	0	0	0.0245567	0.043387	0.152734	0	0.0661979	0.415023	0	0	0.0980596	0	0	0.00271802
TCGA-CS-6188-01A	0.00247395	0.00316212	0.00257789	0	0	0.164875	0	0.0150454	0.0360652	0	0.0356918	0.0222146	0.00279117	0.314172	0	0.372833	0	0.00371367	0.0213296	0	0.000179389	0.00287482
TCGA-CS-6290-01A	0.00270647	0.00121035	0.00519856	0	0	0.115255	0	0	0.0116183	0	0.0382469	0.00960404	0.33599	0	0.0117734	0.330533	0	0.00316914	0.134361	0	0	0.000333789
TCGA-CS-6666-01A	0.00392089	0	0.0171923	0	0	0.160824	0	0	0.0289136	0	0.100037	0	0.0745256	0.151532	0.0573393	0.36958	0.00416029	0	0.0140513	0	0	0.0179235
TCGA-CS-6667-01A	0.0515719	0	0.0165224	0	0.0468589	0.166268	0	0	0.0735052	0	0.1221	0	0.101832	0	0.00719438	0.175873	0	0	0.170156	0	0	0.0681178
TCGA-CS-6668-01A	0.0663462	0	0	0	0.0579939	0	0	0	0.00877694	0	0.00875368	0.0234272	0	0.134687	0.0058249	0.598469	0	0	0.0895898	0	0.00613055	0
TCGA-CS-6669-01A	0.249525	0	0.0588409	0.0142276	0	0.161144	0	0	0	0	0	0.00977881	0.351894	0.0169161	0	0.10489	0	0	0.0327831	0	0	0
TCGA-CS-6670-01A	0.0749053	0	0	0	0.00287097	0.00142043	0	0.0635577	0	0	0	0.0512202	0.427237	0	0.00444409	0.136685	0	0	0	0.234855	0.00280473	0
TCGA-DB-5270-01A	0.0174539	0	0	0.0228373	0	0.0556317	0	0.0317519	0	0	0	0.0541367	0.445895	0	0.0369835	0.194876	0	0	0	0.133795	0.00663891	0
TCGA-DB-5273-01A	0.0297447	0	0.000560443	0	0	0.118428	0	0	0.00294042	0	0.0171855	0.0192751	0.365129	0	0.0239245	0.417521	0	0	0.005292	0	0	0
TCGA-DB-5274-01A	0.0230607	0	0.00498293	0.0132197	0	0.0195081	0	0.0497004	0	0.0265719	0	0.0648782	0.184839	0.0183602	0.0191338	0.467819	0.000245269	0	0	0.102658	0	0.00502267
TCGA-DB-5275-01A	0	0.000528252	0.00141962	0.0011326	0	0.0985609	0	0.0484772	0	0	0	0.0727148	0.299843	0	0.0432772	0.121432	0	0	0	0.279308	0.00905788	0.0242479
TCGA-DB-5277-01A	0	0	0	0.0216036	0	0.0862922	0	0.0272564	0	0	0	0.0778627	0.0824739	0	0.0189863	0.5363	0.000205597	0	0.140477	0	0.00854206	0
TCGA-DB-5278-01A	0	0.0088932	0.00995824	0.0242746	0	0.208742	0	0.0253317	0.018107	0	0.0807999	0	0.122663	0	0.0174022	0.357446	0	0	0.12309	0	0	0.00329099
TCGA-DB-5279-01A	0.0688184	0	0	0.0851941	0	0	0	0.00495404	0	0.00104065	0	0.0465517	0.334782	0	0.0093039	0.078838	0	0	0	0.197908	0	0.172609
TCGA-DB-5280-01A	0.0419806	0	0.0127012	0	0.00754903	0.0944003	0	0	0	0	0.0478208	0.0282924	0.346579	0	0.0321722	0.300066	0	0	0.0875485	0	0	0.000889966
TCGA-DB-5281-01A	0	0	0	0.0618709	0	0.325587	0	0.0229621	0.0501301	0	0	0.0534213	0.18747	0.0316101	0.0490667	0.0446837	0.00720087	0	0.1354	0	0	0.0305979
TCGA-DB-A4X9-01A	0	0.0113154	0	0	0.0675675	0.243638	0	0	0.0202517	0	0.064227	0.0320847	0.308869	0	0	0.131845	0	0	0	0.118044	0.00215782	0
TCGA-DB-A4XA-01A	0	0.0089791	0.00770221	0	0.0697086	0.0440516	0	0	0.0166267	0	0.0523019	0.0147774	0.0268397	0	0.079344	0.531981	0.0167139	0	0.129069	0	0	0.00190577
TCGA-DB-A4XB-01A	0.0214651	0	0.0261585	0	0	0.160964	0	0.0301954	0	0	0	0.0924207	0.305896	0	0.0039914	0.113647	0	0	0	0.230644	0.0146181	0
TCGA-DB-A4XC-01A	0	0.0086154	0.00134012	0	0.0480761	0.130685	0	0	0.0530629	0	0.0575916	0	0.200941	0	0.00694539	0.406764	0	0	0.0616896	0	0	0.0242896
TCGA-DB-A4XD-01A	0.00545729	0	0.0140444	0	0.00178894	0.0707703	0	0.00588651	0.0351377	0	0	0	0.040559	0.0229178	0.0477534	0.390455	0	0	0.35212	0	0	0.0131093
TCGA-DB-A4XE-01A	0	0.0012136	0.000860214	0	0	0.223091	0	0.0109857	0.0419238	0	0.125155	0	0.0318671	0.0481136	0.00670582	0.201144	0.00181386	0	0.284872	0	0	0.022255
TCGA-DB-A4XF-01A	0	0.00258181	0.00787197	0	0	0.129929	0	0.00882783	0.0117891	0	0.0152815	0	0.0264004	0	0.0205758	0.551179	0.00254711	0	0.222133	0	0.000884518	0
TCGA-DB-A4XG-01A	0.0783756	0	0.0341063	0.0172921	0.0509106	0	0	0.149373	0	0	0	0.114363	0.287119	0	0.0102857	0.228276	0	0	0.0298986	0	0	0
TCGA-DB-A4XH-01A	0.0681838	0	0.0174661	0	0.0407115	0.0636356	0	0.0073906	0	0	0	0.0734457	0.167053	0	0.051756	0.332787	0	0	0	0.177571	0	0
TCGA-DB-A64L-01A	0.082011	0	0.00622679	0	0	0.0930616	0	0	0	0.00685026	0.00396731	0.0653077	0.223312	0.0465887	0.0222929	0.166342	0	0	0	0.106011	0	0.178028
TCGA-DB-A64O-01A	0.0420557	0	0.00491548	0	0.0448197	0.10968	0	0	0.00923224	0	0.0457088	0.00589511	0.322141	0	0	0.308935	0	0	0.106618	0	0	0
TCGA-DB-A64P-01A	0.0543507	0	0.00982852	0	0	0.180407	0	0.0182497	0.000822113	0	0	0.0276714	0.059413	0	0.0836217	0.521265	0.00577543	0	0.0177819	0	0	0.0208141
TCGA-DB-A64Q-01A	0.00145842	0.00321804	0.0251562	0	0.0812078	0.142815	0	0.0494124	0.0407048	0	0.0336411	0.0021721	0.0717343	0.00107628	0.00513812	0.27088	0.00284436	0	0.254596	0	0.00444745	0.0094977
TCGA-DB-A64R-01A	0	0	0	0	0.114346	0.00733554	0	0.0318021	0	0	0	0.12035	0.292938	0	0.000698737	0.243999	0	0	0	0.18853	0	0
TCGA-DB-A64S-01A	0.00532211	0	0.00618431	0	0	0.177995	0	0.0141818	0	0	0	0.0989346	0.325771	0	0.00690308	0.126183	0.00288589	0	0	0.223758	0.0118809	0
TCGA-DB-A64U-01A	0.0321436	0	0.000288357	0	0.00253821	0.068672	0	0.0506401	0	0	0	0.0786805	0.418524	0	0	0.148031	0	0	0	0.184104	0.0163784	0
TCGA-DB-A64V-01A	0.032628	0	0.00218023	0.0578566	0	0.0411984	0	0.00376387	0	0	0	0.0538247	0.196406	0.047989	0.0222654	0.541888	0	0	0	0	0	0
TCGA-DB-A64W-01A	0	0	0.00689289	0.0046623	0	0.406268	0	0	0.0201126	0	0	0.0473867	0.0780898	0.159139	0	0	0	0	0.277449	0	0	0
TCGA-DB-A64X-01A	0.000338617	0	0.0249858	0	0.00966412	0.142802	0	0	0	0	0.0870384	0	0.0195243	0	0.00956625	0.593418	0	0	0.103271	0	5.4971e-05	0.00933555
TCGA-DB-A75K-01A	0.035345	0	0.016874	0	0	0.0165729	0	0.0790622	0	0	0	0.0648127	0.534288	0.0529655	0.0233945	0	0	0	0	0.167777	0.00890842	0
TCGA-DB-A75L-01A	0	0.00189655	0.0180008	0	0.00692151	0.113884	0	0.00877502	0.0442708	0	0.00815194	0.0234777	0.252799	0.0540874	0.0069985	0.210179	0	0	0.246989	0	0	0.00356956
TCGA-DB-A75M-01A	0	0.00520605	0.0210046	0.0141391	0	0.076202	0	0.0056707	0.0226492	0	0.00206512	0.0581552	0.334625	0	0.00254512	0.374061	0	0	0.083677	0	0	0
TCGA-DB-A75O-01A	0	0.00219501	0.00691337	0	0	0.0890616	0	0.0245844	0.0313778	0	0.0468506	0.00361361	0.272814	0	0	0.349406	0	0.00126139	0.161688	0	0	0.0102344
TCGA-DB-A75P-01A	0	0.0232797	0.00584501	0.0304825	0	0.151439	0	0.00686059	0	0.00738595	0	0.0832656	0.171023	0	0.0201284	0.350618	0	0	0.149672	0	0	0
TCGA-DH-5140-01A	0	0	0	0.0685679	0	0.173574	0	0.00557421	0.0156584	0	0	0.0268222	0.0591716	0.147614	0.0244386	0.279806	0.0242729	0	0.171516	0	0.00298365	0
TCGA-DH-5141-01A	0.00182313	0	0.00534986	0	0	0.0888895	0	0.0157316	0	0	0	0.0580339	0.0362779	0	0.0622542	0.464328	0.00685806	0	0	0.246987	0.0134676	0
TCGA-DH-5142-01A	0.00605375	0	0.00319602	0.0094884	0	0.11777	0	0	0.00967179	0	0.00429037	0.0514131	0.352897	0	0.013037	0.368443	0	0	0.0637397	0	0	0
TCGA-DH-5143-01A	0	0.000106727	0	0	0	0.0937999	0	0.00789976	0	0	0	0.0498024	0.560897	0	0	0.16202	0	0.0092006	0	0.113054	0.00322008	0
TCGA-DH-5144-01A	0.0114433	0	0.000321049	0	0	0.0401582	0	0.0335042	0	0	0	0.0794929	0.229752	0	0.00719019	0.487338	0	0	0	0.100873	0.00992731	0
TCGA-DH-A669-01A	0.00914326	0	0	0	0	0.226159	0	0.0612909	0.0328817	0	0	0.0495124	0.0147404	0	0.107696	0.35852	0	0	0.119982	0	0.0105773	0.00949721
TCGA-DH-A66B-01A	0.00146162	0.0054462	0	0	0	0.197884	0	0	0.0100842	0	0.0767773	0.0154427	0.210982	0	0.0147946	0.422147	0	0	0	0.0435565	0.0003712	0.00105291
TCGA-DH-A66D-01A	0	0.00378081	0.00617441	0	0.00951266	0.128734	0	0	0.00574625	0	0	0.0856555	0.396573	0	0.00518494	0.267933	0	0	0	0.0836651	0.00393678	0.00310374
TCGA-DH-A66F-01A	0.00292035	0	0.0560489	0	0.0699877	0	0.0240369	0	0.000387043	0	0.0693765	0	0.00783982	0	0.012092	0.439116	0.002119	0	0.312529	0	0	0.00354614
TCGA-DH-A66G-01A	0.0114357	0	0.00223475	0	0.00913011	0.091236	0	0.0107834	0	0	0	0.0561164	0.330209	0	0.0078007	0.190282	0	0	0	0.253123	0.0376494	0
TCGA-DH-A7UR-01A	0	0	0.0157128	0	0	0.301447	0	0.147014	0.107826	0	0.00113993	0.111405	0.115373	0.0417666	0	0.104365	0	0	0.0494295	0	0	0.00452107
TCGA-DH-A7US-01A	0.0976438	0	0.0266864	0.0572387	0.109172	0	0	0	0	0	0.0287898	0	0.0796239	0.0181464	0.0499597	0.527755	0	0	0.00498405	0	0	0
TCGA-DH-A7UT-01A	0.0611244	0	0	0	0.014368	0.0831668	0	0.0504261	0	0	0	0.0822535	0.449421	0	0	0.201339	0	0	0	0.0550084	0.00289221	0
TCGA-DH-A7UU-01A	0.0945064	0	0.00289019	0	0.0479159	0.082428	0	0	0	0	0	0.0786347	0.400877	0	0.00691168	0.115943	0	0	0	0.160134	0.00459004	0.00516908
TCGA-DH-A7UV-01A	0	0.00559933	0.0431736	0	0.0594447	0.0793039	0	0	0.00597436	0	0	0.0860907	0.235264	0	0	0.438463	0	0.00121598	0	0.0400034	0	0.00546781
TCGA-DU-5847-01A	0.0326494	0	0.00735903	0	0	0.229903	0	0	0.0228465	0	0	0.0326235	0.244698	0	0.130044	0.241838	0.000204905	0	0.0547281	0	0.0031055	0
TCGA-DU-5849-01A	0.000478864	0.00518463	0.0100134	0	0	0.186439	0	0.0517406	0.018734	0	0	0.0686662	0.0280005	0.107392	0.00801825	0.45007	0	0	0.0346338	0	0	0.0306283
TCGA-DU-5852-01A	0.000587947	0.00445675	0	0.0664371	0	0.260477	0	0.00993599	0.0104596	0	0	0.0543652	0.143738	0.0469727	0.0505473	0.244267	0.00981247	0	0.0841844	0	0	0.0137593
TCGA-DU-5853-01A	0.00203746	0.00155702	0.00482638	0.0498094	0	0.276226	0	0	0.00147199	0	0	0.072527	0.201907	0	0.0287192	0.250581	0	0	0	0.100474	0.00482551	0.00503777
TCGA-DU-5854-01A	0.00253311	0	0	0.0885579	0	0.13371	0	0	0.00241837	0	0	0.0353703	0.133539	0	0.0166664	0.379923	0.000794918	0	0.187489	0	0	0.0189978
TCGA-DU-5855-01A	0.0506842	0	0	0	0.00238294	0.026132	0	0.0117281	0	0	0	0.0224374	0.395991	0	0	0.276155	0	0.00936178	0	0.198373	0.00675451	0
TCGA-DU-5870-01A	0	0.0017987	0.0108317	0.0272087	0	0.09988	0	0.0152553	0.00231005	0	0	0.0504944	0.137666	0.0316109	0.0160853	0.306624	0.00337056	0	0.289218	0	0.0017647	0.00588297
TCGA-DU-5871-01A	0.0676561	0	0.00334464	0	0.00683021	0.112696	0	0	0	0	0	0.049834	0.467779	0	0	0.175675	0	0.010765	0	0.101174	0	0.00424634
TCGA-DU-5872-01A	0.00229208	0	0.0201115	0.00454022	0	0.117701	0	0.00411442	0.00910254	0	0.00947799	0.0774933	0.227802	0	0.0408629	0.408592	0	0	0	0.0421022	0.00449923	0.0313088
TCGA-DU-5874-01A	0	0.00958631	0	0	0	0.218408	0	0.109632	0.0159879	0	0.000621079	0.0251716	0.053245	0.050983	0.0272281	0.246318	0.0150442	0	0.211049	0	0	0.016726
TCGA-DU-6392-01A	0.00612582	0	0.00570802	0	0	0.1163	0	0.0128333	0.011899	0	0.0141235	0.0688491	0	0.344583	0.0196864	0.294153	0	0	0	0.0826876	0	0.0230512
TCGA-DU-6393-01A	0	0.00771508	0.0228165	0	0	0.1443	0	0.0606139	0.00866973	0	0.0555943	0	0	0.0574709	0	0.360472	0	0.00723133	0.264419	0	0	0.0106981
TCGA-DU-6394-01A	0.00567665	0	0.00909158	0	0.0513186	0.0724572	0	0.0070145	0.00680461	0	0.0875035	0	0.0261972	0.16805	0.018571	0.225315	0.00759744	0	0.287402	0	0.00077699	0.0262235
TCGA-DU-6395-01A	0.00711618	0	0.00447656	0.0220388	0	0.136907	0	0.00696455	0.0261576	0	0.0154039	0.0381494	0.169167	0	0.00140671	0.0406856	0	0	0	0.530372	0	0.00115493
TCGA-DU-6396-01A	0.0478238	0	0.00497002	0.0435651	0	0.163517	0.0042946	0	0.00893769	0	0.0919966	0.0105636	0.190401	0	0.0142623	0.338735	0	0.00611565	0.0639467	0	0	0.0108714
TCGA-DU-6397-01A	0.00186114	0	0.0209643	0	0	0.247266	0	0.0307419	0.0284491	0	0	0.0204667	0.0332253	0	0.043539	0.524595	0.00940896	0	0.0394834	0	0	0
TCGA-DU-6399-01A	0.0102528	0	0.00531837	0	0.00969256	0.172133	0	0	0.0101506	0	0.0537012	0	0.293099	0	0.00672541	0.421439	0	0.00517391	0	0	0	0.0123135
TCGA-DU-6400-01A	0.00242987	0.00416104	0	0	0	0.256644	0	0.0587222	0.071805	0	0	0.11865	0.0427517	0.15569	0.0517152	0.201768	0.00187212	0	0	0	0	0.0337905
TCGA-DU-6401-01A	0.0837383	0	0	0	0	0.0608583	0	0.0273508	0	0	0	0.0588249	0.231808	0	0.0758401	0.13559	0	0.00428119	0	0.274183	0.0332095	0.0143153
TCGA-DU-6402-01A	0	0	0	0.102659	0	0.107501	0	0	0	0	0.050873	0	0.105749	0.288404	0.037627	0.28523	0	0	0.0219562	0	0	0
TCGA-DU-6403-01A	3.08286e-05	0.00665846	0.00395015	0.0616751	0	0.272838	0	0.00820858	0.00640955	0	0.0541129	0.0697267	0.178328	0.0628144	0.0104098	0.205911	0	0	0.0494447	0	0	0.00948207
TCGA-DU-6404-01A	0	0	0.00324028	0	0	0.295822	0	0.00904525	0.0840376	0	0.125962	0	0.0653986	0.264482	0.0434367	0.0730758	0.0108788	0	0	0.00971051	0.000432836	0.0144772
TCGA-DU-6405-01A	0.00212149	0.00138205	0.0119775	0	0	0.320561	0	0.00602008	0.0478728	0	0.0628755	0.0831201	0.104406	0	0.0291124	0.282314	0.00807906	0	0	0.0252493	0.000926117	0.0139833
TCGA-DU-6406-01A	0.00114515	0	1.24925e-05	0.015716	0	0.125542	0	0.018005	0.0812241	0	0.0207973	0.042515	0.0282487	0.310266	0.0277746	0.286863	0	0.00276741	0.0391235	0	0	0
TCGA-DU-6407-01A	0	0.00648895	0.00178314	0	0.01486	0.104459	0	0.0196585	0.0379003	0	0.0199985	0.0303293	0.327449	0	0.0136137	0.295692	0	0	0.100516	0	0	0.0272503
TCGA-DU-6408-01A	0.00146319	0	0.0069275	0	0	0.173664	0	0.0135808	0	0	0	0.0683084	0.267877	0	0.00443381	0.256134	0	0	0	0.192255	0.00812244	0.00723424
TCGA-DU-6410-01A	0.0974665	0	0.0461696	0.0518975	0.0161052	0	0	0.127378	0	0	0.0773127	0.0267511	0.085018	0.178901	0	0.261129	0	0	0.0174186	0	0.0144522	0
TCGA-DU-6542-01A	0	0.00462138	0.00612084	0	0	0.0854636	0	0	0.00862892	0	0.0399783	0	0.363577	0	0	0.332617	0	0.00114304	0.138733	0	0	0.0191174
TCGA-DU-7006-01A	0.0552495	0	0.00112485	0.0314831	0	0.08659	0	0.00471117	0	0.00507219	0	0.0071173	0.43639	0	0.0113885	0.311388	0	0	0.0494856	0	0	0
TCGA-DU-7007-01A	0.00319932	0	0.0215771	0.0913017	0	0.10736	0	0.00480757	0.00506426	0	0	0.0341525	0.201179	0	0.036985	0.461807	0	0	0.0240185	0	0	0.00854835
TCGA-DU-7008-01A	0	0.0119503	0.05634	0	0.0778115	0.107294	0	0	0.0477253	0	0	0.0333948	0.0802487	0.00585533	0.0249663	0.284946	0	0	0.247155	0	0	0.0223126
TCGA-DU-7009-01A	0.0339347	0	0.0129973	0	0.0559857	0	0	0.0349117	0	0.00982992	0	0.0423153	0.366063	0.025632	0.00326476	0.219932	0	0	0	0.188343	0.00679083	0
TCGA-DU-7010-01A	0	0	0.0048246	0.0332245	0	0.253722	0	0	0.0106284	0	0	0.0612087	0.178187	0	0.0654157	0.249898	0.00652283	0	0.129423	0	0.00694538	0
TCGA-DU-7011-01A	0.00536162	0	0.00261471	0	0	0.189895	0	0	0.00885525	0	0.0714999	0	0.295248	0	0.0276021	0.382221	0.00436825	0	0.00236619	0	0.000893175	0.00907494
TCGA-DU-7012-01A	0.0563651	0	0	0.0304547	0	0.109689	0.00176637	0.0592807	0	0.0304277	0	0.0108129	0.243434	0	0.104283	0.289876	0.00428253	0	0.0593275	0	0	0
TCGA-DU-7013-01A	0.00135068	0	0	0.0984913	0	0.211793	0	0.00525806	0.014645	0	0	0.0392835	0.0591806	0.0846024	0.0432796	0.277738	0.00716052	0	0.148042	0	0.000473788	0.00870058
TCGA-DU-7014-01A	0	0.00656365	0	0	0	0.231727	0	0	0.0011379	0	0.0489173	0.0383762	0.161405	0	0.00742974	0.307785	0.00157166	0	0.167136	0	0	0.0279503
TCGA-DU-7015-01A	0.000315931	0.00143247	0.00288802	0.00651875	0	0.0953126	0	0	0.00724057	0	0.0381232	0	0.332018	0	0.0460865	0.288846	0	0	0.179338	0	0	0.00187975
TCGA-DU-7018-01A	0.108849	0	0.0294964	0	0.0496622	0.0491791	0	0	0	0	0	0.0474872	0.0723742	0	0.0362414	0.412447	0	0	0	0.191865	0	0.00239897
TCGA-DU-7019-01A	0.00224212	0	0.00928244	0	0	0.11753	0	0.00399694	0	0	0	0.0913453	0.2598	0	0.067078	0.32827	0	0	0	0.114007	0.00464002	0.00180793
TCGA-DU-7290-01A	0.0524137	0	0.00392539	0	0	0.0927091	0	0.020892	0	0	0	0.0599335	0.433682	0	0.0291802	0.176369	0	0	0	0.0744769	0.0564189	0
TCGA-DU-7292-01A	0.0416007	0	0.0161749	0.0353935	0	0.158518	0	0	0	0	0	0.0537652	0.110224	0	0.0543616	0.350907	0	0	0.155036	0	0	0.0240191
TCGA-DU-7294-01A	0.00315837	0.00196742	0.00576714	0	0.0224787	0.192441	0	0.00705004	0.00202971	0	0.0651259	0	0.130042	0.0755256	0.048706	0.18776	0.0134863	0	0.186998	0	0.00622873	0.0512351
TCGA-DU-7298-01A	0.0165976	0	0.0159652	0	0	0.204484	0	0.0114821	0	0	0	0.135782	0.188423	0	0.00760681	0.2301	0	0.00168816	0	0.150985	0.0169329	0.0199523
TCGA-DU-7299-01A	0.000705343	0.0013641	0.00585209	0.0162453	0	0.0759212	0	0.00849529	0.0100668	0	0.0528567	0	0.21092	0.00803443	0.00138074	0.295226	0	0	0.299739	0	0	0.0131931
TCGA-DU-7300-01A	0	0	0.00465994	0.135829	0	0.14859	0	0.0497268	0	0	0.00659846	0.0355619	0.0502778	0.0924418	0.030018	0.310111	0.00426631	0	0.127148	0	0.00477075	0
TCGA-DU-7301-01A	0	0	0.00488098	0	0	0.0920251	0	0.00408305	0	0	0.00383888	0.0168808	0.196766	0	0.00425756	0.64742	0	0.00514709	0	0.0247002	0	0
TCGA-DU-7302-01A	0	0.00870261	0	0	0.0564178	0.238636	0	0	0.0127474	0	0.0580892	0	0.0510629	0.0846263	0.0479977	0.165207	0	0	0.235525	0	0	0.0409868
TCGA-DU-7304-01A	0.0530173	0	0.00763213	0	0.00433562	0.164716	0	0	0	0	0.00615203	0.0385285	0.329138	0	0	0.262894	0	0	0	0.0358286	0	0.0977577
TCGA-DU-7306-01A	0.011304	0	0.00909258	0	0	0.159378	0	0	0	0	0.0234502	0.0164292	0.195301	0	0.0197082	0.39752	0.000501434	0.00344228	0.149484	0	0	0.014388
TCGA-DU-7309-01A	0.0957599	0	0.00851507	0	0.0144299	0.0376818	0	0.00568825	0	0	0	0.0262371	0.491366	0	0.022755	0.121717	0	0	0	0.139523	0	0.0363269
TCGA-DU-8158-01A	0	0.00282024	0	0.168795	0	0.0795572	0.00186585	0	0.0343128	0	0	0	0.203853	0	0.0119996	0.39993	0	0	0.0773859	0	0	0.019481
TCGA-DU-8161-01A	0.0318884	0	0.00219837	0.0350889	0	0.182131	0	0.00101497	0.00129682	0	0	0.00133049	0.195403	0	0.167649	0.338647	0	0	0.0399801	0	0	0.00337225
TCGA-DU-8162-01A	0.0483737	0	0.00800259	0	0.00382267	0.0803294	0	0	0	0	0	0.0505615	0.459499	0	0.00834194	0.144854	0	0	0	0.196215	0	0
TCGA-DU-8163-01A	0.000328464	0.00222672	0.00990236	0	0	0.268316	0	0.0173618	0.0343297	0	0.0742188	0	0.426098	0	0.00494344	0.0980534	0	0	0.0553744	0	0.000722234	0.00812508
TCGA-DU-8164-01A	0	0.0190885	0.0142635	0	0.0425123	0	0	0.0483947	0	0	0	0.0816681	0.19656	0	0	0.388499	0	0	0	0.209014	0	0
TCGA-DU-8165-01A	0	0	0.0162634	0.0606237	0	0.125551	0.019225	0.031797	0.0147738	0	0	0	0.103867	0.0782854	0.0504691	0.437132	0.000449124	0	0	0.0379547	0	0.0236093
TCGA-DU-8166-01A	0.0237883	0	0	0	0.00189998	0.0449043	0	0.00877524	0	0.00324292	0	0.0163103	0.376626	0	0.028485	0.136806	0	0.00226959	0	0.313436	0.0201219	0.0233343
TCGA-DU-8167-01A	0.00498348	0	0.00606403	0	0	0.116115	0	0.0249878	0.0111932	0	0	0.106123	0.298217	0	0.0247848	0.16247	0.000941872	0	0	0.241511	0	0.00260744
TCGA-DU-8168-01A	0.00308562	0	0.00446956	0.0122061	0	0.288151	0	0	0.00427524	0	0	0.163681	0.111495	0	0.0322224	0.277744	0.0049585	0	0.0754	0	0	0.0223104
TCGA-DU-A5TP-01A	0.0308421	0	0.000614204	0.0141824	0	0.00811418	0	0.0165373	0	0.00417436	0	0.0360803	0.324462	0	0.0104954	0.32441	0	0	0	0.224013	0.006074	0
TCGA-DU-A5TR-01A	0.0603921	0	0.0112683	0.039993	0	0.0637967	0	0.0113614	0.000523006	0	0	0.120376	0.385306	0	0.0118358	0.240609	0	0	0	0.0491504	0.00538815	0
TCGA-DU-A5TS-01A	0	0.00806921	0.0299616	0.00135706	0	0.261909	0	0.0111918	0.0481516	0	0.0992745	0.028292	0.0896023	0	0.00186881	0.3062	0	0	0.108628	0	0.000628113	0.00486539
TCGA-DU-A5TT-01A	0	0	0.0292519	0.0341383	0	0.125119	0	0.0392155	0.042422	0	0	0.00898203	0.330492	0	0.0105451	0.327723	0	0	0	0.0288577	0.00683464	0.016418
TCGA-DU-A5TU-01A	0.052284	0	0	0.00642859	0	0.0819917	0	0	0	0	0.0155859	0.0273039	0.300273	0	0.00338202	0.479616	0	0	0	0.0305712	0	0.00256414
TCGA-DU-A5TW-01A	0	0.00558973	0.0205775	0	0.0438244	0.123511	0	0.00208013	0.0210181	0	0.0107055	0.0508125	0.0745229	0	0.00313582	0.460013	0	0	0.16371	0	0	0.0204985
TCGA-DU-A5TY-01A	0	0	0.00383738	0	0	0.103023	0	0.0160781	0	0	0	0.066103	0.0742871	0.260977	0.0542424	0.407585	0	0	0	0.0138677	0	0
TCGA-DU-A6S2-01A	0.0512137	0	0.0057719	0	0.108151	0	0	0.0326612	0	0	0	0.0767807	0.108257	0	0	0	0	0	0	0.567058	0.0115092	0.0385973
TCGA-DU-A6S3-01A	0.00953169	0	0.0609781	0.021997	0	0.14843	0	0.0152234	0.119057	0	0.132465	0	0.156814	0.117381	0.0233093	0.0485712	0	0	0.146242	0	0	0
TCGA-DU-A6S6-01A	0	0	0.0793758	0	0	0.171419	0	0.322932	0	0	0.103203	0	0.0680096	0.0339544	0.00746414	0.131144	0	0	0.0812421	0	0	0.00125666
TCGA-DU-A6S7-01A	0.028556	0	0.0121449	0	0.0140031	0.0578816	0	0	0	0	0.0158903	0.0463298	0.590557	0	0	0.230642	0	0	0.0039948	0	0	0
TCGA-DU-A6S8-01A	0	0.00458946	0	0	0.0262916	0.25058	0	0.0118302	0.0658064	0	0.0205792	0.107718	0.0831109	0.00772157	0	0.293447	0	0	0.12053	0	0.00779697	0
TCGA-DU-A76K-01A	0.150518	0	0.0199292	0	0	0.120003	0	0.0384763	0	0	0	0.156902	0.116026	0	0.0552562	0.122082	0	0	0	0.220807	0	0
TCGA-DU-A76L-01A	0.0152319	0	0.00392965	0	0	0.17784	0	0.00809579	0.00730998	0	0	0.0776281	0.00253152	0.438973	0.0174826	0.149553	0	0	0	0.0774907	0.00139266	0.0225415
TCGA-DU-A76O-01A	0.00216056	0	0.00271769	0	0.0183887	0.0794196	0	0.00639818	0.017378	0	0.00499779	0.029008	0.36026	0	0	0.41393	0	0	0.0650152	0	0.000325528	0
TCGA-DU-A76R-01A	0.0150506	0	0.0196073	0	0.0475977	0.11896	0	0.0357793	0.0460745	0	0.0623572	0.0336522	0.304353	0	0.00638044	0.273442	0	0	0.0348569	0	0.00188919	0
TCGA-DU-A7T6-01A	0	0.0237378	0.0068698	0.0192782	0.0400423	0	0	0.020098	0	0.0101185	0	0.0756922	0.0138698	0.215864	0.0553774	0.437033	0	0	0	0.0820183	0	0
TCGA-DU-A7T8-01A	0.0307839	0	0.0018021	0	0	0.182093	0	0.0197486	0	0	0	0.0951857	0.255433	0	0.085478	0.143695	0	0	0	0.169695	0.00502978	0.0110554
TCGA-DU-A7TA-01A	0	0	0.0135993	0	0	0.0848924	0	0.00936884	0	0	0.00681926	0.0600618	0.257539	0	0.00786563	0.384788	0	0.00914347	0	0.159242	0.00392292	0.00275632
TCGA-DU-A7TB-01A	0	0.0126909	0	0.0400642	0	0.177749	0	0	0	0	0	0.0885922	0.09206	0.019669	0.0154387	0.242112	0.0176562	0	0.276858	0	0	0.0171101
TCGA-DU-A7TC-01A	0	0.00870696	0.0186194	0	0.0864964	0.0348435	0	0	0.0748512	0	0.104577	0	0.115475	0	0.0117348	0.403335	0	0	0.141361	0	0	0
TCGA-DU-A7TD-01A	0.0498463	0	0.00202252	0	0	0.145513	0	0.0170115	0	0	0	0.0998425	0.258715	0.045798	0.0588031	0.294995	0	0	0	0.0199045	0	0.00754899
TCGA-DU-A7TG-01A	0.0124913	0	0.00806607	0.00162735	0	0.0286581	0	0.026142	0	0	0	0.0382228	0.414372	0	0.0162015	0	0	0.00102251	0	0.292915	0.0980081	0.0622731
TCGA-DU-A7TI-01A	0.0382469	0	0.00638393	0	0	0.0987769	0	0.0130413	0	0	0	0.0404597	0.238002	0	0.00931648	0.194732	0	0.00789996	0	0.340002	0.00804964	0.0050885
TCGA-DU-A7TJ-01A	0.00247666	0.00408082	0.00639596	0.046631	0	0.207213	0	0.00221769	0.0843368	0	0.0432937	0.0463484	0.102096	0	0.0143814	0.30064	0.0015314	0	0.127007	0	0.006662	0.00468731
TCGA-E1-5302-01A	0	0.00423223	0.00407397	0	0	0.246508	0	0.00448721	0.0278226	0	0.0517517	0	0.306713	0	0.0258398	0.180472	0	0	0.143559	0	0	0.00454091
TCGA-E1-5303-01A	0.00218493	0.00295003	0.00497569	0	0	0.22633	0	0.0141318	0	0	0.0123102	0.0771229	0.48144	0	0	0.132661	0	0.00614949	0	0.0353938	0.0043505	0
TCGA-E1-5304-01A	0.00274176	0	0.0136614	0.0267398	0	0.219404	0	0.0183222	0.00514179	0	0	0.0721215	0.0481941	0.0588985	0.0755038	0.168276	0.0220013	0	0.265248	0	0.00374614	0
TCGA-E1-5305-01A	0	0.0105282	0.00194247	0	0.00341404	0.127738	0	0	0.0501208	0	0.0442642	0	0.28267	0.0502459	0.00992886	0.154861	0.00212249	0	0.219426	0	0	0.0427385
TCGA-E1-5307-01A	0.00138406	0.00333067	0.0138441	0	0	0.357778	0	0.0332342	0.0180405	0	0.0814927	0.0202104	0.0979627	0	0.00109827	0.365093	0	0	0.00192904	0	0	0.00460229
TCGA-E1-5311-01A	0.16247	0	0	0	0.059816	0.0508627	0	0.0110802	0	0	0	0.104178	0.296652	0	0.0123625	0.156638	0	0	0	0.115104	0	0.0308368
TCGA-E1-5318-01A	0.0012396	0	0.00255543	0	0.0233923	0.328773	0	0	0.0139348	0	0.0387184	0.00257964	0.0761307	0	0	0.398652	0.0116341	0	0.0949605	0	0.00742983	0
TCGA-E1-5319-01A	0	0	0.00478589	0	0.0216054	0.117271	0	0	0.00633476	0	0.0320367	0.00400432	0.0210055	0.0360322	0.0376072	0.459981	0.0106566	0	0.244692	0	0	0.0039869
TCGA-E1-5322-01A	0	0.00365011	0	0	0.022348	0.134177	0	0	0.00839432	0	0	0.0843771	0.424225	0	0	0.238726	0	0.00571453	0	0.0577131	0	0.0206757
TCGA-E1-A7YD-01A	0	0.00752832	0.0123069	0	0	0.184868	0	0.0696627	0	0	0	0.118304	0.14422	0	0.0545934	0.319187	0	0.000524297	0	0.0877275	0.000168881	0.000908976
TCGA-E1-A7YE-01A	0.00450901	0	0.0058181	0	0	0.318714	0	0.012132	0	0	0.0229483	0.0798518	0.200377	0	0.000686374	0.235341	0.00184845	0	0	0.0694363	0.0402593	0.00807825
TCGA-E1-A7YH-01A	0.0788216	0	0.00985021	0	0.0362349	0.141856	0	0.00466277	0.00249727	0	0.0519141	0.0273962	0.338856	0	0	0.240636	0	0	0.0672755	0	0	0
TCGA-E1-A7YI-01A	0	0	0	0.0230306	0	0.276162	0	0.0171498	0.0242336	0	0	0.0817097	0.118089	0.0352086	0	0.175269	0	0	0.223347	0	0.00892449	0.0168752
TCGA-E1-A7YJ-01A	0	0.000951734	0.00819657	0.0559865	0	0.144982	0	0.0236348	0.015455	0	0.0493807	0.0171249	0.0917077	0	0.0591872	0.430052	0	0	0.0868865	0	0	0.0164541
TCGA-E1-A7YK-01A	0.0504107	0	0.00229295	0.00583277	0	0.0687995	0	0	0.00635161	0	0.0249513	0.00700664	0.308384	0	0.00214213	0.459326	0	0	0.0645023	0	0	0
TCGA-E1-A7YL-01A	0	0.0172122	0.00591889	0.0451563	0	0.139607	0.00299595	0.0346455	0.00682336	0	0.10442	0	0.227388	0.0127704	0	0.246607	0	0	0.125992	0	0	0.0304643
TCGA-E1-A7YM-01A	0.103983	0	4.34588e-05	0	0.0693072	0.166748	0	0	0	0	0.0848275	0.0509405	0.203767	0	0.00188567	0.231791	0	0	0.0834053	0	0	0.00330178
TCGA-E1-A7YN-01A	0.0444155	0	0.00291197	0.0518393	0	0.194891	0.0158338	0	0	0	0.0341428	0	0.20112	0	0.0337017	0.393561	0	0	0.0267	0	0	0.000882983
TCGA-E1-A7YO-01A	0.0727269	0	0.0112696	0	0.163092	0	0	0.0341459	0	0	0	0.124924	0.149406	0	0.0161474	0.232972	0	0	0	0.185192	0	0.010123
TCGA-E1-A7YQ-01A	0.0010143	0	0.00760385	0.00585448	0	0.223432	0	0.00266239	0.0125203	0	0.0887042	0.0342421	0.252743	0.012908	0.0751442	0.260379	0.000730323	0	0.0138918	0	0	0.00816912
TCGA-E1-A7YS-01A	0.027377	0	0.0157709	0	0	0.176476	0	0.181815	0	0	2.50889e-05	0.134179	0.107292	0	0	0.342153	0	0.00519867	0	0.0068489	0	0.00286495
TCGA-E1-A7YU-01A	0	0.0162218	0.0233796	0	0.116934	0.0912865	0	0.00563422	0.0656185	0	0.106059	0	0.201693	0	0.00496545	0.187004	0	0	0.171377	0	0	0.00982598
TCGA-E1-A7YV-01A	0.0238158	0	0.0121068	0.0436596	0	0.266346	0	0.0674663	0.00228801	0	0.0525143	0.108309	0.0980032	0	0.015962	0.0743319	0	0	0	0.110691	0	0.124506
TCGA-E1-A7YW-01A	0.000891588	0	0.00655894	0	0.0342848	0.0843507	0	0	0	0	0.00749693	0.0422745	0.392113	0	0.00023836	0.281906	0	0	0	0.144747	0.00500472	0.000133121
TCGA-E1-A7YY-01A	0	0	0	0.00445939	0	0.231672	0	0.0158245	0	0	0	0.172177	0.0354352	0.0506265	0.176178	0.0988415	0.0102083	0	0.203693	0	0	0.000884601
TCGA-E1-A7Z2-01A	0.0565166	0	0.0132408	0	0.00652018	0.134139	0	0.0716967	0.00535735	0	0.0252488	0.107852	0.276335	0	0.00350658	0.219551	0	0	0.0765706	0	0.00346539	0
TCGA-E1-A7Z3-01A	0.0425708	0	0.019483	0	0.0673026	0.12054	0	0.00581684	0.0646986	0	0.0372941	0	0.368309	0	0.0105194	0.141288	0	0	0.115716	0	0.000981317	0.00548057
TCGA-E1-A7Z4-01A	0	0.00482618	0.0176301	0	0.01776	0.0947322	0	0.00962712	0	0	0	0.0582955	0.370113	0	0.00943742	0.288945	0	0	0	0.120363	0.00827101	0
TCGA-E1-A7Z6-01A	0.086182	0	0.0138895	0	0.0432021	0.0817766	0	0	0	0	0	0.056072	0.517403	0	0	0.169182	0	0	0	0.027498	0.0047948	0
TCGA-EZ-7264-01A	0	0.0039047	0.0433425	0.00456436	0	0.0717629	0	0.0301789	0	0	0	0.0260472	0.29151	0	0.0372402	0.394406	0	0	0	0.0970431	0	0
TCGA-F6-A8O3-01A	0	0.0256034	0	0.0335873	0.00435775	0.0209297	0	0	0	0	0	0.0612761	0.265773	0	0.020671	0.423204	0	0	0	0.144598	0	0
TCGA-F6-A8O4-01A	0	0.0277321	0.00855595	0.013673	0	0.0357549	0	0.0167086	0	0	0	0.041349	0.243259	0	0.0121093	0.376132	0	0	0	0.221181	0	0.00354563
TCGA-FG-5962-01B	0.00176614	0	0.0128942	0	0.00626748	0.060199	0	0.0381514	0	0	0	0.0827149	0.334984	0	0.0593957	0.245022	0	0	0	0.157613	0.000992168	0
TCGA-FG-5963-01A	0.00576743	0	0.00732266	0.042737	0	0.0898425	0	0.00706827	0.0148949	0	0	0.0520196	0.11554	0.0849404	0.04414	0.418997	0.00219957	0	0.114531	0	0	0
TCGA-FG-5964-01A	0	0.00423524	0.00516611	0.0379123	0	0.207246	0	0.0160574	0.00240236	0	0.0655748	0.0552381	0.0627816	0	0.00180776	0.536329	0.000225965	0	0	0.00446968	0	0.000553541
TCGA-FG-5965-01B	0.0473937	0	0	0.00816622	0.017486	0.0250713	0	0.0084416	0	0	0	0.0254157	0.320521	0	0.0456472	0.141977	0	0	0	0.223861	0	0.136019
TCGA-FG-6688-01A	0	0.00852062	0.00868342	0.0100188	0	0.0546185	0	0.00860428	0.0138749	0	0.0346197	0	0.359199	0	0.0110125	0.3956	0	0	0.0873913	0	0.00563816	0.00221932
TCGA-FG-6689-01A	0	0.00635448	0.00897409	0	0	0.293734	0	0.0113453	0.00109232	0	0.00047124	0.152526	0.262811	0	0	0.145604	0	0	0	0.109709	0.00737846	0
TCGA-FG-6690-01A	0.000629	0.00215214	0.00665883	0	0	0.210012	0	0	0.00587727	0	0	0.128067	0.132573	0	0.00278761	0.31101	0	0	0	0.177624	0.011501	0.0111081
TCGA-FG-6691-01A	0.00257949	0.00250659	0.00515541	0	0.00549394	0.175114	0	0	0.0103649	0	0	0.121453	0.324263	0	0	0.290538	0	0.00109463	0	0.0552866	0.00614964	0
TCGA-FG-6692-01A	0.075573	0	0.00351977	0.109032	0	0.18261	0	0.00105039	0	0	0.0607122	0.0127643	0.0735028	0.00296177	0.0742206	0.347475	0	0	0.0563819	0	0	0.000196388
TCGA-FG-7634-01A	0.0293776	0	0.00148999	0	0	0.217404	0.00710236	0.041425	0.00157363	0	0.127881	0	0.063112	0.187321	0.0422822	0.279022	0	0	0.00133763	0	0	0.000672462
TCGA-FG-7636-01A	0	0.00576649	0.000697794	0	0	0.133204	0	0.0151064	0.0133427	0	0.0402995	0.0193301	0.432665	0	0	0.230677	0	0.0162307	0.0926795	0	0	0
TCGA-FG-7637-01A	0.272856	0	0.00581622	0	0.0446318	0.312185	0	0.0185484	0.0663503	0	0.0820777	0	0.0334758	0.0141494	0.0150894	0.0433585	0	0	0.0827067	0	0	0.00875438
TCGA-FG-7638-01B	0	0.00683125	0.0132987	0.0761393	0	0.0802455	0	0	0	0	0	0.0243542	0.148645	0	0.0773738	0.364267	0.0372952	0	0.17155	0	0	0
TCGA-FG-7641-01B	0	0	0.00344132	0	0.33662	0.121527	0	0	0	0	0.188645	0	0.0899371	0	0	0.25983	0	0	0	0	0	0
TCGA-FG-7643-01A	0.000367908	0	0.00814179	0.1234	0	0.31632	0	0	0.0065592	0	0	0	0.0547041	0.0971719	0.0262565	0.0464646	0	0	0.27915	0	0	0.0414639
TCGA-FG-8181-01A	0.0548401	0	0.0167281	0.0292848	0	0.0715069	0	0.0653905	0	0	0	0.0800708	0.229188	0.00896173	0.0780864	0.0978274	0	0	0	0.236929	0	0.0311861
TCGA-FG-8182-01A	0.000988049	0.00271122	0.00615338	0	0	0.19204	0	0.0149887	0.00961111	0	0	0.098457	0.259	0	0.00245069	0.124105	0	0	0	0.272823	0.0166722	0
TCGA-FG-8185-01A	0.00587335	0	0.0135184	0	0.0264482	0.00954652	0	0.0132116	0	0	0	0.0380072	0.364169	0	0.00153605	0.328575	0	0	0	0.182315	0.0167992	0
TCGA-FG-8186-01A	0.0213307	0	0.00455786	0	0	0.117182	0	0.0146234	0	0	0	0.0517361	0.412811	0	0.0341692	0.198218	0	0	0	0.132961	0.00145284	0.0109569
TCGA-FG-8187-01A	0	0.00723025	0.00504452	0	0.0297381	0.157009	0	7.93181e-05	0	0	0.00593127	0.0368952	0.265004	0	0.0020981	0.149632	0	0	0	0.320326	0.021012	0
TCGA-FG-8188-01A	0.000932961	0	0.0173146	0	0.00563768	0.0835688	0	0.013149	0.00310134	0	0	0.0904976	0.26249	0	0	0.34092	0	0	0	0.172007	0.0084866	0.00189373
TCGA-FG-8189-01B	0.136815	0	0.0870289	0	0.0289827	0.192551	0	0	0	0	0	0.085271	0.380634	0	0.00711254	0.0816052	0	0	0	0	0	0
TCGA-FG-8191-01A	0.0808782	0	0	0.0189227	0	0.0158653	0	0.0160162	0	0.00483285	0	0.0207062	0.285351	0	0.00600587	0.30428	0	0.0030689	0	0.244073	0	0
TCGA-FG-A4MT-01A	0.0545548	0	0.00710764	0	0.0489114	0.101087	0	0	0	0	0	0.074611	0.291783	0	0.000225604	0.403894	0	0	0	0.0178253	0	0
TCGA-FG-A4MU-01B	0.000817878	0.00493845	0	0	0	0.348776	0	0	0.00687717	0	0.0835017	0.012007	0.0522873	0.100929	0.0267716	0.352337	0	0	0	0	0	0.0107571
TCGA-FG-A4MW-01A	0.0781773	0	0.000432256	0	0	0.144626	0	0.00860981	0.0253004	0	0.0507426	0.0400118	0.118514	0	0.0672002	0.376461	0	0	0.0682174	0	0	0.0217067
TCGA-FG-A4MX-01A	0.0876376	0	0.146195	0	0.0360003	0.0181362	0	0.00227906	0	0	0	0.0494049	0.213797	0	0.00885803	0.314302	0	0	0	0.12339	0	0
TCGA-FG-A4MY-01A	0	0	0.00678436	0	0	0.231414	0	0.013672	0	0	0	0.204284	0.0604056	0	0	0.346841	0	0	0	0.134255	0.00169504	0.00064891
TCGA-FG-A60J-01A	0	0.0131481	0.00843026	0	0	0.17957	0	0.0133119	0.00680801	0	0	0.1329	0.168764	0	0.00997869	0.276347	0	0	0	0.181436	0.00884341	0.000462326
TCGA-FG-A60K-01A	0.0138027	0.00232899	0.0118903	0	0.137255	0.26069	0	0.0237488	0.0395082	0	0.142665	0	0.126962	0	0.00200793	0.161822	0	0	0.0446116	0	0	0.032706
TCGA-FG-A60L-01A	0.0308878	0	0.0212579	0.021866	0	0.04663	0	0.0197552	0.00435387	0	0	0.113795	0.368611	0	0	0.31438	0	0	0	0.0507863	0.0021017	0.00557457
TCGA-FG-A6IZ-01A	0	0.0116735	0.020927	0.00138428	0	0.0852161	0	0.0574464	0	0	0.0310746	0.0323056	0.193141	0	0.00940807	0.465486	0	0	0.0899545	0	0	0.00198274
TCGA-FG-A6J1-01A	0.0335779	0	0.00553211	0.00716914	0.00200387	0.0872041	0	0	0	0	0	0.0923591	0.42124	0	0	0.250479	0	0	0	0.0863429	0	0.0140914
TCGA-FG-A6J3-01A	0.0219639	0	0	0.0887572	0	0.0619623	0	0.0230209	0.000637787	0.0056147	0	0.112715	0.267892	0	0.0309943	0.348035	0	0	0	0.0343982	0.00400878	0
TCGA-FG-A70Y-01A	0.00274566	0.00163772	0.00781425	0	0.0452037	0.0834088	0	0	0.0275659	0	0.0484999	0	0.346964	0	0.0011567	0.346906	0	0	0.088097	0	0	0
TCGA-FG-A70Z-01A	0.00298586	0.0176644	0	0	0	0.16157	0.00105407	0.0062863	0.0330454	0	0.0749419	0	0.100405	0.200407	0.089728	0.299563	0	0	0.00966027	0	0	0.00268846
TCGA-FG-A710-01A	0.00767885	0	0.00616247	0	0	0.172031	0	0.0116254	0	0	0	0.125363	0.25031	0	0.0640558	0.233317	0.0055788	0	0	0.111878	0.00796048	0.00403925
TCGA-FG-A711-01A	0	0.0151115	0.020389	0	0.087285	0.154694	0	0.00297154	0.0387632	0	0.159583	0	0.238698	0	0.0030686	0.181788	0	0	0.0900183	0	0	0.00762943
TCGA-FG-A713-01A	0.0500864	0	0.069963	0.0599986	0.205137	0	0	0	0	0	0	0	0.348788	0.0881182	0.0282126	0.11945	0	0	0.0182824	0	0.011964	0
TCGA-FG-A87N-01A	0	0.0101458	4.72591e-05	0	0	0.41048	0	0.00146619	0	0	0.0346555	0.087814	0.117724	0.0710912	0.000818415	0.110692	0	0	0.130938	0	0.00259567	0.021532
TCGA-FG-A87Q-01A	0.00332787	0.00367678	0.00430487	0	0	0.246093	0	0.00715428	0.00459565	0	0.113353	0.0322786	0.128302	0	0.0465623	0.38036	0.00200449	0	0	0.0117184	0	0.0162679
TCGA-FN-7833-01A	0.0430645	0	0.00288173	0	0	0.093667	0	0.00832835	0	0	0	0.0353303	0.426001	0	0.0665545	0.213615	0	0	0	0.106316	0.00424168	0
TCGA-HT-7467-01A	0	0.00697925	0.000395751	0	0	0.134546	0	0.000946904	0.0709134	0	0.0777318	0	0.0722412	0.103324	0.0338065	0.131321	0	0	0.35146	0	0.00325055	0.0130836
TCGA-HT-7468-01A	0.000181733	0.0132459	0.0120985	0	0.00374014	0.20856	0	0	0.0128968	0	0.149005	0	0.0224285	0	0.0635359	0.319231	0.00838954	0	0.160268	0	9.78799e-05	0.0263202
TCGA-HT-7469-01A	0	0.000621119	0.041716	0.0319029	0	0.273621	0	0.175569	0	0	0.00417252	0.0587499	0.171596	0	0	0.158375	0	0.00674525	0.0523377	0	0.000219745	0.0243738
TCGA-HT-7470-01A	0.000486165	0.000678134	0.00409742	0	0.00119466	0.176602	0	0	0.0794453	0	0.00937524	0.0270383	0.139964	0.096063	0.0216232	0.100725	0.000619386	0	0.325509	0	0.00392241	0.0126563
TCGA-HT-7471-01A	0.0182111	0	0.00765703	0	0.00084925	0.098823	0	0.0019289	0.0037286	0	0.041775	0.0237061	0.310568	0	0.0549174	0.340122	0.00600733	0	0.08676	0	0.00494652	0
TCGA-HT-7472-01A	0	0	0.00393224	0.0158915	0	0.126625	0	0.00247164	0.00422853	0	0	0.0195745	0.318477	0	0.0151786	0.440685	0.0077256	0	0.0452106	0	0	0
TCGA-HT-7473-01A	0.0038802	0.00898885	0	0	0.00338856	0.0927546	0.00190108	0	0.0104186	0	0.0521756	0	0.262178	0	0.00404079	0.473616	0.000287868	0	0.084536	0	0	0.00183383
TCGA-HT-7474-01A	0.00663151	0	0.0213231	0.0408428	0	0.144033	0	0.067139	0	0	0	0.079321	0.253909	0.0538367	0.0371736	0.11258	0	0	0.17474	0	0.00847097	0
TCGA-HT-7475-01A	0	0	0.00990144	0.0279015	0	0.289174	0	0	0.0535347	0	0	0	0.0904305	0.233072	0.00352124	0	0	0	0.170087	0	0	0.122378
TCGA-HT-7476-01A	0.0134264	0	0.00452358	0.0716193	0	0.386974	0	0.0251252	0.00451913	0	0	0.0574074	0.124506	0	0.0426636	0.148925	0	0	0.119445	0	0.000866389	0
TCGA-HT-7477-01B	0.072372	0	0.00936252	0	0	0.200969	0	0.00723771	0	0	0.0458272	0.0829165	0.236497	0	0.0400846	0.264355	0	0.00234868	0	0.0242947	0	0.0137349
TCGA-HT-7478-01A	0.00584653	0	0.00439668	0.0431627	0	0.115282	0	0	0	0	0	0.0878617	0.298749	0	0.0168528	0.290024	0	0	0	0.0762482	0.0157652	0.0458111
TCGA-HT-7479-01A	0.00421612	0.000668543	0.00589996	0	0	0.170209	0	0.016182	0.00912399	0	0	0.115003	0.265788	0	0.00687947	0.205266	0	0	0	0.184984	0.00950647	0.00627326
TCGA-HT-7480-01A	0	0.0209066	0.0483628	0	0.0700035	0.035321	0	0.0711533	0	0	0.111028	0	0.24902	0	0.0221481	0.260174	0	0	0.111882	0	0	0
TCGA-HT-7481-01A	0.106024	0	0	0	0	0.129166	0	0.039855	0	0	0.014555	0.100115	0.352298	0.0898573	0.00866007	0.14467	0	0	0	0.014054	0.000745592	0
TCGA-HT-7482-01A	0.00260571	0.00230874	0.00609002	0	0	0.117607	0	0.0184935	0.0117924	0	0	0.102612	0.476005	0	0	0.128782	0	0.00950826	0	0.098628	0.00337177	0.0221954
TCGA-HT-7483-01A	0.0288494	0	0.00929942	0	0	0.182312	0	0	0	0	0	0.107295	0.259368	0	0.0710285	0.189528	0	0	0	0.140491	0	0.011828
TCGA-HT-7485-01A	0.0467117	0	0.000873615	0	0	0.118893	0	0.0016031	0.000844049	0	0	0.0458809	0.339993	0	0.0118667	0.382589	0	0	0.0491385	0	0.00160579	0
TCGA-HT-7601-01A	0.00441021	0	0.00419582	0.0468399	0	0.0469802	0.00424203	0	0.00848417	0	0	0.00983288	0.332797	0	0.025267	0.441836	0	0	0.0751149	0	0	0
TCGA-HT-7602-01A	0.000630906	0.00537264	0.0127404	0	0.0296125	0.146714	0	0	0.058284	0	0.0258127	0.0348234	0.234314	0	0.0133489	0.264277	0	0	0.16407	0	0.00649916	0.00349992
TCGA-HT-7603-01A	0	0.0141011	0.0204229	0	0	0.12842	0	0.00176796	0	0	0.0628363	0	0.500787	0.0264195	0	0.085334	0	0.00329095	0.142977	0	0.00771944	0.00592379
TCGA-HT-7604-01A	0.0452095	0	0	0	0.0192302	0.0338503	0	0	0	0	0	0.0271063	0.336407	0	0.0132764	0.446652	0	0	0	0.0782676	0	0
TCGA-HT-7605-01A	0.0803167	0	0.0129591	0.00439235	0	0.0712725	0	0	0	0	0	0.0577747	0.39177	0	0.0695503	0.185965	0	0	0	0.126	0	0
TCGA-HT-7606-01A	0.00241182	0	0.00496862	0	0.080546	0.186538	0	0	0.0218302	0	0.0127979	0	0.0644197	0	0.00605901	0.407767	0.0219691	0	0.181251	0	0	0.00944247
TCGA-HT-7607-01A	0	0.0129956	0.00529759	0	0	0.124115	0	0.0131401	0	0	0	0.0702508	0.31498	0	0.0409058	0.374989	0	0	0.0348143	0	0	0.00851131
TCGA-HT-7608-01A	0.0373804	0	0	0	0.0159486	0.0350433	0	0.0154593	0	0	0	0.0524228	0.442419	0	0.0223203	0.254673	0	0	0	0.124334	0	0
TCGA-HT-7609-01A	0.062731	0	0.00306705	0	0.0125414	0.0421578	0	0.00915889	0	0	0	0.026657	0.404324	0	0.0134057	0.250115	0	0	0	0.117115	0.0587262	0
TCGA-HT-7610-01A	0.0249562	0	0	0	0.040673	0.0485439	0	0	0	0	0	0.0389763	0.439968	0	0	0.130246	0	0.00432563	0	0.272311	0	0
TCGA-HT-7611-01A	0	0	0.0121671	0.000339502	0	0.0830608	0	0	0.00243073	0	0	0.0524162	0.311731	0	0.0172419	0.506588	0.00122032	0	0.0107485	0	0	0.00205596
TCGA-HT-7616-01A	0.0327939	0	0.0663068	0.0455083	0.00228956	0.0979225	0.0937189	0	0	0	0.0196947	0	0.155353	0	0.0951746	0.355051	0	0	0.0361874	0	0	0
TCGA-HT-7620-01A	0.00471673	0.00162591	0.0162628	0	0.0905698	0.109051	0	0	0.0717137	0	0.0705214	0	0.192574	0.0565348	0.0139496	0.11991	0.00313769	0	0.244813	0	0	0.00461916
TCGA-HT-7676-01A	0.00165799	0.000662943	0.00474465	0	0	0.109826	0	0	0.0296427	0	0.0105347	0.00951587	0.352457	0	0.0004612	0.206628	0	0	0.237042	0	0	0.0368261
TCGA-HT-7677-01A	0.0373634	0	0.000398747	0.0276029	0	0.00634221	0	0.0300721	0	0	0	0.0514646	0.26204	0	0.0107965	0.213274	0	0	0	0.328924	0	0.0317227
TCGA-HT-7680-01A	0.0647651	0	0.00757352	0.00260024	0	0.0872783	0	0.009294	0	0	0	0.0462289	0.329612	0	0	0.208105	0	0.00806287	0	0.203784	0.00669693	0.0259994
TCGA-HT-7681-01A	0	0	0.0205279	0.0450444	0	0.263828	0	0.00452323	0.0144153	0	0.0134198	0.079496	0.073355	0	0.150029	0.209399	0.0259993	0	0	0.0931002	0	0.00686246
TCGA-HT-7684-01A	0.0269225	0	0	0	0	0.0507083	0	0.0135125	0.00971626	0	0	0.0615005	0.449671	0	0.00394249	0.180998	0	0.00806284	0	0.15888	0.0360863	0
TCGA-HT-7686-01A	0.00295734	0.00420098	0.0030386	0	0	0.0988623	0.0162604	0	0.0132388	0	0.0504333	0	0.31525	0	0.00134917	0.304269	0	0.00665858	0.141126	0	0	0.0423549
TCGA-HT-7687-01A	0.0480971	0	0.00469022	0.0337001	0	0.10207	0	0.00561447	0	0.0226739	0	0.0486934	0.173405	0	0.0447907	0.418783	0.000304735	0	0	0.0971774	0	0
TCGA-HT-7688-01A	0.084188	0	0.0168607	0.0197176	0	0.0630384	0	0.0282189	0	0	0	0.0660276	0.243127	0.0267647	0.0592407	0.119332	0	0	0	0.235145	0.0185142	0.0198253
TCGA-HT-7689-01A	0	0.00579443	0	0	0.00730461	0.144226	0	0.0136433	0.000984489	0	0.0533136	0.023424	0.244821	0	0.0525829	0.343125	0	0	0.104901	0	0	0.00588027
TCGA-HT-7690-01A	0.0273941	0	0.00312508	0.0269723	0	0.0544246	0	0.00124236	0.0045036	0	0.0393947	0.0398744	0.177203	0.0634838	0.0369246	0.504251	0	0	0.0212073	0	0	0
TCGA-HT-7691-01A	0.07361	0	0.00337793	0	0	0.071977	0	0.0195683	0	0	0	0.0432039	0.288334	0	0.0019136	0.174192	0	0	0	0.289182	0.0325911	0.00205015
TCGA-HT-7692-01A	0.00680233	0	0.0136781	0	0.00553525	0.0950747	0	0.0121515	0	0	0.0245944	0.038892	0.261822	0	0.005011	0.428054	0	0	0	0.101723	0.00666217	0
TCGA-HT-7693-01A	0.00177193	0.00161994	0.00980301	0	0	0.148575	0	0.00846589	0.00858121	0	0.0425744	0.0099714	0.115104	0.0493667	0.00379785	0.422544	0	0	0	0.128874	0	0.0489506
TCGA-HT-7694-01A	0.0266954	0	0.0525333	0	0.0976941	0	0	0.0436102	0	0	0	0.160049	0.22802	0.039715	0	0.161418	0	0	0	0.154152	0	0.0361132
TCGA-HT-7695-01A	0.0612464	0	0	0	0.0161919	0.0618674	0	0.0125425	0	0.00942688	0	0.0444428	0.513288	0.0140856	0.0336211	0.0784099	0	0	0	0.154877	0	0
TCGA-HT-7854-01A	0.0691655	0	0	0	0.0162659	0.0125634	0	0.0267641	0	0.00268937	0	0.0141482	0.2659	0	0.020892	0.281993	0	0	0	0.277791	0.0103417	0.00148603
TCGA-HT-7855-01A	0.039309	0	0.015556	0	0.0539726	0.146853	0	0	0	0	0.0227743	0.0463343	0.0727653	0	0.0139976	0.537863	0	0	0.0394949	0	0	0.0110806
TCGA-HT-7856-01A	0.130465	0	0	0.00428011	0	0.183384	0	0	0.0209846	0	0	0.0873547	0.271613	0.0114644	0	0.23242	0	0	0.0361794	0	0	0.021855
TCGA-HT-7857-01A	0.0257476	0	0	0.0310978	0	0.0857578	0	0.0391177	0.00214789	0	0	0.0498294	0.27556	0	0.0464413	0.33105	0	0	0	0.102555	0.0106946	0
TCGA-HT-7858-01A	0.00128721	0.00156735	0.00821489	0	0	0.150886	0	0.00801587	0.00156098	0	0	0.0699152	0.131453	0.0137049	0.0226379	0.337052	0.00161911	0	0	0.249368	0.00254815	0.000169643
TCGA-HT-7860-01A	0	0	0.00497742	0	0	0.272426	0	0.01477	0.0374457	0	0.0188838	0	0.185468	0	0.0325888	0.334854	0	0.012725	0	0.0636834	0.0155049	0.00667259
TCGA-HT-7873-01B	0	0.00734594	0.0144267	0	0.0204141	0.161315	0	0.0120148	0.0512983	0	0.0969967	0	0.158233	0	0.00964003	0.0523218	0	0	0.244039	0	0	0.171955
TCGA-HT-7874-01A	0.0799576	0	0.0226043	0	0.114059	0.065334	0	0.0494371	0	0	0	0.175125	0.283067	0	0.00232311	0.042681	0	0	0	0.0749168	0	0.0904953
TCGA-HT-7875-01A	0.145798	0	0	0	0.140116	0.015119	0	0	0	0	0.0788548	0	0.312088	0.0104827	0.0328115	0.16458	0	0	0.100149	0	0	0
TCGA-HT-7877-01A	0.123589	0	0	0	0.148453	0.147649	0	0	0	0	0.135385	0	0.139521	0.0318569	0.01402	0.0247041	0	0	0.000318485	0	0	0.234502
TCGA-HT-7879-01A	0.0880501	0	0.0093326	0	0.0291099	0.103926	0	0	0.000416237	0	0	0.076434	0.342084	0	0.00119583	0.295884	0	0	0	0.0535675	0	0
TCGA-HT-7880-01A	0.000389862	0.00857872	0.0105149	0	0	0.2531	0	0.00453885	0.0853734	0	0.0932292	0	0.150911	0.104507	0.0125709	0.0321435	0	0	0.221646	0	0	0.022497
TCGA-HT-7881-01A	0	0.00500804	0.0486502	0.0575869	0.0219181	0.10314	0	0	0	0	0.00374622	0.0164795	0.293609	0.0169758	0.10473	0.218119	0	0	0	0.107649	0.00238765	0
TCGA-HT-7882-01A	0.0322298	0	0	0.0576894	0	0.0270654	0	0.00923154	0.00150949	0	0	0.0479972	0.0637155	0.0577521	0.034896	0.428829	0	0	0	0.190468	0	0.0486173
TCGA-HT-7884-01B	0.102888	0	0.00874952	0.0324246	0.0577645	0	0.0113373	0	0.00416444	0	0.133082	0	0.349584	0	0.00135905	0.155699	0	0	0.133354	0	0	0.0095938
TCGA-HT-7902-01A	0.0242166	0	0.0100421	0	0	0.200562	0	0.00143453	0.0946781	0	0.179738	0	0.106592	0.0645223	0.0112614	0.0387945	0	0	0.221899	0	0	0.0462587
TCGA-HT-8010-01A	0.0670308	0	0.0143306	0	0.0517677	0.0616904	0	0	0	0	0	0.066826	0.361912	0	0	0.266659	0	0	0	0.109783	0	0
TCGA-HT-8011-01A	0.000611979	0	0.00271964	0	0	0.0968922	0	0.0162937	0.0808605	0	0.00484628	0	0.0418969	0.305259	0.015861	0.361944	0	0	0.0728153	0	0	0
TCGA-HT-8012-01A	0.0615286	0	0.00305505	0	0.0119002	0.0623006	0	0.0519345	0	0	0.00254921	0.0721733	0.182577	0	0.00049404	0.475748	0	0	0	0.0757392	0	0
TCGA-HT-8013-01A	0.0625634	0	0.00650643	0	0.00546423	0.201829	0	0.00239082	0.0292188	0	0.0779343	0.00391182	0.425241	0	0.00714596	0.13633	0	0	0	0.0372051	0.00425898	0
TCGA-HT-8015-01B	0.0509368	0	0	0.0011833	0	0.0392164	0	0.0222897	0	0	0	0.0566124	0.371388	0	0.0201299	0.151153	0	0	0	0.277544	0.00954635	0
TCGA-HT-8018-01A	0.00620233	0	0.000563638	0.0163384	0	0.108586	0	0.0107933	0	0	0	0.0646707	0.356705	0	0.0682803	0.168432	0	0	0	0.173595	0.0185935	0.00724056
TCGA-HT-8019-01A	0.215699	0	0.0628598	0	0	0.12906	0	0	0	0	0	0.114313	0.264519	0.0312119	0.0573229	0.125014	0	0	0	0	0	0
TCGA-HT-8104-01A	0.002093	0	0.0108199	0	0	0.291126	0	0.0245467	0.0654436	0	0.0272556	0.0449665	0.0807331	0	0.108569	0.187949	0.00770301	0	0.141889	0	0.00039218	0.00651419
TCGA-HT-8105-01A	0.0881527	0	0.0137365	0	0	0.173925	0	0.110091	0	0	0	0.139567	0.101992	0.099853	0.00432329	0.156105	0	0	0	0.00764976	0	0.104606
TCGA-HT-8107-01A	0.127622	0	0.0284468	0.0207729	0	0.105045	0	0	0	0	0	0.0639406	0.283433	0	0.0200722	0.134927	0	0	0	0.21322	0.00251981	0
TCGA-HT-8108-01A	0.040505	0	9.69401e-06	0	0.00877039	0.125798	0	0	0.00713618	0	0.0479487	0	0.281264	0	0.00475056	0.399525	0	0.00861566	0.0634277	0	0	0.0122494
TCGA-HT-8109-01A	0	0	0.0400682	0.0548605	0	0.246897	0	0.00534683	0	0	0	0.130099	0.048001	0	0.0095039	0.310251	0	0	0	0.128612	0.0133782	0.0129821
TCGA-HT-8110-01A	0.00362969	0.00133434	0.00231682	0	0	0.198723	0	0.0013538	0.00875564	0	0.068987	0	0.270632	0	0.0319859	0.313169	0.000277319	0	0.0734045	0	0	0.0254314
TCGA-HT-8111-01A	0.00269868	0.00321959	0.00702216	0.00319829	0	0.132497	0	0.00166869	0.0329943	0	0.0685413	0	0.226273	0	0.0437987	0.305853	0.000971093	0	0.17093	0	0	0.000333702
TCGA-HT-8113-01A	0.187542	0	0.0586904	0	0.189698	0.0199271	0	0	0	0	0	0.086534	0.203398	0	0	0	0	0	0	0.184174	0	0.0700365
TCGA-HT-8114-01A	0	0.00468617	0.00275039	0	0.00860213	0.166752	0	0.00934764	0.00325313	0	0.0436114	0	0.242506	0	0.00302778	0.420705	0	0.00665123	0	0.0760826	0	0.0120244
TCGA-HT-8558-01A	0	0.0115364	0.043648	0	0	0.289528	0	0.134727	0	0	0	0.136408	0.233045	0.0473748	0	0.0223293	0	0	0.0708546	0	0.0036887	0.00686078
TCGA-HT-8563-01A	0.0353451	0	0	0.00372145	0	0.0947858	0.0110358	0	0.021763	0	0.0102164	0.00574449	0.198315	0	0.0670447	0.435689	0	0.00523818	0.0920922	0	0	0.019009
TCGA-HT-8564-01A	0.10482	0	0.00806162	0.0250876	0	0.104994	0	0	0	0	0	0.0320694	0.323442	0	0.100604	0.245617	0	0	0.0553038	0	0	0
TCGA-HT-A4DS-01A	0.000180769	0.000164328	0.00318591	0.027077	0	0.189402	0	0.0190547	0.0104899	0	0	0.0594792	0.0671989	0	0.0299474	0.483335	0.000817765	0	0.107527	0	0	0.00214065
TCGA-HT-A4DV-01A	0	0.0127309	0.00648141	0	0.0179865	0.132959	0	0.00426718	0.0428294	0	0.157995	0	0.0695259	0	0.0218963	0.270891	0.00164666	0	0.247378	0	0	0.0134133
TCGA-HT-A5R5-01A	0.080263	0	0.00416339	0	0	0.175269	0	0.0076194	0.0260223	0	0.0529093	0.00970593	0.306845	0	0.00834568	0.0696829	0	0.00408329	0	0.24356	0.0115306	0
TCGA-HT-A5R7-01A	0.176331	0	0.0350855	0	0	0.123485	0	0	0	0	0	0.0338307	0.247236	0	0.00170402	0.318838	0	0	0	0.0634894	0	0
TCGA-HT-A5R9-01A	0.0215164	0	0.0286967	0.211425	0	0.246148	0	0	0	0	0	0	0.156089	0	0.0350073	0.0874172	0	0	0.0981178	0	0	0.115583
TCGA-HT-A5RA-01A	0.000929409	0	0.00384376	0	0	0.11676	0	0.00275743	0.0095737	0.0242892	0.0245879	0	0.120307	0.192674	0.182672	0.277929	0	0	0.0436774	0	0	0
TCGA-HT-A5RB-01A	0	0	0.0661477	0	0.109049	0.165104	0	0	0.0943448	0	0.0337618	0.119535	0.0962517	0	0	0.28752	0	0.0103349	0	0.00753232	0	0.0104189
TCGA-HT-A5RC-01A	0.00638449	0.0142168	0.00944407	0.0955205	0	0.194256	0	0.0140064	0.0180777	0	0.115854	0.0421776	0.108775	0	0.0119824	0.330813	5.28455e-05	0	0.00429144	0	0.00414763	0.0299995
TCGA-HT-A614-01A	0	0.00698556	0.00135642	0.00396988	0	0.104244	0	0	0.034732	0	0.0468966	0	0.203065	0	0.0063713	0.499233	0	0	0.0931465	0	0	0
TCGA-HT-A615-01A	0	0.00224645	0.00777352	0	0	0.10246	0	0.0107067	0.0239549	0	0.000492855	0.0338921	0.188473	0	0.00386971	0.533304	0	0	0.0927693	0	0	5.74282e-05
TCGA-HT-A616-01A	0.0938524	0	0.0241679	0	0.0195005	0.0744052	0	0	0	0	0	0.0437567	0.413404	0	0.0109289	0.0891519	0	0	0	0.226446	0.00438596	0
TCGA-HT-A617-01A	0.0214346	0	0	0.0237941	0	0.0991934	0	0	0	0.0790917	0	0	0	0	0.0483742	0.685061	0	0	0.0370166	0	0	0.00603422
TCGA-HT-A618-01A	0.000111496	0.0123922	0.004039	0	0	0.238594	0	0.00428111	0.00614921	0	0.101004	0.00783189	0.35376	0	0.00735764	0.221299	0	0	0	0.0322201	0.00244363	0.00851592
TCGA-HT-A619-01A	0.0133306	0	0.0259925	0.0559739	0	0.342822	0	0.163483	0.0264906	0	0	0.00612017	0.0768665	0.0199785	0.00128148	0.0831006	0.00555603	0.000121779	0.178882	0	0	0
TCGA-HT-A61A-01A	0	0.0361962	0.0863521	0	0.22689	0.166062	0	0	0	0	0.0207187	0	0.276738	0.0222939	0	0.0945013	0	0	0.0545427	0	0.0157052	0
TCGA-HT-A61B-01A	0.0688022	0	0.000551296	0	0.00836276	0.0308618	0	0	0	0	0	0.0258608	0.269945	0	0.033431	0.549862	0	0	0.0123235	0	0	0
TCGA-HT-A61C-01A	0.0235376	0	0.000579436	0.0572383	0	0.0319628	0	0.022456	0	0	0	0.0160196	0	0.353201	0.0928381	0.354311	0	0	0	0.0464327	0	0.00142361
TCGA-HT-A74H-01A	0	0.00333237	0.0143912	0.073353	0	0.141996	0	0.0102938	0.00336267	0	0	0.0698717	0.144031	0.0449296	0.0215902	0.327569	0	0	0.144082	0	0	0.00119756
TCGA-HT-A74J-01A	0.0982615	0	0.00330295	0	0.0257637	0.125073	0	0	0.0232144	0	0	0.0720499	0.290624	0	0	0.166331	0	0	0	0.18413	0.0112492	0
TCGA-HT-A74K-01A	0.0160181	0	0.00636855	0	0.0494088	0.0440426	0.00269712	0.00274087	0.035799	0	0.0608665	0	0.0651383	0.0773477	0.0108674	0.439148	0.00881315	0	0.178252	0	0	0.00249164
TCGA-HT-A74L-01A	0	0.00460005	0.0261717	0	0.000200019	0.249375	0	0.114214	0.0269326	0	0.0234346	0.0162752	0.164929	0	0.0131954	0.334135	0.000840116	0	0.0117696	0	0.0041025	0.00982656
TCGA-HT-A74O-01A	0.00518785	0	0	0.043451	0	0.101775	0	0.00672872	0.0171735	0	0	0.0436653	0.176436	0	0.00430954	0.457902	0.00362688	0	0.137965	0	0	0.00177799
TCGA-HW-7486-01A	0.0650495	0	0	0	0	0.0804766	0	0.0014935	0.0179611	0	0.00905569	0.0372671	0.440691	0.032424	0.0194604	0.226867	0	0	0.0567611	0	0	0.0124935
TCGA-HW-7487-01A	0	0	0.0109818	0	0	0.201406	0	0	0.0648952	0	0	0.0504688	0.0550289	0.0470898	0.0554183	0.214843	0.00178506	0	0.1983	0	0	0.0997827
TCGA-HW-7489-01A	0.116357	0	0	0	0.0440581	0	0	0.00213181	0	0.00401735	0	0.0387883	0.433042	0	0	0.224609	0	0.00120551	0	0.126065	0	0.00972608
TCGA-HW-7490-01A	0.0163405	0	0.00579592	0.008779	0	0.15672	0	0.00692165	0	0	0	0.114776	0.241298	0	0.125703	0.223901	0	0	0	0.0941898	0	0.00557569
TCGA-HW-7491-01A	0.0227337	0	0.00619772	0	0	0.184436	0	0	0.0324544	0	0.133792	0	0.0411984	0.0944893	0.00611499	0.0835316	0	0	0.221474	0	0	0.173577
TCGA-HW-7493-01A	0.00929938	0	0.0101712	0	0	0.0913172	0	0.000806604	0	0.00986069	0	0.0787016	0.409374	0	0.0622543	0.116645	0	0	0	0.17847	0.00774145	0.0253584
TCGA-HW-7495-01A	0.0805953	0	0	0	0.117043	0.0261949	0	0.0761544	0.0186185	0	0	0.0554725	0.428876	0	0.00268478	0.187756	0	0	0	0	0.00660428	0
TCGA-HW-8319-01A	0.00274282	0.00398205	0.00728526	0	0.016169	0.231987	0	0.0385924	0.126072	0	0.0899269	0	0.184555	0	0.00472841	0.237321	0	0	0	0.0331019	0	0.0235362
TCGA-HW-8320-01A	0	0.00014689	0.00936882	0	0.00537371	0.0877062	0	0.0380769	0	0	0	0.0587586	0.319214	0	0.0023419	0.172198	0	0	0	0.273374	0.00810041	0.0253414
TCGA-HW-8321-01A	0.0556331	0	0.0158837	0	0	0.196367	0	0.00837337	0	0	0	0.139655	0.0841331	0	0.00439235	0.140931	0	0	0	0.317009	0	0.0376219
TCGA-HW-8322-01A	0.00129785	0	0.00913239	0	0.0687635	0.0745432	0	0	0.00518666	0	0.0299099	0.0049078	0.0789907	0	0.0208982	0.471261	0.00491305	0	0.205588	0	0	0.0246067
TCGA-HW-A5KJ-01A	0.141607	0	0.114764	0.272307	0	0	0	0.014553	0	0.0466729	0	0.116564	0	0	0.000305402	0.293226	0	0	0	0	0	0
TCGA-HW-A5KK-01A	0.0676796	0	0.000606531	0.0168711	0	0.0367797	0	0.0368655	0	0	0	0.036445	0.336191	0	0.0100654	0.30266	0	0	0	0.154704	0.00113144	0
TCGA-HW-A5KL-01A	4.10534e-05	0.00303887	0.0181924	0	0.0613841	0.0797346	0	0	0.0493138	0	0.0462796	0	0.185489	0	0.0160149	0.277232	0.00652272	0	0.249907	0	0	0.00685044
TCGA-HW-A5KM-01A	0.00246893	0.00102873	0.00179091	0	0	0.179908	0	0.00316743	0.0114173	0	0.044155	0	0.317453	0	0.0266902	0.33066	0	0.00689802	0.0728272	0	0	0.00153504
TCGA-IK-7675-01A	0.0392439	0	0	0	0	0.198711	0	0.0059044	0	0	0	0.139395	0.0512651	0	0	0.527307	0	0	0	0.0381738	0	0
TCGA-IK-8125-01A	0	0.0197253	0.0190662	0	0.10391	0.143259	0	0.00438873	0.0525882	0	0.0777247	0	0.0492272	0	0.00870625	0.353463	0	0	0.0910341	0	0	0.076907
TCGA-KT-A74X-01A	0	0.00788333	0.0127816	0.0830298	0	0.0805635	0	0	0	0	0.0572108	0.0174235	0.0162957	0.0197111	0.0231219	0.611455	0.00747665	0	0.0568708	0	0	0.00617623
TCGA-KT-A7W1-01A	0	0	0.00479813	0.0374377	0	0.309508	0	0.0475324	0.0588855	0	0	0.0920961	0.0426827	0.092838	0.0871918	0.0967695	0	0	0.130261	0	0	0
TCGA-P5-A5EV-01A	0	0.00864265	0.00600003	0.0156631	0	0.175003	0	0	0.0118797	0	0.15166	0	0.0657544	0	0.0614494	0.443181	0	0	0.0509181	0	0	0.00984788
TCGA-P5-A5EW-01A	0	0	0.000833634	0	0	0.0815802	0	0.0048123	0	0	0	0.0304581	0.499169	0	0	0.124671	0	0	0	0.247806	0.00939159	0.00127866
TCGA-P5-A5EX-01A	0.00354124	0	0.00483589	0.0217904	0	0.119384	0	0	0.025841	0	0	0.0294418	0.138214	0	0.045034	0.375036	0.00111494	0	0.216963	0	0	0.0188037
TCGA-P5-A5EY-01A	0	0	0	0.0204257	0	0.221806	0	0.0119204	0.0396147	0.0286627	0	0.0158879	0.0648066	0.0555885	0.02233	0.183666	0	0	0.33292	0	0	0.00237138
TCGA-P5-A5EZ-01A	0.0197302	0	0	0.0412799	0	0.164109	0	0	0.00281617	0.0595378	0	0.0284066	0.238995	0	0.0226507	0.368302	0	0	0.0476604	0	0	0.00651183
TCGA-P5-A5F0-01A	0	0.0855602	0	0.257036	0	0	0	0.0245648	0	0	0	0.055432	0.229949	0	0.0173133	0.290661	0	0	0.0394833	0	0	0
TCGA-P5-A5F1-01A	0	0	0.0207674	0	0	0.110667	0	0.00395817	0.0213215	0	0.0125285	0.0488794	0.0783953	0	0.0452189	0.437659	0.00595687	0	0.214648	0	0	0
TCGA-P5-A5F2-01A	0.0298697	0	0.0433803	0	0.052829	0.0686932	0	0.00133241	0	0.00225503	0	0.0503695	0.376694	0	0	0.177909	0	0	0	0.191857	0.00481087	0
TCGA-P5-A5F4-01A	0	0.0201173	0.0233091	0.00145124	0	0.255273	0	0.0516348	0.114027	0	0	0.1176	0.210484	0	0.00965132	0.0258474	0	0	0	0.170605	0	0
TCGA-P5-A5F6-01A	0.00122153	0	0.0131373	0	0	0.412296	0	0	0.109254	0	0.0411204	0.0219239	0.0173717	0.117112	0.00122949	0.19689	0	0	0.0581759	0	0	0.0102675
TCGA-P5-A72U-01A	0.0800113	0	0	0.0762227	0	0.110196	0	0	0.0142734	0	0	0.049411	0.145754	0.0867494	0.0455914	0.308846	0	0	0.0790954	0	0	0.00384979
TCGA-P5-A72W-01A	0	0	0.00647041	0.0356744	0.00699154	0.0807797	0	0.00663536	0.0570005	0	0	0.090494	0.174707	0	0.00585223	0.388418	0.00885919	0	0.134743	0	0.00210339	0.00127074
TCGA-P5-A72X-01A	0.0808934	0	0.000522605	0.0375889	0	0.031626	0	0	0	0	0	0.066921	0.231461	0	0.0319826	0.376703	0	0	0	0.139785	0.00251589	0
TCGA-P5-A72Z-01A	0.00162573	0	0.00443145	0	0.0916436	0.2622	0	0.0844483	0.0695748	0	0.063075	0.0374543	0.0746404	0	0	0.213562	0	0	0.097344	0	0	0
TCGA-P5-A730-01A	0.00679357	0	0.00310211	0	0.0738657	0.187409	0	0.00156914	0.0340985	0	0.0722622	0.0754625	0.0724494	0	0.034699	0.289256	0.00508459	0	0.142417	0	0.00153052	0
TCGA-P5-A731-01A	0.0630408	0	0.0114147	0	0	0.0979123	0	0	7.56853e-05	0	0.0388753	0.0296743	0.0945104	0.422871	0.0158866	0.181637	0	0	0	0.0310524	0	0.0130491
TCGA-P5-A733-01A	0.0232504	0	0	0	0.0108295	0.112649	0	0.0171352	0	0	0	0.0917337	0.214014	0	0.0314523	0.345232	0	0	0	0.129399	0	0.0243051
TCGA-P5-A735-01A	0	0.00726931	0.00946698	0	0.0516226	0.112349	0	0	0.0510652	0	0.0986646	0	0.33167	0.0651564	0.00312909	0.0536681	0	0	0.215938	0	0	0
TCGA-P5-A736-01A	0.0307464	0	0.00307125	0	0	0.0603941	0	0	0.000117648	0.0125741	0	0.0624564	0.218843	0.0225511	0.0380602	0.53272	0	0	0	0.0184665	0	0
TCGA-P5-A737-01A	0	0.00682708	0.00819199	0	0.0226633	0.0504938	0	0.060517	0	0	0	0.167163	0.272737	0	0.0151108	0.355658	0	0	0	0.0384941	0.00214453	0
TCGA-P5-A77W-01A	0.179716	0	0.0571287	0	0.0158695	0.0762261	0	0.0389206	0	0	0.0905196	0	0.0767123	0	0	0.462003	0	0	0	0	0	0.00290439
TCGA-P5-A77X-01A	0	0.026445	0.0016726	0	0.204108	0.106009	0	0	0	0	0.164565	0	0.349337	0.00106591	0.00323962	0.114268	0	0	0.0292902	0	0	0
TCGA-P5-A780-01A	0.00451256	0	0.0012412	0	0	0.184767	0	0.0164223	0	0	0.0403319	0.0684386	0.212427	0	0.00174576	0.185359	0	0.000199138	0	0.27456	0.00999471	0
TCGA-P5-A781-01A	0.110233	0	0	0	0.0892794	0.0994097	0	0.00903411	0	0	0.080956	0.00876643	0.400423	0.0469865	0.00192066	0.133623	0	0	0.0168896	0	0	0.0024777
TCGA-QH-A65R-01A	0.0597186	0	0.0106318	0	0	0.177351	0	0.0447588	0.0103961	0	0	0.187029	0.0326878	0	0	0.16321	0.00104685	0.000327184	0	0.295011	0.0178314	0
TCGA-QH-A65S-01A	0	0.00651728	0.00929885	0.0169518	0	0.096234	0	0.00566906	0.0374248	0	0.0223209	0.0376982	0.290925	0.000648843	0.00422415	0.2221	0	0	0.212599	0	0	0.037388
TCGA-QH-A65V-01A	0.0178828	0	0.0416454	0	0.0901398	0.0824399	0	0	0.00319041	0	0.049344	0.014159	0.153847	0	0.0303657	0.361711	0.00365759	0	0.106938	0	0	0.04468
TCGA-QH-A65X-01A	0.0158684	0	0	0.0384671	0	0.0979618	0	0	0	0	0.0626368	0	0.0261068	0	0.179892	0.406868	0.0387355	0	0.133464	0	0	0
TCGA-QH-A65Z-01A	0.0758084	0	0	0.0276144	0.099433	0.0108939	0	0	0	0	0	0.0569063	0.305295	0	0.00550219	0.213388	0	0	0	0.205159	0	0
TCGA-QH-A6CS-01A	0.00899341	0	0.0183096	0	0	0.11072	0	0.0104065	0.0091437	0	0	0.0466255	0.32332	0	0.0407844	0.231175	0	0	0	0.18016	0.00373008	0.016632
TCGA-QH-A6CU-01A	0.066687	0	0	0	0.00630941	0.0378623	0	0	0	0	0	0.0485678	0.48506	0	0.0474596	0.235806	0	0	0	0.0722484	0	0
TCGA-QH-A6CV-01A	0	0.00599703	0.00460781	0.0451796	0	0.068343	0	0.00967819	0.00948	0	0.0327608	0.048817	0.128602	0	0.0055923	0.482659	0.00349932	0.00251531	0.140532	0	0	0.0117365
TCGA-QH-A6CW-01A	0.0806888	0	0.00485631	0	0.0338524	0.0603919	0	0.00259109	0.00300743	0	0.0329144	0.0146826	0.289332	0	0	0.167253	0	0	0	0.300096	0.00977998	0.00055399
TCGA-QH-A6CX-01A	0.0800679	0	0.00224433	0	0	0.0992835	0	9.25547e-05	0	0	0	0.0853918	0.167249	0	0.0159057	0.519397	0	0	0	0.0250461	0.00185431	0.00346745
TCGA-QH-A6CY-01A	0.0589354	0	0	0	0	0.0786512	0	0.0373188	0	0	0	0.0907607	0.206535	0	0.0228435	0.291532	0	0	0	0.205426	0.00799706	0
TCGA-QH-A6CZ-01A	0.0205142	0	0	0.0368198	0	0.0131119	0	0.0287712	0	0	0	0.0473717	0.487065	0	0	0.128513	0	0	0	0.237833	0	0
TCGA-QH-A6X3-01A	0.00801978	0	0.0111667	0	0	0.154426	0	0.0114274	0	0	0	0.0927183	0.0281956	0	0.00113858	0.356504	0.00244168	0.00139841	0	0.316302	0.0162614	0
TCGA-QH-A6X4-01A	0.091586	0	0.00254601	0	0.0907478	0.15515	0	0	0	0	0.117631	0	0.255353	0	0	0.193139	0	0	0.093334	0	0.000512299	0
TCGA-QH-A6X5-01A	0.0152423	0	0.0141492	0	0.1185	0.0424762	0	0	0.0635973	0	0.0885567	0	0.0953928	0	0.00795664	0.287868	0	0	0.239413	0	0	0.0268482
TCGA-QH-A6X8-01A	0.0306273	0	0.00690673	0	0.0434534	0.014356	0	0.0766385	0	0	0	0.158319	0.396765	0	0	0.257295	0	0	0	0.00833645	0.00730258	0
TCGA-QH-A6X9-01A	0.0553398	0	0.0022835	0	0.0190812	0.114275	0	0	0	0	0	0.0561457	0.428251	0	0	0.218934	0	0	0	0.0986041	0.00708437	0
TCGA-QH-A6XA-01A	0	0.00702747	0	0	0	0.10232	0	0	0	0	0	0.0615404	0.50216	0	0	0.112753	0	0	0	0.214199	0	0
TCGA-QH-A6XC-01A	0	0.0099724	0.0115174	0	0.0167233	0.282086	0	0.013301	0.109993	0	0.117636	0	0.102212	0.0273522	0.0499391	0.114916	0	0	0.139506	0	0	0.00484632
TCGA-QH-A86X-01A	0.000142231	0	0.013329	0	0.0684122	0.109385	0	0.0320551	0	0	0	0.11348	0.0816079	0	0.00366707	0.285296	0	0	0	0.274087	0.0185389	0
TCGA-QH-A870-01A	0.0535103	0	0.0114242	0	0.00270675	0.104969	0	0	0	0	0	0.0451511	0.409276	0	0.00158445	0.298817	0	0.0124688	0	0.0600924	0	0
TCGA-R8-A6MK-01A	0.0173659	0	0.0102884	0	0.0634965	0.137291	0	0.000751839	0.0215856	0	0.0219143	0.0722051	0.350833	0	0	0.210671	0	0	0.0935969	0	0	0
TCGA-R8-A6ML-01A	0.00815657	0	0.0315982	0.0436252	0.098136	0	0	0.0474786	0.0277948	0	0.0719913	0	0.021676	0.249929	0.0193616	0.355929	0	0	0.0243238	0	0	0
TCGA-R8-A6MO-01A	0.00170356	0.00432309	0.0131992	0	0.0181127	0.073589	0	0.0700551	0.0265247	0	0.0617145	0.00689539	0.0881548	0.0576622	0.011945	0.316997	0.00270526	0	0.243116	0	0.00106931	0.00223402
TCGA-R8-A73M-01A	0.0373242	0	0.0501727	0	0.0144175	0.00114764	0	0.0531234	0	0	0.00950391	0.0127688	0.265922	0	0.00125197	0.402712	0	0	0	0.150869	0.000785811	0
TCGA-RY-A83X-01A	0.138649	0	0.00305187	0	0.16453	0.0972604	0	0.00889235	0.0115518	0	0.0109298	0.0663841	0.170548	0	0.00109266	0.322719	0	0	0.00439127	0	0	0
TCGA-RY-A83Y-01A	0	0.00369809	0.0205485	0	0.0240535	0.0753325	0	0.00220422	0.0227458	0	0	0.0648615	0.0194398	0	0.013148	0.737407	0	0	0	0.0117761	0	0.00478487
TCGA-RY-A83Z-01A	0.0454969	0	0.00822444	0	0	0.169758	0	0	0	0	0.0163182	0.0216982	0.42968	0	0	0.301834	0	0	0	0	0	0.00699025
TCGA-RY-A840-01A	0.00530126	0	0.0166578	0.00934501	0.0318602	0.0196725	0.0198235	0	0	0	0.164636	0	0.026575	0	0	0.422185	0.00560659	0	0.268185	0	0.0101235	2.862e-05
TCGA-RY-A843-01A	0	0.00874224	0.0685411	0.0521539	0	0.134042	0	0.0358477	0	0	0	0.00687129	0.103976	0	0	0.453625	0	0.00435013	0.125638	0	0.00621305	0
TCGA-RY-A845-01A	0.0499796	0	0.00152377	0	0.0333948	0.0715588	0	0	0	0	0	0.0760791	0.502989	0	0	0.179847	0	0	0	0.0844539	0.000174039	0
TCGA-RY-A847-01A	0	0.00637	0.00535513	0	0	0.163859	0	0.0287949	0.0544221	0	0.0427653	0.00306364	0.359103	0	0.00923351	0.229963	0	0	0	0.0913869	0.00546946	0.000214822
TCGA-S9-A6TS-01A	0.000211456	0.00400004	0.00744346	0	0.0490649	0.0930967	0	0	0.0263511	0	0.023973	0.0493742	0.279969	0	0.00664366	0.283171	0.000916048	0	0.175785	0	0	0
TCGA-S9-A6TU-01A	0.0750692	0	0.00549367	0	0.000249784	0.0947875	0	0.00631087	0	0	0	0.0578304	0.262073	0	0	0.33642	0	0.00415816	0	0.157608	0	0
TCGA-S9-A6TV-01A	0.000172651	0	0.0176478	0	0	0.177793	0	0.00701662	0.0127667	0	0.0367545	0.0543571	0.274634	0	0.0420265	0.348957	0	0	0.0213884	0	0	0.00648561
TCGA-S9-A6TW-01A	0.0174527	0	0.0309081	0	0.0156369	0.231204	0	0.00949902	0.0322907	0	0.04318	0.113147	0.0618129	0	0.0244434	0.412851	0.00345963	0	0	0	0	0.004115
TCGA-S9-A6TX-01A	0.0474195	0	0.00943701	0	0.0293484	0.0721964	0	0.0325821	0.00101356	0	0.0252948	0.0724998	0.169702	0	0.00289875	0.435067	0	0	0.101535	0	0	0.00100613
TCGA-S9-A6TY-01A	0	0	0.0135376	0	0	0.261996	0	0.0135364	0.0449623	0	0	0.126171	0.0941652	0.122663	0	0.0711173	0	0	0.251851	0	0	0
TCGA-S9-A6TZ-01A	0.0334115	0	0.010249	0	0	0.172761	0	0	0	0	0.00483591	0.0440714	0.451679	0	0.0450487	0.167806	0	0	0	0.0631229	0.0046254	0.00238936
TCGA-S9-A6U0-01A	0	0	0.00358922	0.1158	0	0.246225	0	0.00489876	0.0121424	0	0	0	0.12673	0.0148031	0.0209243	0.367329	0	0	0.0824457	0	0	0.00511207
TCGA-S9-A6U1-01A	0.00199838	0	0.013055	0	0	0.14619	0	0.00862588	0.00450974	0	0	0.0918113	0.345421	0	0	0.32782	0	0	0	0.0535635	0.00700547	0
TCGA-S9-A6U2-01A	0.010555	0	0	0.012691	0.0250755	0.0335556	0	0.0123042	0	0	0	0.0427113	0.393077	0	0.0272677	0.319224	0	0	0	0.12075	0	0.00278918
TCGA-S9-A6U5-01A	0	0.0030323	0.00631927	0	0	0.0786454	0	0	0.0112861	0.0304459	0.0229094	0.00496035	0	0.150111	0.0148373	0.359429	0.225926	0	0.0920987	0	0	0
TCGA-S9-A6U6-01A	0.0726644	0	0.0220277	0	0.0385157	0.0178123	0	0.00364653	0	0	0	0.0516238	0.317409	0	0	0.289132	0	0	0	0.187168	0	0
TCGA-S9-A6U8-01A	0.000237705	0.00414859	0.0164963	0	0	0.142555	0	0.0146876	0.00366123	0	0	0.104302	0.385686	0	0.00729138	0.212041	0	0	0	0.0985817	0.0103106	0
TCGA-S9-A6U9-01A	0.0499469	0	0.0127159	0	0	0.168169	0	0.0197476	0.00945564	0	0	0.115354	0.32058	0	0.00761006	0.147993	0	0	0	0.135555	0.00996407	0.00290976
TCGA-S9-A6UA-01A	0.00112097	0	0.00346706	0.0392317	0	0.120523	0	0.00723599	0	0	0	0.0833217	0.209038	0	0.0306284	0.42343	0	0	0	0.0736456	0.00254091	0.00581638
TCGA-S9-A6UB-01A	0	0	0.0217276	0	0	0.219499	0	0.0462159	0.0497254	0	0.166699	0	0.0311145	0.136666	0.0177002	0.0570435	0	0	0.241045	0	0.0125628	0
TCGA-S9-A6WD-01A	0.0751628	0	0.0164781	0	0.0902504	0.0766677	0	0	0.0200682	0	0	0.140159	0.280044	0	0.00227005	0.264823	0	0	0	0.0340765	0	0
TCGA-S9-A6WE-01A	0.0482814	0	0.00547241	0	0.0684181	0.10094	0	0	0	0	0.0480161	0.0096592	0.3563	0	0.00377482	0.274088	0	0	0.0847652	0	0.000285455	0
TCGA-S9-A6WG-01A	0.0469136	0	0.00314225	0.00897163	0	0.0729191	0	0.0136165	0	0	0	0.0423888	0.267764	0.0111496	0.0747713	0.0603703	0	0	0	0.336998	0	0.0609946
TCGA-S9-A6WH-01A	0.115564	0	0.0264508	0	0.0229782	0.0724822	0	0	0	0	0	0.0880284	0.359165	0	0	0.287929	0	0	0	0.00783345	0	0.0195684
TCGA-S9-A6WI-01A	0.111212	0	0.0222168	0.0422216	0	0.11935	0	0	0	0	0	0.0824414	0.245633	0	0.00432201	0.0999187	0	0	0	0.216357	0.0563269	0
TCGA-S9-A6WL-01A	0	0	0.0135108	0	0	0.230792	0	0.0211557	0.086587	0	0.00816026	0.0238964	0.0295199	0.134239	0.0218748	0.102042	0.0010208	0	0.308753	0	0	0.018449
TCGA-S9-A6WM-01A	0	0.00184365	0.0145059	0	0	0.214876	0	0.00690601	0.0912323	0	0.00174204	0.0652336	0.0701368	0	0.0192361	0.311046	0.00510959	0	0.190702	0	0	0.00742897
TCGA-S9-A6WN-01A	0.000505008	0.00443206	0.000939865	0	0	0.15659	0.00366682	0.00197287	0.0407413	0	0.105309	0	0.238354	0	0.0069575	0.313089	0.00175671	0	0.101847	0	0	0.0238388
TCGA-S9-A6WO-01A	0.0027556	0	0.00522595	0	0.0147202	0.0919406	0	0	0	0	0.0123769	0.0427396	0.410859	0	0	0.229356	0	0.00413995	0	0.175198	0	0.0106887
TCGA-S9-A6WP-01A	0.047291	0	0	0.0755128	0	0	0	0.00838156	0	0	0	0.0544836	0.237501	0.00303107	0.0108007	0.562998	0	0	0	0	0	0
TCGA-S9-A6WQ-01A	0	0.00892321	0.00393727	0	0.0296629	0.0983594	0	0.00319208	0.0467064	0	0.113776	0.0551886	0.286083	0	0	0.16845	0	0	0.173621	0	0.00488022	0.00722038
TCGA-S9-A7IQ-01A	0.0867553	0	0.0382222	0.0543264	0.0261035	0.111243	0	0	0	0	0	0.0928993	0.337233	0	0	0.095904	0	0	0	0.157313	0	0
TCGA-S9-A7IS-01A	0.0316826	0	0.00200884	0.0432488	0	0.16788	0	0.0706935	0	0	0	0.0974275	0.253319	0.0447011	0.0213177	0.228104	0	0	0.0189991	0	0.00968686	0.0109309
TCGA-S9-A7IX-01A	0	0.00656658	0.00307677	0	0	0.204509	0	0.010898	0.053039	0	0.18327	0	0.268856	0	0	0.219034	0	0	0	0.0311838	0	0.0195665
TCGA-S9-A7IY-01A	0	0.00956157	0.0126552	0.0470687	0	0.0706214	0	0.0176926	0.0244023	0	0.0278007	0.0462033	0.388987	0	0.00226927	0.249985	0	0	0	0.0473255	0	0.055428
TCGA-S9-A7IZ-01A	0	0.00459463	0.0116386	0	0.00107	0.100309	0	0.00760692	0.0121271	0	0.0276629	0.0137102	0.0766782	0	0	0.671036	0	0.00471239	0.0632673	0	0.005486	0.000100796
TCGA-S9-A7J0-01A	0	0	0	0	0	0.523295	0	0	0.0513986	0	0	0.0505987	0.148801	0.0493459	0.00859134	0.0609704	0.00490297	0	0.0838773	0	0.0182193	0
TCGA-S9-A7J1-01A	0	0	0.0258678	0	0.0912776	0.0464729	0	0.0103993	0.0314378	0	0	0.0691338	0.0550687	0	0	0.546891	0	0.0144448	0.105749	0	0	0.00325719
TCGA-S9-A7J2-01A	0.0365827	0	0.00837011	0	0.118322	0.0650671	0	0.00382023	0.0290045	0	0	0.103599	0.26349	0	0.00232503	0.125263	0	0	0	0.214034	0.0124481	0.0176739
TCGA-S9-A7J3-01A	0.116438	0	0.00142551	0	0.0538198	0.0520311	0	0.00765439	0	0	0	0.090972	0.266139	0	0.0156915	0.247478	0	0	0	0.138624	0.00062418	0.00910161
TCGA-S9-A7QW-01A	0	0	0.00444342	0	0.0757804	0.079186	0	0.0387615	0	0	0	0.086243	0.267489	0	0	0.0667424	0	0	0	0.335444	0.0459103	0
TCGA-S9-A7QX-01A	0.0681388	0	0.00534308	0	0.0113533	0.126847	0	0	0.0152968	0	0.0442775	0.0193303	0.201936	0	0	0.444909	0	0	0.0625681	0	0	0
TCGA-S9-A7QY-01A	0.000583058	0.000619	0.0675367	0	0.0947423	0.104842	0	0	0.0841023	0	0.0800634	0	0.0150228	0.108121	0.0147577	0.147956	0	0	0.281654	0	0	0
TCGA-S9-A7QZ-01A	0.0410756	0	0.0213196	0	0.252891	0.00069536	0	0	0	0	0.163622	0	0.117503	0	0.142636	0.191262	0	0	0	0.0689956	0	0
TCGA-S9-A7R1-01A	0.00954827	0	0.0077632	0	0	0.188987	0	0.0761256	0	0	0	0.11959	0.0319301	0	0.0181864	0.0668892	0	0	0	0.458397	0.00277635	0.019806
TCGA-S9-A7R2-01A	0	0	0.00728874	0.0678066	0	0.113428	0	0	0.00415716	0	0.00678244	0.0278951	0.215983	0	0.0155099	0.428807	0	0	0.109814	0	0	0.00252774
TCGA-S9-A7R3-01A	0.000252043	0.00374079	0.0132882	0	0.0192912	0.089963	0	0.00358297	0	0	0.00820716	0.0473913	0.0705947	0	0.00272338	0.602607	0	0	0	0.116498	0.00806792	0.0137919
TCGA-S9-A7R4-01A	0.0244467	0	0.000795295	0	0.0158836	0.0820394	0	0.000819577	0	0	0	0.0389312	0.30393	0	0	0.30183	0	0.000491036	0	0.224266	0.00656759	0
TCGA-S9-A7R7-01A	0.0385657	0	0.00717596	0	0	0.126011	0.011513	0	0.0149474	0	0.0589275	0	0.369584	0	0.0134669	0.280592	0	0	0.0740168	0	0	0.00519975
TCGA-S9-A7R8-01A	0	0.00308178	0.00169528	0.00936244	0	0.14282	0	0.00314931	0.00659487	0	0.00309976	0.0531397	0.141846	0	0	0.481468	0	0.00289981	0.140894	0	0	0.00994925
TCGA-S9-A89V-01A	0.0672009	0	0	0.054152	0	0.03712	0	0.00745306	0	0	0	0.0367456	0.353421	0	0	0.337898	0	0	0	0.104186	0.00182379	0
TCGA-S9-A89Z-01A	0.00166416	0	0.00741818	0.0383604	0	0.162791	0	0.00910682	0	0	0	0.114385	0.210997	0	0.00718833	0.397965	0	0.00489565	0	0.0398674	0.00163651	0.00372456
TCGA-TM-A7C3-01A	0	0	0.0467089	0	0.0950958	0.247859	0	0.0147006	0.0460135	0	0.101524	0.0349668	0.0565883	0.0419346	0.0836333	0.0973656	0.0081936	0	0.124565	0	0.000850851	0
TCGA-TM-A7C4-01A	0	0	0.0353204	0.0268411	0	0.36603	0	0	0.0745493	0	0	0.120929	0.123391	0.0533277	0.00448853	0.0379761	0	0	0.151375	0	0	0.00577232
TCGA-TM-A7C5-01A	0.0408513	0	0.0166309	0.0231339	0	0.00815896	0	0.0888495	0	0	0	0.0836922	0.0685306	0.0304606	0.0246223	0.455116	0	0	0	0.138573	0.0213807	0
TCGA-TM-A7CA-01A	0	0.00491292	0.0238816	0.0308412	0	0.202336	0	0.0037179	0	0	0	0.205378	0.179259	0	0.00336928	0.272625	0.000703932	0	0.0723212	0	0.000654665	0
TCGA-TM-A7CF-01A	0.00785622	0	0.0120823	0	0	0.467139	0	0	0.121998	0	0.0662885	0.0411985	0.0956969	0.0343122	0.00204327	0.0380324	0	0	0.110122	0	0.0020839	0.00114696
TCGA-TM-A84B-01A	0.0334336	0	0	0.0534973	0.0130563	0.142572	0	0	0.0188541	0	0.0375634	0.0211071	0	0.38656	0.0857145	0.193993	0	0	0.0136494	0	0	0
TCGA-TM-A84C-01A	0	0.00533362	0.0041395	0	0.0415971	0.148454	0	0.0130545	0	0	0	0.0811193	0.373925	0	0.00266726	0.0883852	0	0	0	0.194863	0.0464617	0
TCGA-TM-A84F-01A	0.0701723	0	0.00251246	0.0530232	0	0.0764125	0	0.0497269	0	0.00515728	0	0.110462	0.212393	0	0.124306	0.215424	0	0	0	0.071808	0.008602	0
TCGA-TM-A84G-01A	0	0	0	0.151088	0	0.209124	0	0.0209925	0.0755085	0	0	0	0.0505485	0.00470606	0	0.236701	0	0.00449988	0.246802	0	0	3.05815e-05
TCGA-TM-A84H-01A	0	0.00408208	0.0963474	0	0.165639	0.102586	0	0	0.0602787	0	0.00982642	0.0903361	0.0426571	0	0.00296026	0.316478	0.00148998	0	0.0950499	0	0	0.0122684
TCGA-TM-A84I-01A	7.42156e-05	0	0.00707203	0.0703893	0	0.356076	0	0.0175523	0	0	0.0411468	0.114237	0.114651	0	0.0088842	0.221675	0.000588079	0	0	0.0378081	0.00390258	0.00594303
TCGA-TM-A84J-01A	0	0	0	0.0563087	0	0.125056	0	0.0803673	0.0128265	0	0.000145672	0.0425346	0.0163046	0.57968	0	0.0673453	0	0	0.0194317	0	0	0
TCGA-TM-A84L-01A	0.000587652	0.00219618	0.0112021	0	0.0387153	0.041897	0	0.0154039	0.00928911	0	0	0.0895977	0.404372	0	0.00410812	0.181251	0	0	0	0.186394	0.0149852	0
TCGA-TM-A84M-01A	0	0	0.0261144	0.00362714	0.01679	0	0	0.0917923	0	0	0	0.0650276	0.0161137	0	0	0.438382	0	0	0	0.315446	0.0267067	0
TCGA-TM-A84O-01A	0	0.0204052	0.0237686	0.045126	0.0539562	0	0	0.0232478	0.0853642	0	0.0974526	0	0.0309177	0	0.0121171	0.428342	0.00803341	0	0.16587	0	0.00517469	0.000224426
TCGA-TM-A84Q-01A	0.000145072	0	0	0	0	0.114506	0	0.00195018	0.00378565	0	0	0.043643	0.324355	0	0.00274675	0.372879	0	0	0	0.130123	0	0.00586563
TCGA-TM-A84R-01A	0.165386	0	0.0182164	0.0597397	0.00707191	0.108725	0	0	0	0	0	0.0625824	0.285141	0.0160761	0.087087	0.163169	0	0	0.0268061	0	0	0
TCGA-TM-A84S-01A	0	0.00511216	0.0134002	0	0.0420447	0.0420356	0	0.0376115	0.0311621	0	0	0.0879785	0.0980119	0	0.0120261	0.326071	0.00366966	0	0.30052	0	0.000356711	0
TCGA-TM-A84T-01A	0.00244285	0	0.0120565	0	0.0398563	0.085313	0	0	0.0412683	0	0.0537666	0	0.241688	0	0.0176849	0.254062	0.000102876	0	0.251759	0	0	0
TCGA-TQ-A7RF-01A	0	0.0171434	0.0196279	0	0.0266357	0.19401	0	0.0100271	0.0143034	0	0.0797354	0.0347005	0.12295	0	0	0.464503	0.00471988	0	0	0	0	0.0116435
TCGA-TQ-A7RG-01A	0.0262831	0	0.00444314	0	0.0385551	0.0729407	0	0	0	0	0.00673105	0.0528572	0.406552	0	0.0136837	0.342687	0	0	0	0.0352678	0	0
TCGA-TQ-A7RH-01A	0	0.00182895	0	0	0	0.0842873	0	0.00730132	0.0107363	0	0	0.0598608	0.271696	0	0	0.480561	0	0	0	0.0800889	0.00363887	0
TCGA-TQ-A7RI-01A	0	0.000432274	0.00151017	0	0.0892253	0.0633117	0	0	0	0	0.078887	0.00748614	0.37518	0	0	0.290475	0	0	0.0934924	0	0	0
TCGA-TQ-A7RJ-01A	0.000173399	0.00408018	0.0153148	0	0.0324269	0.106165	0	0.00610361	0.0366197	0	0.0500053	0.0125642	0.257363	0	0.00167443	0.390144	0	0	0.078029	0	0	0.00933683
TCGA-TQ-A7RK-01A	0	0	0.104926	0	0.0234792	0.108784	0	0.00823404	0.0022066	0	0	0.134106	0.174568	0	0.00875	0.317923	0	0	0	0.108335	0.00868866	0
TCGA-TQ-A7RM-01A	0.114438	0	0.0552295	0.0519593	0	0.047636	0	0.0112095	0	0	0.00739403	0.0599496	0.159966	0.00137953	0.00379614	0.433149	0	0	0	0.0538935	0	0
TCGA-TQ-A7RN-01A	0.0314151	0	0.0102364	0	0.134747	0.285924	0	0.0386458	0.0518828	0	0.127035	0	0.0398835	0.0166742	0.0244345	0.129336	0.000162927	0	0.102858	0	0.0041629	0.00260264
TCGA-TQ-A7RO-01A	0	0	0.0301396	0	0.0967375	0.241612	0	0.0290563	0.0319877	0	0	0.137629	0.0864119	0	0.0867765	0.186392	0	0	0	0	0.0148897	0.0583676
TCGA-TQ-A7RP-01A	0	0.00645514	0.0187849	0.00273464	0	0.151859	0	0.00397418	0.00334498	0	0.110867	0	0.0464774	0	0.0195838	0.520751	0	0	0	0.0959249	0.0113999	0.00784231
TCGA-TQ-A7RQ-01A	0	0.0195984	0.0369134	0.0648933	0	0	0	0.0781046	0	0	0	0.0340248	0.165167	0	0	0.302757	0	0	0	0.297498	0.0010446	0
TCGA-TQ-A7RR-01A	0.0401786	0	0.00880359	0	0	0.159336	0	0.0036303	0	0	0	0.132059	0.333205	0	0	0.250004	0	0.000377513	0	0.0667123	0.00202775	0.00366606
TCGA-TQ-A7RV-01A	0.0624441	0	0.0153054	0	0.0530321	0.18534	0	0	0.00249118	0	0.0801687	0.00955599	0.339795	0	0.000126302	0.155107	0	0	0.0966338	0	0	0
TCGA-TQ-A7RW-01A	0.000557472	0	0.00770566	0	0	0.118316	0	0.00100278	0.00467915	0	0	0.0645845	0.336095	0	0.0114021	0.376707	0	0	0	0.0753022	0.00364731	0
TCGA-TQ-A8XE-01A	0.0672216	0	0	0	0.0216491	0.0191907	0	0.00408203	0	0	0	0.016884	0.437408	0	0	0.260798	0	0.00123317	0	0.171534	0	0
TCGA-VM-A8C8-01A	0.00733791	0	0.0138795	0	0.0626136	0.0407395	0	0.00578165	0.0244239	0	0.0190024	0.00885714	0.276965	0	0.000868749	0.359716	0	0	0.178222	0	0	0.00159243
TCGA-VM-A8C9-01A	0	0.00131738	0	0.0572227	0	0.162787	0	0	0.00163419	0	0	0.0311912	0.151966	0	0.00453424	0.448971	0	0	0.139466	0	0	0.000910499
TCGA-VM-A8CA-01A	0.0594346	0	0.0037085	0.0261769	0.00219601	0.00767698	0	0	0	0	0	0.0572393	0.397326	0	0.0160254	0.193737	0	0	0	0.230956	0.000621014	0.00490228
TCGA-VM-A8CB-01A	0.00712	0.000390794	0	0	0	0.307439	0	0.0300668	0.112707	0	0.129223	0.0049462	0.117788	0.0510524	0.0423215	0.151763	0	0	0.0274948	0	0	0.0176873
TCGA-VM-A8CD-01A	0	0.00323886	0.00975733	0	0	0.217799	0	0.029758	0.0177511	0	0.0072543	0.0455868	0.0776549	0	0.123208	0.432709	0	0	0	0.00930977	0.00855853	0.0174144
TCGA-VM-A8CE-01A	0	0.0117746	0.0128703	0	0.133477	0.0271432	0	0.00437172	0	0	0.00698333	0.0898186	0.0825323	0	0.00812102	0.512325	0	0	0	0.101255	0	0.00932739
TCGA-VM-A8CF-01A	0.0232214	0	0.00740227	0.00226834	0	0.0584781	0	0	0.0019867	0	0	0.0613308	0.289848	0	0.00390743	0.551557	0	0	0	0	0	0
TCGA-VM-A8CH-01A	0	0.00228416	0.00562463	0	0.0340603	0.10418	0	0.00283243	0.0212974	0	0.0354575	0.0114106	0.146334	0	0.00632269	0.523275	0	0	0.105889	0	0	0.00103324
TCGA-VV-A829-01A	0.00209437	0	0.00961286	0	0	0.450989	0	0.00764789	0	0	0.0224599	0.132535	0.0742517	0	0.00277556	0.223747	0.000267867	0	0	0.0688347	0.00313108	0.00165301
TCGA-VV-A86M-01A	0.0176783	0	0.00252815	0.0185062	0	0.144376	0	0.000323107	0	0	0	0.0914326	0.176498	0	0.00207397	0.444993	0	0.000675974	0	0.0985402	0	0.00237402
TCGA-VW-A7QS-01A	0.0030891	0	0.0403209	0	0.0422715	0.0695286	0	0.0430684	0.0358039	0	0.0428774	0	0.0183393	0.0687715	0.00771331	0.490964	0.000998312	0	0.129151	0	0.00244667	0.00465648
TCGA-VW-A8FI-01A	0.0818822	0	0.00554632	0.00303823	0	0.10645	0	0.0276176	0	0	0	0.0996168	0.250554	0	0.0858166	0.236115	0	0.000638326	0	0.0852957	0.0174289	0
TCGA-W9-A837-01A	0	0.00472495	0.0525731	0	0.0549847	0.113095	0	0.0508176	0.178794	0	0.0833137	0.0216508	0.0634914	0.0202287	0	0.224534	0	0	0.0819246	0	0	0.049867
TCGA-WH-A86K-01A	0.0165059	0	0.0158656	0	0	0.15052	0	0.00423354	0.0646769	0	0.00275242	0.0509811	0.0559125	0	0.00221165	0.442742	0	0	0.193593	0	0	5.05015e-06
TCGA-WY-A858-01A	0.0519964	0	0.00587829	0	0.0116597	0.108661	0	0	0.00554257	0	0	0.0597546	0.251977	0	0	0.462947	0	0.00611658	0	0.0331835	0.000828499	0.00145571
TCGA-WY-A859-01A	0	0	0.00357534	0	0	0.497304	0	0.017604	0.052897	0	0	0.0990107	0.215609	0	0.0121214	0	0	0	0	0.101879	0	0
TCGA-WY-A85A-01A	0.0363384	0	0.0123219	0	0.0414868	0.0237741	0	0	0	0	0	0.0503359	0.350653	0	0.0274907	0.296305	0	0	0	0.161294	0	0
TCGA-WY-A85B-01A	0.00290552	0	0.00984278	0.0232838	0	0.0869938	0	0.00873938	0	0	0	0.0776465	0.289764	0	0.00202567	0.456634	0	0.000860121	0	0.0363002	0.00193789	0.00306632
TCGA-WY-A85C-01A	0.014406	0	0.0111928	0	0.0727589	0	0	0.0105784	0	0	0.0103318	0.0174454	0.410499	0	0	0.27124	0	0.000307156	0	0.106714	0.0463499	0.0281769
TCGA-WY-A85D-01A	0.0505959	0	0.00617451	0	0.0470971	0.0484675	0	0.00105425	0	0	0	0.0559854	0.429899	0	0	0.233487	0	0	0	0.126095	0	0.00114513
TCGA-WY-A85E-01A	0.0234094	0	0	0	0.0245274	0.0750694	0	0	0	0	0	0.046718	0.374116	0	0.0157174	0.261974	0	0	0	0.174768	0.00370034	0
