# Supplementary material for: Identification of Prognostic Values of Neutrophil Extracellular Traps‐Related Genes in Glioma Based on Bioinformatics
Source: Immun Inflamm Dis. 2026 Apr 6;14(4):e70422. doi: 10.1002/iid3.70422 (PMC13053668; doi:10.1002/iid3.70422)
Supplement: Supplementary file 31 — Supplementary Table 31. [file IID3-14-e70422-s029.txt]

PDCD1
CD274
PDCD1LG2
CTLA4
IDO1
CD276
LAG3
HAVCR2
TNFRSF25
TNFSF15
CD86
CIITA
