# Supplementary material for: Identification of Prognostic Values of Neutrophil Extracellular Traps‐Related Genes in Glioma Based on Bioinformatics
Source: Immun Inflamm Dis. 2026 Apr 6;14(4):e70422. doi: 10.1002/iid3.70422 (PMC13053668; doi:10.1002/iid3.70422)
Supplement: Supplementary file 32 — Supplementary Table 32. [file IID3-14-e70422-s031.xlsx]

## Sheet: 01.IC50
	risk	A.443654	A.770041	ABT.263	ABT.888	AG.014699	AICAR	AKT.inhibitor.VIII	AMG.706	AP.24534	AS601245	ATRA	AUY922	Axitinib	AZ628	AZD.0530	AZD.2281	AZD6244	AZD6482	AZD7762	AZD8055	BAY.61.3606	Bexarotene	BI.2536	BIBW2992	Bicalutamide	BI.D1870	BIRB.0796	Bleomycin	BMS.509744	BMS.536924	BMS.708163	BMS.754807	Bortezomib	Bosutinib	Bryostatin.1	BX.795	Camptothecin	CCT007093	CCT018159	CEP.701	CGP.082996	CGP.60474	CHIR.99021	CI.1040	Cisplatin	CMK	Cyclopamine	Cytarabine
TCGA-02-0047-01A	High risk	-0.684387	3.5019	3.64437	5.52943	4.36665	8.11804	3.29782	4.39056	1.67547	2.90661	5.68924	-2.9648	3.75826	2.7411	3.64257	5.28924	2.75598	3.29901	0.0346726	0.583091	2.89702	4.62366	-1.95061	1.888	4.31395	2.67167	5.88713	1.11145	3.71825	1.81209	4.99087	1.04014	-5.75262	2.76739	-1.57528	2.40328	-3.60023	5.63088	2.99848	0.0775295	4.02078	-2.06008	4.55987	2.36367	3.48528	3.36485	6.57453	0.822026
TCGA-02-0055-01A	High risk	-0.774257	2.96037	4.76051	5.74708	4.5969	7.90969	2.86769	4.6181	1.53295	2.23234	6.20317	-3.35809	4.07815	2.47332	3.10498	5.71329	2.79094	3.03107	-0.370625	0.7843	2.75957	4.48902	-2.44906	1.44975	4.03946	2.59618	5.83758	-0.181771	3.69374	0.398318	5.03409	0.434358	-6.50815	2.58187	-2.06741	2.29336	-3.48279	5.66424	2.55443	0.171314	3.98056	-2.58288	4.17977	2.33029	3.11424	2.77944	6.48845	0.634854
TCGA-02-2483-01A	High risk	-0.582036	3.94244	2.78244	5.32235	4.13235	7.97472	3.47976	4.25081	1.50288	2.97803	5.14353	-2.7118	3.25832	3.26785	4.27733	4.70181	3.21731	3.41357	-0.410883	0.258821	1.93342	4.7962	-1.62701	2.33006	4.53857	2.41415	5.85383	1.2304	3.72476	2.454	4.92619	1.03768	-5.14472	2.63215	-1.0571	1.90595	-4.41748	5.59657	3.02553	-0.423393	4.05908	-1.81299	4.84177	2.78378	3.08804	3.55669	6.35403	0.422581
TCGA-02-2485-01A	High risk	-0.805812	2.87158	4.60888	5.8539	4.53998	7.77597	3.13168	4.61703	1.6092	2.2786	6.22079	-3.44886	4.17692	2.06106	2.73845	5.77752	2.50127	3.1192	-0.35968	0.563317	2.54711	4.58846	-2.49263	1.51146	4.04644	2.55188	5.80236	-1.0949	3.68163	0.568531	4.93367	0.375427	-6.57306	2.51491	-2.06397	2.48406	-3.8759	5.6697	2.52771	-0.128622	3.95696	-2.64416	4.22366	1.91382	2.92771	2.68675	6.5576	0.355587
TCGA-02-2486-01A	High risk	-0.601057	3.82563	3.29313	5.30515	4.293	8.21535	3.19654	4.30275	1.55836	2.9892	5.38011	-2.72035	3.41648	3.33148	4.24302	4.93037	3.18936	3.30349	-0.0956342	0.621041	2.70564	4.62226	-1.69993	2.07691	4.43563	2.61924	5.91187	2.0909	3.73527	2.11219	5.04917	1.177	-5.34003	2.79969	-1.30215	2.0506	-3.59161	5.60749	3.10527	0.133061	4.063	-1.81345	4.68941	2.90497	3.55059	3.60719	6.4371	0.943548
TCGA-06-0125-01A	High risk	-0.658476	3.59628	3.66997	5.42652	4.40448	8.30313	3.15703	4.3652	1.68301	3.01272	5.65374	-2.84949	3.69692	2.99516	3.87254	5.24405	2.87635	3.26919	0.206279	0.77393	3.31252	4.54326	-1.85301	1.84752	4.32213	2.77462	5.93117	2.01987	3.73192	1.8758	5.07059	1.22239	-5.64377	2.88718	-1.58121	2.38341	-3.15608	5.62575	3.12637	0.391588	4.04056	-1.92261	4.55313	2.60609	3.79945	3.5309	6.58359	1.16532
TCGA-06-0129-01A	High risk	-0.598043	3.89536	2.9187	5.32058	4.20609	8.1751	3.43427	4.24898	1.62516	3.16215	5.25815	-2.68483	3.39417	3.18537	4.18858	4.859	3.0381	3.41015	-0.0207016	0.448054	2.58329	4.71042	-1.60593	2.20018	4.49556	2.60175	5.90136	1.8724	3.73354	2.52237	4.9821	1.26551	-5.20196	2.79542	-1.19866	2.16004	-3.86151	5.6028	3.18759	-0.0704584	4.05888	-1.72757	4.78846	2.69301	3.50616	3.67851	6.48782	0.80907
TCGA-06-0130-01A	High risk	-0.633626	3.74434	3.25234	5.38303	4.30414	8.27629	3.34551	4.29637	1.70283	3.17241	5.46539	-2.75859	3.58263	3.01908	3.98139	5.08371	2.86466	3.36478	0.209401	0.613475	3.08863	4.62756	-1.71004	2.01992	4.41114	2.73113	5.92454	2.02233	3.73401	2.30699	5.02215	1.31736	-5.41492	2.87902	-1.40309	2.37247	-3.43913	5.61526	3.21455	0.195603	4.0476	-1.79138	4.68049	2.56175	3.74344	3.64557	6.58313	1.04607
TCGA-06-0132-01A	High risk	-0.635661	3.77295	2.9251	5.44149	4.19269	8.06529	3.58757	4.27351	1.68308	3.14671	5.34823	-2.80146	3.53197	2.84676	3.88847	4.98509	2.79875	3.45063	-0.0130803	0.319523	2.4769	4.76506	-1.70491	2.18656	4.46966	2.57895	5.87402	1.14457	3.7223	2.51637	4.91292	1.18028	-5.34578	2.74081	-1.257	2.32355	-4.09687	5.6114	3.12781	-0.257068	4.03599	-1.84217	4.77643	2.35517	3.36134	3.55699	6.54734	0.608406
TCGA-06-0138-01A	High risk	-0.59053	3.84916	3.21874	5.31596	4.23636	8.03079	3.2245	4.31249	1.44686	2.80737	5.30258	-2.75858	3.31136	3.39116	4.30192	4.81254	3.34326	3.29814	-0.450406	0.457356	2.11802	4.69379	-1.73734	2.18064	4.4657	2.45204	5.86851	1.48507	3.72665	2.00536	5.00157	0.956584	-5.31766	2.65011	-1.18968	1.83016	-4.08183	5.60325	2.95004	-0.178826	4.0616	-1.90723	4.7259	2.97941	3.16953	3.48001	6.3166	0.594619
TCGA-06-0139-01A	High risk	-0.721147	3.29181	4.08771	5.61846	4.45774	8.04453	3.14005	4.47945	1.63059	2.65463	5.89905	-3.11921	3.89379	2.62063	3.42478	5.46646	2.74894	3.19913	-0.0977662	0.663885	2.87813	4.57033	-2.14966	1.71813	4.20921	2.65224	5.86983	0.63187	3.70894	1.27453	5.00739	0.819524	-6.05166	2.7036	-1.76672	2.38305	-3.53526	5.64427	2.82885	0.124451	4.00453	-2.26764	4.41658	2.33156	3.36019	3.14427	6.55162	0.763289
TCGA-06-0141-01A	High risk	-0.706764	3.40842	3.86782	5.54764	4.45526	8.28656	3.21387	4.41058	1.77317	3.00913	5.83244	-2.97682	3.90179	2.64036	3.5069	5.45676	2.59103	3.2704	0.356422	0.7834	3.56752	4.53102	-1.98097	1.71664	4.24651	2.83963	5.92622	1.59728	3.72415	1.74034	5.04652	1.1944	-5.87398	2.90048	-1.76652	2.64531	-3.06178	5.63958	3.10105	0.422358	4.01709	-2.03818	4.47271	2.27984	3.84357	3.42366	6.68402	1.16806
TCGA-06-0156-01A	High risk	-0.625458	3.7041	3.54711	5.36715	4.345	8.17849	3.12373	4.35342	1.54731	2.86365	5.51409	-2.81332	3.51373	3.23614	4.10659	5.05266	3.15342	3.25397	-0.140837	0.664274	2.72937	4.59353	-1.82023	1.98117	4.37762	2.61867	5.90326	1.82048	3.72985	1.8284	5.05516	1.06668	-5.51896	2.77113	-1.41129	2.07071	-3.54328	5.61582	3.01622	0.163434	4.05229	-1.93694	4.61203	2.85237	3.49714	3.48684	6.43841	0.918374
TCGA-06-0157-01A	Low risk	-0.577578	4.00662	2.58842	5.28255	4.1307	8.15482	3.56419	4.19634	1.63362	3.27487	5.10293	-2.61346	3.29671	3.2192	4.27917	4.7229	3.04513	3.47779	-0.0299811	0.334902	2.42004	4.7715	-1.49291	2.32165	4.55912	2.56596	5.89632	1.88698	3.7353	2.83722	4.94771	1.3317	-5.02427	2.78714	-1.0726	2.13799	-4.0691	5.59456	3.25036	-0.211801	4.065	-1.62537	4.87796	2.67797	3.46014	3.76363	6.4811	0.721066
TCGA-06-0158-01A	High risk	-0.607281	3.81539	3.23551	5.32886	4.27754	8.19272	3.26187	4.2981	1.58117	3.01758	5.37717	-2.73417	3.43862	3.24963	4.18258	4.94259	3.12156	3.32797	-0.0761745	0.572761	2.67704	4.64491	-1.70114	2.09301	4.44041	2.61526	5.90619	1.94159	3.73318	2.17946	5.02733	1.18033	-5.34286	2.79205	-1.29731	2.09958	-3.66855	5.60829	3.11096	0.0723118	4.05839	-1.81774	4.70296	2.81137	3.52461	3.59988	6.45782	0.892478
TCGA-06-0168-01A	High risk	-0.600764	3.84861	3.09277	5.33659	4.22547	8.09331	3.34094	4.2872	1.54553	2.97797	5.30358	-2.74083	3.37963	3.24209	4.20029	4.86362	3.15732	3.35523	-0.226931	0.446373	2.35513	4.70389	-1.69129	2.17862	4.47251	2.52945	5.8826	1.59588	3.72869	2.24456	4.98603	1.10018	-5.29051	2.71923	-1.21225	2.01898	-3.97946	5.60476	3.05857	-0.133831	4.05688	-1.83766	4.74911	2.79212	3.32887	3.56045	6.41378	0.688019
TCGA-06-0174-01A	High risk	-0.578175	3.93867	2.9012	5.29749	4.166	8.02284	3.3845	4.26156	1.48664	2.9509	5.17442	-2.69971	3.25452	3.35446	4.33115	4.7162	3.2799	3.37704	-0.394812	0.344997	2.04116	4.75452	-1.6347	2.28672	4.52237	2.44091	5.86599	1.47595	3.72795	2.34789	4.9619	1.04946	-5.16491	2.65834	-1.08902	1.87567	-4.25191	5.59706	3.02845	-0.303648	4.06397	-1.80951	4.81174	2.8888	3.16403	3.56887	6.34274	0.529431
TCGA-06-0178-01A	High risk	-0.568786	4.0118	2.59195	5.29372	4.09179	7.97782	3.54687	4.21847	1.51095	3.05316	5.05108	-2.66265	3.19903	3.3	4.34027	4.62018	3.22434	3.45146	-0.397984	0.208155	1.87959	4.82547	-1.55474	2.39501	4.57501	2.40325	5.85446	1.30647	3.72678	2.64356	4.91179	1.09212	-5.03508	2.6378	-0.98822	1.89785	-4.5005	5.59156	3.07159	-0.479747	4.06381	-1.74419	4.89232	2.78702	3.08825	3.61892	6.35345	0.399462
TCGA-06-0184-01A	High risk	-0.621748	3.76351	3.3658	5.33808	4.33438	8.31983	3.21824	4.30586	1.65818	3.11476	5.4718	-2.73263	3.54092	3.18069	4.1013	5.06115	2.99926	3.31674	0.169787	0.707776	3.1453	4.58347	-1.7088	1.98766	4.40138	2.7383	5.93531	2.30718	3.73799	2.17315	5.0645	1.30919	-5.41081	2.89307	-1.4132	2.27219	-3.2896	5.61376	3.20182	0.313893	4.05648	-1.78433	4.65344	2.74485	3.79272	3.65836	6.54332	1.1447
TCGA-06-0187-01A	High risk	-0.595787	3.83962	3.26867	5.302	4.2759	8.16342	3.1977	4.30433	1.52099	2.93384	5.35111	-2.72593	3.37664	3.36693	4.27649	4.88722	3.24915	3.30001	-0.205863	0.576411	2.52333	4.64183	-1.7061	2.11042	4.44656	2.56841	5.8999	1.94169	3.73319	2.08062	5.03786	1.11351	-5.32509	2.75626	-1.26355	1.97336	-3.73267	5.6057	3.05977	0.0451594	4.06376	-1.83651	4.70172	2.94508	3.43919	3.57442	6.39699	0.845087
TCGA-06-0190-01A	High risk	-0.697696	3.37776	4.09913	5.53484	4.48146	8.17214	3.02248	4.45996	1.61962	2.71476	5.85948	-3.02821	3.82769	2.85055	3.63897	5.41309	2.87695	3.17244	-0.00679451	0.80231	3.12981	4.51247	-2.07593	1.69954	4.2213	2.71385	5.90098	1.32716	3.71926	1.31072	5.06818	0.940947	-5.95726	2.78289	-1.7527	2.32898	-3.2325	5.63928	2.909	0.344084	4.02121	-2.17057	4.41638	2.55114	3.56664	3.2661	6.54118	1.00096
TCGA-06-0210-01A	High risk	-0.606146	3.81333	3.26878	5.32337	4.28537	8.19792	3.23468	4.30238	1.57157	2.99977	5.38441	-2.73398	3.43468	3.27527	4.1984	4.94345	3.1456	3.31657	-0.0878578	0.591376	2.68457	4.63571	-1.70695	2.08317	4.43604	2.61557	5.90755	1.97886	3.73362	2.14018	5.03529	1.17222	-5.35053	2.79244	-1.30363	2.08115	-3.6414	5.60838	3.10339	0.0938619	4.05953	-1.82297	4.6945	2.84345	3.5289	3.59578	6.44955	0.907531
TCGA-06-0211-01A	High risk	-0.62724	3.72955	3.38984	5.37545	4.31516	8.19536	3.23659	4.3268	1.6042	2.98314	5.47598	-2.79165	3.52848	3.14407	4.05919	5.04682	3.04184	3.30729	-0.0301569	0.611896	2.7968	4.62219	-1.77153	2.01904	4.39986	2.645	5.90657	1.82314	3.73053	2.04551	5.03139	1.15304	-5.46217	2.799	-1.38624	2.17546	-3.57549	5.6147	3.08585	0.126558	4.05	-1.88078	4.65258	2.7262	3.55274	3.54438	6.48917	0.922299
TCGA-06-0219-01A	High risk	-0.586725	3.92881	2.83201	5.31833	4.15926	8.04864	3.45878	4.24963	1.54479	3.04329	5.1825	-2.6991	3.30331	3.24791	4.25387	4.75507	3.1605	3.41098	-0.272325	0.329738	2.16073	4.76395	-1.61703	2.28423	4.52386	2.48146	5.87162	1.48118	3.7282	2.47748	4.94824	1.12103	-5.16156	2.69191	-1.10575	1.99062	-4.2135	5.59857	3.08387	-0.292903	4.05964	-1.77985	4.82293	2.76112	3.24	3.60323	6.40034	0.565323
TCGA-06-0238-01A	High risk	-0.687687	3.50561	3.46983	5.57589	4.29412	7.94936	3.44792	4.38543	1.6432	2.84203	5.62543	-3.01185	3.72499	2.62224	3.56712	5.22875	2.73342	3.34596	-0.172697	0.373845	2.41517	4.71942	-1.97084	2.00139	4.34903	2.54674	5.8459	0.384969	3.7085	1.88508	4.91349	0.89906	-5.73236	2.64963	-1.47493	2.33652	-4.09444	5.629	2.90802	-0.25853	4.01144	-2.12283	4.61801	2.23406	3.17253	3.26878	6.53287	0.482479
TCGA-06-0644-01A	High risk	-0.732325	3.29934	4.00769	5.60898	4.49037	8.27823	3.21875	4.4403	1.81158	2.98476	5.93546	-3.04852	4.00833	2.46474	3.31091	5.57121	2.457	3.25933	0.42089	0.804206	3.7072	4.51638	-2.05769	1.63288	4.19892	2.87273	5.92383	1.38106	3.72003	1.6221	5.03992	1.16529	-6.00954	2.90493	-1.87906	2.77088	-2.99198	5.64734	3.07558	0.454683	4.00501	-2.10881	4.41824	2.12976	3.86388	3.35613	6.72917	1.17689
TCGA-06-0645-01A	High risk	-0.616686	3.75495	3.36316	5.3666	4.2873	8.10002	3.22301	4.33231	1.52771	2.86784	5.42618	-2.80225	3.45192	3.2271	4.13338	4.9672	3.17025	3.29402	-0.246499	0.538021	2.45412	4.65403	-1.78659	2.07747	4.41822	2.54853	5.88451	1.55746	3.72681	1.96253	5.01438	1.0274	-5.43867	2.71656	-1.31561	2.01585	-3.82765	5.61139	2.99588	-0.027764	4.05209	-1.92696	4.67112	2.8211	3.34382	3.47947	6.40868	0.74418
TCGA-06-0646-01A	High risk	-0.607334	3.79814	3.38974	5.30351	4.33033	8.2906	3.14812	4.30991	1.59157	3.02784	5.43578	-2.71718	3.46682	3.3208	4.21738	4.99367	3.14691	3.28756	0.0284794	0.711956	2.96573	4.58053	-1.70689	2.0121	4.41145	2.68667	5.92928	2.33154	3.73844	2.07766	5.07685	1.24217	-5.38041	2.85591	-1.36878	2.12513	-3.35957	5.61037	3.1493	0.2852	4.0633	-1.79737	4.65593	2.90063	3.70216	3.63795	6.47626	1.09638
TCGA-06-0649-01B	High risk	-0.601137	3.87743	3.00042	5.31654	4.23325	8.22171	3.38899	4.25627	1.63833	3.17277	5.29698	-2.68344	3.42177	3.19477	4.18269	4.89785	3.02819	3.3934	0.0439338	0.51193	2.7361	4.68022	-1.61457	2.1568	4.47872	2.64115	5.91235	2.03557	3.73563	2.47541	5.00353	1.29763	-5.23163	2.82824	-1.24104	2.19245	-3.71029	5.60459	3.20824	0.0307631	4.05971	-1.7222	4.76379	2.71047	3.59648	3.69308	6.50527	0.906804
TCGA-06-0686-01A	High risk	-0.613079	3.79252	3.27735	5.34012	4.29043	8.20624	3.25532	4.30432	1.59539	3.02313	5.40694	-2.74583	3.46871	3.21751	4.14679	4.97689	3.08917	3.32392	-0.0388034	0.592974	2.74978	4.63476	-1.71577	2.06787	4.42849	2.63455	5.90925	1.95247	3.73311	2.15612	5.03121	1.18964	-5.37375	2.80433	-1.32702	2.13573	-3.61215	5.61018	3.11641	0.106694	4.05632	-1.82652	4.6884	2.78284	3.5586	3.59532	6.47455	0.923825
TCGA-06-0743-01A	High risk	-0.607193	3.84484	3.19699	5.29002	4.31235	8.4024	3.26548	4.26524	1.6996	3.26482	5.3957	-2.65326	3.5013	3.23019	4.18181	5.00634	2.97714	3.35543	0.308446	0.723154	3.31881	4.58424	-1.60761	2.02736	4.43492	2.78839	5.95391	2.67092	3.74443	2.41617	5.07324	1.45459	-5.28593	2.95746	-1.3667	2.32795	-3.18114	5.60893	3.31936	0.382877	4.06456	-1.66214	4.6994	2.75805	3.94668	3.78365	6.57731	1.26611
TCGA-06-0744-01A	High risk	-0.592403	3.88846	3.07122	5.2932	4.24238	8.20447	3.3108	4.26738	1.58383	3.08684	5.29063	-2.68059	3.37575	3.30495	4.26331	4.86261	3.14664	3.359	-0.065016	0.535997	2.6315	4.66707	-1.6291	2.15558	4.47648	2.60719	5.90892	2.06572	3.7359	2.35019	5.02004	1.23622	-5.23344	2.80151	-1.22718	2.07942	-3.72625	5.6031	3.15825	0.0351251	4.06448	-1.74658	4.75123	2.84094	3.53651	3.66572	6.45254	0.887397
TCGA-06-0745-01A	High risk	-0.588075	3.88862	3.0751	5.30234	4.21978	8.09704	3.30266	4.28093	1.51245	2.95676	5.26386	-2.71207	3.32237	3.34589	4.29352	4.80731	3.24734	3.34382	-0.281917	0.457662	2.29616	4.69972	-1.66713	2.19952	4.48528	2.51063	5.88391	1.71294	3.73065	2.2349	4.99805	1.09285	-5.24347	2.71254	-1.17732	1.94106	-3.98758	5.60155	3.05286	-0.128419	4.06331	-1.81781	4.75925	2.89874	3.31294	3.57757	6.37841	0.692482
TCGA-06-0747-01A	High risk	-0.639866	3.71713	3.3019	5.39739	4.31621	8.27747	3.33699	4.30552	1.70997	3.16126	5.4964	-2.77663	3.61042	2.98571	3.94183	5.11599	2.83942	3.35804	0.2241	0.626426	3.12917	4.62012	-1.73235	1.99605	4.39817	2.74076	5.92474	1.9867	3.73319	2.264	5.02365	1.30888	-5.45262	2.88139	-1.43186	2.39729	-3.40847	5.61728	3.20645	0.213624	4.04499	-1.81145	4.66438	2.53534	3.75296	3.62816	6.59275	1.05627
TCGA-06-0749-01A	High risk	-0.618697	3.78683	3.21381	5.35902	4.27711	8.20047	3.32025	4.29645	1.62668	3.07155	5.40317	-2.7516	3.49313	3.13713	4.08936	4.99137	3.01233	3.35067	0.00990961	0.556577	2.76819	4.65273	-1.7079	2.08027	4.43372	2.64369	5.90748	1.86689	3.73202	2.2444	5.01325	1.21547	-5.36914	2.80988	-1.32564	2.20097	-3.65139	5.61086	3.13891	0.0702957	4.05248	-1.81704	4.70264	2.68824	3.56573	3.60412	6.5036	0.902504
TCGA-06-0750-01A	High risk	-0.667404	3.56309	3.73985	5.43526	4.43484	8.36817	3.13714	4.37048	1.72549	3.06274	5.70555	-2.8529	3.75413	2.9469	3.81681	5.30853	2.80268	3.26377	0.337663	0.844041	3.577	4.51153	-1.86089	1.78696	4.29902	2.84019	5.94582	2.19264	3.73411	1.86919	5.08852	1.28771	-5.68545	2.93927	-1.65009	2.48466	-2.95715	5.62899	3.17221	0.517489	4.03879	-1.90966	4.52441	2.56034	3.93955	3.55748	6.62998	1.29535
TCGA-06-0878-01A	High risk	-0.714376	3.34252	4.02521	5.57775	4.47235	8.19039	3.14223	4.44967	1.70359	2.82875	5.88344	-3.04577	3.90634	2.65125	3.47494	5.47643	2.67894	3.22176	0.155079	0.763876	3.29851	4.53189	-2.0705	1.69082	4.2178	2.76493	5.9043	1.22424	3.71787	1.47014	5.04119	1.02056	-5.97724	2.81868	-1.79114	2.5186	-3.2123	5.64267	2.9696	0.332952	4.01201	-2.15259	4.42866	2.33204	3.64722	3.2912	6.62227	1.02031
TCGA-06-0882-01A	High risk	-0.707327	3.41456	3.81796	5.55418	4.44097	8.26968	3.25312	4.40478	1.78004	3.02486	5.81775	-2.97776	3.90003	2.60879	3.48909	5.44825	2.56677	3.2862	0.353201	0.748013	3.51826	4.54783	-1.97385	1.73869	4.25549	2.82984	5.92216	1.51689	3.72317	1.79121	5.03312	1.1948	-5.86009	2.89217	-1.74826	2.65847	-3.12733	5.63911	3.10383	0.374807	4.01564	-2.03469	4.48814	2.24096	3.81699	3.42397	6.68837	1.12841
TCGA-06-1804-01A	High risk	-0.598999	3.90428	2.92875	5.2985	4.23435	8.30061	3.41863	4.23443	1.69097	3.29491	5.28209	-2.64191	3.43658	3.18012	4.18717	4.90654	2.96043	3.4179	0.202097	0.549008	2.96373	4.66767	-1.5597	2.15093	4.48661	2.7058	5.93033	2.31529	3.74018	2.62773	5.01431	1.4195	-5.18286	2.8934	-1.24923	2.28982	-3.55434	5.60376	3.30418	0.126902	4.06248	-1.64363	4.77753	2.67324	3.75756	3.77939	6.55575	1.03826
TCGA-06-2557-01A	High risk	-0.600187	3.93114	2.64379	5.34514	4.1427	8.13562	3.61887	4.21279	1.67997	3.28685	5.18014	-2.67221	3.39456	3.04181	4.11601	4.82268	2.90115	3.49063	0.0363236	0.313387	2.48992	4.77871	-1.5487	2.28403	4.53452	2.588	5.89112	1.63938	3.73112	2.81686	4.92634	1.32078	-5.1192	2.78741	-1.13342	2.25949	-4.07525	5.60044	3.24185	-0.232721	4.0534	-1.67759	4.85601	2.5027	3.46122	3.71681	6.53121	0.693812
TCGA-06-2558-01A	High risk	-0.598468	3.85214	3.16308	5.3109	4.2574	8.17824	3.27689	4.28654	1.56503	3.02078	5.33003	-2.71324	3.39461	3.2941	4.23491	4.89106	3.16236	3.33722	-0.118407	0.543559	2.58596	4.66009	-1.67405	2.13112	4.45936	2.59146	5.9029	1.94444	3.73363	2.23094	5.02156	1.17707	-5.2915	2.77882	-1.25299	2.05507	-3.74337	5.60535	3.11105	0.0263059	4.06161	-1.79773	4.72675	2.84808	3.48609	3.6142	6.43754	0.854495
TCGA-06-2559-01A	High risk	-0.598897	3.79851	3.42317	5.31161	4.30104	8.12325	3.10959	4.33455	1.46806	2.80658	5.39877	-2.76553	3.3769	3.41244	4.28356	4.90594	3.33138	3.25296	-0.329259	0.602083	2.41872	4.62448	-1.77006	2.07641	4.42259	2.53204	5.89089	1.81121	3.73055	1.861	5.04962	1.00667	-5.40065	2.71451	-1.29095	1.88593	-3.75603	5.60783	2.97685	0.0409872	4.06273	-1.91225	4.66214	3.02493	3.34768	3.49499	6.34942	0.7975
TCGA-06-2561-01A	High risk	-0.620816	3.78832	3.23131	5.34491	4.30188	8.30069	3.3066	4.28687	1.68088	3.17444	5.42818	-2.7215	3.53244	3.12524	4.07955	5.03518	2.94442	3.35572	0.19079	0.64005	3.08564	4.61727	-1.67655	2.03532	4.42382	2.72873	5.93053	2.21172	3.73711	2.3198	5.03888	1.33661	-5.3619	2.8884	-1.37293	2.31054	-3.39957	5.61206	3.22879	0.231799	4.05476	-1.75591	4.69055	2.66607	3.76821	3.68088	6.55986	1.08735
TCGA-06-2562-01A	High risk	-0.642957	3.62745	3.8041	5.36183	4.44918	8.39643	2.9904	4.37156	1.64512	2.98108	5.66404	-2.80174	3.65347	3.20277	4.03153	5.22529	3.02664	3.21147	0.220745	0.924894	3.50428	4.47542	-1.83541	1.79261	4.30838	2.81372	5.95333	2.51586	3.73905	1.74456	5.13288	1.25931	-5.62787	2.93388	-1.60691	2.29228	-2.87538	5.62386	3.14554	0.601188	4.05324	-1.88742	4.51645	2.83519	3.93685	3.57968	6.55201	1.35909
TCGA-06-2563-01A	High risk	-0.586131	3.99248	2.5761	5.29144	4.14604	8.23078	3.59667	4.1865	1.70287	3.39025	5.13542	-2.60111	3.35992	3.13693	4.21422	4.78577	2.92362	3.49849	0.156714	0.379378	2.69078	4.75322	-1.47058	2.28659	4.54998	2.6445	5.91363	2.08586	3.73824	2.94513	4.95583	1.44386	-5.03123	2.85511	-1.11876	2.28338	-3.88601	5.59689	3.33806	-0.103521	4.0629	-1.57586	4.8722	2.57952	3.63047	3.82413	6.55159	0.856504
TCGA-06-2564-01A	High risk	-0.638372	3.68844	3.5537	5.36013	4.39405	8.39811	3.14771	4.32993	1.70009	3.12828	5.58056	-2.76087	3.63616	3.12067	4.01265	5.17727	2.92085	3.28599	0.313549	0.826196	3.49071	4.5268	-1.75597	1.87751	4.35323	2.82162	5.95299	2.49138	3.73981	2.05306	5.09648	1.35578	-5.51783	2.95224	-1.53315	2.38529	-2.99812	5.62012	3.22952	0.502686	4.05258	-1.80505	4.58923	2.70462	3.96092	3.65703	6.59516	1.3181
TCGA-06-2565-01A	High risk	-0.598574	3.91996	2.84606	5.30002	4.2182	8.3045	3.4692	4.22107	1.71257	3.34746	5.25796	-2.63001	3.43663	3.14613	4.174	4.89634	2.91787	3.44215	0.241825	0.521267	2.97614	4.68268	-1.53416	2.17257	4.49857	2.71277	5.93096	2.31138	3.74045	2.72898	5.00273	1.45459	-5.15102	2.90249	-1.23214	2.32898	-3.58233	5.60287	3.33519	0.102195	4.06187	-1.61576	4.79774	2.62339	3.77363	3.80509	6.57386	1.03195
TCGA-06-2567-01A	High risk	-0.602828	3.80336	3.39258	5.30437	4.31587	8.22202	3.13555	4.318	1.54089	2.94074	5.41471	-2.73346	3.42558	3.36255	4.25035	4.95224	3.2251	3.2754	-0.11839	0.664006	2.73205	4.60016	-1.72816	2.04308	4.41856	2.62221	5.9137	2.1267	3.73538	1.99981	5.06517	1.14896	-5.38127	2.79831	-1.33162	2.02378	-3.52754	5.60897	3.0804	0.181599	4.06349	-1.84031	4.66185	2.95408	3.55606	3.58353	6.42396	0.972381
TCGA-06-2569-01A	High risk	-0.915116	2.46021	4.72692	6.10763	4.59397	7.77944	3.50171	4.66143	1.94011	2.52021	6.518	-3.67898	4.63281	0.890513	1.46576	6.20306	1.53719	3.23718	0.232577	0.477496	3.2597	4.62014	-2.65512	1.27319	3.90641	2.76144	5.79908	-2.17905	3.66557	0.722683	4.82504	0.503707	-6.96083	2.61011	-2.49807	3.39036	-3.71925	5.69876	2.61171	-0.129786	3.89813	-2.76231	4.11823	0.851545	3.15181	2.56715	6.89109	0.37905
TCGA-06-2570-01A	High risk	-0.601531	3.82931	3.1812	5.33772	4.2411	8.07904	3.28732	4.30297	1.51718	2.91211	5.32913	-2.75809	3.37781	3.27648	4.21204	4.87272	3.20678	3.32821	-0.286921	0.468169	2.31537	4.69097	-1.72282	2.15822	4.45957	2.51403	5.87948	1.56026	3.72779	2.12582	4.99584	1.04913	-5.32825	2.7014	-1.22791	1.97047	-3.97351	5.60577	3.01807	-0.123034	4.05707	-1.87385	4.72717	2.84511	3.29202	3.52347	6.38859	0.676328
TCGA-06-5408-01A	High risk	-0.59943	3.80816	3.333	5.32601	4.27224	8.07697	3.17788	4.32645	1.46922	2.81323	5.36716	-2.77278	3.3659	3.36592	4.25935	4.88139	3.30604	3.27832	-0.369066	0.528424	2.2924	4.65914	-1.76343	2.11893	4.43856	2.49991	5.8796	1.61183	3.72795	1.93173	5.02242	0.98421	-5.3782	2.68556	-1.25484	1.88547	-3.91039	5.60679	2.96515	-0.0670036	4.05988	-1.91747	4.68888	2.96591	3.26664	3.48093	6.34599	0.697705
TCGA-06-5410-01A	High risk	-0.700328	3.40835	3.82155	5.5793	4.39044	8.02895	3.24765	4.4338	1.63024	2.74656	5.76854	-3.05047	3.80081	2.68108	3.54329	5.34681	2.7788	3.25689	-0.118057	0.564765	2.71408	4.62354	-2.05438	1.8433	4.27536	2.61639	5.86593	0.681852	3.71108	1.54797	4.98035	0.878535	-5.88771	2.69549	-1.62914	2.34232	-3.72126	5.6362	2.87922	0.000470465	4.0117	-2.18274	4.50748	2.346	3.31788	3.22579	6.53747	0.688482
TCGA-06-5411-01A	High risk	-0.603201	3.87743	2.8664	5.35807	4.17326	8.0644	3.49903	4.25677	1.5959	3.08717	5.24109	-2.73009	3.38412	3.11643	4.13464	4.83731	3.03581	3.42414	-0.168435	0.335455	2.29391	4.76031	-1.6434	2.2472	4.50481	2.52237	5.87487	1.40762	3.72678	2.49634	4.93957	1.15272	-5.22246	2.71621	-1.16028	2.10896	-4.14846	5.60296	3.10704	-0.263973	4.05208	-1.79464	4.806	2.62614	3.30065	3.59554	6.45507	0.598823
TCGA-06-5412-01A	High risk	-0.605378	3.8407	3.08075	5.34353	4.23044	8.12399	3.36356	4.28244	1.5794	3.0313	5.3174	-2.73729	3.41045	3.19509	4.16321	4.89271	3.0952	3.36745	-0.14145	0.460553	2.47005	4.69847	-1.68214	2.16435	4.46879	2.56387	5.88963	1.66625	3.72973	2.30008	4.98689	1.15054	-5.29428	2.7486	-1.23302	2.08813	-3.90712	5.60591	3.09607	-0.0928463	4.05535	-1.8175	4.74797	2.73659	3.40082	3.5863	6.44836	0.741868
TCGA-06-5413-01A	High risk	-0.621536	3.78038	3.11665	5.39748	4.22804	8.06011	3.4099	4.30023	1.58672	2.98665	5.36279	-2.79738	3.4643	3.06706	4.04204	4.94505	3.02165	3.37347	-0.182991	0.404437	2.37489	4.72083	-1.74009	2.15547	4.45362	2.53821	5.87398	1.29983	3.72397	2.24154	4.95836	1.07971	-5.37142	2.70901	-1.25897	2.12435	-4.03423	5.60985	3.04475	-0.186894	4.04537	-1.88708	4.73545	2.6165	3.30138	3.51073	6.45761	0.630342
TCGA-06-5414-01A	High risk	-0.606921	3.79246	3.38329	5.31709	4.3135	8.21578	3.15868	4.31831	1.55292	2.95133	5.42219	-2.74279	3.44246	3.32217	4.21687	4.96652	3.19088	3.28336	-0.102836	0.650304	2.73788	4.60629	-1.73361	2.04232	4.4169	2.62507	5.91206	2.06739	3.73447	2.01683	5.05764	1.1509	-5.39188	2.79776	-1.33804	2.05122	-3.54403	5.60983	3.08264	0.166127	4.06107	-1.84567	4.66277	2.91038	3.55298	3.578	6.43596	0.95927
TCGA-06-5417-01A	High risk	-0.5685	3.96456	2.83993	5.29564	4.12799	7.91414	3.39778	4.26441	1.413	2.84119	5.11222	-2.7144	3.17429	3.41244	4.38786	4.62564	3.39029	3.37382	-0.61909	0.247573	1.70043	4.79851	-1.64876	2.35487	4.54465	2.33625	5.83976	1.13098	3.72324	2.2922	4.93421	0.917771	-5.13562	2.56661	-1.01316	1.7306	-4.54949	5.59356	2.93726	-0.490587	4.06466	-1.85875	4.83808	2.95479	2.93425	3.49892	6.26164	0.321012
TCGA-06-5418-01A	High risk	-0.61961	3.71598	3.66985	5.31522	4.40326	8.33964	2.99788	4.35139	1.57954	2.94031	5.55643	-2.75848	3.53398	3.34594	4.18381	5.09496	3.1741	3.21892	0.0548402	0.851587	3.18095	4.51102	-1.78585	1.89134	4.35396	2.73259	5.94095	2.47696	3.73932	1.80231	5.12184	1.20925	-5.51478	2.88122	-1.48634	2.12883	-3.09688	5.6165	3.11292	0.46866	4.06191	-1.8614	4.57008	2.96974	3.79181	3.58934	6.47806	1.23332
TCGA-06-5856-01A	High risk	-0.583429	3.92055	2.93938	5.30401	4.18154	8.05365	3.37712	4.26459	1.50981	2.97677	5.20499	-2.70308	3.28848	3.32534	4.30016	4.75516	3.2394	3.37508	-0.326865	0.377432	2.15336	4.73923	-1.64017	2.25836	4.51103	2.47384	5.8733	1.55611	3.72892	2.34533	4.97022	1.08227	-5.1887	2.68463	-1.12127	1.9257	-4.15663	5.59886	3.05082	-0.244231	4.06272	-1.80406	4.79798	2.86009	3.23189	3.58104	6.36896	0.591606
TCGA-06-5858-01A	High risk	-0.597337	3.86784	3.06577	5.32015	4.22808	8.13606	3.34072	4.27661	1.56455	3.03045	5.29264	-2.71501	3.3774	3.25956	4.22243	4.86012	3.14491	3.36208	-0.157432	0.473956	2.46008	4.69337	-1.66185	2.17517	4.47694	2.56011	5.89273	1.7749	3.7315	2.30742	4.9964	1.15957	-5.26105	2.75234	-1.2135	2.04924	-3.89052	5.60389	3.10256	-0.0757352	4.0597	-1.79706	4.75473	2.80063	3.41045	3.60635	6.43226	0.761765
TCGA-06-5859-01A	High risk	-0.815297	2.92593	4.27801	5.8706	4.48999	7.89048	3.40461	4.55152	1.79974	2.63957	6.16803	-3.3854	4.25238	1.76027	2.54264	5.81026	2.12516	3.25625	0.0705127	0.500865	2.97946	4.63063	-2.3768	1.56476	4.09308	2.6896	5.82926	-0.819455	3.68672	1.14544	4.89189	0.686214	-6.45124	2.64833	-2.0515	2.88474	-3.75028	5.66899	2.74021	-0.0905146	3.9512	-2.49586	4.31749	1.54515	3.22175	2.88262	6.73087	0.508335
TCGA-08-0386-01A	High risk	-0.595285	3.83818	3.27919	5.30201	4.27606	8.15405	3.18966	4.30707	1.51166	2.91611	5.35144	-2.72963	3.37133	3.37632	4.28217	4.88316	3.26434	3.29537	-0.229938	0.573709	2.49284	4.6425	-1.71209	2.11157	4.4459	2.55918	5.89776	1.9148	3.73275	2.05773	5.03775	1.09686	-5.32935	2.74757	-1.26106	1.95591	-3.75089	5.60564	3.04724	0.0348522	4.06385	-1.84552	4.69983	2.95804	3.4183	3.56398	6.38779	0.829776
TCGA-12-0616-01A	High risk	-0.627241	3.72115	3.30068	5.42164	4.24957	7.97328	3.32001	4.34149	1.50953	2.79907	5.41837	-2.86264	3.46162	3.10366	4.03285	4.962	3.12764	3.31796	-0.389604	0.399439	2.152	4.71517	-1.83325	2.12803	4.42603	2.46568	5.85349	0.971604	3.71836	1.95101	4.95957	0.905372	-5.47488	2.62923	-1.28125	1.99331	-4.1583	5.61265	2.91422	-0.25591	4.04178	-2.00372	4.69103	2.69721	3.1181	3.38142	6.38648	0.500979
TCGA-12-0618-01A	High risk	-0.594137	3.80964	3.41488	5.30655	4.29024	8.08513	3.10054	4.33702	1.43496	2.75805	5.37788	-2.76912	3.34315	3.45044	4.31665	4.87132	3.38714	3.24621	-0.419831	0.573899	2.28347	4.63652	-1.77613	2.09969	4.42997	2.49242	5.88202	1.70948	3.72913	1.82346	5.04374	0.954444	-5.39055	2.6807	-1.26229	1.82017	-3.85628	5.60641	2.94018	-0.0197275	4.06385	-1.93097	4.66919	3.06892	3.26308	3.46857	6.31411	0.726551
TCGA-12-0619-01A	High risk	-0.605561	3.79095	3.43261	5.30505	4.33033	8.24789	3.11632	4.3217	1.55225	2.95131	5.43738	-2.73436	3.44546	3.35716	4.23864	4.97731	3.20976	3.26849	-0.0756629	0.697487	2.82405	4.5846	-1.73333	2.01783	4.40864	2.64604	5.9197	2.20678	3.73639	1.98079	5.07521	1.1695	-5.39956	2.81761	-1.35772	2.05004	-3.44394	5.61017	3.09375	0.236471	4.06338	-1.83746	4.64813	2.95195	3.60849	3.59174	6.43778	1.02613
TCGA-12-0821-01A	High risk	-0.584238	3.92704	2.90817	5.30115	4.18211	8.08574	3.39686	4.25576	1.5375	3.03212	5.2031	-2.6891	3.30271	3.3038	4.2889	4.76626	3.19748	3.38793	-0.251416	0.390145	2.24896	4.73515	-1.61959	2.25401	4.51308	2.5036	5.88081	1.65985	3.73058	2.41466	4.97267	1.1361	-5.17328	2.71343	-1.12861	1.97659	-4.09211	5.59891	3.09123	-0.206221	4.06298	-1.77346	4.80317	2.82799	3.30102	3.61607	6.39642	0.645189
TCGA-12-1597-01B	High risk	-0.57644	3.91421	3.03349	5.29963	4.17965	7.96096	3.29903	4.28965	1.4135	2.80216	5.19861	-2.7349	3.22504	3.42984	4.3682	4.70243	3.3991	3.33027	-0.573132	0.347397	1.8591	4.74798	-1.69421	2.27617	4.50822	2.37898	5.85155	1.29289	3.72475	2.12683	4.9688	0.9171	-5.22039	2.59634	-1.08917	1.74743	-4.34528	5.59763	2.92928	-0.350734	4.06437	-1.88861	4.784	2.99889	3.02261	3.48134	6.27184	0.437157
TCGA-12-3650-01A	High risk	-0.578779	3.95904	2.81906	5.28746	4.16548	8.09874	3.43107	4.23909	1.5501	3.08295	5.16395	-2.66305	3.28235	3.31155	4.31293	4.73591	3.18718	3.40802	-0.219995	0.373698	2.25899	4.74572	-1.58173	2.28029	4.52936	2.50943	5.88381	1.73081	3.73205	2.51786	4.96791	1.17788	-5.12142	2.72602	-1.10144	1.98999	-4.1037	5.59679	3.12522	-0.215997	4.06518	-1.73323	4.82647	2.82004	3.32581	3.65484	6.4053	0.655017
TCGA-12-3652-01A	High risk	-0.601118	3.86413	2.99819	5.34125	4.20619	8.09444	3.4036	4.27253	1.57172	3.03629	5.27751	-2.73004	3.38257	3.19526	4.17837	4.85423	3.10373	3.38435	-0.182112	0.410866	2.36369	4.72284	-1.66492	2.20366	4.48596	2.53628	5.88253	1.57184	3.72871	2.36085	4.97071	1.13819	-5.25704	2.72797	-1.19351	2.06517	-4.0189	5.60391	3.09037	-0.167663	4.05564	-1.80978	4.77259	2.72686	3.34227	3.58695	6.43638	0.674768
TCGA-12-3653-01A	Low risk	-0.576299	4.02859	2.49367	5.27733	4.1176	8.18302	3.61408	4.17801	1.66765	3.35697	5.07661	-2.58974	3.30052	3.18867	4.27167	4.716	2.99046	3.50528	0.0521729	0.324428	2.49746	4.77971	-1.45316	2.33739	4.57139	2.59189	5.90265	1.97617	3.73702	2.9695	4.9418	1.39941	-4.98127	2.81539	-1.06098	2.19863	-4.04263	5.5935	3.30634	-0.201344	4.0655	-1.5763	4.89858	2.62712	3.52394	3.81268	6.5118	0.757703
TCGA-12-5295-01A	High risk	-0.57692	3.97573	2.74234	5.28815	4.14678	8.08571	3.47354	4.22868	1.55671	3.1081	5.13456	-2.65539	3.27033	3.29381	4.31158	4.71382	3.1705	3.42705	-0.221255	0.337453	2.21476	4.76421	-1.5631	2.30748	4.54224	2.49945	5.88053	1.67877	3.7316	2.59125	4.95453	1.18703	-5.09096	2.71997	-1.07663	1.99729	-4.16986	5.59553	3.13517	-0.263103	4.06484	-1.71844	4.8465	2.79049	3.3043	3.66552	6.40853	0.61929
TCGA-12-5299-01A	High risk	-0.630533	3.68811	3.52726	5.38965	4.33304	8.13609	3.16206	4.35687	1.54628	2.84522	5.51593	-2.83647	3.52414	3.1814	4.0609	5.05777	3.12656	3.26394	-0.179388	0.615975	2.63358	4.61451	-1.83783	1.99584	4.37881	2.59412	5.89306	1.61664	3.72684	1.82854	5.03558	1.02874	-5.53599	2.74377	-1.4041	2.0746	-3.65232	5.61662	2.99067	0.0864159	4.04807	-1.96395	4.61783	2.7967	3.42503	3.45325	6.4363	0.83729
TCGA-14-0781-01B	High risk	-0.635321	3.71599	3.45193	5.35674	4.37108	8.39574	3.20568	4.31325	1.71666	3.1809	5.54315	-2.74312	3.62293	3.09877	4.01472	5.15196	2.89021	3.31385	0.338634	0.786111	3.46763	4.54766	-1.72328	1.91394	4.37218	2.82006	5.95223	2.48128	3.74012	2.17077	5.08244	1.38878	-5.47046	2.95618	-1.49947	2.41038	-3.0553	5.61831	3.25925	0.459358	4.05285	-1.77251	4.61872	2.66428	3.96197	3.68635	6.60689	1.2963
TCGA-14-0787-01A	High risk	-0.615561	3.80148	3.22872	5.33552	4.29513	8.27606	3.29023	4.28834	1.65238	3.13452	5.40969	-2.71957	3.50142	3.17158	4.11946	5.00462	3.00083	3.34755	0.11966	0.625994	2.97774	4.62315	-1.67806	2.0526	4.42996	2.69911	5.92509	2.16806	3.73653	2.28627	5.03808	1.29926	-5.3494	2.86492	-1.34901	2.24735	-3.46411	5.61064	3.20025	0.195191	4.05667	-1.76684	4.69533	2.71741	3.70857	3.66506	6.53068	1.04247
TCGA-14-0789-01A	High risk	-0.615464	3.75654	3.42585	5.34413	4.31826	8.18576	3.16661	4.3309	1.5525	2.91757	5.45329	-2.77596	3.47183	3.26696	4.15891	4.99812	3.16309	3.2793	-0.128208	0.633076	2.69697	4.61168	-1.76922	2.02886	4.40478	2.61349	5.90491	1.89859	3.73165	1.95976	5.0478	1.10918	-5.44065	2.77816	-1.35913	2.06302	-3.59055	5.61218	3.05131	0.131678	4.05622	-1.88669	4.64928	2.86301	3.50549	3.53473	6.43765	0.911404
TCGA-14-0790-01B	Low risk	-0.578149	4.02577	2.47563	5.28403	4.11345	8.17822	3.63253	4.1764	1.67522	3.36743	5.07609	-2.59323	3.30778	3.16441	4.2541	4.72048	2.96925	3.5125	0.0610738	0.312155	2.49463	4.78567	-1.45288	2.34115	4.57259	2.59222	5.90141	1.93883	3.7365	2.99088	4.93577	1.40258	-4.98186	2.81457	-1.06036	2.21516	-4.06041	5.59375	3.30978	-0.215967	4.06421	-1.57641	4.90216	2.59929	3.51996	3.81197	6.51876	0.74617
TCGA-14-0817-01A	High risk	-0.582553	3.93632	2.86319	5.3042	4.16639	8.05666	3.42208	4.25231	1.52817	3.02209	5.18094	-2.69138	3.28613	3.29865	4.29184	4.74313	3.20513	3.3968	-0.293787	0.352467	2.15966	4.75296	-1.61652	2.27871	4.52239	2.47893	5.8738	1.55477	3.72922	2.4366	4.95985	1.11345	-5.15791	2.69227	-1.10456	1.95569	-4.18346	5.59791	3.07661	-0.267059	4.06239	-1.77916	4.81678	2.81891	3.24442	3.60471	6.38449	0.585058
TCGA-14-0871-01A	High risk	-0.796617	3.10201	3.78044	5.83033	4.39203	7.97523	3.67075	4.45713	1.92336	2.995	5.99748	-3.25735	4.20152	1.67115	2.60085	5.70819	1.9262	3.40134	0.353921	0.384778	3.15241	4.70236	-2.18996	1.72804	4.1959	2.75646	5.84892	-0.446861	3.69422	1.82203	4.84713	0.975761	-6.18691	2.74345	-1.88975	3.10763	-3.80054	5.65939	2.95769	-0.150823	3.9578	-2.29157	4.47275	1.35452	3.41514	3.11939	6.82765	0.57819
TCGA-14-1034-01A	High risk	-0.59442	3.90954	2.81086	5.34134	4.15507	8.04118	3.5026	4.24926	1.57014	3.06926	5.197	-2.71482	3.33686	3.17008	4.19066	4.78399	3.09218	3.42695	-0.234871	0.307068	2.18206	4.77457	-1.6251	2.28215	4.52104	2.49024	5.86947	1.38181	3.72673	2.51656	4.93443	1.13078	-5.17981	2.69429	-1.11809	2.04701	-4.23525	5.60018	3.09263	-0.315916	4.05521	-1.78645	4.82499	2.67648	3.24261	3.59699	6.42571	0.548046
TCGA-14-1823-01A	High risk	-0.584751	3.92271	2.91322	5.30599	4.17934	8.06721	3.39757	4.25911	1.5279	3.01051	5.20319	-2.69761	3.29919	3.30177	4.28544	4.76263	3.20714	3.38569	-0.284085	0.37681	2.19938	4.74059	-1.62924	2.25866	4.51295	2.48889	5.8764	1.58831	3.72949	2.3928	4.96812	1.11138	-5.18058	2.69869	-1.12417	1.95969	-4.13437	5.59899	3.07311	-0.23341	4.06218	-1.78834	4.8029	2.82903	3.26446	3.59865	6.38664	0.612156
TCGA-14-1825-01A	High risk	-0.589925	3.91184	2.88049	5.32427	4.1706	8.05218	3.44004	4.25733	1.54435	3.02791	5.20601	-2.70975	3.3188	3.24145	4.23923	4.7763	3.15781	3.4012	-0.269036	0.346683	2.18627	4.75479	-1.63354	2.26583	4.51424	2.4875	5.8725	1.47968	3.72795	2.43191	4.95332	1.11215	-5.18824	2.69374	-1.12499	1.99552	-4.18145	5.59983	3.07561	-0.271309	4.05867	-1.79438	4.80948	2.76172	3.2482	3.59096	6.40221	0.579292
TCGA-14-1829-01A	High risk	-0.586986	3.91775	2.85636	5.32923	4.15218	7.99195	3.45036	4.26094	1.5089	2.96803	5.18156	-2.72366	3.28622	3.25719	4.25489	4.73902	3.20534	3.39974	-0.383815	0.293691	2.00398	4.77833	-1.64726	2.29793	4.5233	2.43339	5.85806	1.27246	3.72503	2.39621	4.93698	1.03963	-5.18303	2.64462	-1.09062	1.92563	-4.34016	5.59857	3.02421	-0.37234	4.05794	-1.82666	4.8206	2.78224	3.1244	3.54818	6.36393	0.465465
TCGA-14-2554-01A	High risk	-0.580856	3.94224	2.8501	5.30219	4.16115	8.04635	3.42492	4.25127	1.52068	3.0137	5.17078	-2.69034	3.27507	3.30779	4.30174	4.73034	3.21812	3.3976	-0.316088	0.341479	2.12221	4.75815	-1.6147	2.28816	4.52616	2.46803	5.87136	1.52743	3.72888	2.43791	4.95696	1.10266	-5.15004	2.68355	-1.09388	1.93934	-4.21538	5.59732	3.0692	-0.287039	4.06278	-1.78098	4.8214	2.82782	3.22183	3.60066	6.37601	0.564215
TCGA-15-0742-01A	High risk	-0.612962	3.80788	3.34236	5.28927	4.35504	8.45638	3.1854	4.28283	1.70681	3.24881	5.4604	-2.66307	3.54155	3.24673	4.16911	5.06499	2.97785	3.3223	0.369246	0.816974	3.52101	4.53954	-1.63677	1.95686	4.40503	2.83422	5.96621	2.84602	3.74646	2.30034	5.10354	1.47239	-5.3472	2.99178	-1.43538	2.3557	-2.97883	5.61207	3.32667	0.52091	4.06499	-1.67553	4.65505	2.79354	4.04896	3.78281	6.59165	1.38787
TCGA-15-1444-01A	Low risk	-0.577661	3.98846	2.63774	5.29892	4.12111	8.06296	3.54373	4.21606	1.57296	3.14573	5.1031	-2.65348	3.26759	3.24119	4.28513	4.69655	3.12502	3.45668	-0.214598	0.280885	2.15851	4.79256	-1.54463	2.34151	4.55723	2.48753	5.87475	1.56152	3.73026	2.69451	4.93147	1.19759	-5.06111	2.71049	-1.04953	2.02497	-4.26914	5.59458	3.14762	-0.336099	4.06255	-1.70526	4.87226	2.72089	3.27136	3.67322	6.42051	0.561554
TCGA-16-0846-01A	High risk	-0.590925	3.88848	3.0521	5.30369	4.22348	8.13441	3.32483	4.27317	1.54721	3.01868	5.27067	-2.7012	3.34748	3.30992	4.26849	4.82994	3.19014	3.35747	-0.189496	0.475073	2.41975	4.6934	-1.64966	2.18833	4.48428	2.54793	5.89254	1.81963	3.7323	2.30499	5.00081	1.15321	-5.23627	2.74654	-1.19351	2.00813	-3.90532	5.6022	3.09791	-0.0802654	4.06278	-1.78801	4.76127	2.85194	3.39584	3.61332	6.41357	0.756821
TCGA-16-1045-01B	High risk	-0.593692	3.91305	2.86207	5.31914	4.18498	8.1341	3.45773	4.24461	1.60437	3.13861	5.22367	-2.6847	3.36206	3.19878	4.20938	4.81923	3.06839	3.41799	-0.0935484	0.399837	2.44115	4.73306	-1.6005	2.23609	4.50937	2.56316	5.89173	1.74524	3.73192	2.54022	4.96742	1.22864	-5.17641	2.76369	-1.16074	2.1126	-3.9887	5.60098	3.16225	-0.152766	4.05916	-1.73546	4.80695	2.70312	3.42161	3.66244	6.46368	0.725604
TCGA-19-1390-01A	High risk	-0.592459	3.85009	3.24732	5.29915	4.26505	8.13647	3.20177	4.30367	1.50194	2.90862	5.33185	-2.72666	3.35318	3.38643	4.29649	4.86102	3.28022	3.30007	-0.262671	0.550546	2.42719	4.6535	-1.70608	2.13102	4.45401	2.5414	5.89363	1.86619	3.73218	2.07313	5.03118	1.08288	-5.31232	2.73379	-1.24019	1.93336	-3.81033	5.60455	3.03838	-0.00351472	4.06436	-1.8454	4.71062	2.96566	3.38117	3.56013	6.37601	0.792522
TCGA-19-2619-01A	High risk	-0.592707	3.85591	3.21742	5.29884	4.26123	8.14803	3.22148	4.29755	1.51676	2.9396	5.32553	-2.71932	3.35823	3.37028	4.28887	4.86241	3.25543	3.3105	-0.227517	0.547727	2.4631	4.65596	-1.69337	2.13488	4.45765	2.55308	5.89624	1.89814	3.73278	2.1211	5.02899	1.10947	-5.29966	2.74559	-1.23862	1.95985	-3.79584	5.60436	3.05889	0.00292181	4.06424	-1.82893	4.71747	2.94196	3.40812	3.57799	6.39002	0.808665
TCGA-19-2620-01A	High risk	-0.627743	3.7633	3.21098	5.37903	4.28324	8.22327	3.35526	4.29526	1.66768	3.12374	5.43022	-2.76109	3.5409	3.05357	4.0179	5.03692	2.92268	3.36552	0.101475	0.562517	2.89135	4.65048	-1.71081	2.05985	4.4253	2.67917	5.91241	1.87132	3.73198	2.29351	5.00858	1.25859	-5.39192	2.83589	-1.35779	2.29307	-3.59084	5.61314	3.1719	0.100126	4.04849	-1.80943	4.69756	2.5974	3.63009	3.61734	6.54539	0.943116
TCGA-19-2624-01A	High risk	-0.607286	3.81677	3.23127	5.3279	4.27788	8.19867	3.26409	4.29667	1.58544	3.02653	5.37682	-2.7315	3.4405	3.24754	4.18185	4.94408	3.11569	3.32974	-0.0637132	0.57581	2.69491	4.64382	-1.6976	2.09202	4.44072	2.6204	5.90756	1.96189	3.73351	2.19012	5.02814	1.18945	-5.34009	2.79707	-1.29862	2.10752	-3.65609	5.60827	3.11784	0.0799492	4.05852	-1.81243	4.70367	2.80769	3.53699	3.60603	6.46201	0.902612
TCGA-19-2625-01A	High risk	-0.595584	3.8586	3.16713	5.30497	4.2554	8.16763	3.26405	4.28785	1.54935	2.99882	5.32172	-2.71185	3.37805	3.32153	4.25741	4.87546	3.19399	3.33129	-0.154837	0.540195	2.53823	4.66129	-1.67538	2.13787	4.46171	2.57727	5.90055	1.93149	3.73345	2.20841	5.02268	1.15789	-5.28612	2.76762	-1.24244	2.02216	-3.76931	5.60465	3.09656	0.0127676	4.0628	-1.80343	4.72776	2.8792	3.45865	3.60627	6.42147	0.83596
TCGA-19-2629-01A	High risk	-0.59236	3.86685	3.09571	5.32366	4.21363	8.04316	3.31156	4.29221	1.49161	2.89854	5.27367	-2.74305	3.32505	3.31827	4.26352	4.80985	3.25634	3.33917	-0.364408	0.417675	2.16671	4.71577	-1.70049	2.20769	4.48172	2.47251	5.87098	1.48236	3.72709	2.17161	4.98279	1.02263	-5.27566	2.67157	-1.17269	1.90901	-4.10604	5.60251	3.00215	-0.206847	4.05962	-1.86494	4.75559	2.87974	3.2115	3.52316	6.35755	0.597152
TCGA-19-5960-01A	High risk	-0.595965	3.89376	2.8438	5.35448	4.15084	7.9884	3.49335	4.26167	1.53823	2.99672	5.20274	-2.74143	3.32698	3.17179	4.18363	4.77612	3.12898	3.41523	-0.335953	0.275783	2.042	4.7866	-1.65785	2.29049	4.51803	2.44723	5.85681	1.17818	3.72359	2.43226	4.9241	1.05308	-5.20754	2.65058	-1.1093	1.99056	-4.34781	5.60059	3.03522	-0.386769	4.05308	-1.83415	4.81975	2.69051	3.13636	3.54204	6.39401	0.456627
TCGA-26-1442-01A	High risk	-0.594172	3.89648	2.96493	5.31196	4.21068	8.15578	3.39164	4.25769	1.59111	3.10272	5.25775	-2.68958	3.36996	3.24114	4.22694	4.84101	3.10536	3.38968	-0.0960847	0.454914	2.50305	4.70556	-1.62118	2.19993	4.49311	2.57626	5.89715	1.84707	3.73302	2.43857	4.98877	1.21805	-5.21043	2.77317	-1.19131	2.09167	-3.89037	5.60222	3.14981	-0.0813047	4.06079	-1.7508	4.7801	2.76195	3.45466	3.65263	6.4549	0.781516
TCGA-26-5132-01A	High risk	-0.606372	3.75541	3.58219	5.31104	4.35167	8.19444	3.02182	4.35246	1.4861	2.80551	5.47554	-2.77375	3.43138	3.42172	4.26231	4.98138	3.31668	3.21812	-0.233381	0.714878	2.66348	4.57084	-1.79803	1.99205	4.38742	2.59494	5.90783	2.0498	3.73337	1.74686	5.08574	1.04417	-5.46936	2.76402	-1.37406	1.93394	-3.50175	5.61166	2.99679	0.212181	4.06309	-1.91884	4.61065	3.05321	3.4862	3.50395	6.37658	0.954346
TCGA-26-5133-01A	High risk	-0.579193	3.95522	2.78823	5.30415	4.14401	8.02663	3.45968	4.24407	1.52058	3.02343	5.14517	-2.6873	3.26164	3.2949	4.30155	4.70843	3.21148	3.41209	-0.334638	0.305145	2.06076	4.77613	-1.60328	2.31367	4.53722	2.45202	5.86649	1.45188	3.72803	2.48818	4.94388	1.09804	-5.12686	2.6711	-1.07009	1.93498	-4.2912	5.59621	3.0684	-0.339274	4.06229	-1.77547	4.83832	2.80666	3.18574	3.60157	6.37292	0.518555
TCGA-26-5134-01A	High risk	-0.633708	3.74206	3.18879	5.4091	4.26533	8.15303	3.40057	4.30228	1.65539	3.07863	5.43009	-2.79604	3.54703	2.9892	3.96313	5.03656	2.90382	3.37509	0.0193275	0.491144	2.71576	4.68138	-1.74045	2.08372	4.4275	2.63346	5.89574	1.55858	3.72735	2.27281	4.98053	1.18797	-5.41692	2.78774	-1.34223	2.27608	-3.7668	5.61401	3.12129	-0.0207281	4.0429	-1.85643	4.70505	2.53554	3.50418	3.56043	6.53172	0.811305
TCGA-26-5135-01A	High risk	-0.600576	3.84562	3.18596	5.30916	4.26957	8.21159	3.26653	4.28631	1.58315	3.0487	5.34727	-2.70794	3.41424	3.28575	4.22451	4.91414	3.13779	3.33559	-0.0576935	0.576367	2.69574	4.64545	-1.67027	2.10953	4.45238	2.62139	5.91065	2.05286	3.73514	2.23919	5.03137	1.21319	-5.29969	2.80501	-1.27586	2.09283	-3.65066	5.60626	3.13674	0.0859443	4.06185	-1.78366	4.71771	2.83885	3.55431	3.63421	6.45744	0.918876
TCGA-26-5136-01B	High risk	-0.627001	3.75228	3.2601	5.38272	4.28496	8.18248	3.32402	4.308	1.63111	3.04786	5.43639	-2.78031	3.52486	3.08419	4.03294	5.0262	2.9803	3.3463	0.0033391	0.550445	2.76168	4.65341	-1.73958	2.06191	4.42072	2.64142	5.90313	1.74321	3.72988	2.19378	5.0071	1.18734	-5.41597	2.79928	-1.35133	2.22232	-3.66745	5.61325	3.11688	0.0559769	4.04816	-1.85092	4.68781	2.64293	3.5414	3.57019	6.51037	0.877091
TCGA-26-5139-01A	High risk	-0.63947	3.66189	3.58819	5.39082	4.37007	8.24208	3.14437	4.35525	1.61366	2.94509	5.57202	-2.82329	3.59535	3.12924	4.00648	5.13678	3.02403	3.2648	0.030616	0.714815	3.00538	4.571	-1.82676	1.92426	4.35543	2.69427	5.91761	1.94169	3.73132	1.87249	5.0626	1.15089	-5.56546	2.82986	-1.48405	2.2176	-3.3584	5.61997	3.07619	0.272513	4.04754	-1.92026	4.58954	2.73917	3.64795	3.51788	6.50884	1.04082
TCGA-27-1830-01A	High risk	-0.615534	3.73541	3.59243	5.31993	4.37243	8.27496	3.04265	4.3461	1.55435	2.90935	5.51426	-2.76405	3.49722	3.34524	4.19667	5.04775	3.20168	3.23337	-0.0455274	0.77246	2.95963	4.5468	-1.78257	1.94546	4.3735	2.677	5.9261	2.26266	3.73644	1.8315	5.09751	1.15431	-5.48556	2.8341	-1.43194	2.07283	-3.29439	5.61438	3.07616	0.337899	4.06104	-1.87699	4.59795	2.96352	3.66397	3.56132	6.44809	1.10243
TCGA-27-1831-01A	High risk	-0.606656	3.82341	3.17171	5.33894	4.25426	8.14583	3.30661	4.29404	1.57125	3.004	5.35028	-2.74254	3.42209	3.22582	4.17272	4.91651	3.12034	3.34315	-0.13505	0.511394	2.53766	4.67328	-1.70078	2.1292	4.45307	2.57911	5.89503	1.7596	3.73073	2.21297	5.00577	1.14509	-5.32704	2.75971	-1.26415	2.07766	-3.81194	5.60725	3.08811	-0.0249577	4.05646	-1.83036	4.72279	2.78143	3.43689	3.57873	6.44438	0.796516
TCGA-27-1832-01A	High risk	-0.796873	2.95626	4.55438	5.77496	4.59816	8.1239	3.09795	4.56349	1.78324	2.65272	6.22772	-3.30096	4.23535	2.11848	2.82892	5.83804	2.32056	3.15283	0.251733	0.838043	3.60977	4.4774	-2.34772	1.39533	4.04359	2.83391	5.88743	0.378949	3.70227	0.936025	5.02516	0.837742	-6.4547	2.79409	-2.18085	2.833	-3.03846	5.66864	2.82627	0.412525	3.97248	-2.41953	4.22023	1.9122	3.62165	3.01068	6.72913	0.991958
TCGA-27-1834-01A	High risk	-0.601204	3.85769	3.15089	5.29842	4.27724	8.28369	3.28468	4.2717	1.6319	3.14891	5.34929	-2.67869	3.43931	3.26313	4.21476	4.93665	3.0711	3.3526	0.0883698	0.618841	2.9171	4.62927	-1.63266	2.09223	4.45319	2.68355	5.92712	2.29494	3.73894	2.34937	5.04308	1.31744	-5.27407	2.8646	-1.2966	2.18563	-3.49231	5.60643	3.21615	0.184157	4.06339	-1.72418	4.72173	2.79994	3.70335	3.70329	6.50596	1.04397
TCGA-27-1835-01A	High risk	-0.58076	4.02525	2.47728	5.27789	4.12843	8.24556	3.63462	4.16833	1.71801	3.44836	5.09435	-2.57372	3.34068	3.14117	4.23669	4.7557	2.90817	3.5206	0.194054	0.36172	2.70676	4.76456	-1.42921	2.31369	4.56678	2.65212	5.91693	2.15902	3.73978	3.05833	4.95037	1.48988	-4.97672	2.86942	-1.09113	2.30265	-3.89669	5.59474	3.37801	-0.113334	4.06503	-1.5308	4.89643	2.56648	3.65962	3.86578	6.56259	0.868207
TCGA-27-1837-01A	High risk	-0.621032	3.79243	3.1884	5.3524	4.28743	8.27381	3.33861	4.28363	1.67886	3.17249	5.41274	-2.72656	3.52588	3.10324	4.06797	5.02233	2.9353	3.36716	0.163595	0.601683	3.00586	4.63505	-1.67519	2.05722	4.43158	2.7096	5.92423	2.10323	3.73565	2.34876	5.025	1.32022	-5.35224	2.87121	-1.35381	2.30522	-3.48416	5.61154	3.21846	0.173313	4.05329	-1.76166	4.70331	2.63912	3.71991	3.67041	6.55573	1.03143
TCGA-27-2519-01A	High risk	-0.577957	3.97394	2.74643	5.28745	4.15142	8.10265	3.47319	4.2273	1.56793	3.12717	5.14129	-2.65161	3.28049	3.28633	4.30511	4.72493	3.15411	3.42854	-0.186906	0.351023	2.26804	4.75829	-1.55876	2.29899	4.53993	2.51512	5.88453	1.73341	3.73238	2.60503	4.95841	1.20856	-5.09213	2.73405	-1.08616	2.01966	-4.12645	5.5959	3.15098	-0.235892	4.0649	-1.70865	4.84398	2.78104	3.3398	3.67802	6.42042	0.650762
TCGA-27-2521-01A	Low risk	-0.561416	4.05489	2.44824	5.28104	4.06007	7.97025	3.60692	4.19625	1.51928	3.10524	4.98705	-2.63477	3.16318	3.30223	4.36786	4.56646	3.2159	3.48204	-0.392954	0.160242	1.82615	4.85172	-1.50819	2.44288	4.60033	2.39135	5.85244	1.30426	3.72738	2.7818	4.89573	1.12338	-4.9634	2.63614	-0.94028	1.89919	-4.58393	5.58839	3.09971	-0.537812	4.06574	-1.70201	4.92889	2.76779	3.07349	3.6548	6.35547	0.36422
TCGA-27-2523-01A	High risk	-0.621228	3.77796	3.24936	5.35575	4.29442	8.24542	3.30194	4.29686	1.64876	3.10539	5.42662	-2.74453	3.5177	3.13067	4.07836	5.02109	2.98397	3.34656	0.0877748	0.603044	2.91787	4.63187	-1.70387	2.04991	4.42375	2.68322	5.91791	2.01656	3.73409	2.24859	5.02757	1.26162	-5.38104	2.84437	-1.35726	2.24862	-3.52431	5.61207	3.17171	0.152731	4.05302	-1.79942	4.68925	2.68179	3.65666	3.62983	6.52796	0.990057
TCGA-27-2524-01A	High risk	-0.662779	3.60692	3.4579	5.47387	4.32957	8.15657	3.33527	4.35099	1.67765	3.00146	5.58494	-2.88507	3.67563	2.85082	3.78401	5.19088	2.80846	3.33147	0.0674676	0.564853	2.89069	4.63925	-1.85453	1.96199	4.36081	2.67449	5.89638	1.39272	3.72343	2.02283	4.99349	1.13079	-5.60707	2.79422	-1.48466	2.37021	-3.61128	5.62385	3.07001	0.0747283	4.03108	-1.96036	4.61947	2.43826	3.53998	3.46667	6.56751	0.861547
TCGA-27-2526-01A	High risk	-0.597598	3.8865	3.0488	5.29177	4.25646	8.28962	3.33685	4.25414	1.65021	3.20671	5.31093	-2.65719	3.42568	3.24783	4.2218	4.91099	3.04219	3.37919	0.123437	0.58813	2.9173	4.64632	-1.59614	2.12374	4.47092	2.68758	5.92827	2.31926	3.73977	2.46913	5.03214	1.35847	-5.22419	2.8742	-1.26718	2.21258	-3.52746	5.60456	3.25165	0.156029	4.06424	-1.68588	4.74897	2.76596	3.71935	3.73878	6.51981	1.03801
TCGA-27-2528-01A	High risk	-0.62721	3.79826	2.99463	5.39465	4.22923	8.18025	3.49845	4.26709	1.6995	3.20648	5.36129	-2.75028	3.52778	2.95644	3.97518	4.99531	2.83578	3.42719	0.116318	0.445904	2.76628	4.70852	-1.6664	2.13723	4.46027	2.65495	5.9017	1.66233	3.72975	2.51596	4.96328	1.28674	-5.3203	2.81898	-1.29274	2.34728	-3.7938	5.61063	3.20292	-0.0486782	4.04487	-1.77479	4.75567	2.46538	3.56722	3.64118	6.56742	0.829425
TCGA-28-1747-01C	High risk	-0.611432	3.77589	3.3529	5.34642	4.29103	8.13384	3.20566	4.32509	1.53193	2.89537	5.41386	-2.77812	3.43839	3.26869	4.17313	4.95481	3.18678	3.29271	-0.210253	0.567312	2.52317	4.64217	-1.76323	2.07524	4.42233	2.56756	5.89266	1.72407	3.7294	1.99201	5.02707	1.06648	-5.41143	2.73966	-1.31222	2.01662	-3.75394	5.61019	3.02365	0.023833	4.05577	-1.89625	4.67411	2.85894	3.40203	3.51468	6.41258	0.804515
TCGA-28-1753-01A	High risk	-0.681898	3.51118	3.65364	5.51705	4.37442	8.14847	3.27826	4.38759	1.68107	2.92618	5.68949	-2.94997	3.75602	2.76918	3.66714	5.28969	2.76367	3.29494	0.0709164	0.614347	2.97541	4.61021	-1.93839	1.87706	4.31289	2.69177	5.89443	1.24969	3.72026	1.82126	5.00302	1.07111	-5.74214	2.78847	-1.58266	2.41143	-3.52316	5.63052	3.01984	0.130381	4.02318	-2.04073	4.55644	2.39007	3.5402	3.38963	6.58068	0.879442
TCGA-28-2499-01A	High risk	-0.589231	3.97244	2.64727	5.29621	4.16172	8.2348	3.56447	4.19751	1.69706	3.36203	5.16499	-2.61393	3.37471	3.14084	4.20443	4.80903	2.93248	3.48246	0.15131	0.404618	2.71821	4.73972	-1.49323	2.26267	4.53758	2.6496	5.91467	2.09205	3.73802	2.87435	4.96442	1.42759	-5.0652	2.85554	-1.14223	2.27859	-3.84348	5.59834	3.32249	-0.0733109	4.06223	-1.59699	4.85393	2.59448	3.63715	3.80669	6.5489	0.874731
TCGA-28-2509-01A	High risk	-0.598881	3.82735	3.29978	5.30506	4.28741	8.18391	3.18681	4.30731	1.53324	2.94557	5.37157	-2.72831	3.39683	3.35407	4.26001	4.91128	3.229	3.29611	-0.166247	0.60131	2.59987	4.63015	-1.71116	2.08964	4.43816	2.5891	5.90468	1.99804	3.73387	2.06941	5.04473	1.13176	-5.34211	2.77257	-1.28616	2.00112	-3.66627	5.60687	3.07183	0.0876921	4.0632	-1.83473	4.69078	2.93406	3.48276	3.58066	6.41133	0.887511
TCGA-28-2513-01A	High risk	-0.614374	3.78475	3.30365	5.34123	4.29763	8.2128	3.24211	4.30792	1.59592	3.01781	5.41896	-2.74918	3.47631	3.21832	4.14244	4.98772	3.08905	3.31802	-0.0317124	0.607038	2.77608	4.62779	-1.72246	2.05602	4.42303	2.64079	5.91081	1.9722	3.73328	2.13316	5.03574	1.18951	-5.38622	2.80846	-1.33882	2.13942	-3.58306	5.6108	3.11523	0.12651	4.05618	-1.83112	4.68046	2.78733	3.57132	3.5925	6.4764	0.940113
TCGA-28-2514-01A	High risk	-0.687099	3.47663	3.70681	5.54191	4.37167	8.07391	3.27004	4.40671	1.64364	2.82835	5.70789	-2.99379	3.75676	2.74777	3.63242	5.29371	2.79644	3.27928	-0.0580944	0.569941	2.77573	4.62639	-1.9882	1.88171	4.30381	2.63622	5.87679	0.939026	3.71545	1.69964	4.98714	0.962826	-5.79362	2.72942	-1.58058	2.34595	-3.67629	5.63197	2.94148	0.03178	4.0187	-2.10911	4.54394	2.38736	3.39476	3.30741	6.5453	0.751771
TCGA-28-5204-01A	High risk	-0.642868	3.71873	3.17305	5.43236	4.26586	8.16154	3.44594	4.30095	1.69274	3.12378	5.45174	-2.80944	3.59096	2.89701	3.88574	5.07622	2.81372	3.393	0.0921543	0.480692	2.79653	4.68655	-1.7455	2.07204	4.42166	2.65822	5.89733	1.50632	3.72652	2.32514	4.96994	1.2185	-5.43831	2.80379	-1.36662	2.36193	-3.7466	5.61612	3.14541	-0.0180906	4.03822	-1.85488	4.70416	2.43621	3.54172	3.56524	6.569	0.823833
TCGA-28-5207-01A	High risk	-0.631957	3.75622	3.03604	5.44157	4.19878	7.9903	3.51015	4.29948	1.60294	2.98819	5.35822	-2.83465	3.49109	2.93438	3.93941	4.95668	2.93564	3.40658	-0.216949	0.306263	2.23543	4.76605	-1.76008	2.18907	4.46072	2.50339	5.85652	0.922375	3.71867	2.30264	4.91534	1.03669	-5.38957	2.66854	-1.24256	2.16618	-4.2327	5.61121	3.01853	-0.331054	4.03677	-1.92151	4.7555	2.47404	3.19101	3.4657	6.47039	0.489079
TCGA-28-5208-01A	High risk	-0.604953	3.85093	2.98401	5.36024	4.19527	8.05261	3.43202	4.27677	1.56504	3.01013	5.27786	-2.75157	3.38733	3.15487	4.14446	4.85485	3.09057	3.39055	-0.230278	0.367942	2.26592	4.74166	-1.68317	2.21751	4.48716	2.50928	5.87238	1.37962	3.72588	2.3495	4.95337	1.09601	-5.2727	2.69905	-1.18488	2.05703	-4.12388	5.60448	3.0608	-0.239915	4.05215	-1.83826	4.77705	2.68739	3.26774	3.55258	6.42873	0.595931
TCGA-28-5209-01A	High risk	-0.58931	3.89284	3.02524	5.30934	4.20804	8.08911	3.34077	4.27456	1.52501	2.98117	5.25165	-2.71162	3.32611	3.31233	4.27393	4.80393	3.21605	3.35994	-0.26787	0.430905	2.28218	4.71311	-1.65806	2.21435	4.49197	2.50906	5.88181	1.66001	3.73005	2.29115	4.98666	1.10362	-5.23084	2.71127	-1.16703	1.96399	-4.02829	5.60131	3.06297	-0.160067	4.06184	-1.80996	4.77169	2.85584	3.30505	3.58359	6.38909	0.669884
TCGA-28-5213-01A	High risk	-0.654962	3.5886	3.60139	5.47252	4.33063	8.0221	3.22021	4.38896	1.54255	2.74725	5.58614	-2.93583	3.59919	2.99639	3.87657	5.13183	3.03702	3.2649	-0.28274	0.524633	2.43595	4.64965	-1.93537	1.98164	4.35237	2.53976	5.86527	0.998263	3.71715	1.69716	4.9918	0.890445	-5.6637	2.66819	-1.44386	2.1023	-3.87797	5.62275	2.89314	-0.0758128	4.03258	-2.08295	4.59318	2.63121	3.23748	3.31754	6.43612	0.639901
TCGA-28-5215-01A	High risk	-0.59216	3.91633	2.80193	5.33779	4.15043	8.03025	3.50065	4.24881	1.55948	3.05607	5.1864	-2.71337	3.32302	3.18631	4.20588	4.76908	3.11244	3.4257	-0.26321	0.297849	2.13952	4.77884	-1.62391	2.29147	4.52471	2.47756	5.8669	1.35792	3.72644	2.51071	4.93266	1.11676	-5.17181	2.68423	-1.10659	2.02384	-4.26722	5.59949	3.08261	-0.335015	4.05591	-1.78937	4.82888	2.69355	3.21717	3.59169	6.4142	0.526767
TCGA-28-5216-01A	High risk	-0.594477	3.85846	3.06424	5.34456	4.19252	7.97261	3.34786	4.29715	1.46833	2.84679	5.25978	-2.76992	3.31279	3.28589	4.23879	4.79053	3.26548	3.34608	-0.467033	0.347103	1.98325	4.74703	-1.72301	2.23926	4.48848	2.41927	5.85379	1.19003	3.7229	2.14955	4.95699	0.947155	-5.28564	2.61906	-1.14526	1.8683	-4.29032	5.60234	2.95056	-0.329877	4.05587	-1.9063	4.76718	2.84931	3.07798	3.46999	6.33145	0.46272
TCGA-28-5218-01A	High risk	-0.942743	2.31435	4.95313	6.15035	4.6712	7.8592	3.43868	4.69519	2.00859	2.53657	6.65301	-3.7346	4.76354	0.700623	1.15978	6.34986	1.35965	3.20384	0.432363	0.609442	3.71897	4.55399	-2.72062	1.0925	3.8209	2.87141	5.81881	-2.04481	3.66585	0.564972	4.8565	0.552383	-7.12028	2.68122	-2.73437	3.61588	-3.37289	5.70886	2.63455	0.0849091	3.88826	-2.80036	4.01348	0.720442	3.34728	2.54222	6.96864	0.569651
TCGA-28-5220-01A	High risk	-0.56973	4.04702	2.3717	5.30052	4.05341	8.00032	3.68115	4.18283	1.57982	3.20523	4.99423	-2.6315	3.21295	3.19586	4.2925	4.60653	3.09345	3.51696	-0.26233	0.147685	1.95237	4.86023	-1.48672	2.44023	4.60227	2.4352	5.85916	1.32762	3.72791	2.92015	4.88278	1.20158	-4.95684	2.67337	-0.956663	2.01882	-4.53707	5.58983	3.1613	-0.521592	4.06165	-1.667	4.94047	2.63922	3.15784	3.69414	6.41534	0.407364
TCGA-32-1970-01A	High risk	-0.611632	3.82699	3.1638	5.32303	4.28562	8.30023	3.31528	4.27412	1.66961	3.18874	5.38387	-2.69516	3.49149	3.17602	4.13734	4.98815	2.98331	3.36396	0.169054	0.624268	3.03037	4.62659	-1.64455	2.06786	4.4417	2.71537	5.93054	2.2694	3.73838	2.37708	5.0379	1.34843	-5.30826	2.88546	-1.33316	2.27341	-3.43882	5.60916	3.24002	0.20953	4.05869	-1.72692	4.71242	2.70808	3.75616	3.70585	6.54514	1.07564
TCGA-32-1980-01A	High risk	-0.645678	3.68745	3.33786	5.4215	4.31392	8.22301	3.3415	4.31951	1.69045	3.09748	5.51459	-2.81231	3.62007	2.95018	3.90067	5.12703	2.8439	3.35069	0.144184	0.590563	2.99495	4.63355	-1.77169	1.99743	4.39066	2.70469	5.9121	1.75095	3.72944	2.18596	5.00946	1.23574	-5.49523	2.84115	-1.43518	2.36755	-3.51909	5.61879	3.15076	0.139986	4.04067	-1.86448	4.65563	2.51156	3.65184	3.56865	6.57468	0.963106
TCGA-32-1982-01A	High risk	-0.642826	3.69005	3.35557	5.41775	4.31203	8.19871	3.3209	4.32471	1.66409	3.0523	5.50855	-2.81752	3.59997	2.98537	3.92696	5.10937	2.89229	3.33945	0.077362	0.58184	2.90221	4.63638	-1.78211	2.00545	4.39171	2.67839	5.90663	1.6922	3.72853	2.13397	5.0094	1.1941	-5.49773	2.81816	-1.42207	2.31194	-3.57187	5.61815	3.11896	0.110468	4.0416	-1.88328	4.65392	2.55422	3.59528	3.54549	6.54874	0.921966
TCGA-32-2615-01A	High risk	-0.638625	3.64831	3.67554	5.38428	4.38938	8.24472	3.0798	4.36868	1.58848	2.89105	5.59523	-2.83139	3.59143	3.17981	4.03263	5.14456	3.07864	3.23583	-0.00940974	0.754231	3.00471	4.55086	-1.84954	1.89761	4.34188	2.68969	5.91856	1.98266	3.73157	1.76173	5.07881	1.11767	-5.59538	2.82382	-1.50368	2.17123	-3.31027	5.62069	3.04799	0.312549	4.04914	-1.94385	4.56543	2.80722	3.64111	3.49545	6.48747	1.06085
TCGA-32-2632-01A	High risk	-0.631089	3.76343	3.22578	5.36534	4.31106	8.34024	3.34658	4.28345	1.73479	3.25002	5.45996	-2.72723	3.59024	3.02888	3.99809	5.09043	2.83266	3.3743	0.319304	0.656422	3.27364	4.61085	-1.67402	2.00765	4.41384	2.78023	5.93911	2.26296	3.73779	2.39055	5.03653	1.40287	-5.38427	2.92836	-1.4144	2.4323	-3.29921	5.61469	3.28055	0.285755	4.05061	-1.73733	4.68449	2.55938	3.86897	3.70751	6.61422	1.15761
TCGA-32-2634-01A	High risk	-0.597175	3.87481	3.01633	5.3255	4.2138	8.11698	3.37419	4.27142	1.56671	3.03877	5.27512	-2.71594	3.37124	3.23845	4.21307	4.84694	3.13153	3.37532	-0.171092	0.440219	2.40582	4.70965	-1.6554	2.19591	4.48533	2.5468	5.88807	1.69331	3.73049	2.3491	4.98376	1.15403	-5.24653	2.741	-1.19555	2.05132	-3.95906	5.60326	3.10072	-0.123895	4.0586	-1.79566	4.76844	2.77255	3.37746	3.60388	6.43208	0.718972
TCGA-32-2638-01A	High risk	-0.616295	3.78968	3.2242	5.35622	4.27434	8.17915	3.30617	4.30024	1.60524	3.03551	5.39654	-2.75582	3.47568	3.16387	4.1097	4.9753	3.05039	3.34261	-0.0457644	0.546668	2.6899	4.6564	-1.71586	2.08856	4.43534	2.62116	5.90264	1.81288	3.73119	2.20557	5.01218	1.18111	-5.36977	2.79018	-1.31354	2.15685	-3.70002	5.61028	3.11293	0.0422905	4.05317	-1.83232	4.70249	2.7208	3.51705	3.58515	6.48206	0.865505
TCGA-32-4213-01A	High risk	-0.598711	3.92215	2.69304	5.34829	4.14235	8.08883	3.58767	4.22609	1.63844	3.20238	5.1828	-2.69221	3.37278	3.07783	4.13571	4.80571	2.96729	3.47082	-0.0761402	0.296446	2.34484	4.78394	-1.57929	2.29	4.53143	2.54393	5.88028	1.49198	3.72876	2.71161	4.92353	1.24137	-5.14162	2.74521	-1.12253	2.17848	-4.16792	5.60032	3.17977	-0.286626	4.05321	-1.72341	4.84807	2.55436	3.35925	3.6655	6.49084	0.616382
TCGA-32-5222-01A	High risk	-0.578383	3.93668	2.89644	5.30228	4.16075	8.00262	3.3905	4.26357	1.47759	2.9323	5.17051	-2.70715	3.24904	3.35072	4.32802	4.7093	3.28797	3.37717	-0.428269	0.326986	1.98685	4.76238	-1.64192	2.29501	4.52397	2.42471	5.8611	1.39709	3.7268	2.33521	4.95563	1.0256	-5.16811	2.6426	-1.08118	1.8594	-4.30292	5.59695	3.01166	-0.336977	4.06315	-1.82244	4.81412	2.88665	3.12451	3.55274	6.33296	0.491668
TCGA-41-2571-01A	High risk	-0.614482	3.78673	3.33861	5.32479	4.32142	8.29245	3.21075	4.30329	1.62851	3.08159	5.44059	-2.72466	3.5003	3.23309	4.15146	5.01843	3.05991	3.31332	0.0938435	0.684049	3.01697	4.59436	-1.70149	2.01622	4.41322	2.7042	5.92926	2.26445	3.73755	2.16238	5.0612	1.27517	-5.38338	2.86776	-1.37702	2.20359	-3.37396	5.61158	3.17693	0.26423	4.05905	-1.78763	4.66596	2.79884	3.72638	3.6487	6.51165	1.09074
TCGA-41-2572-01A	High risk	-0.596677	3.90174	2.98049	5.29065	4.24376	8.29731	3.37672	4.24231	1.66887	3.25352	5.28994	-2.6445	3.42449	3.22454	4.2153	4.90151	3.00876	3.39908	0.16139	0.568981	2.93771	4.65715	-1.57235	2.14114	4.48121	2.696	5.92983	2.33636	3.74032	2.55615	5.02421	1.39251	-5.19491	2.88477	-1.25298	2.24522	-3.54064	5.6037	3.28076	0.142471	4.06416	-1.65912	4.766	2.72906	3.74048	3.76436	6.53565	1.04081
TCGA-41-3915-01A	High risk	-0.62271	3.71291	3.51584	5.36998	4.32806	8.13229	3.13928	4.35369	1.52269	2.82623	5.49118	-2.82088	3.48762	3.24608	4.11991	5.02207	3.18593	3.25664	-0.224148	0.617835	2.5773	4.61415	-1.8254	2.01193	4.38752	2.57735	5.89243	1.66674	3.72772	1.81808	5.0413	1.01677	-5.508	2.73483	-1.37882	2.01986	-3.67279	5.61459	2.982	0.0798461	4.05186	-1.9558	4.62502	2.8633	3.40292	3.459	6.41124	0.828724
TCGA-41-4097-01A	High risk	-0.73397	3.31194	3.93429	5.61145	4.47997	8.3057	3.27501	4.42546	1.8514	3.06629	5.92281	-3.03305	4.0236	2.40819	3.27784	5.57733	2.38033	3.28796	0.513363	0.792489	3.81401	4.52458	-2.02936	1.64395	4.20866	2.90304	5.92977	1.44466	3.72127	1.74717	5.03213	1.23241	-5.98123	2.93403	-1.87594	2.85628	-2.96069	5.6471	3.12839	0.465978	4.00406	-2.07128	4.43745	2.05616	3.93168	3.39947	6.76485	1.21363
TCGA-41-5651-01A	High risk	-0.616115	3.80641	3.02035	5.39866	4.19403	7.99982	3.45758	4.292	1.56232	2.96286	5.31136	-2.7977	3.42178	3.07171	4.06287	4.88955	3.05138	3.3906	-0.280172	0.326642	2.17616	4.75783	-1.72997	2.21169	4.47562	2.48345	5.85939	1.09349	3.72141	2.287	4.93303	1.0312	-5.33199	2.66352	-1.20159	2.06759	-4.22799	5.60727	3.0138	-0.314231	4.0451	-1.89557	4.76626	2.6131	3.18018	3.48963	6.42761	0.504664
TCGA-76-4925-01A	High risk	-0.597462	3.84508	3.18847	5.31698	4.25191	8.12751	3.26148	4.29683	1.52836	2.94834	5.32718	-2.73292	3.37407	3.3153	4.2462	4.87253	3.21424	3.32422	-0.225482	0.514399	2.4316	4.6712	-1.69996	2.14399	4.45918	2.54638	5.89113	1.7753	3.73101	2.15059	5.01389	1.1018	-5.30813	2.73582	-1.23702	1.98626	-3.85543	5.60511	3.05512	-0.0425655	4.0608	-1.839	4.72403	2.88127	3.37993	3.56532	6.40066	0.766235
TCGA-76-4926-01B	High risk	-0.600703	3.84754	3.08782	5.3404	4.22035	8.074	3.34597	4.28894	1.53632	2.95989	5.29911	-2.74729	3.37338	3.24055	4.19913	4.85611	3.16682	3.35517	-0.259833	0.42924	2.29973	4.71132	-1.69754	2.18714	4.47434	2.51359	5.87799	1.52355	3.72764	2.2325	4.98032	1.07741	-5.29253	2.70417	-1.20385	2.00156	-4.02863	5.6046	3.0424	-0.165783	4.05623	-1.84943	4.75166	2.79215	3.29066	3.5455	6.40393	0.651924
TCGA-76-4927-01A	High risk	-0.63655	3.73858	3.16998	5.41473	4.26498	8.16718	3.42259	4.29821	1.67666	3.11351	5.43451	-2.79434	3.56426	2.95391	3.93664	5.05104	2.8613	3.38578	0.0685462	0.491597	2.77592	4.68202	-1.73361	2.0798	4.42715	2.65145	5.89888	1.5809	3.72772	2.31666	4.97792	1.21731	-5.4161	2.80292	-1.35106	2.32118	-3.73899	5.61458	3.14405	-0.00730099	4.04165	-1.84405	4.70761	2.49389	3.54047	3.57543	6.55251	0.833885
TCGA-76-4928-01B	High risk	-0.633764	3.7174	3.40804	5.374	4.3402	8.29132	3.24009	4.31904	1.66985	3.09284	5.51213	-2.77215	3.58609	3.09273	4.01432	5.10736	2.94078	3.31771	0.167267	0.687468	3.12987	4.59016	-1.74865	1.96839	4.38615	2.73468	5.9285	2.11654	3.73478	2.12774	5.05123	1.27527	-5.47003	2.87808	-1.44491	2.31304	-3.32948	5.61696	3.17563	0.280162	4.04987	-1.82797	4.63818	2.66343	3.7557	3.61421	6.55725	1.09967
TCGA-76-4929-01A	High risk	-0.591611	3.91894	2.84829	5.31844	4.17702	8.1118	3.46074	4.24494	1.58957	3.11649	5.21052	-2.68722	3.34566	3.21128	4.22186	4.80073	3.09148	3.41757	-0.138995	0.379667	2.36581	4.74214	-1.60276	2.2506	4.51421	2.54173	5.8865	1.67756	3.73099	2.53026	4.96179	1.2025	-5.16956	2.74527	-1.14447	2.08133	-4.05012	5.60023	3.1433	-0.191363	4.05936	-1.74505	4.81268	2.71692	3.37434	3.64884	6.4477	0.68289
TCGA-76-4931-01A	High risk	-0.62765	3.71161	3.59626	5.33041	4.39963	8.39197	3.07609	4.33496	1.65179	3.06419	5.56358	-2.74674	3.58611	3.23815	4.10676	5.13607	3.03677	3.25736	0.224099	0.852458	3.39976	4.51405	-1.75572	1.88255	4.35601	2.79427	5.95217	2.5714	3.74099	1.96434	5.11367	1.31519	-5.50153	2.9346	-1.51105	2.2765	-3.0003	5.61793	3.19579	0.51604	4.05848	-1.81178	4.58316	2.8363	3.92131	3.6476	6.54829	1.3149
TCGA-76-4932-01A	High risk	-0.596995	3.84711	3.18655	5.31519	4.25205	8.13062	3.2606	4.29601	1.52906	2.95151	5.3258	-2.73061	3.3729	3.31849	4.24946	4.87133	3.21509	3.32442	-0.221623	0.516689	2.43804	4.67032	-1.69753	2.14403	4.45968	2.54822	5.89188	1.79014	3.73124	2.15453	5.01488	1.10579	-5.30532	2.73804	-1.23655	1.9869	-3.84909	5.60499	3.05804	-0.038203	4.06112	-1.83586	4.72454	2.88394	3.38543	3.56881	6.40129	0.771627
TCGA-CS-4938-01B	Low risk	-0.545417	4.21371	1.70449	5.26373	3.91813	7.98215	3.97112	4.08286	1.64965	3.48019	4.73	-2.51857	3.09825	3.13326	4.35393	4.40938	2.9807	3.66311	-0.168251	-0.0575131	1.7991	4.97444	-1.28118	2.63045	4.70417	2.40998	5.85365	1.30555	3.73029	3.57	4.80627	1.37039	-4.66141	2.68544	-0.774755	2.09829	-4.85995	5.57789	3.31472	-0.755618	4.06645	-1.47168	5.09259	2.47548	3.13922	3.85916	6.45881	0.279929
TCGA-CS-4941-01A	High risk	-0.61423	3.85425	2.8213	5.38741	4.16855	8.07395	3.56911	4.25131	1.64684	3.15569	5.2606	-2.74343	3.43814	2.99573	4.03935	4.88347	2.91605	3.45304	-0.071585	0.313323	2.38429	4.77172	-1.64269	2.24072	4.5017	2.55277	5.87657	1.33625	3.72578	2.5891	4.92261	1.19813	-5.23919	2.73701	-1.18276	2.2198	-4.13707	5.60523	3.14349	-0.270995	4.04619	-1.78575	4.81122	2.49133	3.34679	3.60772	6.50543	0.60868
TCGA-CS-4942-01A	Low risk	-0.548732	4.17109	1.93527	5.26336	3.96228	7.98591	3.85574	4.11601	1.60979	3.37	4.80557	-2.54786	3.11312	3.19764	4.36953	4.45298	3.05956	3.60724	-0.23074	0.0148522	1.81922	4.93431	-1.34521	2.57406	4.67404	2.40782	5.85513	1.34578	3.73003	3.33457	4.83703	1.3033	-4.74641	2.67524	-0.823017	2.03435	-4.76056	5.58073	3.25406	-0.678387	4.06724	-1.53531	5.0442	2.5768	3.13119	3.80499	6.42721	0.318719
TCGA-CS-4943-01A	Low risk	-0.551889	4.13301	2.10522	5.27242	3.98755	7.9515	3.77467	4.14609	1.56159	3.24765	4.85757	-2.58542	3.11514	3.24054	4.37522	4.47454	3.13624	3.56305	-0.342103	0.0402997	1.73869	4.91689	-1.40996	2.54318	4.65256	2.37627	5.84716	1.22939	3.72767	3.12392	4.8494	1.2057	-4.82039	2.63795	-0.848272	1.95397	-4.77438	5.58283	3.17384	-0.677382	4.06628	-1.61082	5.00935	2.65215	3.05177	3.73173	6.38429	0.280075
TCGA-CS-4944-01A	Low risk	-0.570855	4.08456	2.22691	5.27594	4.06143	8.16822	3.75336	4.13896	1.70693	3.47715	4.98312	-2.55479	3.27317	3.12196	4.26245	4.6555	2.91041	3.57153	0.1036	0.226422	2.43317	4.83191	-1.37818	2.41523	4.6113	2.58377	5.89857	1.90306	3.73699	3.24439	4.90365	1.46714	-4.87548	2.81877	-0.991719	2.25901	-4.19284	5.58963	3.37038	-0.313721	4.06492	-1.50462	4.96146	2.51721	3.5111	3.87186	6.54019	0.690937
TCGA-CS-5393-01A	Low risk	-0.558283	4.10954	2.17008	5.2793	4.00988	7.99089	3.7572	4.15168	1.58737	3.2744	4.90157	-2.59018	3.15784	3.21111	4.34074	4.52674	3.09231	3.55688	-0.261259	0.0850434	1.87409	4.89501	-1.41974	2.50633	4.63748	2.41724	5.85669	1.33991	3.72898	3.10683	4.86251	1.24337	-4.85399	2.67066	-0.888805	2.01189	-4.6495	5.58517	3.1999	-0.598525	4.06501	-1.60619	4.99025	2.62562	3.13678	3.7449	6.41414	0.360997
TCGA-CS-5394-01A	Low risk	-0.552245	4.13514	2.11208	5.2653	3.99732	7.99017	3.76803	4.14184	1.58198	3.2883	4.86697	-2.57213	3.12954	3.23987	4.37504	4.49165	3.11301	3.56466	-0.272446	0.0720179	1.84319	4.9028	-1.39567	2.52776	4.64941	2.40884	5.85656	1.37447	3.72977	3.15411	4.86037	1.25365	-4.81549	2.66907	-0.863842	1.9924	-4.67855	5.58319	3.20946	-0.615951	4.06744	-1.58456	5.00533	2.64741	3.12929	3.76295	6.40594	0.351548
TCGA-CS-5395-01A	Low risk	-0.571536	4.08571	2.13079	5.30342	4.01959	8.05717	3.82296	4.14014	1.67293	3.40874	4.94049	-2.5874	3.24204	3.07616	4.23614	4.60757	2.92567	3.59028	-0.0539541	0.10791	2.12586	4.88672	-1.40032	2.47561	4.62874	2.49802	5.872	1.46595	3.73082	3.24955	4.85947	1.36114	-4.86866	2.73822	-0.936701	2.19037	-4.49689	5.58834	3.29231	-0.516284	4.05999	-1.55983	4.98879	2.46873	3.29968	3.80165	6.50106	0.475359
TCGA-CS-5396-01A	High risk	-0.586479	3.94122	2.78028	5.31431	4.1546	8.07642	3.48752	4.238	1.57195	3.10304	5.17117	-2.6823	3.31147	3.22653	4.24645	4.7576	3.11898	3.42801	-0.201817	0.332849	2.23925	4.76474	-1.59102	2.28815	4.52981	2.50688	5.87809	1.57305	3.72977	2.56393	4.94756	1.17531	-5.13651	2.71793	-1.10478	2.03918	-4.16899	5.59815	3.12579	-0.268447	4.06008	-1.74524	4.8337	2.72654	3.30066	3.64075	6.42617	0.6079
TCGA-CS-5397-01A	High risk	-0.708273	3.45052	3.49673	5.60592	4.3294	8.06682	3.49928	4.37949	1.76439	3.01236	5.7037	-3.01337	3.84989	2.43365	3.39522	5.35355	2.49648	3.37508	0.14435	0.45312	2.89191	4.68497	-1.96137	1.91736	4.31963	2.68232	5.87351	0.660215	3.71206	2.01801	4.92542	1.07079	-5.78318	2.76042	-1.5875	2.6136	-3.77808	5.63494	3.02947	-0.073808	4.0047	-2.07302	4.59229	2.03339	3.44881	3.34624	6.65679	0.701941
TCGA-CS-6186-01A	High risk	-0.57361	4.05036	2.38431	5.28047	4.08905	8.15197	3.67268	4.16515	1.66946	3.37763	5.03303	-2.58371	3.27937	3.1653	4.27039	4.68029	2.97608	3.53021	0.0266221	0.26505	2.39667	4.80931	-1.43208	2.379	4.5896	2.56722	5.89515	1.85928	3.73571	3.05867	4.92011	1.39548	-4.94141	2.79677	-1.02231	2.19488	-4.16481	5.59166	3.30791	-0.285918	4.06469	-1.56449	4.92645	2.5893	3.46791	3.81658	6.50873	0.684919
TCGA-CS-6188-01A	High risk	-0.596762	3.91136	2.85342	5.31759	4.19488	8.18655	3.46964	4.23714	1.64375	3.20962	5.23763	-2.67047	3.39246	3.16692	4.18573	4.84962	3.00734	3.42866	0.0204317	0.43409	2.61193	4.71898	-1.58123	2.21535	4.50529	2.61244	5.90387	1.90776	3.73435	2.60733	4.97609	1.30242	-5.17213	2.80841	-1.18598	2.19186	-3.86378	5.60191	3.21814	-0.0762516	4.05916	-1.69916	4.80427	2.66141	3.53362	3.70653	6.50385	0.819489
TCGA-CS-6290-01A	Low risk	-0.585513	3.98735	2.51999	5.3213	4.10325	8.08082	3.64387	4.19789	1.63582	3.25555	5.09482	-2.64927	3.31095	3.11925	4.20342	4.72417	2.99109	3.5023	-0.0911876	0.243731	2.25515	4.81325	-1.51619	2.35459	4.56597	2.52268	5.87832	1.53101	3.73016	2.86924	4.90919	1.2746	-5.04098	2.74051	-1.05239	2.15016	-4.27036	5.59544	3.21099	-0.353868	4.0578	-1.66662	4.89484	2.57125	3.33509	3.71331	6.48018	0.575712
TCGA-CS-6666-01A	Low risk	-0.558977	4.11464	2.16267	5.27045	4.02044	8.0458	3.75841	4.14323	1.6207	3.34198	4.91045	-2.56995	3.17908	3.20129	4.33596	4.5495	3.04958	3.56406	-0.155118	0.124137	2.02711	4.87833	-1.39529	2.48816	4.63501	2.46454	5.86985	1.53798	3.73192	3.16896	4.8752	1.31721	-4.84195	2.71596	-0.908362	2.0752	-4.52023	5.58555	3.25608	-0.517082	4.06636	-1.56444	4.98813	2.60695	3.2489	3.79307	6.4485	0.459851
TCGA-CS-6667-01A	Low risk	-0.56519	4.05935	2.41883	5.27322	4.07573	8.06617	3.6289	4.17979	1.58967	3.23873	5.00491	-2.6028	3.21241	3.25548	4.33734	4.61546	3.11307	3.50276	-0.186924	0.220366	2.10796	4.82701	-1.46527	2.41151	4.59617	2.4794	5.87529	1.62397	3.73217	2.91609	4.91234	1.26228	-4.94474	2.71878	-0.977903	2.03308	-4.36238	5.58952	3.20414	-0.401806	4.06661	-1.62817	4.92779	2.70112	3.27593	3.74143	6.42779	0.534575
TCGA-CS-6668-01A	Low risk	-0.559309	4.11608	2.07225	5.29626	3.98021	7.93899	3.82274	4.14488	1.5854	3.27279	4.86835	-2.60149	3.14657	3.16159	4.3138	4.50054	3.06893	3.58083	-0.312021	0.0114489	1.74353	4.93083	-1.4174	2.54574	4.65165	2.38058	5.84372	1.11005	3.72596	3.16862	4.83284	1.21174	-4.83557	2.63658	-0.855532	2.00638	-4.81227	5.58425	3.18043	-0.710867	4.06176	-1.61837	5.01391	2.56529	3.04435	3.7238	6.40772	0.25222
TCGA-CS-6669-01A	Low risk	-0.613066	3.95799	2.23162	5.40027	4.05938	8.10982	3.91649	4.15807	1.80554	3.53317	5.09827	-2.66212	3.44947	2.73957	3.93257	4.82375	2.59893	3.62214	0.228225	0.13445	2.50202	4.87188	-1.46615	2.37901	4.58055	2.61163	5.88323	1.3301	3.72795	3.30104	4.84181	1.45432	-5.0237	2.80897	-1.07631	2.5149	-4.30034	5.59956	3.36447	-0.42197	4.04144	-1.59174	4.94532	2.12761	3.4784	3.79124	6.64038	0.584013
TCGA-CS-6670-01A	Low risk	-0.56349	4.06839	2.32652	5.29147	4.03672	7.97019	3.68745	4.17875	1.55511	3.17922	4.9582	-2.62549	3.17417	3.23184	4.32989	4.56148	3.13955	3.51897	-0.332796	0.115921	1.84025	4.87567	-1.47823	2.46975	4.61459	2.40127	5.85196	1.25578	3.7271	2.9258	4.87482	1.16964	-4.92806	2.64696	-0.922531	1.96356	-4.63252	5.58775	3.13898	-0.580396	4.06336	-1.67003	4.95515	2.67422	3.0898	3.68425	6.38746	0.345937
TCGA-DB-5270-01A	Low risk	-0.607603	3.94076	2.37341	5.3988	4.06518	8.0143	3.82265	4.19051	1.70442	3.32907	5.10689	-2.70225	3.39351	2.85433	4.00068	4.78212	2.77648	3.56814	-0.0309417	0.115586	2.19235	4.87452	-1.53603	2.38534	4.57146	2.51483	5.86108	1.0538	3.72345	3.03546	4.8443	1.2749	-5.07455	2.71749	-1.05509	2.3081	-4.47576	5.59905	3.21981	-0.51771	4.0427	-1.69488	4.92233	2.28058	3.26077	3.67842	6.54393	0.431539
TCGA-DB-5273-01A	Low risk	-0.559174	4.0985	2.2428	5.27384	4.02947	8.01605	3.71561	4.15909	1.58646	3.26474	4.929	-2.59031	3.16958	3.23369	4.34811	4.54878	3.10508	3.54002	-0.239503	0.127939	1.94451	4.87363	-1.42988	2.47929	4.62625	2.4361	5.86295	1.44476	3.73025	3.0518	4.87913	1.25163	-4.87605	2.68641	-0.912983	2.01368	-4.55919	5.58618	3.20311	-0.536003	4.06615	-1.60894	4.97254	2.65734	3.18167	3.74763	6.41646	0.417423
TCGA-DB-5274-01A	Low risk	-0.569975	4.02926	2.47139	5.29937	4.07072	7.98971	3.62349	4.19913	1.5507	3.13797	5.02174	-2.64703	3.20969	3.23692	4.30899	4.61554	3.14742	3.48838	-0.320587	0.17368	1.92168	4.84511	-1.51859	2.41925	4.58955	2.42162	5.85691	1.31055	3.72728	2.79701	4.89497	1.15274	-4.99427	2.65757	-0.972278	1.96828	-4.52133	5.59077	3.12103	-0.503859	4.06226	-1.70289	4.91863	2.69958	3.12686	3.65943	6.3895	0.402899
TCGA-DB-5275-01A	Low risk	-0.568296	4.01041	2.62882	5.2849	4.10547	8.00776	3.51916	4.21985	1.51646	3.0637	5.06503	-2.65453	3.20607	3.32011	4.35186	4.63334	3.2286	3.44251	-0.361508	0.245323	1.95707	4.80803	-1.55169	2.37573	4.56881	2.42538	5.86184	1.43291	3.7285	2.62763	4.92596	1.11646	-5.04011	2.65874	-1.00492	1.90852	-4.4129	5.59196	3.08762	-0.420171	4.06545	-1.73284	4.88208	2.81035	3.14336	3.63527	6.361	0.459833
TCGA-DB-5277-01A	Low risk	-0.562693	4.099	2.18636	5.28268	4.02252	8.03053	3.76027	4.14971	1.61842	3.32241	4.92571	-2.58574	3.19142	3.17864	4.31205	4.56372	3.04057	3.56132	-0.171918	0.116086	2.00398	4.88096	-1.41364	2.48311	4.62995	2.45728	5.86612	1.45526	3.73057	3.13827	4.87058	1.29497	-4.86498	2.70521	-0.916194	2.0764	-4.5447	5.58658	3.23854	-0.534361	4.06422	-1.58604	4.98235	2.58859	3.22326	3.77155	6.44718	0.435379
TCGA-DB-5278-01A	Low risk	-0.574516	4.04568	2.32491	5.30658	4.05475	8.044	3.7225	4.17116	1.62927	3.29392	5.00188	-2.61944	3.24991	3.13273	4.24903	4.63876	3.00501	3.53977	-0.138459	0.159989	2.09906	4.85679	-1.46257	2.43006	4.60232	2.48253	5.86934	1.439	3.72967	3.02754	4.88189	1.28106	-4.94667	2.71609	-0.975037	2.11677	-4.44777	5.59077	3.22326	-0.472612	4.06011	-1.62695	4.94601	2.55969	3.2596	3.73981	6.46458	0.479805
TCGA-DB-5279-01A	Low risk	-0.549558	4.2087	1.70489	5.26277	3.93223	8.04259	3.98008	4.07549	1.69457	3.56093	4.75299	-2.50385	3.13781	3.09609	4.32518	4.45199	2.91013	3.6731	-0.0364189	-0.0160584	1.98297	4.95625	-1.26092	2.60475	4.69792	2.46764	5.86807	1.4975	3.73307	3.63855	4.81791	1.45359	-4.66169	2.7376	-0.805158	2.18993	-4.7128	5.5792	3.37999	-0.66552	4.06632	-1.43023	5.08709	2.42843	3.26856	3.90769	6.50525	0.389552
TCGA-DB-5280-01A	Low risk	-0.55997	4.10795	2.18421	5.27345	4.02357	8.04016	3.75025	4.1474	1.61568	3.32655	4.91859	-2.57641	3.18173	3.20167	4.33229	4.5545	3.05551	3.55905	-0.168414	0.125888	2.01618	4.87676	-1.40496	2.48377	4.63182	2.46054	5.86853	1.51379	3.73147	3.14233	4.87583	1.30401	-4.85357	2.71073	-0.912666	2.06768	-4.5244	5.58596	3.24522	-0.519016	4.0659	-1.57563	4.98341	2.61136	3.2374	3.78221	6.44425	0.45269
TCGA-DB-5281-01A	High risk	-0.575326	3.96547	2.7739	5.29999	4.13411	7.99794	3.45685	4.24479	1.49669	2.9895	5.12558	-2.68873	3.23446	3.32274	4.32689	4.67903	3.25224	3.40891	-0.401603	0.281812	1.96214	4.78663	-1.60565	2.33283	4.54386	2.42199	5.85968	1.37348	3.72698	2.46766	4.93836	1.06082	-5.11566	2.64574	-1.04722	1.88607	-4.36966	5.59499	3.04184	-0.387136	4.06317	-1.78783	4.84535	2.83763	3.12223	3.58365	6.34712	0.464012
TCGA-DB-A4X9-01A	Low risk	-0.571126	4.0684	2.32721	5.27218	4.08145	8.17117	3.69518	4.15347	1.68555	3.42428	5.01265	-2.56524	3.2744	3.1625	4.27907	4.66932	2.95611	3.54433	0.0703225	0.262885	2.43984	4.81242	-1.40474	2.38956	4.598	2.58153	5.89956	1.9358	3.7371	3.13466	4.91917	1.43612	-4.90991	2.81398	-1.01219	2.22094	-4.14434	5.59063	3.34171	-0.275004	4.06595	-1.53154	4.93909	2.57503	3.50725	3.84893	6.52271	0.71123
TCGA-DB-A4XA-01A	Low risk	-0.569803	4.08798	2.20944	5.27794	4.05337	8.14704	3.76172	4.13899	1.69669	3.46031	4.97178	-2.55868	3.26177	3.1241	4.26651	4.64118	2.92325	3.57333	0.0670012	0.205414	2.36721	4.84159	-1.38083	2.42811	4.61544	2.56532	5.89359	1.83071	3.73598	3.24136	4.8967	1.44507	-4.87067	2.80243	-0.978484	2.23696	-4.25133	5.5891	3.35375	-0.351539	4.0646	-1.51414	4.96703	2.51952	3.46838	3.85921	6.52893	0.650028
TCGA-DB-A4XB-01A	Low risk	-0.585543	3.98849	2.49839	5.32638	4.09449	8.0597	3.65923	4.19751	1.62994	3.24462	5.0855	-2.65482	3.30462	3.10969	4.19837	4.71428	2.99284	3.50687	-0.120235	0.21967	2.19646	4.82443	-1.5191	2.36743	4.56997	2.50634	5.87322	1.44678	3.729	2.87443	4.9003	1.25556	-5.03802	2.7253	-1.04069	2.13818	-4.33027	5.59513	3.19764	-0.393988	4.05687	-1.67564	4.9011	2.56052	3.29508	3.70096	6.47311	0.533973
TCGA-DB-A4XC-01A	High risk	-0.585133	3.95326	2.74588	5.30761	4.15216	8.09915	3.50151	4.22943	1.5885	3.14408	5.16096	-2.66721	3.31273	3.22279	4.25066	4.75553	3.09835	3.43802	-0.153885	0.339656	2.29743	4.76323	-1.57028	2.29079	4.53446	2.52514	5.88342	1.65956	3.7312	2.62197	4.94953	1.21491	-5.11529	2.73753	-1.10272	2.06741	-4.12999	5.59761	3.15641	-0.245025	4.06111	-1.718	4.84107	2.7141	3.34713	3.67005	6.44174	0.643985
TCGA-DB-A4XD-01A	Low risk	-0.564067	4.03885	2.50736	5.28422	4.07408	7.97842	3.58042	4.20458	1.51747	3.08846	5.01311	-2.64353	3.17781	3.30448	4.35947	4.58873	3.21919	3.46943	-0.38777	0.184227	1.85975	4.83907	-1.52465	2.42202	4.59	2.3998	5.85452	1.32752	3.72747	2.72895	4.90407	1.11658	-4.99053	2.64061	-0.960774	1.90112	-4.53779	5.58963	3.0925	-0.506028	4.0653	-1.71533	4.9138	2.77837	3.08898	3.64472	6.35634	0.387942
TCGA-DB-A4XE-01A	Low risk	-0.572147	4.01454	2.54782	5.29531	4.09372	8.02423	3.58182	4.20641	1.55731	3.13893	5.05541	-2.64688	3.2303	3.2507	4.30822	4.64708	3.14725	3.47218	-0.277423	0.224965	2.02484	4.82004	-1.52812	2.38522	4.57582	2.45025	5.86539	1.44119	3.72889	2.74751	4.91347	1.17269	-5.02038	2.6815	-1.00455	1.9858	-4.40457	5.59219	3.13262	-0.425002	4.06312	-1.70186	4.89803	2.72171	3.19236	3.66764	6.39998	0.477381
TCGA-DB-A4XF-01A	Low risk	-0.597984	3.91546	2.71343	5.35516	4.13577	8.03934	3.5774	4.2356	1.60473	3.13399	5.17899	-2.71152	3.35373	3.09411	4.14378	4.78759	3.01403	3.46011	-0.177821	0.26598	2.1995	4.79613	-1.60412	2.30344	4.53186	2.5004	5.86857	1.31885	3.72614	2.63942	4.91461	1.16977	-5.1569	2.70347	-1.10673	2.11362	-4.27923	5.60008	3.12578	-0.355558	4.05222	-1.76341	4.84674	2.58113	3.25641	3.61867	6.45697	0.529335
TCGA-DB-A4XG-01A	Low risk	-0.565254	4.05441	2.41063	5.28499	4.06206	8.0098	3.63994	4.18622	1.56165	3.1811	4.99379	-2.62327	3.19458	3.25198	4.33356	4.59418	3.14272	3.50082	-0.285106	0.173623	1.95376	4.84746	-1.48683	2.43321	4.60017	2.4331	5.86175	1.41122	3.72905	2.87259	4.8962	1.19331	-4.95407	2.67423	-0.956514	1.98065	-4.50138	5.58917	3.15307	-0.491516	4.06466	-1.66668	4.93315	2.70344	3.16406	3.69553	6.39818	0.430643
TCGA-DB-A4XH-01A	Low risk	-0.574254	4.07321	2.21141	5.29363	4.05077	8.12832	3.77931	4.14292	1.70008	3.45126	4.98245	-2.57486	3.27657	3.08542	4.2326	4.65484	2.89942	3.57727	0.0569556	0.186583	2.33835	4.84968	-1.39585	2.42834	4.61271	2.55776	5.88903	1.72531	3.73434	3.23387	4.88718	1.42735	-4.88941	2.79134	-0.983102	2.24954	-4.2921	5.5901	3.3403	-0.381658	4.06175	-1.533	4.9658	2.48153	3.43959	3.83981	6.53248	0.61621
TCGA-DB-A64L-01A	Low risk	-0.589034	3.96809	2.59763	5.32152	4.12612	8.11239	3.6068	4.20619	1.64446	3.25584	5.1318	-2.65326	3.33641	3.12178	4.19244	4.76003	2.98273	3.48722	-0.0471721	0.2918	2.36183	4.78964	-1.52949	2.31908	4.55101	2.55108	5.88592	1.63731	3.7314	2.81845	4.92552	1.29175	-5.07258	2.76281	-1.08774	2.17406	-4.15894	5.59719	3.22083	-0.27952	4.05787	-1.66976	4.87333	2.58216	3.39721	3.71733	6.49265	0.644916
TCGA-DB-A64O-01A	High risk	-0.652266	3.71035	3.2176	5.40835	4.32934	8.41575	3.4276	4.27776	1.84156	3.39849	5.52508	-2.74197	3.70611	2.82822	3.82652	5.20111	2.60405	3.41123	0.572132	0.686271	3.65401	4.59911	-1.67243	1.95144	4.39295	2.88144	5.95526	2.34551	3.73882	2.52702	5.03049	1.53016	-5.43309	3.00541	-1.49965	2.68332	-3.10562	5.62013	3.38206	0.388504	4.04184	-1.70434	4.67151	2.34057	4.06485	3.75604	6.72074	1.29171
TCGA-DB-A64P-01A	High risk	-0.578289	3.97283	2.71274	5.30029	4.13339	8.0493	3.50109	4.22938	1.54892	3.0893	5.12433	-2.66837	3.26543	3.269	4.29442	4.70343	3.16641	3.43471	-0.266982	0.296523	2.12132	4.78287	-1.57184	2.32632	4.54719	2.47331	5.87171	1.52465	3.72941	2.59576	4.93892	1.1536	-5.09243	2.69435	-1.06098	1.98355	-4.26956	5.59538	3.11204	-0.3308	4.06263	-1.73702	4.85523	2.76411	3.23734	3.64148	6.39898	0.548226
TCGA-DB-A64Q-01A	Low risk	-0.557304	4.10021	2.23378	5.27828	4.01748	7.9705	3.71857	4.16356	1.55828	3.21355	4.91349	-2.60289	3.14589	3.24679	4.35893	4.52207	3.14344	3.53651	-0.328778	0.0917485	1.81254	4.88966	-1.44415	2.49967	4.63124	2.39527	5.85198	1.28682	3.72798	3.01363	4.86773	1.19354	-4.87682	2.64869	-0.890854	1.9587	-4.67366	5.58541	3.15996	-0.608173	4.06552	-1.63787	4.97817	2.67579	3.08766	3.71226	6.38659	0.333134
TCGA-DB-A64R-01A	Low risk	-0.580385	3.98903	2.63288	5.29275	4.13549	8.1326	3.54992	4.2067	1.61963	3.23279	5.12024	-2.63238	3.30234	3.21421	4.2658	4.73283	3.05852	3.46705	-0.0727458	0.330327	2.37045	4.7717	-1.51844	2.31442	4.55202	2.55032	5.89113	1.79363	3.7337	2.77253	4.94577	1.29168	-5.05339	2.76863	-1.08039	2.11643	-4.10147	5.59555	3.21836	-0.231575	4.06334	-1.65693	4.86775	2.68262	3.41662	3.73137	6.4687	0.687469
TCGA-DB-A64S-01A	High risk	-0.57572	3.99705	2.65956	5.28047	4.13821	8.12511	3.51634	4.21059	1.5946	3.19577	5.1134	-2.62885	3.27804	3.26726	4.30587	4.71255	3.11414	3.45254	-0.122601	0.339586	2.3224	4.76664	-1.52221	2.31644	4.55248	2.53432	5.88963	1.81238	3.73393	2.7217	4.95312	1.26561	-5.04962	2.75662	-1.07137	2.06388	-4.11141	5.59464	3.19711	-0.231323	4.06579	-1.66536	4.86408	2.74401	3.3895	3.72143	6.44404	0.678183
TCGA-DB-A64U-01A	Low risk	-0.571429	4.07005	2.2773	5.2849	4.06122	8.12079	3.7309	4.15295	1.67184	3.39746	4.99154	-2.57919	3.26041	3.13891	4.26594	4.64695	2.95952	3.55477	0.0019336	0.206517	2.2993	4.83853	-1.41277	2.4188	4.60685	2.5431	5.88756	1.73761	3.73432	3.14498	4.89825	1.39071	-4.9044	2.77812	-0.985806	2.19302	-4.28524	5.58999	3.30872	-0.369457	4.06365	-1.55439	4.9531	2.54891	3.41217	3.81899	6.50641	0.612431
TCGA-DB-A64V-01A	High risk	-0.585837	3.98727	2.60816	5.29083	4.15075	8.22315	3.5767	4.19229	1.69012	3.36229	5.14251	-2.60696	3.35591	3.15385	4.22242	4.78557	2.94706	3.48832	0.128357	0.38539	2.66538	4.74939	-1.4822	2.28145	4.54626	2.63599	5.91198	2.06902	3.73786	2.89999	4.95915	1.42229	-5.04312	2.84647	-1.12166	2.25905	-3.89073	5.59709	3.31982	-0.103624	4.06316	-1.59043	4.86535	2.60342	3.6112	3.80965	6.54003	0.847681
TCGA-DB-A64W-01A	Low risk	-0.594702	3.93171	2.72555	5.32993	4.15483	8.12117	3.54872	4.22575	1.63501	3.20744	5.1856	-2.67585	3.36406	3.12817	4.17416	4.8031	2.99707	3.45846	-0.0536302	0.338221	2.41429	4.76478	-1.5693	2.27537	4.52841	2.56172	5.88819	1.65399	3.73108	2.69255	4.94147	1.26445	-5.13368	2.76492	-1.13072	2.16776	-4.07877	5.59983	3.19517	-0.222976	4.05668	-1.70598	4.84013	2.60825	3.41252	3.68712	6.48885	0.680505
TCGA-DB-A64X-01A	High risk	-0.582056	3.96974	2.743	5.28611	4.16511	8.16666	3.48446	4.2193	1.61539	3.21073	5.16167	-2.63563	3.31964	3.24801	4.27553	4.76516	3.08098	3.4399	-0.048737	0.395048	2.47397	4.73981	-1.53744	2.27158	4.53372	2.57549	5.89942	1.93141	3.73531	2.67956	4.96983	1.29667	-5.09049	2.78854	-1.11884	2.11434	-3.97076	5.59719	3.21735	-0.140151	4.06481	-1.66635	4.83885	2.73168	3.47627	3.72982	6.46947	0.766489
TCGA-DB-A75K-01A	High risk	-0.600583	3.85285	3.12886	5.3166	4.25229	8.1858	3.30691	4.28073	1.58455	3.05545	5.32708	-2.71063	3.40697	3.25943	4.21196	4.89865	3.12254	3.35109	-0.0784498	0.533707	2.62166	4.66569	-1.66434	2.13501	4.46228	2.60344	5.90447	1.94481	3.73375	2.28535	5.01565	1.20287	-5.28404	2.78936	-1.25389	2.09342	-3.73917	5.60556	3.13176	0.0239497	4.06036	-1.78447	4.734	2.80468	3.50929	3.62843	6.45607	0.862536
TCGA-DB-A75L-01A	High risk	-0.588432	3.92766	2.86892	5.30332	4.18661	8.14077	3.43235	4.24351	1.5898	3.12683	5.21187	-2.67249	3.3398	3.24849	4.25109	4.79925	3.11039	3.40942	-0.113263	0.413855	2.43062	4.72679	-1.59224	2.23899	4.5123	2.5588	5.89352	1.81595	3.73301	2.52387	4.976	1.22672	-5.16091	2.76386	-1.15123	2.07839	-3.97338	5.59982	3.16	-0.137314	4.06215	-1.72763	4.80727	2.7559	3.42367	3.67	6.44894	0.739065
TCGA-DB-A75M-01A	Low risk	-0.573795	4.06059	2.34769	5.27322	4.0918	8.19871	3.69037	4.15348	1.70329	3.45091	5.03047	-2.56262	3.29522	3.14733	4.2636	4.6934	2.92797	3.54425	0.125596	0.288111	2.5338	4.80088	-1.40274	2.37148	4.59181	2.60791	5.90594	2.01779	3.73822	3.14427	4.92641	1.4673	-4.91964	2.83641	-1.03233	2.25988	-4.0681	5.59161	3.36542	-0.227051	4.06569	-1.52006	4.93165	2.55868	3.56554	3.86485	6.5418	0.764051
TCGA-DB-A75O-01A	Low risk	-0.56289	4.09705	2.23309	5.27048	4.04324	8.08522	3.72815	4.14915	1.63716	3.358	4.94832	-2.57057	3.20954	3.19611	4.32082	4.59014	3.02841	3.55294	-0.0906847	0.173828	2.15457	4.85421	-1.40329	2.45281	4.621	2.50064	5.87933	1.66811	3.73355	3.13802	4.89177	1.34861	-4.86981	2.74571	-0.944419	2.11379	-4.39455	5.58734	3.27742	-0.434876	4.06639	-1.55926	4.96873	2.6071	3.32849	3.80616	6.46868	0.541664
TCGA-DB-A75P-01A	High risk	-0.762636	3.27622	3.74136	5.66563	4.47523	8.46141	3.5104	4.38231	2.07428	3.44504	5.96263	-3.01312	4.1884	2.00729	2.95855	5.71157	1.90082	3.40268	1.03976	0.796976	4.57185	4.5319	-1.95794	1.60006	4.20607	3.09784	5.96297	1.69009	3.72538	2.21716	5.00471	1.54644	-5.96871	3.09536	-1.98114	3.40148	-2.65678	5.65292	3.38023	0.613011	3.99111	-1.94181	4.46833	1.60586	4.33066	3.562	6.97207	1.4601
TCGA-DH-5140-01A	High risk	-0.60676	3.86446	2.81137	5.39101	4.13946	7.95495	3.55897	4.26382	1.56213	3.00937	5.21876	-2.77178	3.36667	3.06035	4.09224	4.80815	3.04531	3.43669	-0.324079	0.224981	2.00771	4.80984	-1.67775	2.29663	4.51569	2.44043	5.84816	0.947908	3.72024	2.46867	4.89804	1.03809	-5.23708	2.63548	-1.11762	2.04782	-4.43535	5.60271	3.02692	-0.455726	4.04606	-1.85856	4.8248	2.57268	3.09406	3.51421	6.41734	0.389848
TCGA-DH-5141-01A	Low risk	-0.549435	4.14275	2.08872	5.26559	3.98473	7.95548	3.7745	4.14255	1.56004	3.25415	4.84617	-2.57723	3.10493	3.25513	4.39051	4.46262	3.14543	3.5646	-0.341652	0.0406977	1.73748	4.9173	-1.40025	2.5487	4.65627	2.37607	5.84818	1.26146	3.72823	3.13926	4.85074	1.21291	-4.80623	2.64025	-0.840967	1.94752	-4.77304	5.58212	3.17966	-0.675519	4.06749	-1.60089	5.01366	2.66463	3.0566	3.74096	6.38193	0.28507
TCGA-DH-5142-01A	High risk	-0.566323	4.01663	2.61097	5.28444	4.09701	7.98701	3.52479	4.21948	1.50356	3.04552	5.05091	-2.65641	3.19022	3.32975	4.3625	4.61464	3.24783	3.44342	-0.402473	0.224963	1.89118	4.81745	-1.55261	2.39018	4.57389	2.40553	5.85684	1.36711	3.72762	2.62347	4.91989	1.0934	-5.03204	2.64164	-0.989197	1.882	-4.472	5.5912	3.07147	-0.45765	4.06558	-1.74064	4.88843	2.82048	3.09984	3.6236	6.34657	0.419268
TCGA-DH-5143-01A	Low risk	-0.550875	4.15744	1.99022	5.26617	3.97406	7.99055	3.83233	4.1238	1.60625	3.35151	4.82835	-2.55621	3.12432	3.20135	4.36351	4.47116	3.06558	3.59576	-0.231861	0.0338177	1.84085	4.92401	-1.36096	2.55734	4.66548	2.41278	5.85633	1.35817	3.72999	3.28488	4.84395	1.29379	-4.7704	2.67693	-0.839217	2.03216	-4.72658	5.58176	3.24476	-0.654561	4.06687	-1.54917	5.03158	2.58828	3.13933	3.79411	6.42591	0.334848
TCGA-DH-5144-01A	Low risk	-0.558056	4.11724	2.12135	5.28136	3.99967	7.9869	3.7849	4.14507	1.59596	3.29617	4.88641	-2.58599	3.15593	3.19268	4.3335	4.5185	3.07305	3.56957	-0.250609	0.0659981	1.86367	4.90514	-1.40806	2.51938	4.64398	2.41596	5.85558	1.31491	3.72879	3.15659	4.85442	1.25476	-4.83772	2.67078	-0.878107	2.02611	-4.67866	5.58465	3.21049	-0.620666	4.06448	-1.59536	5.00104	2.59926	3.13318	3.75373	6.42093	0.346688
TCGA-DH-A669-01A	High risk	-0.597809	3.84837	3.22628	5.29653	4.28102	8.22902	3.22709	4.28972	1.57305	3.0351	5.35387	-2.70084	3.40647	3.32875	4.25446	4.91291	3.17136	3.3208	-0.0597167	0.609362	2.7298	4.62995	-1.67097	2.09557	4.44768	2.62837	5.91493	2.1492	3.73646	2.1981	5.04528	1.21527	-5.30231	2.81298	-1.28394	2.07163	-3.59195	5.60609	3.13614	0.130017	4.0643	-1.78104	4.70747	2.88905	3.5789	3.63954	6.449	0.957383
TCGA-DH-A66B-01A	High risk	-0.59075	3.84286	3.28863	5.30143	4.26414	8.09227	3.17205	4.31546	1.46203	2.83199	5.33272	-2.74453	3.33104	3.42097	4.31644	4.84346	3.34204	3.2816	-0.369333	0.53357	2.28971	4.6588	-1.73291	2.13796	4.45163	2.49946	5.88341	1.73006	3.73	1.97705	5.02852	1.00819	-5.33142	2.69382	-1.22832	1.86015	-3.89994	5.60433	2.98321	-0.0558755	4.06431	-1.88599	4.7036	3.0151	3.28491	3.51256	6.33619	0.718692
TCGA-DH-A66D-01A	Low risk	-0.573916	4.00978	2.58276	5.2878	4.11275	8.07908	3.5615	4.20471	1.58354	3.18439	5.0791	-2.63375	3.25579	3.24983	4.3033	4.67898	3.11744	3.46875	-0.183226	0.278145	2.18527	4.79588	-1.51744	2.3547	4.5668	2.4971	5.87855	1.63903	3.73166	2.7633	4.93127	1.23259	-5.0266	2.7243	-1.03531	2.03816	-4.25632	5.59324	3.17565	-0.328843	4.06437	-1.67433	4.8857	2.71923	3.30198	3.7039	6.42896	0.582628
TCGA-DH-A66F-01A	Low risk	-0.567264	4.07052	2.33305	5.27595	4.06621	8.09783	3.68461	4.16327	1.63356	3.32835	4.99152	-2.58556	3.23311	3.19999	4.30689	4.62628	3.03472	3.53199	-0.0841716	0.212763	2.2101	4.83365	-1.43154	2.4187	4.60408	2.51377	5.88246	1.7021	3.73363	3.04904	4.90529	1.33595	-4.91509	2.75218	-0.977992	2.11588	-4.32034	5.58938	3.26383	-0.383628	4.06564	-1.58283	4.94405	2.62496	3.35222	3.78855	6.46943	0.579214
TCGA-DH-A66G-01A	High risk	-0.608615	3.79185	3.26677	5.35614	4.25741	8.06356	3.25987	4.32001	1.50852	2.86422	5.37104	-2.7881	3.40469	3.25381	4.17466	4.90848	3.20504	3.31024	-0.313578	0.480644	2.30731	4.68215	-1.76273	2.13	4.44171	2.50915	5.87582	1.4652	3.72595	2.02591	4.99805	1.0067	-5.38519	2.68829	-1.25917	1.96651	-3.96693	5.60826	2.98481	-0.118091	4.05393	-1.91589	4.70273	2.83757	3.26562	3.48145	6.38381	0.661776
TCGA-DH-A7UR-01A	Low risk	-0.585574	3.99656	2.56991	5.28744	4.14762	8.24484	3.59688	4.18357	1.70996	3.40769	5.1342	-2.59411	3.36173	3.13902	4.21773	4.78742	2.91653	3.50058	0.181084	0.388688	2.72943	4.74952	-1.46226	2.28398	4.55053	2.65534	5.91688	2.13917	3.73907	2.96373	4.95906	1.46277	-5.0244	2.86607	-1.12117	2.29643	-3.85541	5.59677	3.35303	-0.0838634	4.06356	-1.56338	4.87301	2.57895	3.65809	3.83781	6.55855	0.881006
TCGA-DH-A7US-01A	Low risk	-0.581605	4.02128	2.4437	5.29442	4.10823	8.17957	3.66477	4.17229	1.69433	3.39735	5.07721	-2.59611	3.3245	3.11963	4.22182	4.73265	2.92419	3.52624	0.0953122	0.297886	2.5192	4.79305	-1.44856	2.34409	4.57403	2.60125	5.90149	1.90678	3.7361	3.03829	4.92743	1.42077	-4.98147	2.82101	-1.06324	2.25594	-4.06813	5.59429	3.32565	-0.226778	4.06213	-1.56969	4.90778	2.54693	3.53295	3.81882	6.53688	0.743607
TCGA-DH-A7UT-01A	High risk	-0.592089	3.93175	2.82504	5.30207	4.19239	8.20728	3.46739	4.22894	1.64724	3.23551	5.21951	-2.65018	3.37765	3.1955	4.2166	4.83294	3.01801	3.43234	0.0436715	0.445273	2.64698	4.71538	-1.55822	2.22187	4.51199	2.62256	5.90877	2.01455	3.73612	2.64734	4.98203	1.33202	-5.14296	2.82282	-1.17571	2.19146	-3.82983	5.60061	3.24136	-0.0523596	4.06189	-1.67163	4.81199	2.68429	3.56868	3.73477	6.50612	0.852785
TCGA-DH-A7UU-01A	Low risk	-0.575127	4.01871	2.56182	5.27541	4.12652	8.16265	3.57028	4.19069	1.63669	3.29181	5.08951	-2.60262	3.28805	3.22909	4.29281	4.71159	3.04668	3.48275	-0.0184051	0.334313	2.42976	4.77278	-1.47876	2.3289	4.56424	2.56941	5.89816	1.92931	3.73607	2.86865	4.94832	1.34757	-5.00558	2.79321	-1.0641	2.13979	-4.0634	5.59376	3.26339	-0.207997	4.0662	-1.60958	4.88473	2.68322	3.4737	3.77886	6.48306	0.731279
TCGA-DH-A7UV-01A	High risk	-0.585212	3.95658	2.79082	5.28576	4.1829	8.20226	3.46293	4.22268	1.63189	3.23049	5.18964	-2.63429	3.34479	3.24115	4.26208	4.79705	3.05889	3.43282	0.0116632	0.436796	2.59385	4.72027	-1.54081	2.24206	4.52261	2.60786	5.90776	2.04552	3.7368	2.66451	4.98293	1.32829	-5.11009	2.81557	-1.14939	2.15166	-3.86194	5.59859	3.2394	-0.0692698	4.06487	-1.65828	4.82371	2.72761	3.54853	3.74464	6.48874	0.838544
TCGA-DU-5847-01A	High risk	-0.628672	3.7498	3.28077	5.3756	4.30138	8.23908	3.31095	4.3044	1.6605	3.10076	5.45484	-2.76553	3.54908	3.0783	4.02588	5.05419	2.94376	3.34647	0.10376	0.601385	2.94245	4.6313	-1.72565	2.03256	4.41304	2.68987	5.91627	1.93901	3.7327	2.22448	5.02292	1.25261	-5.41734	2.8434	-1.38197	2.28282	-3.51952	5.61416	3.16427	0.151321	4.04934	-1.82029	4.67787	2.6331	3.65562	3.61039	6.54146	0.983464
TCGA-DU-5849-01A	Low risk	-0.578662	4.04235	2.3114	5.30687	4.0654	8.1019	3.74021	4.16233	1.67608	3.37809	5.0193	-2.60453	3.28778	3.08925	4.21684	4.67676	2.9292	3.55349	-0.00621784	0.195309	2.28424	4.84213	-1.44058	2.4077	4.59778	2.5387	5.88293	1.61529	3.73228	3.1086	4.89044	1.36549	-4.94296	2.76688	-1.00317	2.21187	-4.31137	5.59194	3.28854	-0.390296	4.05972	-1.58519	4.94355	2.50436	3.38525	3.78929	6.51224	0.582901
TCGA-DU-5852-01A	Low risk	-0.619409	3.86367	2.70907	5.39593	4.15773	8.12457	3.65373	4.22884	1.71783	3.29232	5.2511	-2.72229	3.47837	2.89603	3.977	4.91026	2.78294	3.49673	0.0950171	0.305771	2.56531	4.77956	-1.59872	2.24496	4.5105	2.61031	5.888	1.45044	3.72784	2.78305	4.91225	1.31151	-5.20534	2.79047	-1.19176	2.36272	-4.05977	5.60566	3.23382	-0.235808	4.04387	-1.72321	4.83249	2.36293	3.47091	3.67648	6.57277	0.683084
TCGA-DU-5853-01A	Low risk	-0.558481	4.10432	2.2073	5.27638	4.01923	8.00093	3.73529	4.15579	1.58461	3.2656	4.91438	-2.5908	3.16171	3.22494	4.34633	4.53578	3.1026	3.54771	-0.256615	0.105057	1.90108	4.8849	-1.42575	2.49383	4.63209	2.42408	5.85922	1.38517	3.72951	3.07536	4.87055	1.24362	-4.86505	2.67623	-0.899544	2.00819	-4.61031	5.58561	3.19854	-0.570797	4.06563	-1.60939	4.9815	2.64462	3.15359	3.74409	6.41292	0.384711
TCGA-DU-5854-01A	High risk	-0.665839	3.64751	3.27161	5.4634	4.32002	8.29899	3.45731	4.30432	1.81056	3.27909	5.5605	-2.81758	3.73226	2.72799	3.72121	5.22694	2.58963	3.40448	0.42007	0.599435	3.36368	4.63296	-1.75188	1.95911	4.37935	2.80839	5.92856	1.83254	3.73069	2.39289	4.99523	1.38638	-5.51914	2.92343	-1.50522	2.63966	-3.35116	5.62341	3.26929	0.221933	4.03174	-1.81325	4.65831	2.26173	3.85351	3.63539	6.69234	1.08909
TCGA-DU-5855-01A	High risk	-0.577056	3.96249	2.7516	5.30886	4.12645	7.98145	3.47923	4.24404	1.49878	2.98916	5.12149	-2.69584	3.23747	3.29784	4.30907	4.67816	3.23712	3.41647	-0.412793	0.258708	1.92693	4.79745	-1.60874	2.34222	4.54646	2.41253	5.85555	1.29064	3.72583	2.48309	4.9286	1.05042	-5.11667	2.63565	-1.04108	1.89126	-4.41797	5.59511	3.0355	-0.421576	4.06149	-1.79476	4.85094	2.80973	3.09499	3.5742	6.34824	0.430312
TCGA-DU-5870-01A	Low risk	-0.570759	4.08326	2.13769	5.30765	4.01359	8.0239	3.8195	4.14551	1.65118	3.36527	4.93477	-2.59915	3.22765	3.0864	4.24224	4.59263	2.95585	3.58481	-0.121027	0.0855151	2.02951	4.89618	-1.41521	2.48653	4.63021	2.46861	5.86407	1.34978	3.7291	3.20831	4.85254	1.31519	-4.8756	2.71039	-0.924374	2.14764	-4.57443	5.58804	3.25678	-0.564583	4.05938	-1.58544	4.98971	2.48486	3.23072	3.77221	6.47892	0.415892
TCGA-DU-5871-01A	Low risk	-0.563913	4.08361	2.28221	5.2768	4.04709	8.05787	3.70606	4.16036	1.6141	3.3029	4.9609	-2.5883	3.20507	3.20826	4.32132	4.59055	3.06091	3.53862	-0.153927	0.168264	2.08258	4.85474	-1.4297	2.44924	4.61535	2.47728	5.87292	1.57023	3.7319	3.05985	4.89085	1.29817	-4.89556	2.72116	-0.946325	2.07293	-4.43944	5.5879	3.23698	-0.460724	4.06551	-1.5942	4.95924	2.63102	3.27077	3.76993	6.44698	0.499148
TCGA-DU-5872-01A	Low risk	-0.565468	4.04943	2.4004	5.2971	4.04813	7.95427	3.6527	4.19231	1.5348	3.12582	4.98258	-2.64361	3.17758	3.2463	4.32831	4.57341	3.16984	3.49967	-0.380775	0.126603	1.80539	4.86819	-1.50777	2.45495	4.6043	2.38767	5.84825	1.19685	3.72594	2.83226	4.87965	1.12582	-4.96309	2.63028	-0.935369	1.93104	-4.63933	5.58883	3.10389	-0.580795	4.06263	-1.70409	4.93886	2.70306	3.05428	3.65042	6.36955	0.327724
TCGA-DU-5874-01A	Low risk	-0.572056	4.06684	2.2278	5.30552	4.03348	8.03486	3.77108	4.1575	1.63986	3.33112	4.96575	-2.60735	3.2364	3.11307	4.24934	4.61297	2.98264	3.56269	-0.129661	0.122706	2.06378	4.87662	-1.43663	2.45975	4.61721	2.4755	5.86694	1.40187	3.72952	3.12161	4.86753	1.29984	-4.90777	2.71377	-0.94782	2.1306	-4.51099	5.58923	3.24139	-0.518309	4.06003	-1.60387	4.96899	2.52523	3.24625	3.75821	6.4712	0.448941
TCGA-DU-6392-01A	Low risk	-0.574081	4.04381	2.36064	5.2993	4.06669	8.06783	3.69722	4.1731	1.63207	3.29903	5.01451	-2.61354	3.25515	3.15177	4.25976	4.64956	3.01168	3.53105	-0.112183	0.191221	2.16192	4.84193	-1.46161	2.4136	4.59675	2.49969	5.87516	1.54029	3.73104	3.00823	4.89407	1.29814	-4.95249	2.73213	-0.989146	2.12275	-4.37615	5.59112	3.23458	-0.423563	4.06149	-1.61932	4.93677	2.5822	3.30283	3.75129	6.4691	0.528504
TCGA-DU-6393-01A	Low risk	-0.563785	4.05334	2.4443	5.27933	4.06871	8.01149	3.61397	4.19063	1.54984	3.15982	4.99943	-2.62343	3.18788	3.27936	4.35083	4.59209	3.17007	3.4895	-0.303631	0.188322	1.9497	4.83979	-1.49317	2.42627	4.59681	2.43014	5.86232	1.43851	3.72934	2.83173	4.90342	1.1813	-4.96071	2.6718	-0.959911	1.95807	-4.48442	5.58914	3.14261	-0.476621	4.06583	-1.67351	4.92612	2.73751	3.16111	3.68941	6.38738	0.438831
TCGA-DU-6394-01A	High risk	-0.578748	3.96761	2.78412	5.284	4.16353	8.12309	3.45045	4.23053	1.57177	3.12975	5.1575	-2.6499	3.29023	3.29596	4.30712	4.74016	3.15485	3.42012	-0.161819	0.379962	2.32906	4.74449	-1.562	2.28079	4.53297	2.53139	5.88945	1.8113	3.73339	2.5817	4.96872	1.22165	-5.10376	2.74805	-1.1031	2.02914	-4.0602	5.59657	3.15909	-0.190973	4.06558	-1.7059	4.83331	2.79472	3.37817	3.6847	6.4262	0.693861
TCGA-DU-6395-01A	High risk	-0.563322	4.03175	2.56635	5.27919	4.0863	7.98159	3.54129	4.21279	1.50236	3.05647	5.02848	-2.64746	3.17473	3.33654	4.37618	4.59359	3.25254	3.45183	-0.410191	0.208338	1.86264	4.82634	-1.53837	2.4072	4.58254	2.39803	5.8555	1.36087	3.72774	2.66191	4.91485	1.09824	-5.0081	2.63806	-0.971372	1.87466	-4.50599	5.59003	3.07659	-0.480236	4.06644	-1.72897	4.90043	2.82135	3.08777	3.63271	6.3432	0.402696
TCGA-DU-6396-01A	High risk	-0.571838	3.95845	2.85263	5.29411	4.14207	7.96399	3.39725	4.26046	1.44741	2.89741	5.13324	-2.70362	3.20625	3.38858	4.36712	4.66059	3.34046	3.37841	-0.515384	0.287868	1.84964	4.78079	-1.63643	2.32917	4.53749	2.3832	5.85185	1.29575	3.72557	2.33324	4.94573	0.98258	-5.14002	2.6091	-1.04203	1.79584	-4.42045	5.59475	2.98245	-0.409895	4.06474	-1.83068	4.83025	2.92489	3.03912	3.53608	6.29889	0.414303
TCGA-DU-6397-01A	Low risk	-0.551615	4.17074	1.90343	5.26698	3.9628	8.01275	3.88156	4.10843	1.64033	3.42593	4.80978	-2.54005	3.13595	3.15889	4.34344	4.47298	3.00492	3.62157	-0.154271	0.0219097	1.90685	4.93243	-1.32938	2.56842	4.67431	2.43686	5.8614	1.41475	3.73113	3.40258	4.83633	1.35263	-4.7393	2.7016	-0.833545	2.0947	-4.70668	5.58128	3.2934	-0.648983	4.06632	-1.50941	5.04788	2.5276	3.19371	3.83356	6.45757	0.362925
TCGA-DU-6399-01A	Low risk	-0.554248	4.13405	2.08656	5.27065	3.99407	7.9955	3.78965	4.13789	1.59697	3.31404	4.86658	-2.57136	3.14104	3.21159	4.35582	4.49998	3.08153	3.57464	-0.241992	0.0654182	1.86842	4.90666	-1.38948	2.5293	4.65078	2.41811	5.8577	1.37134	3.7298	3.19286	4.85577	1.27219	-4.81214	2.67694	-0.865886	2.02209	-4.67448	5.58346	3.2247	-0.617127	4.06633	-1.57555	5.00956	2.6129	3.1464	3.77237	6.42046	0.357496
TCGA-DU-6400-01A	Low risk	-0.566342	4.0781	2.26583	5.28641	4.04191	8.04593	3.7261	4.16017	1.61912	3.30575	4.96148	-2.59588	3.21279	3.17995	4.29976	4.59536	3.04064	3.54546	-0.155786	0.150671	2.06296	4.86299	-1.43387	2.45419	4.6162	2.47254	5.86992	1.50119	3.73091	3.07369	4.88254	1.29226	-4.90021	2.7149	-0.944943	2.08499	-4.47305	5.58827	3.23345	-0.485773	4.06371	-1.60074	4.96251	2.60012	3.2533	3.76217	6.45144	0.474904
TCGA-DU-6401-01A	High risk	-0.568932	3.97859	2.72446	5.30892	4.09669	7.87755	3.47607	4.25198	1.42355	2.86817	5.07397	-2.71597	3.16543	3.35798	4.36126	4.59982	3.3507	3.40543	-0.635434	0.176285	1.61013	4.83388	-1.63286	2.39717	4.5623	2.31249	5.83034	0.95565	3.72114	2.39451	4.90569	0.913629	-5.10369	2.546	-0.978144	1.74587	-4.68759	5.59234	2.93926	-0.588968	4.06193	-1.85243	4.86779	2.88291	2.87395	3.49759	6.26719	0.235933
TCGA-DU-6402-01A	High risk	-0.617254	3.8141	3.20974	5.31559	4.31866	8.40944	3.2958	4.2688	1.73116	3.29369	5.42762	-2.67255	3.54852	3.14602	4.10641	5.05253	2.8973	3.36563	0.370452	0.721392	3.40471	4.58454	-1.62284	2.00675	4.4242	2.81185	5.95515	2.61508	3.7434	2.43437	5.06608	1.47319	-5.3209	2.97057	-1.39924	2.4053	-3.1508	5.61152	3.33422	0.393617	4.05974	-1.67124	4.69084	2.67064	3.98003	3.77857	6.60985	1.28051
TCGA-DU-6403-01A	High risk	-0.583993	3.95859	2.69716	5.31745	4.1303	8.04359	3.53328	4.22917	1.56749	3.10821	5.13523	-2.68013	3.29035	3.21174	4.24807	4.72503	3.1162	3.44643	-0.239752	0.279752	2.13643	4.79073	-1.57801	2.3248	4.54509	2.47962	5.87007	1.45066	3.72831	2.62422	4.92869	1.16046	-5.1061	2.69593	-1.06999	2.02482	-4.28598	5.59657	3.1183	-0.347994	4.05935	-1.74216	4.85669	2.70175	3.23885	3.63664	6.41759	0.535142
TCGA-DU-6404-01A	High risk	-0.601757	3.8435	3.12431	5.33208	4.23857	8.12339	3.321	4.28841	1.55642	2.99439	5.31986	-2.73541	3.3932	3.24757	4.20005	4.88202	3.14801	3.34929	-0.181308	0.48114	2.44623	4.68793	-1.68953	2.15749	4.46539	2.55436	5.88978	1.70654	3.73019	2.23674	4.99775	1.1277	-5.29892	2.74147	-1.23276	2.04174	-3.89151	5.60547	3.07715	-0.0755281	4.05771	-1.82715	4.73868	2.79932	3.38749	3.57646	6.42667	0.748021
TCGA-DU-6405-01A	High risk	-0.605366	3.88578	2.8619	5.33937	4.19967	8.1921	3.49698	4.23981	1.67128	3.23542	5.26491	-2.68668	3.43345	3.09351	4.12098	4.8899	2.93819	3.43814	0.0738548	0.431361	2.67793	4.71989	-1.59363	2.19931	4.49678	2.63217	5.90486	1.85718	3.73345	2.62591	4.96936	1.31896	-5.20118	2.8196	-1.2119	2.25717	-3.8404	5.60409	3.23111	-0.0688079	4.055	-1.70626	4.79787	2.58496	3.56118	3.70269	6.53245	0.830552
TCGA-DU-6406-01A	High risk	-0.586462	3.94863	2.82794	5.28426	4.19429	8.21952	3.44256	4.22641	1.63545	3.23093	5.20637	-2.63471	3.35551	3.2466	4.26043	4.81284	3.05776	3.42487	0.0334045	0.462621	2.65042	4.70789	-1.546	2.22436	4.51547	2.62226	5.91183	2.10642	3.73756	2.63975	4.99176	1.33792	-5.12373	2.82729	-1.16642	2.16146	-3.80319	5.59934	3.24515	-0.0295824	4.0652	-1.65826	4.81309	2.73721	3.58146	3.74824	6.49416	0.875706
TCGA-DU-6407-01A	Low risk	-0.556907	4.11343	2.15955	5.2789	4.00442	7.97641	3.75963	4.1518	1.57779	3.26005	4.89211	-2.5918	3.14667	3.21894	4.34861	4.5137	3.10709	3.55682	-0.29089	0.0718967	1.82854	4.90111	-1.42111	2.51557	4.64062	2.40324	5.8532	1.29434	3.72836	3.10105	4.8586	1.22638	-4.84919	2.65854	-0.878559	1.99198	-4.68947	5.58466	3.18749	-0.623605	4.06512	-1.61253	4.99401	2.63421	3.10611	3.7361	6.40367	0.333127
TCGA-DU-6408-01A	Low risk	-0.558461	4.07809	2.35083	5.27787	4.0393	7.96539	3.65449	4.18176	1.53109	3.14605	4.94959	-2.61995	3.14856	3.28638	4.37159	4.5394	3.19439	3.50514	-0.378495	0.126223	1.8012	4.8702	-1.47958	2.47204	4.61559	2.38707	5.85106	1.28661	3.72752	2.88003	4.88282	1.14747	-4.92153	2.63692	-0.91329	1.91396	-4.63773	5.58674	3.12116	-0.577174	4.06602	-1.67536	4.95228	2.73646	3.0679	3.67756	6.3634	0.340962
TCGA-DU-6410-01A	Low risk	-0.552682	4.13153	2.1228	5.2675	3.99793	7.98311	3.76424	4.14448	1.57701	3.27574	4.87016	-2.57684	3.12919	3.24058	4.37351	4.49227	3.11899	3.56177	-0.287118	0.0696267	1.82618	4.90344	-1.40222	2.52717	4.64811	2.40319	5.85487	1.34671	3.72932	3.13672	4.8596	1.24151	-4.822	2.66297	-0.864319	1.98405	-4.69095	5.58335	3.19995	-0.623464	4.0671	-1.59318	5.0033	2.65071	3.11493	3.75395	6.40122	0.340202
TCGA-DU-6542-01A	High risk	-0.566174	4.00464	2.65706	5.29113	4.09659	7.94243	3.5005	4.23239	1.46742	2.96994	5.05677	-2.6782	3.17447	3.35168	4.37095	4.60312	3.29912	3.42644	-0.503492	0.206536	1.76947	4.82353	-1.58358	2.39462	4.57016	2.3656	5.84616	1.21125	3.72516	2.52736	4.91545	1.01879	-5.05729	2.60184	-0.981753	1.8182	-4.56054	5.59137	3.01592	-0.510505	4.06471	-1.78515	4.88064	2.85695	3.00553	3.57338	6.31058	0.344751
TCGA-DU-7006-01A	High risk	-0.65574	3.64312	3.45344	5.43161	4.3537	8.28605	3.29692	4.33218	1.72408	3.12249	5.58285	-2.82369	3.68208	2.91294	3.84575	5.20219	2.78619	3.33304	0.259642	0.674559	3.25007	4.59377	-1.79409	1.92463	4.36036	2.76839	5.92662	1.92267	3.73141	2.12667	5.03322	1.28379	-5.55715	2.88961	-1.51452	2.45381	-3.30414	5.62274	3.18201	0.278792	4.0388	-1.86634	4.6155	2.48502	3.78534	3.58094	6.61436	1.09691
TCGA-DU-7007-01A	High risk	-0.634814	3.68228	3.41303	5.43015	4.28269	8.00855	3.27055	4.35627	1.52247	2.79072	5.47632	-2.87803	3.50589	3.08863	3.99781	5.01981	3.1058	3.29596	-0.33379	0.462701	2.29001	4.68369	-1.86095	2.07169	4.40031	2.50254	5.86213	1.07104	3.71925	1.86549	4.97904	0.917948	-5.53291	2.65516	-1.34014	2.03122	-4.01457	5.61582	2.91867	-0.160989	4.04034	-2.01932	4.65525	2.69617	3.19135	3.37449	6.40567	0.584093
TCGA-DU-7008-01A	Low risk	-0.559711	4.08737	2.28256	5.28014	4.0304	7.98425	3.69761	4.16942	1.56153	3.20865	4.93678	-2.60779	3.16134	3.24618	4.35039	4.54411	3.13959	3.52727	-0.310116	0.116175	1.86013	4.87721	-1.45493	2.48021	4.62243	2.40854	5.85538	1.33036	3.72841	2.97845	4.87609	1.19768	-4.89808	2.65831	-0.910353	1.9693	-4.61918	5.58651	3.16121	-0.571783	4.06526	-1.64381	4.9656	2.68081	3.11502	3.71009	6.3922	0.365275
TCGA-DU-7009-01A	Low risk	-0.557899	4.14196	1.97347	5.28312	3.97541	8.00408	3.8667	4.12126	1.63899	3.39615	4.84699	-2.56335	3.16221	3.13225	4.30874	4.50707	2.99292	3.61056	-0.162872	0.0308452	1.91358	4.92601	-1.36102	2.54765	4.66148	2.43736	5.85929	1.34537	3.72978	3.33527	4.83727	1.32711	-4.78424	2.69509	-0.857526	2.10242	-4.69581	5.58336	3.27153	-0.642617	4.06357	-1.54158	5.03122	2.51101	3.18184	3.80474	6.45918	0.356803
TCGA-DU-7010-01A	Low risk	-0.570517	3.99525	2.66383	5.2953	4.10675	7.97879	3.50908	4.22956	1.49899	3.01816	5.07697	-2.67384	3.20677	3.31636	4.34107	4.63706	3.24616	3.4331	-0.416537	0.232549	1.88882	4.81213	-1.57648	2.37425	4.56385	2.40334	5.85487	1.31384	3.72659	2.56561	4.92134	1.06968	-5.06559	2.63459	-1.00675	1.88063	-4.46653	5.59267	3.05248	-0.453765	4.06376	-1.76548	4.87477	2.8157	3.08609	3.59974	6.34427	0.412169
TCGA-DU-7011-01A	Low risk	-0.561226	4.10196	2.14568	5.29406	3.99954	7.9617	3.78544	4.15287	1.58644	3.26354	4.89862	-2.60454	3.16243	3.17519	4.31345	4.52658	3.07488	3.56518	-0.288872	0.0510359	1.81145	4.91078	-1.43	2.51842	4.63982	2.39932	5.84942	1.19819	3.72696	3.11426	4.84777	1.21858	-4.86137	2.65137	-0.881153	2.01309	-4.72732	5.5855	3.18266	-0.652825	4.0623	-1.62379	4.99603	2.58775	3.08642	3.72384	6.41207	0.30412
TCGA-DU-7012-01A	High risk	-0.646746	3.73087	3.00541	5.4595	4.2205	8.10706	3.57524	4.28304	1.71951	3.17679	5.40739	-2.81758	3.59377	2.78084	3.81594	5.05544	2.72308	3.44489	0.089057	0.369133	2.66197	4.74077	-1.72593	2.13373	4.44637	2.62961	5.88378	1.22551	3.72303	2.48934	4.92429	1.21964	-5.40101	2.77751	-1.31945	2.41466	-3.95174	5.61511	3.15433	-0.167984	4.0325	-1.8472	4.74849	2.2953	3.45899	3.56251	6.58817	0.69703
TCGA-DU-7013-01A	High risk	-0.576406	3.96165	2.80063	5.29503	4.14706	8.03201	3.44057	4.24457	1.51166	3.01428	5.14167	-2.68115	3.25021	3.32483	4.32506	4.69938	3.23676	3.40514	-0.345289	0.317178	2.06046	4.77046	-1.60057	2.31222	4.53743	2.45084	5.86793	1.49898	3.72871	2.47099	4.9503	1.09619	-5.12139	2.67204	-1.0676	1.91558	-4.2748	5.59569	3.06626	-0.325092	4.06403	-1.77256	4.83627	2.83976	3.18967	3.60485	6.36417	0.530437
TCGA-DU-7014-01A	Low risk	-0.564153	4.0717	2.35719	5.27347	4.0628	8.06305	3.66209	4.1708	1.59967	3.26716	4.98378	-2.59507	3.20714	3.23814	4.33353	4.60234	3.09275	3.51845	-0.173299	0.197754	2.09581	4.83913	-1.44825	2.429	4.60519	2.47816	5.87439	1.60591	3.73215	2.98053	4.90329	1.27869	-4.92089	2.71997	-0.96269	2.04849	-4.39609	5.58868	3.21905	-0.427309	4.06637	-1.61189	4.94223	2.67357	3.27397	3.75522	6.43538	0.519713
TCGA-DU-7015-01A	Low risk	-0.549925	4.15414	2.01798	5.26583	3.97553	7.97423	3.81474	4.12983	1.58813	3.31527	4.83064	-2.56349	3.11415	3.22134	4.37493	4.46376	3.09637	3.58579	-0.277385	0.031395	1.7917	4.92402	-1.37401	2.55783	4.66365	2.39612	5.8525	1.31129	3.72921	3.23633	4.84474	1.26199	-4.78012	2.66095	-0.83618	1.99795	-4.75549	5.58169	3.21945	-0.670078	4.06711	-1.56799	5.0272	2.61573	3.10206	3.77405	6.40821	0.309125
TCGA-DU-7018-01A	Low risk	-0.558979	4.12433	2.12966	5.26306	4.02344	8.08918	3.773	4.13248	1.65153	3.40889	4.90811	-2.55	3.19342	3.18693	4.33133	4.56166	3.00711	3.57639	-0.0639796	0.14646	2.14795	4.86992	-1.36786	2.48093	4.6369	2.50218	5.88009	1.69065	3.73431	3.24656	4.8817	1.38376	-4.82161	2.75299	-0.917556	2.13281	-4.42958	5.58548	3.30852	-0.461644	4.06741	-1.52314	4.99253	2.58115	3.33909	3.83801	6.47898	0.533859
TCGA-DU-7019-01A	Low risk	-0.563066	4.06773	2.33887	5.28965	4.03923	7.97113	3.67844	4.18033	1.55134	3.17217	4.96063	-2.62564	3.17235	3.24084	4.33536	4.56134	3.14841	3.51503	-0.338327	0.121349	1.84024	4.87283	-1.48055	2.467	4.61327	2.40066	5.85224	1.26604	3.72721	2.91157	4.87742	1.16587	-4.93075	2.64644	-0.924131	1.95647	-4.62553	5.58777	3.13564	-0.574569	4.06374	-1.67238	4.95255	2.68554	3.08961	3.68224	6.38408	0.34949
TCGA-DU-7290-01A	High risk	-0.597798	3.89221	2.91679	5.32752	4.19754	8.13639	3.43856	4.2537	1.60447	3.12053	5.25117	-2.69841	3.38113	3.1871	4.18886	4.84447	3.06242	3.40744	-0.0902769	0.417217	2.469	4.7235	-1.62066	2.21501	4.49812	2.56948	5.89229	1.733	3.73147	2.48827	4.97217	1.21711	-5.20851	2.76479	-1.18341	2.12004	-3.956	5.60252	3.15164	-0.131062	4.05775	-1.75379	4.79153	2.69946	3.42847	3.64672	6.46638	0.73833
TCGA-DU-7292-01A	Low risk	-0.617511	3.85953	2.765	5.3891	4.1681	8.12234	3.61195	4.23716	1.69682	3.25146	5.26114	-2.72566	3.46851	2.93926	4.00345	4.90769	2.82954	3.47769	0.0571052	0.326646	2.54582	4.76838	-1.61228	2.23364	4.50434	2.60196	5.88773	1.47303	3.72797	2.70981	4.92261	1.28525	-5.21953	2.78272	-1.1975	2.32031	-4.04228	5.60573	3.21129	-0.218128	4.04541	-1.73898	4.82015	2.41715	3.45656	3.66119	6.55395	0.687857
TCGA-DU-7294-01A	Low risk	-0.552286	4.13417	2.09712	5.27189	3.98816	7.96098	3.77982	4.1437	1.56984	3.26387	4.85802	-2.58172	3.12024	3.23359	4.37115	4.47904	3.1234	3.56651	-0.319506	0.0445023	1.76603	4.91536	-1.40429	2.54126	4.65277	2.3853	5.84943	1.26009	3.72815	3.143	4.85029	1.2213	-4.81688	2.64657	-0.851081	1.96945	-4.75452	5.58291	3.18585	-0.665669	4.06631	-1.60199	5.01031	2.64232	3.07235	3.7416	6.39258	0.296194
TCGA-DU-7298-01A	Low risk	-0.574283	3.99614	2.61247	5.30185	4.10344	8.00736	3.55218	4.2189	1.53891	3.0895	5.07749	-2.66477	3.23423	3.26042	4.30395	4.65833	3.17297	3.45517	-0.32298	0.232255	1.98768	4.81436	-1.5559	2.37215	4.56632	2.4366	5.86146	1.37614	3.72766	2.66255	4.9167	1.13074	-5.05332	2.66486	-1.01625	1.95661	-4.41652	5.59323	3.09929	-0.429429	4.0622	-1.73431	4.88321	2.74443	3.15605	3.63491	6.38375	0.456361
TCGA-DU-7299-01A	Low risk	-0.554255	4.14608	2.01351	5.27164	3.98221	8.00452	3.83037	4.12607	1.61879	3.36427	4.8474	-2.56013	3.14473	3.18106	4.34302	4.49491	3.04101	3.59506	-0.197216	0.0483398	1.89492	4.91684	-1.3661	2.54297	4.65933	2.42927	5.85965	1.38763	3.7303	3.28189	4.84735	1.30875	-4.78585	2.68945	-0.856115	2.06078	-4.68163	5.58285	3.25548	-0.627212	4.06585	-1.54863	5.0244	2.56846	3.17167	3.79797	6.43997	0.363455
TCGA-DU-7300-01A	Low risk	-0.587279	4.00618	2.36704	5.33339	4.07216	8.07391	3.74294	4.17648	1.67461	3.34031	5.05563	-2.63843	3.31843	3.03629	4.16041	4.7119	2.90384	3.54731	-0.0318894	0.182917	2.25029	4.84541	-1.47997	2.39264	4.58523	2.52813	5.87612	1.45194	3.72955	3.04287	4.88195	1.32307	-4.99523	2.74797	-1.0249	2.22225	-4.34947	5.59439	3.25454	-0.418386	4.05501	-1.62992	4.9291	2.46111	3.34062	3.74536	6.51318	0.539984
TCGA-DU-7301-01A	Low risk	-0.562767	4.03929	2.52326	5.28125	4.07567	7.97252	3.56642	4.20744	1.50633	3.06929	5.01297	-2.64496	3.16957	3.32279	4.37192	4.5825	3.24098	3.46271	-0.412053	0.186677	1.83677	4.83737	-1.52961	2.42186	4.58922	2.39173	5.85318	1.32032	3.72731	2.70153	4.90639	1.10132	-4.99323	2.6335	-0.958549	1.87978	-4.54635	5.58944	3.0806	-0.50903	4.06595	-1.72278	4.91113	2.80111	3.07297	3.63648	6.34536	0.379596
TCGA-DU-7302-01A	Low risk	-0.57249	4.05514	2.26853	5.31269	4.03321	7.99671	3.75289	4.1688	1.61111	3.26691	4.97243	-2.62708	3.22575	3.12705	4.25238	4.60571	3.02261	3.54908	-0.21263	0.106506	1.96004	4.88209	-1.4644	2.46279	4.61367	2.4424	5.85786	1.26465	3.72734	3.04094	4.86306	1.23739	-4.9311	2.68047	-0.942866	2.07778	-4.5859	5.58951	3.19265	-0.563441	4.05901	-1.6435	4.96229	2.55117	3.16647	3.71514	6.44321	0.385399
TCGA-DU-7304-01A	Low risk	-0.560994	4.1186	2.08843	5.28218	4.00311	8.02882	3.81049	4.13524	1.63519	3.36985	4.89269	-2.57242	3.18379	3.15246	4.30696	4.54389	3.00787	3.58563	-0.145818	0.084036	1.99342	4.89857	-1.38558	2.5088	4.64364	2.45775	5.86548	1.43952	3.73071	3.24083	4.8574	1.32409	-4.82703	2.70945	-0.893863	2.10287	-4.58913	5.58527	3.26468	-0.568677	4.064	-1.55824	5.00418	2.54633	3.22623	3.79553	6.46025	0.418121
TCGA-DU-7306-01A	Low risk	-0.555875	4.0545	2.48927	5.2817	4.04838	7.88481	3.57012	4.21265	1.44543	2.9722	4.96888	-2.66085	3.10813	3.36901	4.4137	4.51374	3.33179	3.45638	-0.595781	0.113931	1.57253	4.87009	-1.54745	2.47014	4.6038	2.30786	5.83186	1.03546	3.72336	2.63854	4.88535	0.989707	-4.97853	2.55861	-0.904296	1.76122	-4.77746	5.587	3.0013	-0.653311	4.0662	-1.76943	4.92752	2.85651	2.88747	3.57453	6.27922	0.214195
TCGA-DU-7309-01A	Low risk	-0.581623	4.05093	2.1556	5.33441	4.02131	8.03268	3.84926	4.14961	1.68523	3.39669	4.97329	-2.61956	3.28108	2.99628	4.16289	4.64739	2.87064	3.59504	-0.0530539	0.0858604	2.11076	4.89548	-1.43219	2.46528	4.61907	2.49448	5.86582	1.29405	3.72808	3.22652	4.84539	1.33621	-4.91426	2.72557	-0.956979	2.22834	-4.53852	5.59086	3.27314	-0.550378	4.0543	-1.59492	4.98056	2.39203	3.26805	3.76747	6.51475	0.43402
TCGA-DU-8158-01A	High risk	-0.60599	3.8495	3.04686	5.33826	4.23255	8.16706	3.38348	4.27173	1.61284	3.09981	5.3157	-2.71867	3.42682	3.17344	4.1529	4.90592	3.04624	3.38181	-0.0465344	0.480856	2.60076	4.69137	-1.65632	2.15715	4.47091	2.60243	5.89961	1.8094	3.73199	2.38247	4.99177	1.21871	-5.27499	2.78588	-1.24336	2.15142	-3.81772	5.60594	3.14773	-0.0389449	4.05602	-1.7785	4.75342	2.70265	3.49195	3.6313	6.48126	0.814803
TCGA-DU-8161-01A	High risk	-0.688762	3.45459	3.93623	5.49161	4.47342	8.32139	3.08857	4.41306	1.71477	2.94965	5.81007	-2.93685	3.83251	2.84802	3.68131	5.40329	2.7652	3.22555	0.283884	0.863565	3.55794	4.49487	-1.96339	1.70847	4.24919	2.83006	5.93511	1.89911	3.72858	1.63278	5.08692	1.18179	-5.83683	2.90545	-1.7446	2.50113	-2.95637	5.63607	3.08674	0.515247	4.02857	-2.01953	4.4595	2.49972	3.86694	3.44549	6.62906	1.24454
TCGA-DU-8162-01A	Low risk	-0.683659	3.6059	3.05609	5.56203	4.22897	8.05815	3.69214	4.30621	1.79704	3.20048	5.51507	-2.91545	3.74334	2.45195	3.51085	5.20013	2.46544	3.47636	0.185186	0.305545	2.73231	4.76615	-1.81061	2.08535	4.41021	2.6543	5.87088	0.726228	3.71513	2.48533	4.87778	1.194	-5.54629	2.76732	-1.4121	2.62847	-4.02057	5.62438	3.13675	-0.243615	4.01218	-1.93037	4.72125	1.9763	3.43046	3.48017	6.66856	0.614303
TCGA-DU-8163-01A	Low risk	-0.570995	4.04155	2.46045	5.27779	4.09539	8.11423	3.621	4.18094	1.62309	3.28484	5.0412	-2.60102	3.25453	3.22184	4.30319	4.66397	3.05813	3.50241	-0.0859314	0.265542	2.27236	4.80608	-1.46495	2.3768	4.5836	2.5274	5.88661	1.76237	3.734	2.92927	4.92482	1.31693	-4.96735	2.75897	-1.01704	2.10501	-4.2254	5.59156	3.24416	-0.316172	4.06565	-1.61108	4.9128	2.66579	3.37929	3.76727	6.46436	0.628038
TCGA-DU-8164-01A	Low risk	-0.564171	4.09402	2.19401	5.28577	4.02497	8.0336	3.76109	4.15077	1.62282	3.32585	4.93274	-2.58836	3.1993	3.16877	4.30248	4.57253	3.03053	3.56142	-0.161369	0.119342	2.01989	4.87928	-1.41655	2.47835	4.62768	2.46208	5.86683	1.45605	3.73053	3.13667	4.87089	1.2984	-4.8716	2.70839	-0.922207	2.08688	-4.53322	5.58702	3.24097	-0.527798	4.06365	-1.58741	4.97986	2.57893	3.23156	3.7712	6.45208	0.442025
TCGA-DU-8165-01A	Low risk	-0.588306	3.93664	2.80331	5.31014	4.16845	8.11799	3.47573	4.23645	1.59394	3.14019	5.18926	-2.67312	3.33276	3.22025	4.23839	4.78298	3.09106	3.42687	-0.126934	0.371789	2.36675	4.74728	-1.58304	2.26474	4.52288	2.54334	5.88794	1.71673	3.73179	2.58033	4.95993	1.2222	-5.14179	2.75082	-1.12917	2.08376	-4.05724	5.59903	3.15957	-0.196564	4.06074	-1.72443	4.82466	2.71829	3.38499	3.66844	6.4501	0.687205
TCGA-DU-8166-01A	Low risk	-0.567707	4.01838	2.57594	5.28973	4.0902	7.98635	3.55166	4.21465	1.51618	3.06862	5.04469	-2.65547	3.19688	3.30237	4.34555	4.61648	3.21971	3.45528	-0.381736	0.210412	1.89761	4.82512	-1.54526	2.39741	4.57756	2.40929	5.85652	1.34385	3.7274	2.66722	4.91275	1.10734	-5.02425	2.64498	-0.985565	1.90551	-4.48737	5.5912	3.0832	-0.47162	4.06446	-1.73254	4.89596	2.78589	3.10488	3.63116	6.35819	0.41267
TCGA-DU-8167-01A	High risk	-0.573026	4.00312	2.60122	5.296	4.10404	8.02194	3.55275	4.21494	1.54563	3.10842	5.07292	-2.6555	3.23315	3.26638	4.3117	4.65659	3.16848	3.45786	-0.298761	0.241109	2.02144	4.81099	-1.54497	2.37146	4.56805	2.44709	5.86498	1.4387	3.72864	2.68591	4.92017	1.15167	-5.04232	2.67636	-1.01622	1.96707	-4.38696	5.5929	3.11496	-0.410228	4.06319	-1.71951	4.88546	2.74707	3.18393	3.65119	6.39027	0.481306
TCGA-DU-8168-01A	Low risk	-0.56235	4.14385	1.99664	5.26102	4.01651	8.17132	3.85319	4.10273	1.73592	3.58484	4.89396	-2.51163	3.23666	3.10052	4.28476	4.59175	2.86539	3.62302	0.153094	0.161221	2.40218	4.86858	-1.30185	2.4794	4.64661	2.58268	5.89891	1.93066	3.73834	3.4797	4.8798	1.53765	-4.7705	2.83042	-0.930292	2.29717	-4.28427	5.58551	3.43541	-0.382016	4.06693	-1.42789	5.01424	2.45936	3.52349	3.93732	6.5599	0.66321
TCGA-DU-A5TP-01A	High risk	-0.63663	3.61377	3.79585	5.40398	4.3823	8.08503	3.0037	4.40759	1.46433	2.6432	5.60265	-2.90023	3.53346	3.2588	4.07005	5.09926	3.25794	3.1819	-0.360321	0.678149	2.50773	4.57679	-1.94156	1.92447	4.333	2.54705	5.88172	1.45131	3.72317	1.45775	5.06123	0.864137	-5.6674	2.68583	-1.4646	1.94026	-3.64342	5.62067	2.86467	0.111113	4.04658	-2.08175	4.54327	2.93188	3.30373	3.32787	6.36491	0.78982
TCGA-DU-A5TR-01A	High risk	-0.595164	3.89375	3.0372	5.28883	4.25013	8.27306	3.33662	4.25388	1.63704	3.18891	5.29848	-2.65698	3.40968	3.26423	4.23755	4.8936	3.06556	3.37817	0.086009	0.573579	2.85319	4.65284	-1.59598	2.13633	4.4755	2.67028	5.92453	2.2781	3.73922	2.46149	5.02881	1.33876	-5.21568	2.86016	-1.25227	2.18345	-3.57435	5.60378	3.23698	0.127205	4.06484	-1.69152	4.75408	2.78348	3.6827	3.73001	6.50575	1.00622
TCGA-DU-A5TS-01A	Low risk	-0.58093	4.00734	2.54259	5.28847	4.12774	8.18048	3.60235	4.18684	1.66871	3.33931	5.10341	-2.60548	3.32071	3.16902	4.24583	4.74144	2.97922	3.49734	0.0528733	0.334482	2.51463	4.77355	-1.47448	2.31979	4.5613	2.59557	5.90204	1.94032	3.73624	2.92333	4.94355	1.38546	-5.01349	2.81373	-1.08113	2.20848	-4.02461	5.59506	3.29386	-0.190209	4.06359	-1.597	4.88544	2.61442	3.52302	3.79461	6.51511	0.760431
TCGA-DU-A5TT-01A	High risk	-0.631776	3.71535	3.44359	5.36964	4.34466	8.27813	3.20942	4.32587	1.64727	3.05109	5.51514	-2.77723	3.57293	3.12811	4.03744	5.09903	2.98485	3.30285	0.117097	0.693858	3.07512	4.58594	-1.7611	1.9656	4.38301	2.71815	5.92569	2.09621	3.73435	2.06593	5.05599	1.24189	-5.47972	2.86318	-1.44267	2.26725	-3.34598	5.61678	3.14895	0.274764	4.05091	-1.84559	4.63045	2.70827	3.72112	3.59468	6.53599	1.08187
TCGA-DU-A5TU-01A	High risk	-0.589844	3.93318	2.81996	5.30683	4.17946	8.15268	3.46757	4.23479	1.61286	3.17262	5.20359	-2.66526	3.35051	3.21374	4.23104	4.80376	3.06638	3.42668	-0.0635718	0.403318	2.4747	4.73327	-1.57575	2.24582	4.51744	2.57384	5.8961	1.83472	3.73347	2.59692	4.96977	1.26207	-5.14536	2.77831	-1.14909	2.1223	-3.96518	5.59974	3.18867	-0.137541	4.06125	-1.70638	4.81773	2.70967	3.45562	3.69207	6.47047	0.75289
TCGA-DU-A5TW-01A	Low risk	-0.582493	3.98259	2.69056	5.27951	4.16526	8.21735	3.51359	4.20474	1.6564	3.29804	5.15557	-2.61175	3.33791	3.22025	4.26362	4.77846	3.02004	3.4596	0.0656181	0.414835	2.62607	4.73358	-1.50269	2.26667	4.53794	2.62077	5.91103	2.09697	3.738	2.78914	4.97411	1.38008	-5.06277	2.83276	-1.12764	2.19182	-3.87143	5.59704	3.28319	-0.0811834	4.06561	-1.61538	4.84789	2.68742	3.58404	3.78567	6.50928	0.850206
TCGA-DU-A5TY-01A	High risk	-0.606414	3.86306	2.98341	5.33523	4.2269	8.20236	3.42247	4.25743	1.64901	3.17718	5.30391	-2.69913	3.44015	3.13989	4.13778	4.91213	2.98776	3.40415	0.0459056	0.483926	2.71007	4.69274	-1.62501	2.16119	4.4779	2.6358	5.90761	1.91697	3.73385	2.49264	4.99012	1.28771	-5.24607	2.81903	-1.24399	2.21952	-3.76074	5.6056	3.20209	-0.00824213	4.05619	-1.73581	4.76681	2.65234	3.57041	3.67776	6.5154	0.868677
TCGA-DU-A6S2-01A	High risk	-0.589865	3.89537	2.96594	5.3243	4.1841	8.03326	3.38714	4.27291	1.51212	2.95718	5.22763	-2.7266	3.31166	3.28099	4.25609	4.77966	3.21419	3.37419	-0.339962	0.36367	2.13005	4.74404	-1.66484	2.24995	4.50313	2.46698	5.86826	1.4321	3.72691	2.31201	4.96209	1.05569	-5.22278	2.67178	-1.13551	1.9389	-4.18975	5.60056	3.03119	-0.269342	4.05907	-1.83203	4.78979	2.82002	3.20096	3.55189	6.37266	0.558286
TCGA-DU-A6S3-01A	Low risk	-0.586478	4.02517	2.30052	5.32257	4.07132	8.13152	3.77322	4.15866	1.71843	3.44007	5.04363	-2.60798	3.33343	3.0139	4.15581	4.72109	2.84165	3.56918	0.093865	0.20536	2.41247	4.83832	-1.43664	2.38977	4.5915	2.57785	5.88959	1.6552	3.73282	3.17009	4.88782	1.41824	-4.95784	2.79795	-1.03087	2.30498	-4.23926	5.59388	3.33055	-0.352384	4.05655	-1.56844	4.94065	2.41988	3.46136	3.81139	6.55512	0.634716
TCGA-DU-A6S6-01A	Low risk	-0.594764	3.99741	2.3785	5.32708	4.10433	8.20772	3.75092	4.16206	1.76532	3.50465	5.10112	-2.60494	3.39439	2.97209	4.1089	4.79328	2.76582	3.56427	0.243696	0.281336	2.67968	4.80282	-1.43825	2.333	4.57076	2.65165	5.90734	1.88149	3.73581	3.17519	4.91015	1.49856	-4.99493	2.85936	-1.09355	2.41274	-4.01858	5.59699	3.39078	-0.212812	4.05557	-1.54384	4.91485	2.37857	3.62269	3.8495	6.60622	0.784134
TCGA-DU-A6S7-01A	Low risk	-0.567253	4.05928	2.3926	5.27701	4.07412	8.08054	3.65095	4.17445	1.61004	3.27543	5.0057	-2.59861	3.22696	3.22587	4.31749	4.62696	3.0748	3.51399	-0.139252	0.220015	2.15978	4.82821	-1.45505	2.41023	4.59724	2.49636	5.87855	1.65318	3.73268	2.96513	4.90983	1.29293	-4.93917	2.73399	-0.983053	2.07319	-4.33724	5.58985	3.22857	-0.389724	4.06573	-1.61234	4.93186	2.66381	3.31148	3.75883	6.44776	0.556708
TCGA-DU-A6S8-01A	Low risk	-0.587733	4.00424	2.53211	5.28072	4.15569	8.31767	3.62078	4.16878	1.76345	3.51619	5.14061	-2.56743	3.39417	3.1022	4.19618	4.81734	2.83559	3.51972	0.336645	0.428742	2.96237	4.73412	-1.42493	2.26518	4.55012	2.72077	5.93336	2.36933	3.74268	3.08024	4.96929	1.56969	-5.00306	2.92726	-1.14514	2.40485	-3.69608	5.5973	3.43945	0.0131999	4.06433	-1.5019	4.87626	2.52501	3.81193	3.90623	6.61118	1.00657
TCGA-DU-A76K-01A	High risk	-0.603156	3.90895	2.77459	5.33327	4.18548	8.21132	3.5414	4.22339	1.69639	3.30176	5.23682	-2.66512	3.43007	3.07337	4.12127	4.87664	2.89879	3.46232	0.132759	0.416557	2.72533	4.72969	-1.55836	2.21874	4.5099	2.64873	5.90912	1.92283	3.73481	2.74121	4.96295	1.37216	-5.15911	2.83952	-1.19515	2.30047	-3.83423	5.60281	3.27537	-0.0701131	4.05576	-1.66498	4.8188	2.54716	3.60467	3.74358	6.55403	0.851638
TCGA-DU-A76L-01A	High risk	-0.678388	3.53815	3.58544	5.50535	4.36498	8.17812	3.30814	4.37217	1.70402	2.99033	5.66512	-2.92396	3.74979	2.76745	3.68223	5.27671	2.73588	3.31417	0.135326	0.61445	3.04863	4.61316	-1.90338	1.89194	4.32544	2.71385	5.90126	1.37099	3.72238	1.9251	5.00294	1.13064	-5.69949	2.81445	-1.56782	2.45014	-3.48623	5.6291	3.06545	0.151287	4.02513	-1.99821	4.57523	2.37238	3.60053	3.43678	6.60052	0.922024
TCGA-DU-A76O-01A	High risk	-0.574995	4.00399	2.61464	5.28489	4.1242	8.10203	3.54367	4.20671	1.59123	3.19435	5.09489	-2.63092	3.2678	3.2541	4.30199	4.69579	3.11106	3.46278	-0.1493	0.306211	2.25456	4.78264	-1.51827	2.33706	4.56041	2.51634	5.88406	1.72253	3.73277	2.75062	4.94098	1.25171	-5.03636	2.74109	-1.05243	2.05507	-4.18673	5.59392	3.18862	-0.282642	4.06492	-1.66815	4.87637	2.72585	3.34666	3.71422	6.43844	0.62926
TCGA-DU-A76R-01A	Low risk	-0.57638	4.05798	2.27165	5.29679	4.06311	8.12968	3.75206	4.15214	1.69314	3.42494	5.00582	-2.5852	3.28631	3.09223	4.22766	4.67182	2.91105	3.56359	0.047027	0.205713	2.35199	4.83916	-1.41475	2.41062	4.60325	2.55962	5.88945	1.72697	3.73412	3.17323	4.89422	1.41117	-4.91632	2.78985	-0.999973	2.24078	-4.26275	5.59117	3.3253	-0.360164	4.06135	-1.55131	4.9516	2.49777	3.44042	3.82434	6.528	0.627501
TCGA-DU-A7T6-01A	Low risk	-0.584044	3.98807	2.59515	5.29827	4.13515	8.16282	3.584	4.19788	1.65619	3.29839	5.12455	-2.62422	3.3291	3.1647	4.23169	4.75523	2.99141	3.4851	0.0167471	0.335965	2.47918	4.77086	-1.50082	2.3085	4.55264	2.58384	5.89797	1.86327	3.73484	2.85451	4.94368	1.34885	-5.0454	2.79854	-1.09292	2.19011	-4.04236	5.59622	3.26377	-0.200246	4.06202	-1.62805	4.87298	2.62047	3.48838	3.76395	6.50464	0.736356
TCGA-DU-A7T8-01A	Low risk	-0.594154	3.92702	2.74102	5.33448	4.15062	8.08708	3.54052	4.23249	1.61137	3.15946	5.18328	-2.68919	3.35074	3.14041	4.18035	4.79064	3.03025	3.4506	-0.124261	0.317851	2.31296	4.77282	-1.58672	2.28428	4.52854	2.53167	5.8802	1.53689	3.72929	2.64112	4.93567	1.21474	-5.14455	2.73616	-1.12005	2.12226	-4.15472	5.59967	3.15739	-0.26986	4.05604	-1.73394	4.83888	2.62801	3.34151	3.65465	6.46516	0.620869
TCGA-DU-A7TA-01A	Low risk	-0.597436	3.91249	2.87381	5.30677	4.21184	8.24752	3.45304	4.23247	1.67253	3.26573	5.25433	-2.65178	3.41396	3.16955	4.18653	4.87559	2.97592	3.42814	0.123487	0.488617	2.79614	4.69521	-1.56329	2.18706	4.49858	2.6626	5.91803	2.12622	3.73755	2.6408	4.99403	1.37195	-5.16902	2.85512	-1.21422	2.2495	-3.70755	5.60258	3.27006	0.025197	4.06098	-1.66301	4.79511	2.65977	3.65454	3.75136	6.53433	0.933346
TCGA-DU-A7TB-01A	Low risk	-0.614252	3.88451	2.66239	5.3874	4.14355	8.1072	3.66442	4.22283	1.70415	3.28544	5.22088	-2.71309	3.45001	2.92232	4.00813	4.87658	2.81214	3.50199	0.0549141	0.281451	2.48644	4.79176	-1.58561	2.27038	4.52212	2.58901	5.88394	1.41855	3.72761	2.8074	4.90617	1.29897	-5.17621	2.77575	-1.16262	2.32676	-4.12555	5.60387	3.22592	-0.276837	4.04545	-1.71698	4.84702	2.38488	3.43059	3.67783	6.55671	0.644413
TCGA-DU-A7TC-01A	Low risk	-0.579444	3.99357	2.53839	5.3188	4.08976	8.00692	3.61723	4.20911	1.57297	3.14592	5.07105	-2.66692	3.25899	3.18223	4.25083	4.67265	3.09457	3.48326	-0.265249	0.199698	2.01589	4.83136	-1.54321	2.38415	4.57225	2.44938	5.86092	1.31137	3.72693	2.762	4.89936	1.16468	-5.0438	2.67462	-1.0144	2.02389	-4.44511	5.59377	3.12784	-0.458558	4.05872	-1.71871	4.89803	2.65008	3.17306	3.65009	6.41585	0.444059
TCGA-DU-A7TD-01A	High risk	-0.603239	3.88425	3.03504	5.28663	4.27729	8.39958	3.35654	4.23925	1.72776	3.34956	5.33829	-2.62703	3.48422	3.19014	4.17904	4.96962	2.92365	3.39912	0.352467	0.662087	3.2915	4.61627	-1.55658	2.07999	4.46242	2.78805	5.95289	2.65197	3.74485	2.60051	5.051	1.50721	-5.21472	2.96479	-1.31944	2.37266	-3.26578	5.60634	3.36779	0.317775	4.06461	-1.61068	4.74278	2.68901	3.95145	3.82868	6.59815	1.23419
TCGA-DU-A7TG-01A	High risk	-0.629892	3.80441	2.85898	5.4235	4.18396	8.09405	3.60395	4.25822	1.69698	3.20079	5.3179	-2.77169	3.51523	2.86896	3.92245	4.96238	2.79374	3.46463	0.0349473	0.324414	2.53055	4.76563	-1.66711	2.20187	4.48237	2.59597	5.88086	1.28523	3.72469	2.6062	4.91632	1.23299	-5.29796	2.76383	-1.23871	2.34088	-4.06054	5.6095	3.16919	-0.233836	4.03916	-1.7978	4.79348	2.3634	3.41465	3.6033	6.55844	0.650623
TCGA-DU-A7TI-01A	High risk	-0.58149	3.89837	3.06811	5.30352	4.19685	8.00256	3.29163	4.29069	1.44289	2.84077	5.22924	-2.73336	3.26179	3.40122	4.33868	4.74414	3.3524	3.3298	-0.485077	0.387705	1.99723	4.72948	-1.69402	2.24483	4.49683	2.42078	5.86155	1.41597	3.72636	2.1377	4.97971	0.965011	-5.24004	2.63164	-1.12433	1.80679	-4.22498	5.5994	2.96169	-0.275285	4.06355	-1.87462	4.77027	2.96866	3.1119	3.50392	6.3048	0.518798
TCGA-DU-A7TJ-01A	High risk	-0.619792	3.79437	3.3023	5.31108	4.3466	8.44896	3.24006	4.27905	1.73489	3.28575	5.4663	-2.67464	3.57043	3.16666	4.10721	5.08651	2.90394	3.34343	0.411939	0.786428	3.54344	4.55386	-1.63773	1.96155	4.40582	2.84315	5.96417	2.75382	3.74512	2.36223	5.08787	1.48917	-5.35525	2.99536	-1.44201	2.41989	-3.01053	5.61327	3.34239	0.489958	4.06075	-1.67506	4.66285	2.70318	4.05313	3.78307	6.61807	1.36735
TCGA-E1-5302-01A	Low risk	-0.554231	4.08417	2.347	5.27836	4.02495	7.9071	3.64689	4.18815	1.48719	3.07144	4.92652	-2.63333	3.10916	3.32228	4.40029	4.49735	3.26154	3.49606	-0.506309	0.0842953	1.62662	4.8885	-1.49721	2.49881	4.62246	2.331	5.83696	1.09938	3.72485	2.81738	4.87133	1.06715	-4.91941	2.5861	-0.881885	1.82911	-4.78289	5.58539	3.06245	-0.666424	4.06622	-1.71237	4.95868	2.78169	2.94331	3.63134	6.31689	0.233999
TCGA-E1-5303-01A	Low risk	-0.559207	4.0948	2.2407	5.28136	4.02118	7.97949	3.72077	4.1638	1.56737	3.22516	4.92256	-2.60403	3.1578	3.23291	4.34634	4.53506	3.12614	3.53781	-0.304878	0.0988851	1.84603	4.88631	-1.44494	2.49247	4.62842	2.40579	5.85411	1.3063	3.72821	3.01959	4.86906	1.20548	-4.88327	2.6571	-0.89981	1.97813	-4.64792	5.58598	3.16872	-0.592938	4.06492	-1.63512	4.97527	2.66096	3.10869	3.71687	6.39642	0.35046
TCGA-E1-5304-01A	Low risk	-0.672061	3.6142	3.04723	5.57866	4.17099	7.80925	3.67866	4.33488	1.62845	2.89672	5.4447	-2.98337	3.61671	2.56332	3.60089	5.06793	2.72015	3.44367	-0.331753	0.119759	1.94229	4.84632	-1.89014	2.19784	4.43559	2.42304	5.81037	-0.152203	3.70289	2.22846	4.82273	0.857096	-5.55837	2.55527	-1.28143	2.26989	-4.64163	5.62015	2.89605	-0.629736	4.01001	-2.08415	4.74577	2.1203	2.90483	3.27651	6.49702	0.15615
TCGA-E1-5305-01A	Low risk	-0.560352	4.10875	2.13935	5.28565	4.00494	7.99307	3.78253	4.14741	1.60215	3.29975	4.89935	-2.59017	3.16864	3.17991	4.31983	4.53354	3.05954	3.56818	-0.234016	0.0741384	1.89149	4.90094	-1.41359	2.51012	4.63964	2.42429	5.85704	1.32302	3.72882	3.14875	4.85619	1.25985	-4.84972	2.67645	-0.888955	2.04121	-4.65506	5.58539	3.21378	-0.606339	4.0637	-1.59811	4.99581	2.58767	3.14827	3.75292	6.42817	0.360442
TCGA-E1-5307-01A	Low risk	-0.559911	4.10299	2.19418	5.27961	4.01826	8.00668	3.74771	4.15343	1.5952	3.28339	4.91582	-2.59005	3.17047	3.20676	4.33349	4.54298	3.08129	3.55365	-0.233284	0.103462	1.92435	4.88611	-1.42185	2.49311	4.63236	2.43207	5.86051	1.39139	3.72963	3.09937	4.86852	1.25764	-4.8639	2.68305	-0.902586	2.02939	-4.60079	5.58586	3.20976	-0.567038	4.06495	-1.60295	4.98336	2.62262	3.1692	3.75124	6.42338	0.3932
TCGA-E1-5311-01A	Low risk	-0.56438	4.05629	2.40706	5.28488	4.0589	7.99925	3.63986	4.18691	1.55413	3.16893	4.98853	-2.62512	3.18707	3.25824	4.33908	4.58587	3.15435	3.49985	-0.30753	0.165178	1.92071	4.85123	-1.48904	2.43892	4.60188	2.42294	5.85922	1.37812	3.72859	2.86432	4.89383	1.17977	-4.95233	2.66524	-0.949986	1.96551	-4.52889	5.58887	3.14312	-0.508592	4.06472	-1.67243	4.935	2.71089	3.14159	3.68805	6.39015	0.4109
TCGA-E1-5318-01A	Low risk	-0.554368	4.13171	2.10005	5.27036	3.99675	7.99595	3.78232	4.13982	1.59444	3.30747	4.87084	-2.57288	3.14163	3.21615	4.35736	4.50229	3.08677	3.57118	-0.245793	0.070086	1.86983	4.90412	-1.39308	2.52587	4.64899	2.41802	5.85784	1.37526	3.7298	3.1787	4.85776	1.26831	-4.81694	2.67643	-0.868728	2.01792	-4.66798	5.58362	3.22122	-0.612064	4.06642	-1.57909	5.00661	2.61971	3.1462	3.76935	6.41841	0.360245
TCGA-E1-5319-01A	Low risk	-0.55459	4.12822	2.11504	5.27148	3.99848	7.99054	3.7751	4.1428	1.58871	3.2938	4.87487	-2.57699	3.14076	3.22052	4.35823	4.50304	3.0955	3.56698	-0.260261	0.0706357	1.856	4.90332	-1.39974	2.52398	4.64723	2.41316	5.85657	1.35665	3.72947	3.15758	4.8583	1.25654	-4.82384	2.67118	-0.870041	2.00798	-4.67484	5.58378	3.21174	-0.615515	4.06629	-1.58746	5.00366	2.6273	3.13432	3.76087	6.4131	0.352557
TCGA-E1-5322-01A	Low risk	-0.553555	4.09784	2.29088	5.27319	4.01985	7.93442	3.67467	4.17597	1.5135	3.13104	4.91284	-2.61539	3.11559	3.30409	4.39589	4.49785	3.22292	3.51293	-0.437523	0.0872758	1.69648	4.88936	-1.46948	2.50349	4.62874	2.35556	5.84351	1.19579	3.72647	2.90496	4.87088	1.12142	-4.89217	2.61196	-0.879652	1.87396	-4.74015	5.58485	3.10413	-0.642828	4.06685	-1.67633	4.96961	2.75012	3.00237	3.66958	6.34212	0.275757
TCGA-E1-A7YD-01A	High risk	-0.785496	3.09373	3.99866	5.79544	4.43698	7.97099	3.47407	4.48961	1.82472	2.81837	6.02776	-3.26294	4.15105	1.9169	2.77934	5.68764	2.16951	3.31375	0.17929	0.4854	3.05709	4.64978	-2.23542	1.67569	4.16848	2.71811	5.84916	-0.288513	3.69559	1.50361	4.89802	0.862418	-6.23457	2.71092	-1.9114	2.88016	-3.71267	5.6589	2.86811	-0.0629287	3.96645	-2.3447	4.41439	1.63065	3.35678	3.0596	6.74147	0.608967
TCGA-E1-A7YE-01A	High risk	-0.595886	3.83683	3.26054	5.30973	4.26662	8.12706	3.20736	4.30777	1.50416	2.90023	5.34372	-2.73854	3.36592	3.36266	4.27294	4.87429	3.26559	3.29988	-0.266591	0.544127	2.41881	4.65566	-1.7183	2.12598	4.4497	2.53907	5.89133	1.80643	3.73119	2.05754	5.02721	1.07091	-5.32988	2.72825	-1.24846	1.9422	-3.82459	5.60546	3.02953	-0.0148242	4.06245	-1.85896	4.70618	2.94378	3.36776	3.54606	6.37899	0.777393
TCGA-E1-A7YH-01A	High risk	-0.580451	3.98261	2.68281	5.28727	4.14939	8.15111	3.51739	4.21182	1.61722	3.22426	5.13752	-2.6313	3.30795	3.23556	4.27551	4.7455	3.07235	3.4541	-0.0600721	0.362773	2.42218	4.75591	-1.52476	2.29492	4.54415	2.56303	5.89564	1.87316	3.73469	2.73151	4.95822	1.29686	-5.06733	2.7795	-1.09713	2.11366	-4.03544	5.59614	3.22004	-0.185152	4.06446	-1.65828	4.85483	2.71081	3.44843	3.73379	6.46855	0.728859
TCGA-E1-A7YI-01A	High risk	-0.603782	3.76548	3.52765	5.31984	4.32502	8.12548	3.05678	4.35195	1.45625	2.75913	5.44283	-2.78714	3.39895	3.41911	4.26837	4.94058	3.34803	3.22671	-0.345583	0.640212	2.44878	4.6041	-1.80559	2.03796	4.40208	2.53666	5.89159	1.80669	3.72999	1.74568	5.06217	0.975173	-5.45473	2.71186	-1.32835	1.8744	-3.6977	5.61011	2.95047	0.0833428	4.06156	-1.94614	4.63147	3.04971	3.34988	3.46361	6.34241	0.819095
TCGA-E1-A7YJ-01A	High risk	-0.64391	3.65593	3.57981	5.39323	4.37993	8.29442	3.16242	4.34839	1.65713	3.01833	5.58855	-2.81231	3.6306	3.08418	3.97064	5.17079	2.9514	3.27748	0.151258	0.747643	3.19611	4.55791	-1.81054	1.90045	4.35	2.74586	5.92942	2.08831	3.73351	1.94245	5.06933	1.22601	-5.56571	2.87516	-1.51476	2.30837	-3.23205	5.62122	3.13193	0.348736	4.04678	-1.88732	4.58616	2.68398	3.76261	3.5604	6.55282	1.13441
TCGA-E1-A7YK-01A	High risk	-0.612985	3.80223	3.20813	5.34793	4.2703	8.17951	3.3038	4.29689	1.59928	3.0362	5.38295	-2.74716	3.46089	3.186	4.13221	4.95935	3.06843	3.3431	-0.0562677	0.544659	2.67219	4.65788	-1.70657	2.09766	4.4405	2.61633	5.9028	1.83806	3.73168	2.21657	5.01329	1.18285	-5.35338	2.78887	-1.30136	2.1405	-3.70898	5.60932	3.11462	0.0383203	4.0547	-1.82415	4.7082	2.74131	3.51288	3.59231	6.47514	0.863636
TCGA-E1-A7YL-01A	High risk	-0.628127	3.68488	3.67824	5.34569	4.39871	8.29892	3.03026	4.35984	1.5829	2.91654	5.57577	-2.7912	3.56023	3.27479	4.11797	5.1185	3.13368	3.22474	0.0266793	0.811881	3.10717	4.52697	-1.81542	1.89163	4.34751	2.71456	5.9314	2.26504	3.73595	1.77838	5.10407	1.16824	-5.55272	2.85651	-1.49622	2.14676	-3.18511	5.61845	3.08341	0.403998	4.05633	-1.89903	4.56623	2.90093	3.72728	3.54719	6.48191	1.16044
TCGA-E1-A7YM-01A	High risk	-0.628527	3.75238	3.23593	5.38734	4.28071	8.18493	3.3458	4.30428	1.64354	3.06956	5.43398	-2.7796	3.53273	3.05875	4.01573	5.03062	2.95303	3.35601	0.0267911	0.541043	2.77905	4.65839	-1.73395	2.06578	4.42297	2.64762	5.90356	1.73251	3.7298	2.22997	5.00209	1.20209	-5.41137	2.80451	-1.35095	2.24768	-3.67156	5.61339	3.12899	0.0496896	4.04716	-1.84361	4.69322	2.61192	3.55216	3.57786	6.52192	0.877469
TCGA-E1-A7YN-01A	High risk	-0.615743	3.77777	3.38646	5.32016	4.33825	8.32382	3.18011	4.30719	1.63595	3.08901	5.46214	-2.72163	3.51481	3.24426	4.15273	5.03962	3.05736	3.30245	0.134425	0.726677	3.11948	4.5747	-1.70479	1.98872	4.40305	2.72932	5.93652	2.37704	3.73904	2.13458	5.07539	1.29704	-5.39886	2.8892	-1.40318	2.22153	-3.27466	5.61254	3.19113	0.331353	4.05996	-1.78204	4.65057	2.81491	3.7859	3.66017	6.52165	1.15571
TCGA-E1-A7YO-01A	Low risk	-0.571307	4.03125	2.48708	5.28711	4.09049	8.0662	3.6111	4.19146	1.59204	3.21748	5.04218	-2.62262	3.24043	3.23118	4.30436	4.65127	3.09806	3.4916	-0.181376	0.237231	2.13846	4.81717	-1.49277	2.38666	4.58236	2.4868	5.87528	1.58937	3.73132	2.85462	4.91604	1.24692	-4.9877	2.71899	-1.00581	2.04758	-4.3295	5.59163	3.19026	-0.381016	4.06424	-1.65365	4.90963	2.68604	3.28104	3.7196	6.43337	0.544697
TCGA-E1-A7YQ-01A	High risk	-0.608139	3.79935	3.31206	5.32771	4.2941	8.19377	3.21392	4.31019	1.56416	2.97473	5.40174	-2.74467	3.44207	3.278	4.19192	4.95581	3.15542	3.30554	-0.103456	0.60282	2.68225	4.62911	-1.72364	2.06945	4.42802	2.6133	5.90666	1.9587	3.73312	2.08841	5.03913	1.15309	-5.37366	2.78739	-1.31697	2.07131	-3.62986	5.60928	3.08764	0.103225	4.05889	-1.84054	4.68249	2.85421	3.51971	3.57877	6.44402	0.907129
TCGA-E1-A7YS-01A	High risk	-0.59349	3.89666	3.03795	5.28745	4.24649	8.25644	3.33133	4.25574	1.62299	3.16578	5.29165	-2.65978	3.39696	3.27955	4.24995	4.88088	3.08937	3.37445	0.0472289	0.562813	2.79334	4.65728	-1.60045	2.14445	4.47765	2.65361	5.92078	2.23338	3.73856	2.44089	5.0266	1.31534	-5.21408	2.84572	-1.24198	2.15423	-3.61525	5.6033	3.21908	0.102576	4.06518	-1.70166	4.75574	2.80192	3.64607	3.71724	6.49135	0.97627
TCGA-E1-A7YU-01A	High risk	-0.581264	3.97722	2.69126	5.29222	4.14796	8.13539	3.5169	4.21538	1.60934	3.20447	5.13986	-2.63974	3.30671	3.2323	4.27051	4.74461	3.07959	3.45153	-0.0872279	0.35263	2.38132	4.75988	-1.53473	2.29723	4.54317	2.55108	5.89195	1.81123	3.73372	2.70926	4.9546	1.27515	-5.07616	2.76714	-1.09519	2.10001	-4.06902	5.59633	3.2034	-0.206769	4.06364	-1.67271	4.85346	2.71073	3.41774	3.71778	6.46079	0.701584
TCGA-E1-A7YV-01A	High risk	-0.59186	3.86378	3.12926	5.31847	4.22313	8.05553	3.28629	4.29566	1.48792	2.89062	5.28388	-2.74141	3.32629	3.33797	4.27449	4.81606	3.27058	3.32925	-0.359409	0.440957	2.19758	4.70452	-1.70422	2.1946	4.47652	2.48001	5.87407	1.54172	3.72784	2.14102	4.99197	1.02481	-5.28378	2.67835	-1.18313	1.90284	-4.06122	5.60279	3.00217	-0.17466	4.06067	-1.86569	4.74652	2.90466	3.23154	3.52482	6.35536	0.625255
TCGA-E1-A7YW-01A	High risk	-0.583652	3.94131	2.84275	5.2995	4.17159	8.09978	3.43477	4.24375	1.55981	3.08403	5.1847	-2.67513	3.30508	3.27933	4.28088	4.76074	3.15983	3.40763	-0.201621	0.377548	2.28776	4.74317	-1.59482	2.26713	4.52206	2.51775	5.88395	1.6995	3.73143	2.50399	4.96657	1.17756	-5.14502	2.72923	-1.11885	2.01505	-4.08733	5.5982	3.12441	-0.208129	4.06299	-1.74411	4.81845	2.78955	3.33502	3.6459	6.41654	0.660442
TCGA-E1-A7YY-01A	High risk	-0.636682	3.78975	2.92176	5.4112	4.22911	8.24154	3.57548	4.25021	1.77953	3.34487	5.37574	-2.73851	3.58935	2.83375	3.88529	5.04728	2.67946	3.46641	0.308773	0.454909	3.01303	4.70787	-1.63521	2.12165	4.45967	2.72692	5.91532	1.78424	3.73174	2.68608	4.95669	1.40496	-5.31155	2.88102	-1.32521	2.51979	-3.67164	5.61252	3.29715	0.0141811	4.04106	-1.72036	4.76537	2.31844	3.71757	3.70508	6.64494	0.92855
TCGA-E1-A7Z2-01A	High risk	-0.62204	3.78919	3.15051	5.36901	4.26636	8.20895	3.37419	4.28629	1.65813	3.12863	5.39544	-2.7477	3.51146	3.07687	4.04997	5.00093	2.94542	3.37521	0.0711312	0.534529	2.81602	4.66468	-1.69141	2.09042	4.43997	2.66037	5.9091	1.85211	3.73201	2.33883	5.00144	1.2555	-5.35472	2.82455	-1.32374	2.26433	-3.65752	5.61108	3.17184	0.0574867	4.05028	-1.7958	4.7168	2.61335	3.59666	3.62627	6.53271	0.907305
TCGA-E1-A7Z3-01A	High risk	-0.595295	3.92776	2.81634	5.30437	4.19858	8.24213	3.48168	4.22382	1.67757	3.28786	5.23119	-2.6428	3.40309	3.1626	4.19138	4.85774	2.96644	3.44183	0.12661	0.465438	2.7695	4.70729	-1.54626	2.20734	4.50876	2.65745	5.91668	2.11023	3.73756	2.69843	4.98597	1.38348	-5.1428	2.85353	-1.19481	2.25444	-3.74754	5.60147	3.28133	-0.00333372	4.06125	-1.64767	4.81041	2.64376	3.64575	3.76378	6.53679	0.91447
TCGA-E1-A7Z4-01A	Low risk	-0.572427	4.0471	2.43237	5.27336	4.10029	8.16202	3.63841	4.17068	1.65952	3.35783	5.04479	-2.58293	3.27656	3.1965	4.28864	4.68413	3.00363	3.51589	0.0186615	0.291022	2.41727	4.79631	-1.43936	2.36516	4.58368	2.57086	5.8977	1.91752	3.73641	3.00985	4.93131	1.38929	-4.95214	2.8001	-1.03214	2.17574	-4.12153	5.59188	3.30088	-0.25321	4.06614	-1.56984	4.91554	2.62847	3.48063	3.8136	6.50068	0.710453
TCGA-E1-A7Z6-01A	Low risk	-0.561082	4.12705	2.09867	5.26278	4.02572	8.12532	3.79503	4.12354	1.68432	3.47272	4.91142	-2.53728	3.21516	3.15495	4.31117	4.58092	2.9531	3.59035	0.0243804	0.161419	2.26138	4.86465	-1.34716	2.47306	4.63729	2.53737	5.88847	1.79815	3.736	3.32063	4.88424	1.44318	-4.81022	2.78573	-0.92959	2.19775	-4.35415	5.58589	3.35623	-0.417733	4.06717	-1.48977	4.99602	2.538	3.4187	3.87464	6.51143	0.594796
TCGA-EZ-7264-01A	Low risk	-0.549274	4.18096	1.87622	5.26216	3.95667	8.01017	3.88824	4.10431	1.63794	3.43099	4.79462	-2.53347	3.12425	3.16844	4.35595	4.45792	3.01249	3.62548	-0.161212	0.0138337	1.88874	4.93693	-1.31982	2.57833	4.67949	2.43189	5.86079	1.41853	3.73131	3.4232	4.83429	1.35504	-4.72348	2.69943	-0.822478	2.08633	-4.72496	5.58046	3.29616	-0.660521	4.06715	-1.50146	5.05462	2.53403	3.1866	3.83957	6.45394	0.354521
TCGA-F6-A8O3-01A	Low risk	-0.571065	4.08391	2.18238	5.2912	4.03902	8.10252	3.78675	4.14137	1.68346	3.42942	4.96084	-2.57497	3.25381	3.10181	4.2506	4.62779	2.92689	3.57904	0.00481985	0.160597	2.24869	4.86195	-1.39423	2.44833	4.62022	2.53217	5.88296	1.65046	3.73337	3.23344	4.87964	1.40015	-4.87492	2.77022	-0.960925	2.21191	-4.36788	5.58893	3.32013	-0.429399	4.06224	-1.54049	4.97509	2.49765	3.38447	3.82757	6.51415	0.565263
TCGA-F6-A8O4-01A	Low risk	-0.585438	4.03182	2.27958	5.31981	4.06787	8.13543	3.78115	4.15478	1.72224	3.4533	5.03536	-2.60213	3.33004	3.01416	4.16	4.71544	2.83733	3.5739	0.103557	0.20239	2.41861	4.84039	-1.42779	2.39485	4.59483	2.58029	5.89049	1.67326	3.73318	3.19456	4.88684	1.42899	-4.94658	2.80168	-1.02575	2.31042	-4.23923	5.59345	3.33972	-0.353035	4.05698	-1.55857	4.94549	2.4164	3.46927	3.8207	6.55809	0.63874
TCGA-FG-5962-01B	Low risk	-0.600302	3.94991	2.46881	5.36937	4.08936	8.04753	3.73462	4.19836	1.67647	3.29062	5.11771	-2.68567	3.36938	2.96339	4.07796	4.77232	2.86465	3.53406	-0.0494623	0.18276	2.24343	4.84166	-1.53739	2.35961	4.56284	2.52438	5.86965	1.26687	3.72629	2.93756	4.87604	1.27252	-5.07711	2.73065	-1.06727	2.24663	-4.36138	5.59835	3.21313	-0.430181	4.04857	-1.69059	4.90198	2.40442	3.30315	3.68762	6.51962	0.506717
TCGA-FG-5963-01A	High risk	-0.768684	3.1682	3.95256	5.74126	4.44065	8.05598	3.42918	4.4676	1.82817	2.89008	5.9837	-3.19335	4.10337	2.06688	2.94003	5.64205	2.23868	3.31176	0.258524	0.555776	3.22328	4.62218	-2.17052	1.6832	4.18757	2.76049	5.87016	0.193848	3.70273	1.59458	4.93186	0.964592	-6.14702	2.7678	-1.88272	2.85963	-3.53798	5.65465	2.9391	0.0615944	3.97771	-2.26455	4.43114	1.7558	3.49932	3.15875	6.74264	0.758236
TCGA-FG-5964-01A	Low risk	-0.589501	3.96139	2.63482	5.31995	4.13508	8.11924	3.58506	4.211	1.64036	3.24317	5.14474	-2.65584	3.34034	3.1341	4.19631	4.76884	2.99381	3.47765	-0.0477476	0.309936	2.38277	4.78042	-1.53759	2.30651	4.5452	2.5556	5.88764	1.66794	3.73171	2.78278	4.93256	1.28755	-5.08566	2.76581	-1.09874	2.16806	-4.12625	5.59769	3.21606	-0.255964	4.05827	-1.67605	4.86401	2.60016	3.4079	3.71306	6.49015	0.663083
TCGA-FG-5965-01B	High risk	-0.565064	4.01103	2.64722	5.28549	4.09763	7.95753	3.50073	4.22861	1.47464	2.989	5.05311	-2.66915	3.17428	3.35688	4.37778	4.60245	3.2938	3.42899	-0.477895	0.216181	1.80444	4.81976	-1.57304	2.39317	4.57156	2.37677	5.84986	1.27565	3.72615	2.55009	4.91914	1.04029	-5.04711	2.6139	-0.982576	1.82946	-4.52891	5.59109	3.03158	-0.490003	4.06566	-1.77061	4.88246	2.85895	3.03461	3.58974	6.31777	0.370936
TCGA-FG-6688-01A	High risk	-0.631235	3.72323	3.38331	5.37897	4.32276	8.23462	3.25269	4.32172	1.63904	3.04042	5.49038	-2.7846	3.55826	3.10434	4.02733	5.07563	2.98189	3.31774	0.0643983	0.635612	2.94035	4.61267	-1.76	2.00055	4.3953	2.68499	5.91549	1.9289	3.73209	2.1003	5.03579	1.21072	-5.46432	2.83379	-1.41059	2.2481	-3.48035	5.6158	3.12874	0.183267	4.04909	-1.85628	4.64978	2.67848	3.64013	3.57604	6.52458	0.992519
TCGA-FG-6689-01A	Low risk	-0.569157	4.05066	2.34518	5.304	4.0438	7.98033	3.69682	4.1815	1.57365	3.19622	4.98179	-2.635	3.20403	3.18972	4.29123	4.59343	3.09719	3.52207	-0.291107	0.123707	1.89596	4.87164	-1.48716	2.45441	4.60723	2.41886	5.85426	1.25032	3.72689	2.92976	4.87406	1.18444	-4.9502	2.6587	-0.943219	2.00571	-4.5965	5.58934	3.14967	-0.561155	4.061	-1.67348	4.94789	2.63123	3.11933	3.68417	6.40769	0.366968
TCGA-FG-6690-01A	Low risk	-0.557061	4.08885	2.30012	5.27817	4.02688	7.95498	3.68031	4.17537	1.53331	3.15874	4.92923	-2.61555	3.13898	3.27717	4.37233	4.52299	3.18709	3.51661	-0.384735	0.102425	1.768	4.88247	-1.46828	2.48963	4.62377	2.3785	5.84842	1.24644	3.72714	2.92365	4.87389	1.1499	-4.90198	2.63102	-0.896927	1.91464	-4.6844	5.58588	3.12494	-0.609688	4.06585	-1.66739	4.96475	2.72022	3.04945	3.68245	6.36339	0.314539
TCGA-FG-6691-01A	Low risk	-0.56257	4.08239	2.30443	5.27505	4.04813	8.044	3.68932	4.16519	1.59724	3.27114	4.96106	-2.59328	3.19406	3.22971	4.335	4.58193	3.09103	3.5296	-0.195102	0.16667	2.03661	4.85455	-1.43965	2.45046	4.61426	2.46224	5.86973	1.53551	3.73132	3.01805	4.89204	1.27071	-4.90185	2.70726	-0.942317	2.04019	-4.46461	5.58771	3.21516	-0.473845	4.06599	-1.60925	4.9558	2.65896	3.23809	3.75352	6.43047	0.47726
TCGA-FG-6692-01A	High risk	-0.592826	3.88142	3.11225	5.29023	4.25353	8.21668	3.28431	4.27228	1.5809	3.07654	5.30543	-2.6818	3.38102	3.31996	4.26876	4.87351	3.15777	3.34805	-0.0588851	0.561004	2.66845	4.65489	-1.63645	2.13915	4.46944	2.61568	5.91188	2.11673	3.7365	2.31268	5.02923	1.23643	-5.24726	2.80817	-1.24158	2.0759	-3.67779	5.60368	3.15656	0.0694974	4.06513	-1.75072	4.73986	2.86217	3.55712	3.66435	6.45152	0.916308
TCGA-FG-7634-01A	Low risk	-0.57012	4.00122	2.65152	5.28952	4.10978	8.00479	3.51243	4.22411	1.51488	3.05261	5.07637	-2.66185	3.21347	3.31414	4.34249	4.64326	3.22735	3.43815	-0.36639	0.249013	1.95772	4.80556	-1.56175	2.36863	4.56444	2.42496	5.86113	1.41204	3.72808	2.60336	4.9267	1.10704	-5.05448	2.65619	-1.01274	1.90865	-4.40914	5.5926	3.07997	-0.417621	4.06467	-1.74317	4.87615	2.808	3.13863	3.62549	6.36041	0.457823
TCGA-FG-7636-01A	Low risk	-0.552054	4.1293	2.12737	5.27176	3.99207	7.95274	3.76241	4.14918	1.55758	3.23738	4.86458	-2.58766	3.11612	3.24832	4.37801	4.47839	3.14477	3.55734	-0.347602	0.0483998	1.74216	4.91252	-1.41558	2.53741	4.64961	2.37649	5.84753	1.23811	3.72772	3.10103	4.85285	1.1999	-4.82808	2.6375	-0.853038	1.94748	-4.76251	5.58308	3.16862	-0.668272	4.06648	-1.61619	5.00448	2.66358	3.0524	3.72721	6.38108	0.285521
TCGA-FG-7637-01A	Low risk	-0.560046	4.11005	2.13582	5.28513	4.00401	7.99222	3.7835	4.14694	1.60157	3.29986	4.89731	-2.58951	3.16695	3.18114	4.32145	4.5314	3.06082	3.56867	-0.235848	0.0726513	1.88771	4.90172	-1.41257	2.51163	4.64036	2.4232	5.85684	1.32153	3.72881	3.15101	4.85578	1.25951	-4.84775	2.67575	-0.887293	2.03962	-4.65874	5.58528	3.21365	-0.608675	4.06379	-1.59746	4.99675	2.58855	3.1463	3.75328	6.42741	0.358382
TCGA-FG-7638-01B	Low risk	-0.567616	4.11816	1.96144	5.30715	3.97817	8.01729	3.90851	4.12012	1.67873	3.44584	4.87496	-2.57655	3.21242	3.04045	4.23388	4.5556	2.90032	3.62765	-0.0816155	0.0260996	2.00025	4.92865	-1.36649	2.53354	4.65484	2.46628	5.86206	1.3093	3.72918	3.38761	4.82815	1.36234	-4.80833	2.71498	-0.88306	2.19092	-4.66205	5.58566	3.30004	-0.63093	4.05893	-1.5383	5.02872	2.41096	3.22863	3.812	6.4997	0.378724
TCGA-FG-7641-01B	Low risk	-0.585102	4.00514	2.42645	5.32108	4.08779	8.09508	3.69711	4.18191	1.66481	3.32372	5.06937	-2.6327	3.31444	3.08166	4.18913	4.71652	2.93848	3.52935	-0.0296849	0.222431	2.29645	4.82607	-1.48412	2.37343	4.578	2.53868	5.88143	1.56386	3.73101	2.98895	4.899	1.32561	-5.00429	2.75852	-1.03843	2.20237	-4.27552	5.59453	3.25366	-0.364294	4.05745	-1.62931	4.9154	2.51519	3.37259	3.7497	6.5058	0.587498
TCGA-FG-7643-01A	High risk	-0.664645	3.64473	3.16336	5.5078	4.24827	8.06406	3.54784	4.31734	1.71243	3.08663	5.49414	-2.8876	3.65955	2.68859	3.69917	5.13483	2.6851	3.41822	0.0427177	0.373761	2.63293	4.73238	-1.81121	2.0801	4.41003	2.61793	5.87341	0.948541	3.71813	2.30719	4.91865	1.13159	-5.52356	2.74651	-1.38611	2.43128	-3.97181	5.62083	3.08431	-0.184588	4.02361	-1.93875	4.70262	2.23326	3.39144	3.46974	6.58843	0.643346
TCGA-FG-8181-01A	High risk	-0.632382	3.7602	3.04536	5.43056	4.21395	8.0521	3.49931	4.29289	1.63498	3.05136	5.37116	-2.81368	3.51191	2.93419	3.94001	4.98054	2.8989	3.40913	-0.106693	0.35809	2.41543	4.74361	-1.73864	2.16309	4.45557	2.55529	5.8714	1.1559	3.72202	2.35032	4.93259	1.113	-5.38139	2.71785	-1.26908	2.22905	-4.07783	5.61173	3.073	-0.231452	4.03866	-1.88242	4.74888	2.46733	3.31502	3.51556	6.50384	0.603699
TCGA-FG-8182-01A	Low risk	-0.564355	4.07881	2.29797	5.27941	4.04806	8.0477	3.6995	4.16417	1.60628	3.284	4.96506	-2.59474	3.20372	3.2112	4.32061	4.59069	3.0713	3.53405	-0.176164	0.165284	2.05638	4.85542	-1.43893	2.44842	4.61351	2.46883	5.87053	1.53258	3.73128	3.0337	4.89007	1.28033	-4.9045	2.71224	-0.946726	2.05924	-4.45709	5.5881	3.22286	-0.471201	4.06513	-1.60651	4.95621	2.63788	3.24968	3.75702	6.43956	0.482971
TCGA-FG-8185-01A	High risk	-0.606193	3.8457	3.01935	5.35416	4.21149	8.09353	3.40976	4.27713	1.58165	3.03717	5.29754	-2.74299	3.4054	3.15966	4.14336	4.87853	3.07438	3.38475	-0.165043	0.412127	2.3887	4.72149	-1.67831	2.19125	4.47877	2.54354	5.88219	1.53062	3.72795	2.34837	4.96828	1.13654	-5.28086	2.73	-1.21072	2.09124	-4.00796	5.60534	3.08872	-0.163691	4.05324	-1.82142	4.765	2.693	3.34829	3.57676	6.44768	0.676305
TCGA-FG-8186-01A	High risk	-0.582111	3.96215	2.76124	5.29358	4.16018	8.12564	3.4775	4.22752	1.58932	3.15546	5.16084	-2.65306	3.30688	3.25611	4.27739	4.75325	3.11459	3.43151	-0.129326	0.36959	2.35571	4.74986	-1.55938	2.28137	4.53332	2.54078	5.88985	1.78635	3.73307	2.62024	4.9621	1.23831	-5.10568	2.75476	-1.10784	2.06561	-4.06159	5.59717	3.17282	-0.19698	4.06368	-1.70076	4.83709	2.74844	3.39244	3.6905	6.44333	0.694764
TCGA-FG-8187-01A	Low risk	-0.568678	4.06869	2.30117	5.2864	4.05459	8.07086	3.71159	4.16256	1.63121	3.32042	4.98234	-2.59503	3.23142	3.1741	4.28952	4.61923	3.02399	3.54068	-0.112225	0.179332	2.14336	4.84929	-1.4363	2.43398	4.60852	2.49561	5.8759	1.58273	3.73196	3.06369	4.89185	1.31504	-4.91437	2.73427	-0.965948	2.11216	-4.39712	5.58929	3.24944	-0.436607	4.06371	-1.59486	4.95215	2.59616	3.30429	3.77277	6.46555	0.525398
TCGA-FG-8188-01A	Low risk	-0.561238	4.10162	2.20565	5.2751	4.02899	8.04496	3.74208	4.1502	1.6171	3.32363	4.9292	-2.57946	3.18906	3.19949	4.32688	4.56461	3.05283	3.55521	-0.161327	0.135371	2.03534	4.87186	-1.41056	2.47541	4.62787	2.4657	5.8697	1.52617	3.73156	3.12637	4.8789	1.30455	-4.86382	2.71412	-0.921291	2.07268	-4.50334	5.58648	3.24484	-0.50507	4.06564	-1.5794	4.97791	2.6117	3.24737	3.78005	6.44668	0.464517
TCGA-FG-8189-01B	Low risk	-0.6326	3.81963	2.76523	5.42193	4.1794	8.15984	3.66622	4.23595	1.76354	3.33669	5.30891	-2.7422	3.54822	2.79922	3.88317	4.9853	2.68024	3.50086	0.207392	0.338055	2.74542	4.76369	-1.61875	2.19929	4.48989	2.66062	5.89596	1.48105	3.72791	2.78605	4.91545	1.35495	-5.25968	2.82558	-1.25075	2.47536	-3.94069	5.60959	3.26563	-0.167579	4.0388	-1.72768	4.81069	2.26756	3.56249	3.68169	6.62162	0.755464
TCGA-FG-8191-01A	High risk	-0.568749	3.94076	2.96234	5.29555	4.14853	7.89276	3.32268	4.286	1.37053	2.74844	5.14546	-2.73715	3.16714	3.46508	4.4091	4.63404	3.46364	3.33603	-0.708909	0.27537	1.64162	4.78157	-1.69163	2.33021	4.52835	2.31212	5.8349	1.07926	3.722	2.1271	4.9478	0.844165	-5.18502	2.53967	-1.03056	1.661	-4.54828	5.59471	2.8813	-0.479838	4.06523	-1.90834	4.80962	3.03379	2.87895	3.44732	6.2223	0.300885
TCGA-FG-A4MT-01A	Low risk	-0.562453	4.08853	2.28565	5.27011	4.0502	8.07081	3.69716	4.15875	1.61567	3.31118	4.95966	-2.58087	3.20234	3.22246	4.33326	4.58901	3.06644	3.53672	-0.139896	0.18112	2.11054	4.84904	-1.42303	2.44579	4.61536	2.48523	5.87608	1.63139	3.73281	3.06414	4.89638	1.31128	-4.88937	2.72998	-0.948001	2.07415	-4.40801	5.58765	3.24663	-0.438978	4.06671	-1.58425	4.95831	2.64491	3.29344	3.78108	6.44877	0.523254
TCGA-FG-A4MU-01B	High risk	-0.605011	3.79684	3.39688	5.30904	4.31841	8.22759	3.14066	4.31849	1.54949	2.95016	5.42265	-2.73631	3.43719	3.34532	4.23473	4.96393	3.20665	3.27742	-0.0985056	0.667514	2.76134	4.59854	-1.73024	2.03667	4.41576	2.63049	5.91491	2.1294	3.73537	2.00545	5.06489	1.15747	-5.38858	2.80422	-1.34048	2.04283	-3.51042	5.60957	3.0866	0.190888	4.06259	-1.83993	4.65929	2.93579	3.57107	3.58538	6.43311	0.983145
TCGA-FG-A4MW-01A	High risk	-0.620356	3.8254	3.07089	5.33717	4.28261	8.37069	3.40299	4.25271	1.75702	3.34658	5.39126	-2.67623	3.55254	3.05293	4.05178	5.03707	2.81887	3.40925	0.380934	0.632597	3.30769	4.62718	-1.60277	2.05618	4.44447	2.79404	5.94587	2.4189	3.74092	2.57804	5.03091	1.48368	-5.2876	2.95476	-1.3622	2.45661	-3.30579	5.61069	3.34943	0.278307	4.0553	-1.6589	4.72748	2.55453	3.92523	3.78293	6.62932	1.18727
TCGA-FG-A4MX-01A	High risk	-0.605548	3.88711	2.99299	5.2906	4.27351	8.42115	3.39057	4.2305	1.75664	3.40516	5.33575	-2.61896	3.50141	3.14981	4.15328	4.98153	2.86929	3.41647	0.42076	0.659786	3.37574	4.61901	-1.53932	2.08073	4.46552	2.81211	5.95748	2.69627	3.74567	2.67712	5.04712	1.55283	-5.2024	2.98656	-1.32434	2.43246	-3.23172	5.60658	3.40602	0.333724	4.06361	-1.58509	4.75088	2.63687	4.00392	3.856	6.62535	1.26601
TCGA-FG-A4MY-01A	High risk	-0.588345	3.92331	2.92975	5.29011	4.21019	8.19418	3.38764	4.24584	1.60219	3.14854	5.23708	-2.65965	3.35535	3.27625	4.26548	4.8245	3.11087	3.39529	-0.0445363	0.478753	2.58314	4.69693	-1.58756	2.20357	4.50083	2.59927	5.90622	2.02592	3.73592	2.50019	4.99933	1.27094	-5.17146	2.80111	-1.1831	2.10393	-3.81765	5.60067	3.19019	-0.031989	4.0646	-1.70796	4.78901	2.78846	3.52351	3.69847	6.4647	0.845932
TCGA-FG-A60J-01A	High risk	-0.584471	3.95575	2.77798	5.2936	4.17018	8.15466	3.47307	4.22681	1.60778	3.18405	5.17671	-2.64893	3.32673	3.24244	4.2637	4.7758	3.08678	3.43198	-0.0716657	0.395688	2.45163	4.73815	-1.55557	2.26344	4.52755	2.56806	5.89663	1.87647	3.73432	2.63378	4.96958	1.2722	-5.11304	2.77846	-1.12766	2.1042	-3.98267	5.59805	3.19762	-0.147172	4.06359	-1.68745	4.83016	2.73296	3.45334	3.70875	6.46325	0.750074
TCGA-FG-A60K-01A	High risk	-0.574283	4.00324	2.63098	5.28247	4.12712	8.10115	3.53098	4.20912	1.58451	3.18193	5.0974	-2.63167	3.26404	3.26757	4.31044	4.69423	3.12558	3.45705	-0.161501	0.312232	2.24766	4.77941	-1.52213	2.33415	4.5588	2.51347	5.88393	1.72947	3.73282	2.72884	4.94407	1.2436	-5.04004	2.73853	-1.05357	2.04209	-4.18238	5.5939	3.18177	-0.277839	4.06543	-1.67278	4.87294	2.74284	3.34177	3.70973	6.43223	0.630217
TCGA-FG-A60L-01A	High risk	-0.58911	3.93461	2.87082	5.28828	4.2051	8.22678	3.42485	4.23269	1.63663	3.22101	5.22715	-2.64233	3.36949	3.24245	4.24899	4.83198	3.05438	3.4163	0.0425336	0.481203	2.68564	4.69835	-1.55891	2.20669	4.50687	2.63065	5.91355	2.12119	3.73758	2.60261	4.99744	1.33491	-5.14595	2.83193	-1.18467	2.1687	-3.76483	5.60044	3.24116	-0.00382916	4.06456	-1.66844	4.801	2.73888	3.59659	3.74092	6.49739	0.895608
TCGA-FG-A6IZ-01A	Low risk	-0.580648	4.04213	2.3084	5.30333	4.07501	8.14791	3.74478	4.15617	1.70718	3.43685	5.03144	-2.591	3.31149	3.06965	4.20257	4.70168	2.88335	3.56047	0.088209	0.227438	2.42678	4.82846	-1.42335	2.38978	4.5942	2.58047	5.89369	1.76653	3.73452	3.16044	4.89977	1.42752	-4.93857	2.80527	-1.0238	2.27525	-4.20094	5.59263	3.33682	-0.321734	4.06014	-1.55282	4.94048	2.47739	3.48171	3.82736	6.54399	0.665863
TCGA-FG-A6J1-01A	Low risk	-0.582443	4.0131	2.51542	5.28327	4.13384	8.23371	3.61919	4.17605	1.7078	3.41807	5.10816	-2.58577	3.34443	3.14303	4.23079	4.76346	2.92097	3.51112	0.166695	0.364199	2.68016	4.76202	-1.44715	2.30596	4.56096	2.64345	5.91426	2.11211	3.73891	3.00804	4.95132	1.46395	-4.99776	2.85878	-1.09858	2.28605	-3.9076	5.59544	3.35611	-0.118825	4.06421	-1.55225	4.88768	2.57596	3.63532	3.84492	6.55388	0.852576
TCGA-FG-A6J3-01A	High risk	-0.589305	3.89072	3.08732	5.29108	4.2376	8.16871	3.29193	4.27378	1.55116	3.03002	5.28145	-2.68945	3.35029	3.33995	4.28892	4.83888	3.20125	3.34725	-0.152443	0.517659	2.50857	4.67403	-1.64358	2.16838	4.47859	2.5713	5.90077	1.96717	3.73439	2.28947	5.01695	1.1806	-5.23695	2.76942	-1.20947	2.01469	-3.80761	5.60234	3.1162	-0.0128116	4.06512	-1.77308	4.75093	2.88532	3.45714	3.63365	6.41943	0.825105
TCGA-FG-A70Y-01A	Low risk	-0.562494	4.1131	2.13448	5.27377	4.02371	8.08251	3.78415	4.13496	1.65768	3.4089	4.91882	-2.5601	3.20774	3.15795	4.30575	4.5759	2.98518	3.57922	-0.0588259	0.13893	2.14799	4.87304	-1.37719	2.4776	4.63393	2.50268	5.87839	1.63754	3.73346	3.24455	4.87677	1.37878	-4.8358	2.75036	-0.924514	2.14931	-4.44114	5.58633	3.30483	-0.471938	4.06546	-1.53301	4.99038	2.55212	3.33219	3.82867	6.48553	0.522298
TCGA-FG-A70Z-01A	High risk	-0.743013	3.27756	3.79903	5.68947	4.39356	8.02146	3.43636	4.44133	1.76956	2.87543	5.87143	-3.13563	3.98501	2.24673	3.14746	5.5133	2.39815	3.32321	0.120882	0.496358	2.95475	4.65375	-2.10741	1.78789	4.24047	2.6918	5.86234	0.253331	3.70456	1.68908	4.92563	0.94395	-6.01495	2.72999	-1.74747	2.68828	-3.71837	5.64646	2.92942	-0.0424604	3.98846	-2.21959	4.49239	1.90821	3.39389	3.19413	6.67679	0.668925
TCGA-FG-A710-01A	High risk	-0.581676	3.97958	2.65832	5.29818	4.1377	8.11758	3.54073	4.21286	1.60938	3.20526	5.12889	-2.64344	3.30335	3.21422	4.26046	4.73629	3.07018	3.46027	-0.103151	0.32629	2.33383	4.77241	-1.53352	2.3115	4.54831	2.53887	5.88763	1.73422	3.7327	2.73239	4.94443	1.26532	-5.06956	2.7559	-1.08324	2.09946	-4.12579	5.59602	3.19753	-0.246301	4.06249	-1.67626	4.86216	2.68861	3.38645	3.71114	6.45928	0.664044
TCGA-FG-A711-01A	Low risk	-0.575843	4.00372	2.58315	5.29403	4.11216	8.07391	3.56917	4.20593	1.58666	3.18398	5.08395	-2.63958	3.26314	3.23307	4.28872	4.68583	3.10532	3.47081	-0.182216	0.272009	2.18116	4.79851	-1.52246	2.35389	4.5655	2.49625	5.87725	1.60367	3.73111	2.76327	4.92786	1.22872	-5.0339	2.72182	-1.03828	2.04649	-4.26724	5.59368	3.17293	-0.337626	4.06323	-1.68004	4.88507	2.7022	3.29542	3.69804	6.43222	0.573188
TCGA-FG-A713-01A	Low risk	-0.595639	3.99016	2.37984	5.33763	4.09581	8.16499	3.75781	4.16819	1.74542	3.45889	5.09748	-2.62268	3.38527	2.96517	4.10097	4.78254	2.78547	3.56184	0.17192	0.247913	2.55884	4.81708	-1.45765	2.34647	4.57213	2.61797	5.89735	1.71937	3.73337	3.13643	4.89834	1.44591	-5.00706	2.82648	-1.08072	2.37389	-4.11964	5.597	3.3495	-0.278233	4.05378	-1.57609	4.91681	2.37706	3.53871	3.81282	6.58608	0.706929
TCGA-FG-A87N-01A	High risk	-0.620045	3.79339	3.05636	5.39935	4.21148	8.04266	3.44511	4.29284	1.58835	2.99933	5.33889	-2.79381	3.45272	3.05243	4.04069	4.92555	3.01221	3.38837	-0.196542	0.369461	2.31846	4.73817	-1.72826	2.18066	4.46473	2.52433	5.86966	1.23096	3.72322	2.29432	4.94569	1.07827	-5.34845	2.69855	-1.23553	2.12332	-4.10486	5.6088	3.04626	-0.235973	4.04488	-1.88027	4.75256	2.59339	3.27004	3.5135	6.45635	0.588714
TCGA-FG-A87Q-01A	High risk	-0.610775	3.82787	3.20423	5.30907	4.30448	8.35217	3.27987	4.27363	1.68315	3.21712	5.40044	-2.67946	3.50261	3.20214	4.15402	5.00616	2.98144	3.35431	0.23751	0.682142	3.18395	4.60089	-1.63447	2.03852	4.43354	2.75379	5.9425	2.4692	3.74126	2.37201	5.0582	1.39559	-5.30995	2.92152	-1.35921	2.30046	-3.29572	5.60962	3.27395	0.306144	4.06124	-1.70254	4.69904	2.73591	3.85327	3.738	6.56091	1.17643
TCGA-FN-7833-01A	Low risk	-0.562484	4.07176	2.34266	5.28236	4.04583	7.99886	3.67108	4.17697	1.56359	3.19925	4.96448	-2.61438	3.17863	3.24728	4.34127	4.5694	3.13799	3.51535	-0.292604	0.144856	1.91187	4.8625	-1.469	2.45712	4.61176	2.42256	5.85899	1.3767	3.72883	2.93195	4.88601	1.19933	-4.92428	2.66806	-0.933257	1.97853	-4.55761	5.58781	3.16016	-0.530281	4.06498	-1.65276	4.95022	2.68933	3.14363	3.70543	6.39709	0.400672
TCGA-HT-7467-01A	Low risk	-0.60751	3.92964	2.48908	5.3812	4.10217	8.08141	3.74649	4.19861	1.71194	3.33768	5.14926	-2.68973	3.41288	2.90612	4.02628	4.81835	2.79442	3.54059	0.0429043	0.207723	2.37951	4.8302	-1.53926	2.33291	4.55256	2.56455	5.87752	1.33656	3.72715	2.96593	4.88	1.31905	-5.09986	2.76248	-1.1016	2.32695	-4.26613	5.60046	3.24815	-0.37447	4.04618	-1.67926	4.89196	2.3437	3.38352	3.70593	6.55681	0.571163
TCGA-HT-7468-01A	Low risk	-0.552833	4.14763	2.03891	5.26407	3.98963	8.01813	3.8092	4.12751	1.61584	3.36158	4.85256	-2.55482	3.14221	3.20398	4.35851	4.49635	3.05619	3.58739	-0.19006	0.0687298	1.92364	4.90699	-1.36491	2.53427	4.65658	2.43682	5.86307	1.45687	3.73125	3.26302	4.85631	1.31543	-4.78687	2.69737	-0.861976	2.05422	-4.64004	5.58281	3.25936	-0.597418	4.06728	-1.54413	5.01884	2.59474	3.19367	3.80439	6.43802	0.391906
TCGA-HT-7469-01A	High risk	-0.569448	4.00158	2.6784	5.28128	4.12072	8.03141	3.4904	4.22443	1.52043	3.0645	5.08637	-2.65354	3.21864	3.33155	4.35347	4.65313	3.23018	3.43152	-0.333001	0.280352	2.02618	4.79105	-1.55717	2.3532	4.55988	2.44448	5.86765	1.52434	3.72965	2.59517	4.93862	1.13032	-5.05621	2.67497	-1.02593	1.91885	-4.33381	5.59283	3.09568	-0.3665	4.06618	-1.73127	4.86846	2.82736	3.18774	3.64163	6.36753	0.51062
TCGA-HT-7470-01A	Low risk	-0.565828	4.0885	2.18697	5.29421	4.02002	8.01511	3.77334	4.15268	1.61969	3.31382	4.93267	-2.59792	3.20118	3.1513	4.28817	4.5725	3.0251	3.56412	-0.183084	0.10083	1.97815	4.8876	-1.42495	2.48431	4.62826	2.45	5.8623	1.37092	3.72928	3.13158	4.86309	1.27964	-4.87842	2.69549	-0.918395	2.08284	-4.57925	5.58726	3.22723	-0.559308	4.06213	-1.60067	4.98181	2.56183	3.19846	3.75602	6.44851	0.407275
TCGA-HT-7471-01A	Low risk	-0.590446	3.97521	2.53743	5.32533	4.11706	8.12458	3.64762	4.19586	1.67003	3.30816	5.12065	-2.64479	3.34733	3.08225	4.17031	4.76355	2.93306	3.50727	0.00715107	0.278152	2.40674	4.79788	-1.50996	2.32817	4.55738	2.56691	5.88855	1.6549	3.73188	2.90349	4.9178	1.33103	-5.05348	2.77826	-1.08382	2.22339	-4.15418	5.59702	3.25341	-0.282713	4.05687	-1.64517	4.88585	2.52951	3.4308	3.74221	6.51618	0.657765
TCGA-HT-7472-01A	Low risk	-0.55543	4.1262	2.10095	5.27776	3.99227	7.97335	3.78815	4.14333	1.58532	3.28464	4.87055	-2.5837	3.13922	3.20743	4.34893	4.49882	3.09257	3.57059	-0.281496	0.0517608	1.81463	4.91209	-1.40459	2.53213	4.64924	2.40101	5.85233	1.28108	3.7284	3.15912	4.85068	1.24051	-4.82547	2.65903	-0.863501	2.00227	-4.72112	5.58376	3.20038	-0.646928	4.06516	-1.59707	5.00737	2.61356	3.10289	3.74902	6.40893	0.319157
TCGA-HT-7473-01A	Low risk	-0.563507	4.07282	2.35464	5.27384	4.05998	8.05288	3.66221	4.17164	1.59285	3.25546	4.97954	-2.59733	3.20085	3.24284	4.33756	4.59537	3.10284	3.51753	-0.194118	0.189727	2.06438	4.84268	-1.4509	2.43402	4.60656	2.46869	5.87197	1.573	3.73167	2.97211	4.90095	1.26569	-4.92012	2.71147	-0.957055	2.03479	-4.42204	5.58845	3.20931	-0.443523	4.06634	-1.61791	4.94372	2.67947	3.2526	3.74769	6.42817	0.500844
TCGA-HT-7474-01A	Low risk	-0.583913	4.02644	2.26631	5.3377	4.04156	8.02566	3.79443	4.16734	1.6625	3.3335	5.00991	-2.63878	3.28846	3.02337	4.16573	4.66788	2.9109	3.56713	-0.0970724	0.115071	2.09999	4.8786	-1.46817	2.4384	4.60351	2.48712	5.86439	1.27521	3.72737	3.10217	4.85765	1.29209	-4.96041	2.71386	-0.98048	2.19088	-4.50908	5.59239	3.23505	-0.525163	4.05408	-1.63321	4.95592	2.43825	3.24737	3.73222	6.49624	0.43736
TCGA-HT-7475-01A	Low risk	-0.595072	3.97086	2.44458	5.3526	4.08757	8.06692	3.72717	4.19086	1.6764	3.31091	5.09886	-2.66524	3.35155	2.99998	4.11471	4.75313	2.88338	3.5354	-0.0332593	0.195391	2.27058	4.8371	-1.51522	2.36571	4.5692	2.53233	5.8744	1.37844	3.72808	2.96918	4.88327	1.29812	-5.04808	2.7434	-1.05654	2.23871	-4.32855	5.59696	3.233	-0.406186	4.05162	-1.66466	4.9086	2.43622	3.33413	3.71406	6.51847	0.538581
TCGA-HT-7476-01A	Low risk	-0.577149	4.01669	2.46884	5.30553	4.08616	8.05666	3.64535	4.19145	1.60948	3.23403	5.0524	-2.63586	3.26486	3.17163	4.25657	4.67205	3.04774	3.50382	-0.159389	0.216658	2.14373	4.82679	-1.5002	2.3869	4.58069	2.4903	5.87272	1.4997	3.72999	2.88257	4.90428	1.24991	-5.00186	2.7178	-1.01323	2.08737	-4.35592	5.59282	3.19387	-0.404886	4.06074	-1.66111	4.91177	2.62148	3.2754	3.71201	6.45062	0.524323
TCGA-HT-7477-01B	High risk	-0.584502	3.95632	2.77655	5.29298	4.17072	8.15855	3.47369	4.22609	1.61029	3.18922	5.17698	-2.64739	3.3281	3.24149	4.26331	4.77712	3.08346	3.43274	-0.0639584	0.398169	2.46309	4.73716	-1.55362	2.26239	4.52751	2.5714	5.89754	1.88997	3.73453	2.63915	4.97032	1.27767	-5.11182	2.78167	-1.12886	2.10896	-3.97391	5.59806	3.20179	-0.141693	4.06368	-1.68431	4.83024	2.73122	3.46133	3.71237	6.46578	0.756919
TCGA-HT-7478-01A	Low risk	-0.599121	3.91463	2.66722	5.36939	4.11647	7.99133	3.61536	4.23533	1.59402	3.11099	5.16169	-2.72654	3.34429	3.06356	4.12427	4.77025	3.0105	3.47133	-0.239358	0.210452	2.07272	4.82183	-1.6128	2.33107	4.53992	2.46486	5.85681	1.11564	3.72333	2.65152	4.89342	1.12689	-5.15434	2.66938	-1.0828	2.09314	-4.41437	5.59966	3.09651	-0.446934	4.04956	-1.78523	4.86022	2.54794	3.16722	3.58903	6.44369	0.434434
TCGA-HT-7479-01A	Low risk	-0.557846	4.13679	2.02732	5.27568	3.99118	8.03032	3.83334	4.12539	1.64048	3.39611	4.8663	-2.559	3.17001	3.1548	4.31956	4.52284	3.00292	3.59808	-0.136382	0.0686172	1.98301	4.90753	-1.36396	2.52639	4.65355	2.45645	5.86577	1.4572	3.73123	3.30102	4.85226	1.3423	-4.79632	2.71232	-0.876028	2.10692	-4.6119	5.58397	3.28089	-0.584936	4.06501	-1.53694	5.01836	2.53941	3.22909	3.81404	6.46306	0.412211
TCGA-HT-7480-01A	Low risk	-0.578137	4.0351	2.36386	5.30419	4.07462	8.09791	3.70761	4.17051	1.65981	3.34236	5.03195	-2.61074	3.28358	3.1167	4.23056	4.67903	2.96205	3.53785	-0.0373019	0.210924	2.26835	4.83337	-1.45576	2.39699	4.59157	2.53174	5.88216	1.61796	3.73213	3.04389	4.89793	1.34115	-4.96009	2.75938	-1.01036	2.18142	-4.2997	5.59228	3.26755	-0.378187	4.06042	-1.60247	4.93237	2.54188	3.37082	3.77302	6.49786	0.583509
TCGA-HT-7481-01A	Low risk	-0.573461	4.04467	2.34365	5.30488	4.05613	8.03457	3.70839	4.17495	1.61648	3.26982	5.00261	-2.62294	3.24177	3.15031	4.26022	4.63273	3.02859	3.53241	-0.168752	0.160331	2.06676	4.8559	-1.47009	2.43019	4.6012	2.47183	5.86718	1.4174	3.7293	2.99453	4.88342	1.26085	-4.95175	2.70623	-0.972632	2.0917	-4.46351	5.59064	3.20713	-0.480219	4.06055	-1.63802	4.94291	2.58233	3.2367	3.7278	6.45218	0.465464
TCGA-HT-7482-01A	Low risk	-0.560358	4.11324	2.11642	5.28469	4.00257	8.00232	3.79479	4.1428	1.61251	3.32281	4.89439	-2.5842	3.17191	3.17012	4.31593	4.53435	3.04275	3.57515	-0.208208	0.0736452	1.91722	4.90202	-1.4035	2.51226	4.64202	2.43316	5.85921	1.35226	3.72933	3.18299	4.85523	1.27963	-4.84006	2.68557	-0.888094	2.05998	-4.64198	5.58523	3.22967	-0.599732	4.06376	-1.58494	5.00013	2.57266	3.1691	3.76649	6.43793	0.373976
TCGA-HT-7483-01A	Low risk	-0.559499	4.0705	2.36595	5.28437	4.03788	7.94415	3.65166	4.18715	1.51913	3.11694	4.95354	-2.63176	3.14633	3.28399	4.36602	4.53804	3.20653	3.50063	-0.417687	0.113679	1.74947	4.87506	-1.49416	2.47452	4.61396	2.37038	5.8459	1.20078	3.7262	2.84553	4.87831	1.1162	-4.93456	2.61945	-0.911046	1.89391	-4.68206	5.58702	3.09775	-0.605308	4.06496	-1.69597	4.94982	2.73903	3.02584	3.65473	6.3515	0.304347
TCGA-HT-7485-01A	Low risk	-0.550619	4.18313	1.84585	5.26432	3.95416	8.02323	3.90877	4.09849	1.65594	3.46611	4.79234	-2.52801	3.1352	3.14403	4.34109	4.46567	2.97937	3.63626	-0.118742	0.0125834	1.93177	4.93861	-1.3081	2.57896	4.68144	2.44662	5.86379	1.44894	3.73185	3.47211	4.83187	1.38385	-4.71499	2.71321	-0.824911	2.12137	-4.70452	5.58059	3.3198	-0.650937	4.06658	-1.48466	5.05945	2.50207	3.21834	3.85702	6.47129	0.373939
TCGA-HT-7601-01A	Low risk	-0.5683	4.0364	2.47568	5.28891	4.07739	8.01855	3.6115	4.19545	1.55998	3.1627	5.02268	-2.63328	3.21111	3.25322	4.32325	4.61899	3.14538	3.48716	-0.279122	0.199588	1.99142	4.83375	-1.50526	2.4102	4.58876	2.44243	5.86394	1.43443	3.72911	2.81473	4.90511	1.18574	-4.98434	2.67904	-0.979315	1.98352	-4.45118	5.59055	3.14498	-0.457046	4.0641	-1.68173	4.91657	2.71377	3.18088	3.68416	6.39943	0.456243
TCGA-HT-7602-01A	Low risk	-0.553966	4.19218	1.76273	5.265	3.95198	8.08065	3.9611	4.0795	1.71541	3.586	4.78884	-2.50426	3.17049	3.07988	4.3035	4.49341	2.87791	3.66682	0.0344231	0.0261005	2.10884	4.93576	-1.26611	2.57368	4.68585	2.50428	5.87715	1.61493	3.73456	3.62504	4.8314	1.48936	-4.68628	2.76781	-0.838314	2.2381	-4.59711	5.58096	3.40624	-0.59155	4.06589	-1.42187	5.07136	2.41481	3.34806	3.92317	6.52907	0.466356
TCGA-HT-7603-01A	Low risk	-0.591644	3.97184	2.42354	5.36613	4.05866	7.95509	3.73831	4.20204	1.61093	3.18827	5.06551	-2.6981	3.30039	3.02296	4.13364	4.69539	2.97003	3.52811	-0.246299	0.105269	1.94119	4.87685	-1.55124	2.41502	4.58068	2.43391	5.84751	0.979533	3.72237	2.87821	4.85418	1.15726	-5.05368	2.65198	-1.00369	2.10726	-4.60937	5.59535	3.12848	-0.584146	4.04952	-1.73554	4.92198	2.47156	3.10491	3.62644	6.44997	0.331581
TCGA-HT-7604-01A	Low risk	-0.565888	4.08432	2.28224	5.27053	4.06	8.11634	3.70748	4.15291	1.65123	3.37366	4.976	-2.57027	3.23306	3.19021	4.30839	4.6208	3.00948	3.5457	-0.0381234	0.211158	2.25631	4.83628	-1.40787	2.42635	4.61075	2.52922	5.88674	1.76919	3.73484	3.12007	4.90397	1.37521	-4.88946	2.76943	-0.971688	2.14622	-4.29784	5.58868	3.296	-0.371933	4.06639	-1.55345	4.95473	2.6044	3.39171	3.81796	6.48541	0.605306
TCGA-HT-7605-01A	Low risk	-0.582241	4.05052	2.17011	5.32897	4.03137	8.06603	3.8398	4.14732	1.70149	3.42791	4.98448	-2.6098	3.29442	2.99656	4.16191	4.66388	2.85205	3.59446	0.00486511	0.115636	2.20698	4.88201	-1.42283	2.44944	4.615	2.52261	5.87382	1.41719	3.72983	3.24355	4.85572	1.37459	-4.91402	2.75175	-0.972952	2.26147	-4.45226	5.59132	3.30205	-0.494742	4.05522	-1.57516	4.97509	2.39017	3.33479	3.79176	6.53207	0.496758
TCGA-HT-7606-01A	Low risk	-0.568301	4.01298	2.58431	5.29535	4.08733	7.96469	3.55109	4.21898	1.50422	3.04167	5.04539	-2.66579	3.19254	3.30105	4.34202	4.61223	3.23234	3.45199	-0.421364	0.19571	1.84199	4.83112	-1.55744	2.40223	4.57713	2.39182	5.85127	1.25891	3.72611	2.63868	4.90766	1.07725	-5.03367	2.62732	-0.980853	1.88476	-4.53582	5.5913	3.06112	-0.502532	4.06354	-1.75092	4.89515	2.78864	3.0618	3.60999	6.34599	0.374304
TCGA-HT-7607-01A	Low risk	-0.612645	3.89577	2.58715	5.39638	4.11678	8.05345	3.70978	4.21828	1.68919	3.26493	5.18708	-2.72138	3.42682	2.90346	4.00407	4.84243	2.81968	3.51738	-0.0195118	0.214648	2.32449	4.82339	-1.58478	2.31117	4.53665	2.54543	5.87097	1.21237	3.72489	2.84044	4.88212	1.25573	-5.15605	2.73725	-1.12374	2.29228	-4.28846	5.60249	3.19657	-0.385697	4.04371	-1.73198	4.86879	2.36022	3.3274	3.65315	6.53798	0.534997
TCGA-HT-7608-01A	Low risk	-0.551545	4.2078	1.70114	5.26067	3.94021	8.08071	3.98561	4.07015	1.72171	3.61218	4.76439	-2.49298	3.15964	3.0765	4.31093	4.47521	2.86875	3.67961	0.044489	0.00944954	2.09802	4.94523	-1.24622	2.59021	4.69492	2.50298	5.87708	1.62137	3.7349	3.68414	4.8253	1.50613	-4.65864	2.77001	-0.822222	2.24532	-4.62211	5.57984	3.42189	-0.60975	4.0665	-1.40231	5.0847	2.4023	3.34927	3.93947	6.53299	0.458022
TCGA-HT-7609-01A	Low risk	-0.565016	4.04178	2.50029	5.27881	4.08175	8.0196	3.584	4.19818	1.54436	3.1406	5.02038	-2.62907	3.19576	3.29268	4.35239	4.60736	3.18316	3.47589	-0.305044	0.212818	1.97641	4.82705	-1.50682	2.40801	4.58801	2.43617	5.8644	1.47251	3.72962	2.77851	4.9128	1.17341	-4.9823	2.67518	-0.976405	1.95135	-4.44071	5.59	3.13451	-0.445305	4.06608	-1.68471	4.91237	2.75937	3.17399	3.68107	6.38424	0.462013
TCGA-HT-7610-01A	Low risk	-0.586597	4.01335	2.3338	5.33293	4.06546	8.0735	3.76005	4.17145	1.68023	3.35674	5.04424	-2.63356	3.31546	3.02794	4.15933	4.70487	2.89301	3.55565	-0.022988	0.171939	2.24649	4.85143	-1.47015	2.40181	4.59013	2.52828	5.87595	1.44799	3.72963	3.07837	4.87754	1.33329	-4.98178	2.74951	-1.01678	2.23117	-4.36464	5.59392	3.26371	-0.430071	4.05498	-1.62014	4.93683	2.44724	3.34185	3.75393	6.51747	0.534303
TCGA-HT-7611-01A	Low risk	-0.567915	4.07131	2.33816	5.27114	4.07417	8.12999	3.68074	4.15985	1.65137	3.36305	4.99994	-2.57538	3.24633	3.19609	4.30396	4.64141	3.01248	3.53388	-0.0250469	0.238626	2.30412	4.82235	-1.42034	2.40541	4.60123	2.54125	5.89005	1.81573	3.7353	3.07509	4.91371	1.37575	-4.91213	2.77788	-0.991883	2.15098	-4.24068	5.58975	3.29417	-0.332823	4.0664	-1.5615	4.94063	2.61749	3.41733	3.8139	6.48805	0.638341
TCGA-HT-7616-01A	High risk	-0.579103	3.96382	2.80076	5.28428	4.16698	8.12312	3.44133	4.23315	1.56869	3.12108	5.1633	-2.65252	3.29173	3.30027	4.30769	4.74374	3.16055	3.41571	-0.166838	0.385705	2.33053	4.74138	-1.56713	2.27594	4.53035	2.53115	5.8895	1.81269	3.73334	2.56302	4.97095	1.21604	-5.11081	2.74709	-1.10737	2.02441	-4.05262	5.59681	3.15422	-0.185045	4.06559	-1.71106	4.82916	2.80198	3.37714	3.68004	6.4238	0.696522
TCGA-HT-7620-01A	Low risk	-0.58621	4.01194	2.40432	5.31324	4.09637	8.15494	3.70839	4.17085	1.70513	3.40609	5.07561	-2.61015	3.3385	3.06136	4.17831	4.74	2.88166	3.54161	0.0925147	0.259683	2.47512	4.81097	-1.45474	2.35643	4.5769	2.59133	5.89543	1.76872	3.73413	3.07316	4.90996	1.41067	-4.98763	2.80855	-1.05832	2.28193	-4.14032	5.5949	3.32005	-0.280556	4.05856	-1.58083	4.91615	2.48273	3.49703	3.80495	6.54614	0.692794
TCGA-HT-7676-01A	Low risk	-0.552932	4.13347	2.08507	5.2755	3.98451	7.95406	3.78988	4.14308	1.5709	3.26453	4.85538	-2.58437	3.12114	3.22298	4.364	4.47801	3.11674	3.5701	-0.323941	0.0344635	1.75126	4.9202	-1.405	2.54562	4.65414	2.38126	5.84769	1.22534	3.72767	3.15148	4.84592	1.21746	-4.81639	2.64239	-0.848046	1.97184	-4.77545	5.58291	3.18355	-0.68054	4.06563	-1.60442	5.01302	2.63016	3.06092	3.73816	6.39315	0.281818
TCGA-HT-7677-01A	Low risk	-0.57663	4.0052	2.57129	5.29338	4.11347	8.09036	3.57772	4.20214	1.60078	3.21114	5.08537	-2.63366	3.27215	3.22073	4.28104	4.69383	3.08304	3.47652	-0.143474	0.279695	2.23201	4.79571	-1.51351	2.35003	4.5656	2.51192	5.88109	1.65478	3.73191	2.79454	4.92944	1.25508	-5.02878	2.73652	-1.04381	2.0737	-4.23208	5.59384	3.19321	-0.316795	4.06322	-1.66565	4.88642	2.68515	3.33115	3.71448	6.44633	0.601295
TCGA-HT-7680-01A	High risk	-0.674147	3.62156	3.18578	5.51589	4.27293	8.14907	3.56174	4.31212	1.78138	3.19357	5.53809	-2.87829	3.72657	2.60771	3.62604	5.20434	2.56294	3.4309	0.238662	0.437873	2.94808	4.70442	-1.79749	2.02813	4.3937	2.70508	5.89323	1.18967	3.72144	2.38484	4.93365	1.24505	-5.54436	2.82063	-1.45041	2.58714	-3.74778	5.62381	3.16763	-0.0484209	4.02162	-1.89711	4.68657	2.14375	3.57956	3.52832	6.65901	0.801857
TCGA-HT-7681-01A	Low risk	-0.582519	4.02958	2.28399	5.32968	4.04861	8.04405	3.7769	4.16709	1.66381	3.34012	5.01372	-2.63099	3.28766	3.04338	4.18035	4.67025	2.91968	3.5618	-0.0784519	0.136861	2.14323	4.86846	-1.46315	2.42953	4.60135	2.49902	5.86891	1.3606	3.72857	3.09578	4.86676	1.30731	-4.95809	2.72609	-0.986919	2.19218	-4.4587	5.59232	3.24569	-0.490284	4.05558	-1.62341	4.9515	2.45952	3.27971	3.74443	6.49837	0.473495
TCGA-HT-7684-01A	High risk	-0.562543	4.01194	2.66378	5.28439	4.09354	7.92582	3.4842	4.23478	1.44537	2.93778	5.04561	-2.67805	3.15173	3.38636	4.39857	4.58118	3.34113	3.41836	-0.556269	0.200029	1.70712	4.82602	-1.58721	2.40358	4.573	2.3449	5.84226	1.18073	3.72473	2.49395	4.91609	0.989435	-5.0518	2.58464	-0.968274	1.77475	-4.60053	5.59048	2.99445	-0.532204	4.06609	-1.79533	4.88177	2.89717	2.96453	3.5599	6.28751	0.31549
TCGA-HT-7686-01A	Low risk	-0.567052	4.03182	2.48977	5.29573	4.06832	7.96478	3.60388	4.20454	1.52365	3.09172	5.01455	-2.65269	3.18762	3.27087	4.33352	4.59522	3.19506	3.47734	-0.389265	0.163986	1.83883	4.84853	-1.52986	2.42732	4.59073	2.39464	5.85103	1.24584	3.7263	2.74436	4.89443	1.10972	-4.99675	2.63348	-0.959779	1.91552	-4.57595	5.59011	3.08854	-0.534637	4.06314	-1.72308	4.91734	2.74169	3.0693	3.63542	6.362	0.360234
TCGA-HT-7687-01A	Low risk	-0.58653	3.973	2.60291	5.31699	4.12398	8.09993	3.59526	4.20804	1.62878	3.23184	5.12423	-2.65348	3.32086	3.14665	4.21224	4.74515	3.01335	3.48139	-0.0853905	0.28691	2.31219	4.79148	-1.53249	2.32549	4.55295	2.53596	5.88309	1.61401	3.73106	2.79382	4.92588	1.27034	-5.06912	2.75032	-1.07803	2.14084	-4.18851	5.59657	3.20424	-0.29566	4.05882	-1.67769	4.87402	2.61076	3.36668	3.70723	6.47674	0.623151
TCGA-HT-7688-01A	Low risk	-0.634783	3.78917	2.80457	5.45601	4.15432	8.00146	3.66659	4.2634	1.67673	3.14485	5.30249	-2.80959	3.50965	2.79897	3.86823	4.94583	2.78161	3.48015	-0.0822903	0.226221	2.29103	4.80992	-1.69641	2.24342	4.49117	2.53061	5.85833	0.87784	3.71891	2.5977	4.87776	1.14242	-5.31344	2.69826	-1.20544	2.30536	-4.30514	5.60968	3.10532	-0.39959	4.033	-1.85124	4.81043	2.29442	3.2442	3.53555	6.53518	0.472765
TCGA-HT-7689-01A	Low risk	-0.568416	4.02824	2.50822	5.29273	4.07868	7.99453	3.59478	4.20359	1.53946	3.11805	5.02855	-2.64621	3.20355	3.26657	4.32774	4.6146	3.17526	3.47622	-0.335294	0.192118	1.92556	4.83569	-1.52436	2.41047	4.58562	2.42093	5.85825	1.35139	3.72776	2.75501	4.90365	1.1434	-5.00112	2.65733	-0.977229	1.94682	-4.49547	5.59076	3.11245	-0.482913	4.06362	-1.70828	4.91065	2.73615	3.12966	3.65519	6.37945	0.417315
TCGA-HT-7690-01A	High risk	-0.588977	3.93912	2.74694	5.3234	4.14733	8.07133	3.51854	4.23422	1.58538	3.12396	5.16791	-2.68538	3.32178	3.18944	4.22071	4.76292	3.08477	3.44072	-0.183367	0.313738	2.23961	4.77427	-1.58744	2.29533	4.53272	2.50895	5.87667	1.52422	3.72914	2.6053	4.93823	1.18486	-5.13361	2.71862	-1.10247	2.06649	-4.19395	5.5984	3.13453	-0.289598	4.05825	-1.74169	4.84084	2.68264	3.29899	3.64347	6.43853	0.593285
TCGA-HT-7691-01A	High risk	-0.744769	3.2819	3.88157	5.65066	4.45954	8.25046	3.36181	4.42636	1.87222	3.07361	5.92865	-3.06773	4.05528	2.27133	3.16085	5.59763	2.28615	3.31626	0.502494	0.712071	3.70583	4.56021	-2.04907	1.66639	4.21097	2.88136	5.91649	1.13049	3.71676	1.79647	4.99687	1.20228	-6.00606	2.9055	-1.87209	2.91609	-3.1137	5.64893	3.10996	0.351412	3.99588	-2.1007	4.45122	1.91765	3.85012	3.36127	6.78269	1.10303
TCGA-HT-7692-01A	Low risk	-0.564948	4.09795	2.22427	5.26655	4.05256	8.13487	3.73598	4.14162	1.67185	3.42426	4.95978	-2.5551	3.23511	3.17364	4.30536	4.61649	2.9773	3.56188	0.0130045	0.206697	2.30541	4.84042	-1.38286	2.43506	4.61795	2.54581	5.89096	1.83073	3.73598	3.20005	4.90113	1.41746	-4.86285	2.78754	-0.965179	2.18279	-4.27784	5.58801	3.33111	-0.362793	4.06684	-1.52237	4.96668	2.5756	3.43283	3.84875	6.50408	0.630365
TCGA-HT-7693-01A	High risk	-0.583951	3.9319	2.8764	5.30416	4.17291	8.07325	3.41733	4.25248	1.53804	3.03635	5.19122	-2.6895	3.29776	3.29212	4.28441	4.75678	3.19081	3.39603	-0.261911	0.368802	2.21329	4.7455	-1.61541	2.26736	4.5185	2.49448	5.87775	1.60784	3.72993	2.44014	4.96471	1.13171	-5.16357	2.70571	-1.11681	1.97614	-4.13651	5.59846	3.08942	-0.237141	4.06236	-1.77272	4.81186	2.81201	3.27894	3.61423	6.39545	0.617373
TCGA-HT-7694-01A	Low risk	-0.614646	3.89171	2.56852	5.40475	4.1109	8.04113	3.73004	4.21764	1.69343	3.2678	5.18567	-2.72791	3.43234	2.87671	3.98401	4.8448	2.8011	3.52446	-0.0231092	0.196136	2.3009	4.83212	-1.58765	2.31764	4.53824	2.53977	5.86788	1.14371	3.72393	2.85601	4.8737	1.24974	-5.1585	2.73055	-1.1206	2.30269	-4.32466	5.60273	3.1931	-0.412254	4.04207	-1.73741	4.87299	2.33114	3.30859	3.64606	6.54146	0.509585
TCGA-HT-7695-01A	Low risk	-0.578081	4.05347	2.17433	5.33247	4.01507	7.99078	3.82943	4.15721	1.64748	3.32884	4.96137	-2.63031	3.25094	3.03671	4.19218	4.61815	2.93473	3.58198	-0.155716	0.0638963	1.97583	4.90429	-1.44982	2.48002	4.62166	2.45223	5.85591	1.17085	3.72625	3.15618	4.841	1.27086	-4.91824	2.68742	-0.936977	2.15123	-4.63414	5.58996	3.22235	-0.60671	4.05495	-1.62722	4.98069	2.44266	3.17502	3.7296	6.47667	0.360598
TCGA-HT-7854-01A	High risk	-0.595184	3.89086	3.01572	5.30167	4.23304	8.21184	3.35696	4.25848	1.61069	3.13591	5.28343	-2.67692	3.39134	3.25483	4.23117	4.87055	3.09045	3.38005	-0.0127507	0.517156	2.67142	4.67732	-1.6144	2.16438	4.4819	2.62138	5.91034	2.05426	3.73592	2.43165	5.00999	1.27067	-5.22047	2.81412	-1.22524	2.13208	-3.73154	5.60326	3.18673	0.0241943	4.06264	-1.72775	4.76338	2.7777	3.56302	3.685	6.47759	0.89162
TCGA-HT-7855-01A	Low risk	-0.571873	4.00805	2.63085	5.27963	4.1226	8.08246	3.52377	4.21101	1.56712	3.15464	5.08757	-2.63383	3.24685	3.28888	4.32789	4.67673	3.15605	3.45245	-0.208108	0.30039	2.18213	4.78444	-1.52637	2.34399	4.56172	2.49369	5.87959	1.68099	3.73213	2.70499	4.94185	1.21638	-5.03632	2.72156	-1.04089	2.0065	-4.22919	5.59322	3.16128	-0.305595	4.06606	-1.6837	4.87524	2.76784	3.29963	3.69569	6.41413	0.596264
TCGA-HT-7856-01A	Low risk	-0.607472	3.92828	2.54431	5.36554	4.12784	8.15126	3.70587	4.19753	1.73521	3.38325	5.17523	-2.66987	3.43369	2.93053	4.03975	4.84856	2.77998	3.53015	0.145336	0.281341	2.58081	4.79645	-1.52549	2.29417	4.54141	2.61946	5.8942	1.60926	3.73097	2.96721	4.90682	1.38738	-5.10429	2.81367	-1.13776	2.37531	-4.07484	5.60133	3.29796	-0.24757	4.04905	-1.6451	4.87487	2.36877	3.51784	3.75058	6.58299	0.706555
TCGA-HT-7857-01A	High risk	-0.901689	2.54376	4.79287	6.01136	4.68827	8.17299	3.35307	4.62171	2.08359	2.85487	6.55017	-3.52468	4.67799	1.09342	1.69522	6.26647	1.44323	3.22476	0.837948	0.848576	4.54519	4.46274	-2.52766	1.08999	3.88034	3.06716	5.8956	-0.370769	3.68935	0.953091	4.95857	0.961625	-6.86815	2.90876	-2.67773	3.71821	-2.70313	5.69807	2.90931	0.540913	3.9194	-2.54947	4.07185	0.992172	3.92025	2.89497	7.03197	1.12311
TCGA-HT-7858-01A	Low risk	-0.572979	4.03033	2.4733	5.28928	4.09128	8.08088	3.62426	4.18783	1.60839	3.24634	5.04539	-2.61892	3.25307	3.21026	4.28965	4.66248	3.06883	3.49886	-0.140258	0.241867	2.18887	4.81574	-1.48528	2.38272	4.5821	2.50268	5.87867	1.62608	3.7319	2.88876	4.91591	1.27298	-4.9851	2.73319	-1.0125	2.0801	-4.29875	5.59198	3.21058	-0.364	4.0637	-1.64081	4.9111	2.65985	3.31517	3.73438	6.44971	0.56926
TCGA-HT-7860-01A	High risk	-0.595409	3.92848	2.81632	5.30278	4.20063	8.25193	3.48112	4.22257	1.68302	3.29886	5.23295	-2.63943	3.40659	3.16148	4.19081	4.86154	2.95963	3.44273	0.14454	0.472939	2.79948	4.70413	-1.54246	2.20369	4.50815	2.66568	5.91894	2.14419	3.73807	2.70772	4.98832	1.39583	-5.14114	2.86126	-1.19866	2.26528	-3.72394	5.60155	3.29083	0.0117181	4.0615	-1.64086	4.80974	2.64134	3.66554	3.77183	6.54236	0.93221
TCGA-HT-7873-01B	Low risk	-0.578919	4.00448	2.60279	5.27824	4.14172	8.19233	3.55665	4.19386	1.65394	3.31157	5.11659	-2.60385	3.31449	3.21327	4.27297	4.74367	3.01903	3.4783	0.0381647	0.367664	2.53555	4.75703	-1.48335	2.30296	4.55412	2.59847	5.90507	2.01497	3.73715	2.85889	4.95807	1.37554	-5.02574	2.81673	-1.0922	2.17932	-3.97195	5.59521	3.28333	-0.149568	4.06567	-1.604	4.87166	2.6692	3.53626	3.79032	6.5027	0.791289
TCGA-HT-7874-01A	Low risk	-0.607835	3.92658	2.47483	5.39049	4.09071	8.04046	3.7605	4.20207	1.69467	3.30115	5.13992	-2.70409	3.40179	2.8972	4.01957	4.80388	2.80987	3.54192	-0.0233769	0.170648	2.2645	4.84673	-1.5528	2.35061	4.5564	2.5318	5.86768	1.17652	3.72485	2.94476	4.86663	1.27253	-5.10458	2.73112	-1.08475	2.29267	-4.3705	5.60019	3.21363	-0.442642	4.04453	-1.70479	4.89765	2.33753	3.30338	3.67462	6.53851	0.494432
TCGA-HT-7875-01A	Low risk	-0.566046	4.06969	2.29291	5.29382	4.03709	7.99947	3.71391	4.17042	1.58685	3.23793	4.96085	-2.61581	3.19611	3.19462	4.3055	4.5801	3.08471	3.53398	-0.252284	0.124273	1.93343	4.87337	-1.46044	2.46429	4.61539	2.43197	5.85885	1.33628	3.72838	2.99849	4.87467	1.2229	-4.9184	2.67532	-0.932821	2.02473	-4.5739	5.5882	3.18015	-0.547892	4.06265	-1.6419	4.9596	2.62584	3.15689	3.71598	6.4191	0.394295
TCGA-HT-7877-01A	Low risk	-0.594693	3.93706	2.68453	5.33427	4.14364	8.10724	3.57558	4.22138	1.63782	3.21602	5.17179	-2.67634	3.36008	3.10995	4.16571	4.79341	2.98443	3.46931	-0.0615328	0.312446	2.37556	4.77741	-1.56367	2.29102	4.53485	2.55238	5.88477	1.59224	3.73033	2.72772	4.93145	1.26188	-5.12207	2.757	-1.11738	2.17171	-4.13008	5.59936	3.19508	-0.25926	4.05577	-1.704	4.85074	2.5843	3.38898	3.68618	6.48982	0.648745
TCGA-HT-7879-01A	Low risk	-0.569042	4.05732	2.40069	5.27347	4.08474	8.12124	3.64871	4.1706	1.63521	3.32106	5.01961	-2.58784	3.24822	3.21314	4.30686	4.65067	3.03977	3.5172	-0.0597654	0.252296	2.28348	4.81407	-1.44278	2.39168	4.59264	2.53281	5.88815	1.78966	3.73466	2.99885	4.91968	1.34422	-4.93904	2.76729	-1.00336	2.1236	-4.23492	5.59056	3.26737	-0.32522	4.06622	-1.58691	4.92671	2.64635	3.39563	3.78985	6.47419	0.631811
TCGA-HT-7880-01A	Low risk	-0.616527	3.91381	2.50561	5.38183	4.13252	8.20033	3.75888	4.18744	1.79831	3.48691	5.19756	-2.66569	3.49017	2.82906	3.96164	4.90029	2.65391	3.55706	0.298485	0.294838	2.78109	4.79233	-1.50791	2.27439	4.53675	2.67854	5.90519	1.7012	3.73237	3.08256	4.90339	1.47628	-5.10947	2.86307	-1.17104	2.51469	-3.96693	5.60341	3.36974	-0.190321	4.04551	-1.60801	4.87659	2.25116	3.63876	3.79508	6.64506	0.789207
TCGA-HT-7881-01A	Low risk	-0.59976	3.96981	2.41822	5.35164	4.09936	8.14194	3.75306	4.17801	1.7369	3.42323	5.11653	-2.64378	3.39672	2.94482	4.07543	4.79712	2.78504	3.55483	0.137808	0.238725	2.51368	4.81957	-1.4837	2.33957	4.56499	2.60439	5.8919	1.6094	3.73154	3.08247	4.89361	1.4094	-5.03815	2.80903	-1.09018	2.36374	-4.15592	5.59823	3.31982	-0.302298	4.05134	-1.6079	4.90775	2.36486	3.4968	3.78073	6.5791	0.670743
TCGA-HT-7882-01A	High risk	-0.911409	2.31641	5.3993	6.0652	4.7649	7.82432	2.95324	4.76577	1.74634	2.10853	6.69491	-3.7417	4.62274	1.39307	1.78186	6.27584	2.02037	2.99019	-0.0549275	0.83368	3.35287	4.43809	-2.81	0.979248	3.75826	2.74759	5.81332	-1.6955	3.66859	-0.183511	4.97339	0.247231	-7.2065	2.57925	-2.75298	2.97571	-3.2401	5.70585	2.42457	0.250892	3.91109	-2.91149	3.8663	1.43953	3.14778	2.38888	6.73851	0.592607
TCGA-HT-7884-01B	Low risk	-0.575607	4.0503	2.33519	5.29196	4.0755	8.13099	3.71159	4.16117	1.67634	3.38812	5.02167	-2.59013	3.28253	3.12651	4.24543	4.67613	2.94812	3.54501	0.0197591	0.229477	2.34938	4.82648	-1.43037	2.39575	4.59555	2.55604	5.88999	1.75384	3.73429	3.10046	4.90501	1.38936	-4.93528	2.78555	-1.01048	2.20917	-4.23402	5.59158	3.30556	-0.336035	4.06247	-1.5677	4.93782	2.54348	3.43498	3.80999	6.51359	0.63939
TCGA-HT-7902-01A	Low risk	-0.581043	4.02778	2.40442	5.29697	4.09772	8.16667	3.68746	4.16801	1.6953	3.404	5.06252	-2.5954	3.31827	3.10763	4.21824	4.7211	2.9168	3.53558	0.0852083	0.274789	2.47995	4.80444	-1.44232	2.35912	4.58035	2.59167	5.89838	1.85507	3.73548	3.06976	4.91874	1.41776	-4.96882	2.81331	-1.0497	2.25573	-4.11588	5.59372	3.32501	-0.259996	4.06158	-1.56713	4.91771	2.52981	3.51013	3.81846	6.53611	0.7143
TCGA-HT-8010-01A	Low risk	-0.585519	4.0492	2.1829	5.31917	4.05429	8.1589	3.83531	4.13739	1.75754	3.5346	5.01229	-2.58302	3.33863	2.97136	4.14198	4.71312	2.77407	3.60241	0.184328	0.187383	2.49012	4.85055	-1.39185	2.40989	4.60596	2.60477	5.8957	1.73491	3.73446	3.32539	4.87834	1.4923	-4.90918	2.82732	-1.01619	2.37766	-4.22252	5.59271	3.39363	-0.349989	4.05666	-1.51396	4.96515	2.35378	3.52635	3.86452	6.58982	0.666947
TCGA-HT-8011-01A	High risk	-0.610662	3.85541	2.92243	5.35956	4.20403	8.1482	3.48361	4.25614	1.64939	3.1669	5.29037	-2.72047	3.44364	3.07401	4.09046	4.90508	2.95339	3.42397	-0.00103769	0.413316	2.57675	4.72507	-1.63569	2.19158	4.48615	2.60227	5.89459	1.66803	3.73032	2.52766	4.96189	1.24899	-5.24866	2.78492	-1.2221	2.22366	-3.91561	5.60574	3.17633	-0.117024	4.05157	-1.75977	4.78341	2.58009	3.4774	3.64583	6.51285	0.760189
TCGA-HT-8012-01A	Low risk	-0.569241	4.05948	2.38499	5.2742	4.08217	8.12339	3.65861	4.16802	1.64074	3.33295	5.01606	-2.58569	3.24998	3.20459	4.30251	4.6505	3.02905	3.52204	-0.0484973	0.248255	2.29116	4.81642	-1.43787	2.39453	4.59443	2.53575	5.8886	1.79198	3.73475	3.01931	4.91763	1.3528	-4.93381	2.77034	-1.00162	2.1339	-4.23615	5.59047	3.27464	-0.327447	4.06601	-1.58105	4.93001	2.63459	3.40195	3.79551	6.47919	0.633342
TCGA-HT-8013-01A	Low risk	-0.574043	4.02369	2.53361	5.2785	4.11546	8.13779	3.5859	4.1895	1.62714	3.27762	5.07452	-2.60653	3.27547	3.22657	4.29484	4.69465	3.05614	3.48747	-0.0570894	0.306183	2.3535	4.78587	-1.4797	2.34622	4.5702	2.54847	5.89228	1.84102	3.73486	2.87527	4.93877	1.32487	-4.99749	2.77477	-1.04704	2.11915	-4.13585	5.5931	3.24726	-0.255732	4.06565	-1.61821	4.89327	2.67927	3.42481	3.76607	6.4719	0.681853
TCGA-HT-8015-01B	High risk	-0.654626	3.72423	3.00195	5.45294	4.25227	8.25458	3.59303	4.26529	1.82205	3.36349	5.44906	-2.77927	3.67246	2.70316	3.75458	5.13599	2.5626	3.46784	0.397133	0.473743	3.16224	4.69683	-1.67792	2.06921	4.43214	2.76638	5.9179	1.69781	3.72992	2.65122	4.95276	1.41787	-5.39458	2.90066	-1.39607	2.63693	-3.59081	5.61775	3.30518	0.055348	4.03304	-1.75271	4.73602	2.19611	3.77187	3.68111	6.69121	0.964417
TCGA-HT-8018-01A	High risk	-0.600737	3.89641	2.82432	5.34469	4.17339	8.10814	3.51151	4.24397	1.62212	3.15265	5.22876	-2.70407	3.38681	3.1189	4.14672	4.83669	3.00721	3.43662	-0.0854765	0.357155	2.40713	4.75278	-1.61054	2.24592	4.5104	2.5565	5.88521	1.58005	3.72953	2.5803	4.94697	1.22034	-5.19053	2.75219	-1.16142	2.15436	-4.06285	5.60218	3.15847	-0.21027	4.05428	-1.74958	4.81452	2.61621	3.3879	3.64558	6.48018	0.672057
TCGA-HT-8019-01A	Low risk	-0.648089	3.76889	2.80844	5.45733	4.19567	8.17927	3.69731	4.24378	1.81131	3.37807	5.36674	-2.7712	3.62314	2.67345	3.76517	5.06249	2.55976	3.51068	0.309757	0.35056	2.89582	4.75681	-1.64497	2.15913	4.46985	2.70286	5.90005	1.42927	3.72679	2.79582	4.90987	1.38655	-5.32015	2.85116	-1.30811	2.59754	-3.86352	5.61387	3.28943	-0.129562	4.03185	-1.74195	4.79177	2.14323	3.62856	3.67519	6.67159	0.796928
TCGA-HT-8104-01A	High risk	-0.595544	3.90901	2.87568	5.31713	4.19511	8.16725	3.45281	4.24279	1.62418	3.17195	5.2377	-2.67773	3.3807	3.18813	4.19893	4.84034	3.04053	3.41897	-0.0300426	0.428728	2.54751	4.72031	-1.59352	2.218	4.50416	2.59312	5.89948	1.85389	3.73347	2.55969	4.97603	1.26806	-5.18025	2.79042	-1.18041	2.15335	-3.90136	5.60173	3.1912	-0.0973132	4.05942	-1.71802	4.80065	2.68986	3.49014	3.68529	6.48477	0.788009
TCGA-HT-8105-01A	High risk	-0.579048	3.94726	2.85526	5.29573	4.16325	8.05316	3.41395	4.25072	1.51739	3.01302	5.16821	-2.68478	3.26876	3.32589	4.31656	4.72533	3.23107	3.39418	-0.315824	0.350879	2.13133	4.75392	-1.6108	2.28676	4.52651	2.47017	5.87307	1.5695	3.72951	2.43322	4.96154	1.10676	-5.14478	2.68703	-1.09289	1.93122	-4.19793	5.59697	3.07177	-0.273694	4.06398	-1.77595	4.82054	2.84701	3.23132	3.60637	6.37282	0.577546
TCGA-HT-8107-01A	High risk	-0.669981	3.60061	3.30239	5.52079	4.27331	8.03836	3.48028	4.34354	1.67923	2.98978	5.54379	-2.92402	3.67434	2.70675	3.68416	5.16474	2.7334	3.38081	-0.0351878	0.400627	2.58228	4.71512	-1.86674	2.04223	4.38563	2.59839	5.86753	0.841771	3.71595	2.12719	4.92891	1.05283	-5.59646	2.71941	-1.42217	2.37728	-3.96697	5.62341	3.0218	-0.174489	4.02163	-2.00061	4.6655	2.27902	3.33492	3.40531	6.56141	0.618903
TCGA-HT-8108-01A	Low risk	-0.562808	4.04665	2.46495	5.28721	4.06037	7.955	3.60375	4.20114	1.51125	3.0829	4.99347	-2.64518	3.1646	3.29742	4.36016	4.56919	3.2224	3.47798	-0.419968	0.152555	1.79195	4.8544	-1.52115	2.44237	4.59785	2.38022	5.84873	1.23875	3.72634	2.75201	4.89271	1.09977	-4.97684	2.62373	-0.941353	1.88685	-4.61284	5.5888	3.08195	-0.556285	4.06471	-1.71901	4.92547	2.76728	3.04398	3.63643	6.34779	0.338807
TCGA-HT-8109-01A	Low risk	-0.581054	4.02894	2.32529	5.32097	4.05974	8.06021	3.74539	4.17062	1.65804	3.33065	5.02363	-2.62649	3.28558	3.07427	4.19986	4.67421	2.94221	3.54961	-0.0737757	0.165138	2.17925	4.85463	-1.46536	2.41578	4.5963	2.5077	5.87296	1.44376	3.72966	3.06029	4.87893	1.31121	-4.9641	2.73471	-0.996824	2.18051	-4.40402	5.59243	3.24672	-0.450719	4.0573	-1.62183	4.94202	2.4962	3.30502	3.74879	6.49429	0.509086
TCGA-HT-8110-01A	High risk	-0.596607	3.88335	3.01011	5.31371	4.22369	8.17096	3.37037	4.26327	1.59509	3.0992	5.27975	-2.69414	3.38538	3.24007	4.21787	4.86219	3.10043	3.38055	-0.0751505	0.481116	2.55957	4.69269	-1.63121	2.17878	4.48376	2.59067	5.90075	1.8934	3.73351	2.40481	4.99718	1.22365	-5.23132	2.78369	-1.21268	2.104	-3.83171	5.60333	3.15214	-0.0420567	4.06054	-1.75588	4.76676	2.76634	3.48489	3.65134	6.4612	0.816325
TCGA-HT-8111-01A	Low risk	-0.564018	4.07718	2.30995	5.27933	4.04891	8.04119	3.69184	4.16674	1.59889	3.26906	4.96644	-2.59784	3.19992	3.21934	4.32512	4.58817	3.08385	3.52977	-0.194538	0.164723	2.03631	4.8552	-1.44444	2.44824	4.61257	2.4622	5.86902	1.51412	3.73096	3.01312	4.89053	1.26731	-4.90891	2.70585	-0.945837	2.04531	-4.46809	5.58809	3.2125	-0.476987	4.06522	-1.6143	4.95412	2.64919	3.23476	3.7487	6.43243	0.472899
TCGA-HT-8113-01A	Low risk	-0.634466	3.80358	2.79311	5.43586	4.17415	8.10609	3.66164	4.24772	1.73419	3.26633	5.31397	-2.76891	3.54021	2.7954	3.87194	4.97853	2.71278	3.49113	0.109753	0.304187	2.59494	4.77701	-1.65069	2.20878	4.48732	2.61795	5.88332	1.27299	3.72471	2.70832	4.90381	1.27962	-5.28657	2.78255	-1.24142	2.41936	-4.0569	5.61003	3.20748	-0.241445	4.03642	-1.77504	4.80656	2.27517	3.45528	3.62771	6.59319	0.661979
TCGA-HT-8114-01A	Low risk	-0.581065	3.97952	2.61474	5.31466	4.11121	8.03453	3.57389	4.21724	1.57402	3.13736	5.10185	-2.66835	3.27464	3.20121	4.25406	4.69891	3.10328	3.46566	-0.237864	0.246464	2.09828	4.80825	-1.55494	2.35297	4.55918	2.47123	5.86774	1.42066	3.72822	2.70394	4.91669	1.17472	-5.06976	2.69243	-1.04319	2.03049	-4.3451	5.59503	3.13208	-0.389862	4.05964	-1.72225	4.8779	2.67863	3.2236	3.65263	6.42051	0.506026
TCGA-HT-8558-01A	Low risk	-0.639972	3.79999	2.67818	5.4665	4.13897	8.04352	3.76033	4.24	1.74687	3.2806	5.28809	-2.79011	3.54723	2.69057	3.80064	4.96812	2.64442	3.52728	0.0756584	0.207366	2.44652	4.82321	-1.65251	2.2542	4.50236	2.58212	5.86783	0.959036	3.72052	2.80055	4.8629	1.2507	-5.27665	2.74638	-1.2087	2.44845	-4.25388	5.60994	3.19149	-0.382218	4.03025	-1.79146	4.83551	2.15708	3.35287	3.60106	6.60075	0.529741
TCGA-HT-8563-01A	High risk	-0.579176	3.92732	2.94518	5.30022	4.17327	8.01355	3.36117	4.26977	1.47346	2.91803	5.1886	-2.71028	3.25577	3.3656	4.332	4.7227	3.30026	3.36455	-0.42492	0.352857	2.01939	4.74937	-1.65211	2.27704	4.51581	2.43257	5.86387	1.44424	3.7273	2.28943	4.96539	1.02245	-5.18586	2.64826	-1.09712	1.85459	-4.25441	5.59768	3.00738	-0.302483	4.06366	-1.82955	4.80112	2.90905	3.14268	3.54838	6.331	0.519369
TCGA-HT-8564-01A	High risk	-0.598325	3.91585	2.75131	5.34076	4.15852	8.11022	3.54776	4.23199	1.63405	3.19079	5.2015	-2.69011	3.37708	3.10741	4.15093	4.81826	2.98758	3.45496	-0.0642135	0.33481	2.40215	4.76523	-1.58607	2.26767	4.52249	2.55783	5.88556	1.58943	3.72998	2.66196	4.93867	1.24647	-5.15653	2.7574	-1.14113	2.17156	-4.09139	5.6009	3.18094	-0.232377	4.05476	-1.72469	4.83303	2.59202	3.3951	3.66847	6.48905	0.664461
TCGA-HT-A4DS-01A	High risk	-0.629947	3.74056	3.39264	5.34848	4.35329	8.37602	3.2267	4.305	1.70557	3.18145	5.50923	-2.73216	3.59385	3.11904	4.04407	5.11649	2.91329	3.32368	0.301215	0.752983	3.37253	4.56379	-1.70627	1.94696	4.38716	2.79757	5.9478	2.44197	3.73984	2.21259	5.07376	1.37999	-5.43533	2.94126	-1.46317	2.37836	-3.13522	5.6163	3.2549	0.407713	4.05431	-1.76246	4.63862	2.67771	3.9185	3.69093	6.59278	1.25068
TCGA-HT-A4DV-01A	Low risk	-0.592425	3.97487	2.57435	5.30862	4.14706	8.23063	3.62186	4.18781	1.72268	3.40945	5.15283	-2.61364	3.3888	3.07973	4.16557	4.8132	2.87127	3.5074	0.191589	0.37121	2.72713	4.75682	-1.47931	2.27864	4.5452	2.65588	5.91336	2.03207	3.73736	2.96432	4.94858	1.45359	-5.05059	2.86059	-1.13425	2.33099	-3.88255	5.59839	3.34637	-0.10748	4.05965	-1.58184	4.86977	2.51915	3.6431	3.81993	6.57168	0.855695
TCGA-HT-A5R5-01A	High risk	-0.579093	3.85708	3.25799	5.31589	4.20731	7.8683	3.17106	4.33726	1.31159	2.57918	5.25786	-2.80159	3.20485	3.51019	4.39035	4.70872	3.55088	3.25794	-0.825939	0.355558	1.61906	4.73504	-1.79762	2.24538	4.47828	2.29355	5.82948	0.975952	3.71918	1.7744	4.978	0.71362	-5.33072	2.50476	-1.10849	1.58212	-4.46955	5.60004	2.78175	-0.413731	4.06261	-2.018	4.73204	3.1343	2.81808	3.33747	6.174	0.302711
TCGA-HT-A5R7-01A	High risk	-0.61759	3.8417	2.86384	5.38683	4.18656	8.11468	3.5511	4.25324	1.66819	3.18497	5.28809	-2.73996	3.46557	2.98425	4.02273	4.91687	2.88578	3.44814	0.00206142	0.356955	2.52028	4.75145	-1.64274	2.21	4.49068	2.59037	5.88624	1.4698	3.72754	2.58566	4.93621	1.23894	-5.2565	2.76904	-1.21537	2.26753	-4.01747	5.60667	3.17218	-0.193998	4.04624	-1.77287	4.7967	2.48109	3.43065	3.62835	6.52932	0.689516
TCGA-HT-A5R9-01A	Low risk	-0.57624	4.04334	2.36019	5.29494	4.07808	8.11957	3.70035	4.16658	1.66629	3.36305	5.02879	-2.59842	3.28163	3.1318	4.24495	4.6778	2.9624	3.538	-0.00728263	0.228588	2.31953	4.8259	-1.4429	2.39279	4.5924	2.54645	5.88735	1.71284	3.73358	3.06313	4.90513	1.36706	-4.94826	2.77521	-1.01271	2.19135	-4.25059	5.5919	3.28736	-0.345257	4.06205	-1.58378	4.93268	2.5544	3.41082	3.79359	6.50437	0.622393
TCGA-HT-A5RA-01A	High risk	-0.588995	3.92733	2.91459	5.2865	4.21363	8.22499	3.39668	4.23964	1.62422	3.19274	5.23911	-2.64784	3.36797	3.26331	4.25849	4.83605	3.0793	3.40301	0.0201035	0.496433	2.67809	4.69014	-1.57179	2.1957	4.50083	2.62657	5.91329	2.12704	3.7375	2.54837	5.00402	1.31612	-5.1617	2.82701	-1.19283	2.14628	-3.74973	5.60083	3.22491	0.00973973	4.06507	-1.68253	4.79046	2.76836	3.58798	3.72777	6.4867	0.899405
TCGA-HT-A5RB-01A	Low risk	-0.573307	4.07991	2.19953	5.28744	4.05267	8.14905	3.78052	4.13813	1.71086	3.47836	4.9796	-2.5639	3.2788	3.08859	4.23824	4.6566	2.88861	3.58085	0.0935669	0.199552	2.3927	4.84453	-1.38247	2.42524	4.61388	2.57377	5.8939	1.80615	3.73561	3.26396	4.89186	1.45618	-4.87802	2.80776	-0.985886	2.26905	-4.24806	5.58987	3.36324	-0.353516	4.06277	-1.51342	4.96752	2.48037	3.48041	3.86086	6.543	0.652057
TCGA-HT-A5RC-01A	High risk	-0.682865	3.54054	3.56209	5.49892	4.38247	8.28308	3.33114	4.35634	1.77901	3.1302	5.68452	-2.89248	3.79971	2.7118	3.64204	5.32468	2.61952	3.33571	0.356929	0.682826	3.41121	4.5859	-1.86339	1.85212	4.31929	2.81018	5.92527	1.70745	3.7274	2.06225	5.02044	1.27786	-5.68382	2.90233	-1.61689	2.60997	-3.23868	5.63048	3.17508	0.303781	4.02581	-1.92678	4.57238	2.29797	3.82318	3.52751	6.67476	1.10903
TCGA-HT-A614-01A	Low risk	-0.5783	4.03378	2.41789	5.28825	4.10055	8.1705	3.66857	4.16883	1.68559	3.39253	5.05899	-2.58996	3.30662	3.13796	4.24178	4.71174	2.94361	3.52843	0.0716133	0.285658	2.4751	4.79924	-1.44042	2.35806	4.58053	2.58917	5.89942	1.89536	3.73607	3.05038	4.92481	1.41373	-4.96397	2.81294	-1.04686	2.23357	-4.10306	5.5932	3.321	-0.248099	4.06325	-1.56546	4.91566	2.56334	3.51087	3.82019	6.52678	0.723387
TCGA-HT-A615-01A	Low risk	-0.572733	4.05026	2.38217	5.28357	4.08265	8.12461	3.67344	4.1683	1.65285	3.34599	5.02561	-2.59193	3.26668	3.17245	4.27576	4.66636	2.99871	3.52757	-0.0261942	0.244177	2.31385	4.81832	-1.44168	2.39023	4.592	2.54317	5.88874	1.76634	3.73434	3.03321	4.91366	1.36048	-4.94364	2.77454	-1.01006	2.16157	-4.2319	5.59129	3.28099	-0.328236	4.06424	-1.58287	4.92902	2.60002	3.41164	3.79476	6.49153	0.634991
TCGA-HT-A616-01A	Low risk	-0.57593	4.02616	2.42725	5.30506	4.07646	8.05075	3.66631	4.18576	1.61264	3.24762	5.0361	-2.63103	3.25769	3.1644	4.25774	4.65954	3.04037	3.51349	-0.159814	0.198942	2.12206	4.83602	-1.48958	2.40086	4.58747	2.48537	5.87122	1.47761	3.72984	2.92132	4.8977	1.25544	-4.98487	2.71512	-1.00019	2.09038	-4.38835	5.5921	3.1997	-0.427821	4.06072	-1.65238	4.9221	2.6081	3.26542	3.71851	6.45199	0.507321
TCGA-HT-A617-01A	High risk	-0.675022	3.55652	3.57497	5.48689	4.37338	8.23357	3.29613	4.36271	1.7251	3.04638	5.66087	-2.896	3.75101	2.79343	3.71031	5.27901	2.72441	3.31708	0.219664	0.658526	3.20198	4.59529	-1.87491	1.8789	4.32695	2.75399	5.91423	1.6004	3.72585	1.97942	5.01895	1.1992	-5.67383	2.85577	-1.57773	2.48789	-3.35873	5.62844	3.11553	0.235643	4.02853	-1.95564	4.57607	2.39002	3.70601	3.48854	6.62131	1.0215
TCGA-HT-A618-01A	High risk	-0.577042	3.98837	2.66203	5.29232	4.13006	8.08285	3.52428	4.21692	1.57562	3.1518	5.11138	-2.64755	3.27079	3.25717	4.29508	4.70376	3.13029	3.45035	-0.192239	0.305908	2.21009	4.78089	-1.54222	2.32905	4.55334	2.50161	5.87959	1.64662	3.73143	2.68307	4.94111	1.2131	-5.06352	2.72397	-1.05995	2.02999	-4.21123	5.59477	3.15798	-0.296393	4.06378	-1.69747	4.86559	2.73912	3.30736	3.68416	6.42443	0.601582
TCGA-HT-A619-01A	Low risk	-0.587087	3.94503	2.8393	5.28531	4.19692	8.22044	3.43769	4.22819	1.635	3.22701	5.21151	-2.63694	3.35855	3.24618	4.25795	4.81724	3.05807	3.42243	0.0336336	0.466838	2.65633	4.70566	-1.54972	2.22015	4.51331	2.62352	5.91206	2.10738	3.73752	2.62881	4.99309	1.33577	-5.12957	2.82767	-1.17068	2.16182	-3.79551	5.59961	3.24305	-0.0242848	4.06504	-1.66158	4.81	2.7385	3.58331	3.74553	6.49423	0.879155
TCGA-HT-A61A-01A	Low risk	-0.616035	3.87032	2.76164	5.37482	4.17863	8.17733	3.60268	4.22904	1.72193	3.30962	5.26422	-2.70204	3.47854	2.95065	4.01629	4.91949	2.80625	3.48087	0.148613	0.370019	2.70011	4.75007	-1.587	2.21675	4.50305	2.64493	5.90068	1.68674	3.73117	2.76066	4.93793	1.35353	-5.20229	2.8251	-1.21327	2.36824	-3.91226	5.60562	3.26303	-0.13367	4.04789	-1.69795	4.81813	2.42135	3.5642	3.70932	6.57938	0.787365
TCGA-HT-A61B-01A	High risk	-0.588834	3.87375	3.16288	5.29591	4.24333	8.12126	3.24535	4.29159	1.50479	2.93272	5.29506	-2.71499	3.33257	3.37927	4.30623	4.8297	3.27319	3.31997	-0.272581	0.509812	2.36631	4.67411	-1.68321	2.16534	4.47042	2.52709	5.8899	1.8187	3.73186	2.15266	5.01757	1.09098	-5.27297	2.72541	-1.20692	1.93104	-3.88854	5.60274	3.04766	-0.057806	4.06473	-1.82753	4.73506	2.9458	3.35306	3.57334	6.37476	0.750989
TCGA-HT-A61C-01A	High risk	-0.737105	3.30018	3.84956	5.65162	4.42828	8.14106	3.36462	4.43296	1.79971	2.95463	5.88606	-3.08715	3.9926	2.33262	3.22081	5.53162	2.40466	3.30767	0.279074	0.620744	3.29583	4.5994	-2.0697	1.73287	4.23016	2.77778	5.89122	0.782532	3.71195	1.71717	4.97226	1.06636	-5.9914	2.81555	-1.79331	2.74571	-3.40365	5.64614	3.01259	0.170015	3.9961	-2.15332	4.47233	1.98668	3.61715	3.28505	6.7094	0.897671
TCGA-HT-A74H-01A	High risk	-0.607083	3.89523	2.78061	5.34612	4.18483	8.19819	3.55414	4.227	1.70024	3.29523	5.24759	-2.67854	3.44394	3.04073	4.0914	4.88995	2.87759	3.46484	0.128485	0.403884	2.70905	4.73485	-1.57099	2.21648	4.50657	2.64476	5.90594	1.84368	3.73355	2.7328	4.9562	1.35935	-5.17638	2.83219	-1.2017	2.31359	-3.8603	5.60375	3.2657	-0.0901181	4.05339	-1.6799	4.81638	2.51565	3.58572	3.7282	6.55822	0.828607
TCGA-HT-A74J-01A	Low risk	-0.580301	4.01933	2.50521	5.28055	4.12846	8.21982	3.61861	4.17583	1.69644	3.40247	5.09702	-2.58544	3.33036	3.15777	4.24469	4.74799	2.9416	3.51012	0.134608	0.35233	2.62724	4.76744	-1.44693	2.31627	4.56475	2.62873	5.91109	2.07783	3.73846	3.00116	4.94858	1.44716	-4.9903	2.84684	-1.08628	2.26049	-3.94672	5.59476	3.34326	-0.142705	4.06475	-1.55712	4.89185	2.59165	3.60433	3.83754	6.54183	0.825968
TCGA-HT-A74K-01A	Low risk	-0.586239	3.98862	2.64563	5.27449	4.17527	8.30505	3.54685	4.18729	1.72458	3.43118	5.16654	-2.58191	3.38241	3.16606	4.22915	4.81961	2.91388	3.4842	0.259427	0.462018	2.91098	4.71555	-1.45967	2.24232	4.53651	2.70168	5.9309	2.3655	3.74221	2.9324	4.98519	1.51085	-5.04071	2.90763	-1.15955	2.32901	-3.67825	5.59796	3.38733	0.0355239	4.06596	-1.54316	4.85129	2.61191	3.77148	3.8674	6.57689	1.0016
TCGA-HT-A74L-01A	Low risk	-0.565324	4.04756	2.46762	5.27837	4.07814	8.03249	3.60358	4.19164	1.56022	3.17422	5.01394	-2.62118	3.2017	3.27571	4.34439	4.60958	3.15664	3.48657	-0.266756	0.211058	2.0143	4.8291	-1.49293	2.41115	4.59141	2.44914	5.86738	1.50985	3.73029	2.82899	4.91083	1.20209	-4.96919	2.68827	-0.975522	1.97995	-4.42305	5.58984	3.15714	-0.436894	4.06598	-1.66648	4.91884	2.73456	3.20377	3.70023	6.39931	0.480574
TCGA-HT-A74O-01A	High risk	-0.593906	3.86371	3.19153	5.29109	4.26894	8.21001	3.23689	4.28579	1.56004	3.02474	5.33036	-2.69584	3.38313	3.34713	4.27644	4.88549	3.19531	3.32478	-0.0994446	0.585344	2.65203	4.64139	-1.66313	2.11783	4.45715	2.60768	5.91056	2.10472	3.73598	2.21277	5.03914	1.19917	-5.28114	2.79751	-1.25909	2.04088	-3.6568	5.6047	3.12551	0.0889599	4.0653	-1.77994	4.71953	2.90514	3.53705	3.63616	6.4338	0.917207
TCGA-HW-7486-01A	Low risk	-0.556675	4.13903	2.01312	5.27896	3.98188	8.00083	3.84005	4.12712	1.62435	3.36728	4.85395	-2.56634	3.15498	3.15958	4.32483	4.50473	3.02368	3.59807	-0.190688	0.0426501	1.89735	4.91937	-1.37116	2.54127	4.65772	2.43051	5.85867	1.35306	3.72976	3.28541	4.84361	1.30769	-4.7942	2.6886	-0.860473	2.07434	-4.68893	5.58341	3.25493	-0.634133	4.0645	-1.55371	5.02366	2.54619	3.16905	3.79319	6.44571	0.356582
TCGA-HW-7487-01A	Low risk	-0.602542	3.93902	2.51698	5.36749	4.10593	8.07839	3.71101	4.20195	1.68813	3.30381	5.14241	-2.68398	3.38887	2.96413	4.07082	4.79858	2.85169	3.52576	-0.00119416	0.220983	2.34219	4.82333	-1.54092	2.33359	4.55294	2.55157	5.87708	1.37525	3.72767	2.91722	4.8891	1.29781	-5.09439	2.75363	-1.09346	2.27417	-4.26524	5.59951	3.23033	-0.366941	4.04895	-1.68439	4.888	2.4088	3.36458	3.69978	6.53375	0.570129
TCGA-HW-7489-01A	Low risk	-0.606075	3.91937	2.54281	5.38529	4.10143	8.02963	3.71397	4.21323	1.66688	3.24497	5.15227	-2.71216	3.38966	2.94397	4.04651	4.8001	2.86598	3.5194	-0.0804341	0.188106	2.22183	4.8365	-1.57314	2.33973	4.54924	2.516	5.86537	1.16826	3.72449	2.85132	4.8763	1.2316	-5.12481	2.71577	-1.08967	2.23814	-4.36941	5.60035	3.17982	-0.434829	4.04584	-1.7299	4.88356	2.3983	3.27102	3.64914	6.51311	0.485057
TCGA-HW-7490-01A	Low risk	-0.564991	4.04233	2.49432	5.27988	4.0796	8.01513	3.58799	4.19789	1.54334	3.13898	5.01788	-2.63004	3.19425	3.29036	4.35131	4.60489	3.18309	3.47721	-0.310836	0.207263	1.96429	4.82968	-1.50703	2.41109	4.58906	2.43271	5.86331	1.45449	3.72937	2.7811	4.91073	1.1698	-4.98109	2.67202	-0.973614	1.94924	-4.454	5.58992	3.1321	-0.454269	4.06588	-1.68621	4.91403	2.75655	3.16561	3.67881	6.38289	0.452958
TCGA-HW-7491-01A	Low risk	-0.553009	4.13971	2.07009	5.26844	3.99011	7.99291	3.79469	4.13555	1.5956	3.31662	4.85777	-2.5681	3.13447	3.21565	4.36197	4.49132	3.08513	3.57726	-0.246982	0.0593852	1.85564	4.90989	-1.38438	2.53556	4.6539	2.41457	5.85707	1.36811	3.72982	3.2052	4.85401	1.2727	-4.80326	2.67496	-0.859131	2.01743	-4.68808	5.583	3.22565	-0.625922	4.0667	-1.57166	5.01374	2.61506	3.1404	3.77508	6.4183	0.350457
TCGA-HW-7493-01A	Low risk	-0.549391	4.18164	1.84068	5.27183	3.94148	7.97044	3.9125	4.1048	1.62501	3.40546	4.77834	-2.54516	3.11203	3.15335	4.34764	4.43925	3.01936	3.63193	-0.219316	-0.0280241	1.78404	4.95659	-1.32794	2.59965	4.68571	2.40069	5.85106	1.25923	3.72909	3.424	4.81833	1.31611	-4.72078	2.66995	-0.802937	2.06087	-4.83354	5.57997	3.2678	-0.732533	4.06543	-1.52164	5.06425	2.51806	3.11054	3.81401	6.43896	0.277281
TCGA-HW-7495-01A	Low risk	-0.596963	3.93469	2.60634	5.35925	4.11128	8.02618	3.64081	4.22097	1.62108	3.17839	5.14365	-2.70231	3.34592	3.05531	4.13018	4.76589	2.97538	3.48871	-0.162731	0.218488	2.16052	4.82079	-1.57879	2.337	4.5481	2.49331	5.8651	1.25051	3.72556	2.74938	4.8955	1.19064	-5.11882	2.70022	-1.07806	2.13978	-4.35745	5.59874	3.14574	-0.413434	4.05112	-1.74133	4.8732	2.525	3.23929	3.63628	6.46888	0.48885
TCGA-HW-8319-01A	Low risk	-0.579868	3.99535	2.54522	5.31222	4.09927	8.04459	3.61076	4.20516	1.59282	3.18487	5.08012	-2.65436	3.27295	3.18107	4.25012	4.68893	3.07161	3.48479	-0.197583	0.230999	2.12214	4.81764	-1.53001	2.36853	4.56899	2.48113	5.86997	1.45078	3.72895	2.79071	4.90987	1.21104	-5.03955	2.70474	-1.03031	2.06192	-4.35106	5.59413	3.16183	-0.398188	4.0598	-1.69415	4.89387	2.64503	3.24866	3.68011	6.43683	0.513796
TCGA-HW-8320-01A	Low risk	-0.56814	4.05896	2.40417	5.2715	4.08455	8.11811	3.64352	4.17132	1.62993	3.31301	5.01749	-2.58759	3.24297	3.22263	4.31417	4.64587	3.05066	3.51479	-0.0716858	0.252125	2.26958	4.814	-1.44374	2.3931	4.59305	2.52842	5.88745	1.78664	3.73461	2.98949	4.92039	1.3377	-4.93805	2.76377	-1.0007	2.11247	-4.24165	5.59036	3.26215	-0.328399	4.06661	-1.58928	4.92653	2.65735	3.3872	3.78696	6.46889	0.626677
TCGA-HW-8321-01A	High risk	-0.578321	3.94138	2.90768	5.28988	4.17563	8.06174	3.37682	4.25743	1.50635	2.98973	5.18266	-2.68619	3.26757	3.35569	4.33254	4.73149	3.25873	3.37832	-0.326566	0.377989	2.1496	4.74025	-1.62086	2.27076	4.51922	2.47313	5.87532	1.62124	3.73008	2.37686	4.97287	1.09699	-5.15953	2.68916	-1.10489	1.91192	-4.15467	5.59736	3.06233	-0.240811	4.06523	-1.78436	4.80757	2.88615	3.24138	3.60011	6.3638	0.601556
TCGA-HW-8322-01A	Low risk	-0.564371	4.07737	2.31216	5.27735	4.05248	8.05547	3.69039	4.16522	1.60708	3.28472	4.97038	-2.59341	3.20616	3.21703	4.32334	4.59527	3.07342	3.53072	-0.167739	0.17613	2.07742	4.85019	-1.43952	2.44227	4.61126	2.47457	5.87243	1.5648	3.7317	3.02502	4.89423	1.28525	-4.90775	2.71743	-0.952137	2.06125	-4.43264	5.58827	3.22597	-0.454457	4.06552	-1.60488	4.95259	2.64523	3.26382	3.76002	6.44104	0.499197
TCGA-HW-A5KJ-01A	Low risk	-0.567506	4.07205	2.33404	5.27216	4.07117	8.12004	3.68265	4.16048	1.64583	3.35315	4.99601	-2.57783	3.2413	3.19804	4.30595	4.6355	3.01978	3.53373	-0.0434261	0.229991	2.27388	4.82621	-1.42281	2.41041	4.6026	2.53252	5.88771	1.7818	3.73481	3.06935	4.91096	1.36404	-4.91152	2.76995	-0.986605	2.13969	-4.26651	5.58956	3.28531	-0.349306	4.06624	-1.56716	4.94234	2.62019	3.39704	3.80685	6.48215	0.619686
TCGA-HW-A5KK-01A	High risk	-0.651216	3.68764	3.28372	5.42671	4.31665	8.28602	3.39295	4.30432	1.75478	3.21468	5.52294	-2.79421	3.66367	2.87168	3.84546	5.16384	2.72883	3.37978	0.310279	0.612014	3.22819	4.62703	-1.73979	1.98175	4.39079	2.76983	5.9262	1.91525	3.73206	2.32559	5.01025	1.34359	-5.47999	2.89949	-1.46223	2.50341	-3.38783	5.6199	3.23465	0.214005	4.03913	-1.81131	4.66311	2.41305	3.79566	3.63202	6.63706	1.06823
TCGA-HW-A5KL-01A	Low risk	-0.562056	4.10644	2.19542	5.26738	4.03828	8.09673	3.74577	4.14184	1.64958	3.38953	4.93703	-2.56046	3.20967	3.18739	4.32054	4.58614	3.00971	3.56307	-0.0596216	0.170876	2.18338	4.85691	-1.38696	2.45886	4.62584	2.51059	5.88197	1.70838	3.7343	3.18876	4.89007	1.37508	-4.85195	2.75689	-0.939533	2.13522	-4.38286	5.58686	3.29929	-0.429544	4.06678	-1.53929	4.97657	2.59064	3.35368	3.82588	6.47986	0.557048
TCGA-HW-A5KM-01A	Low risk	-0.562498	4.06722	2.36754	5.28247	4.04955	7.99361	3.6569	4.18136	1.55482	3.17952	4.97079	-2.61913	3.17674	3.25785	4.34559	4.57047	3.1533	3.50801	-0.312036	0.149308	1.897	4.85961	-1.47798	2.45293	4.6088	2.41694	5.8578	1.36303	3.72854	2.89881	4.88839	1.1838	-4.93398	2.662	-0.936062	1.96312	-4.56005	5.58802	3.14761	-0.5299	4.06507	-1.66355	4.94502	2.70508	3.13063	3.69463	6.38905	0.394797
TCGA-IK-7675-01A	Low risk	-0.561123	4.05724	2.44111	5.27979	4.0594	7.9739	3.60972	4.19462	1.52208	3.11247	4.98473	-2.632	3.16307	3.30168	4.36882	4.56562	3.21248	3.48395	-0.384995	0.160956	1.83468	4.85169	-1.50429	2.44372	4.6013	2.39425	5.85332	1.31881	3.72762	2.79261	4.89593	1.13022	-4.95922	2.63938	-0.939535	1.90372	-4.57826	5.58827	3.10497	-0.534472	4.06593	-1.69709	4.9304	2.76562	3.08097	3.65997	6.3581	0.369847
TCGA-IK-8125-01A	Low risk	-0.57751	4.04303	2.38868	5.28287	4.09937	8.19286	3.68072	4.16128	1.70188	3.43177	5.05191	-2.57681	3.31022	3.13206	4.24297	4.71269	2.9218	3.53728	0.118925	0.293596	2.53649	4.79698	-1.4219	2.35852	4.58383	2.60767	5.90457	1.97565	3.73739	3.10235	4.92701	1.45096	-4.94673	2.832	-1.04724	2.26344	-4.06232	5.59285	3.35119	-0.223588	4.06405	-1.53997	4.9212	2.54971	3.55706	3.84691	6.54216	0.759508
TCGA-KT-A74X-01A	Low risk	-0.585016	3.9973	2.55211	5.29352	4.1366	8.20947	3.60921	4.18543	1.69418	3.37754	5.12222	-2.60403	3.34846	3.1365	4.21746	4.77072	2.93332	3.50226	0.122742	0.355558	2.62232	4.76426	-1.47108	2.30172	4.55524	2.62627	5.90866	2.01283	3.73724	2.95029	4.94793	1.42431	-5.02373	2.83929	-1.10358	2.26395	-3.94813	5.59628	3.32385	-0.144276	4.06253	-1.58304	4.87959	2.57797	3.58818	3.81341	6.54162	0.814251
TCGA-KT-A7W1-01A	High risk	-0.603342	3.8779	3.01383	5.30545	4.25418	8.30748	3.38008	4.24779	1.68629	3.26363	5.31936	-2.65812	3.45756	3.18036	4.17107	4.93747	2.96611	3.39879	0.201421	0.58171	3.00779	4.65053	-1.58728	2.119	4.47035	2.71459	5.93201	2.32514	3.73993	2.54337	5.02476	1.40233	-5.22595	2.89579	-1.28125	2.28956	-3.4962	5.60569	3.28741	0.167471	4.06144	-1.66866	4.75391	2.68669	3.77062	3.75889	6.55499	1.06436
TCGA-P5-A5EV-01A	Low risk	-0.558201	4.10981	2.20596	5.26723	4.02795	8.04297	3.73064	4.14977	1.6066	3.31251	4.91998	-2.57416	3.17409	3.22638	4.34948	4.54995	3.07853	3.55095	-0.181487	0.137402	2.01398	4.87093	-1.40704	2.47992	4.63028	2.45862	5.86934	1.54455	3.73187	3.11585	4.88179	1.29745	-4.85473	2.70988	-0.913383	2.04902	-4.51014	5.58575	3.23914	-0.50657	4.06712	-1.57789	4.9793	2.64048	3.23738	3.78045	6.43579	0.461065
TCGA-P5-A5EW-01A	Low risk	-0.550123	4.16218	1.96468	5.26731	3.96672	7.97957	3.84507	4.12146	1.6039	3.35086	4.81703	-2.55618	3.11736	3.19756	4.36422	4.4605	3.06624	3.60075	-0.24606	0.0179346	1.80845	4.93189	-1.35782	2.56785	4.66974	2.40355	5.85363	1.317	3.72949	3.30028	4.83809	1.28725	-4.76191	2.66923	-0.829181	2.026	-4.76337	5.58129	3.24078	-0.679268	4.06663	-1.54954	5.0379	2.58191	3.11833	3.79145	6.42235	0.311268
TCGA-P5-A5EX-01A	High risk	-0.589501	3.92116	2.89425	5.30363	4.19367	8.14864	3.41954	4.24662	1.59084	3.12349	5.22333	-2.67466	3.34693	3.25042	4.24823	4.80968	3.11026	3.40394	-0.104152	0.428238	2.45845	4.71968	-1.59765	2.22794	4.50741	2.56583	5.89541	1.84215	3.73329	2.50386	4.98085	1.22873	-5.17174	2.76903	-1.16204	2.08264	-3.94243	5.60036	3.16046	-0.116308	4.06214	-1.73056	4.8001	2.76108	3.43877	3.66905	6.45124	0.757376
TCGA-P5-A5EY-01A	High risk	-0.76753	3.24885	3.66286	5.72166	4.41073	8.22081	3.60821	4.40064	1.98952	3.25087	5.92343	-3.09752	4.14619	1.91489	2.87951	5.65382	1.962	3.41687	0.682441	0.568495	3.77402	4.62997	-2.03011	1.71347	4.22888	2.91385	5.90795	0.748531	3.71189	2.11595	4.9252	1.28988	-6.0018	2.92167	-1.87286	3.20688	-3.27634	5.65213	3.18782	0.203013	3.97998	-2.07715	4.50477	1.53306	3.86567	3.38348	6.88659	1.0094
TCGA-P5-A5EZ-01A	Low risk	-0.568881	4.05382	2.36614	5.29192	4.05918	8.03309	3.67783	4.17735	1.59612	3.24237	4.99539	-2.61681	3.21961	3.20061	4.29887	4.614	3.07749	3.51992	-0.205343	0.172175	2.03781	4.84986	-1.47017	2.43119	4.60193	2.46125	5.86707	1.45647	3.72984	2.95509	4.89154	1.24426	-4.94527	2.6994	-0.965203	2.04812	-4.46109	5.58974	3.19326	-0.472625	4.06308	-1.64087	4.94003	2.63912	3.22239	3.72411	6.43207	0.466297
TCGA-P5-A5F0-01A	Low risk	-0.590124	3.98554	2.53333	5.30869	4.13341	8.20654	3.64047	4.18425	1.71303	3.40011	5.13107	-2.61328	3.37125	3.08245	4.17459	4.79009	2.88372	3.51423	0.153181	0.340569	2.64386	4.77144	-1.47452	2.3007	4.55386	2.63411	5.90773	1.95469	3.73638	2.98336	4.93866	1.43496	-5.03397	2.84285	-1.11167	2.30729	-3.95944	5.59732	3.33349	-0.157952	4.05961	-1.58484	4.8818	2.51856	3.59464	3.81217	6.56	0.805842
TCGA-P5-A5F1-01A	Low risk	-0.557231	4.14978	2.00631	5.25954	4.00346	8.10666	3.83509	4.1117	1.684	3.4918	4.87098	-2.52666	3.19198	3.15069	4.32279	4.54582	2.95107	3.60875	0.00596854	0.120887	2.19113	4.8856	-1.32457	2.50581	4.65266	2.51969	5.88393	1.7402	3.73552	3.39445	4.87001	1.44552	-4.7711	2.77422	-0.897364	2.18906	-4.43817	5.58403	3.36166	-0.474922	4.06757	-1.47363	5.01836	2.52204	3.38289	3.88429	6.5071	0.547782
TCGA-P5-A5F2-01A	Low risk	-0.565874	4.05477	2.39247	5.28885	4.05708	8.00249	3.65391	4.18467	1.56403	3.18498	4.98924	-2.62526	3.19531	3.23879	4.32532	4.59217	3.13325	3.50618	-0.287664	0.160948	1.93767	4.85365	-1.48587	2.4394	4.60245	2.42906	5.8599	1.37393	3.72856	2.88807	4.8908	1.19132	-4.95133	2.67023	-0.952008	1.98524	-4.52602	5.58911	3.15243	-0.509301	4.06391	-1.66746	4.9374	2.68759	3.1525	3.69347	6.39983	0.414579
TCGA-P5-A5F4-01A	Low risk	-0.584402	4.00959	2.4544	5.30536	4.10687	8.16017	3.67099	4.17718	1.69022	3.37785	5.08531	-2.61013	3.33129	3.0995	4.20188	4.73955	2.91857	3.52548	0.0716622	0.283405	2.47838	4.79884	-1.46365	2.34452	4.57142	2.58976	5.89688	1.81547	3.73466	3.01568	4.92097	1.39674	-4.99808	2.80737	-1.06535	2.25195	-4.1081	5.59496	3.30685	-0.254178	4.0602	-1.58963	4.90531	2.52993	3.49864	3.79783	6.53314	0.709956
TCGA-P5-A5F6-01A	Low risk	-0.554394	4.155	1.97158	5.26796	3.98043	8.0326	3.85169	4.11617	1.64391	3.41926	4.84062	-2.54528	3.15497	3.16218	4.33543	4.50125	3.00269	3.60863	-0.129409	0.0560449	1.97299	4.91504	-1.343	2.54272	4.6629	2.45496	5.86628	1.48169	3.73184	3.35483	4.84851	1.35909	-4.76636	2.71514	-0.858832	2.10725	-4.63074	5.58266	3.29579	-0.597973	4.06626	-1.51625	5.03137	2.53859	3.23234	3.83202	6.46422	0.408544
TCGA-P5-A72U-01A	High risk	-0.645217	3.71772	3.3221	5.37601	4.35967	8.46531	3.32546	4.28631	1.81726	3.36533	5.54224	-2.72259	3.68797	2.9442	3.90882	5.19928	2.69287	3.37303	0.572299	0.775694	3.7645	4.55772	-1.67321	1.91252	4.3802	2.90239	5.9669	2.60329	3.74241	2.42223	5.06732	1.53923	-5.43951	3.02838	-1.52317	2.62609	-2.94272	5.61972	3.38328	0.510016	4.04829	-1.69543	4.64421	2.47218	4.1366	3.77228	6.70152	1.39908
TCGA-P5-A72W-01A	High risk	-0.578485	4.01077	2.56808	5.27957	4.13355	8.18671	3.57682	4.18926	1.65818	3.32431	5.10461	-2.60114	3.31108	3.20188	4.26942	4.73572	3.00825	3.48725	0.0401303	0.351311	2.51797	4.76535	-1.47541	2.31438	4.55947	2.59492	5.90367	1.98967	3.73691	2.89284	4.95176	1.38044	-5.01337	2.81458	-1.08226	2.18573	-4.00059	5.59475	3.28861	-0.170385	4.06532	-1.59748	4.88026	2.65236	3.52785	3.79496	6.50546	0.775746
TCGA-P5-A72X-01A	Low risk	-0.571111	4.05924	2.38266	5.27076	4.09135	8.16703	3.66263	4.16227	1.67006	3.38802	5.02765	-2.57289	3.2725	3.18658	4.28939	4.67421	2.98637	3.5285	0.0405564	0.279004	2.426	4.80337	-1.42167	2.37743	4.59099	2.57521	5.89877	1.9345	3.73687	3.06771	4.92651	1.41132	-4.92977	2.80661	-1.02119	2.19273	-4.13123	5.59113	3.31998	-0.262171	4.06643	-1.55052	4.92699	2.60959	3.4932	3.83142	6.50929	0.712074
TCGA-P5-A72Z-01A	Low risk	-0.584918	3.94226	2.8832	5.28041	4.20237	8.20595	3.4029	4.2363	1.60957	3.17908	5.21586	-2.64302	3.34365	3.28528	4.28259	4.80798	3.1071	3.40543	-0.0225215	0.474526	2.59963	4.70059	-1.56483	2.21654	4.50962	2.6053	5.90893	2.08491	3.73703	2.5573	4.9987	1.29807	-5.14148	2.81102	-1.16897	2.11188	-3.81251	5.59944	3.21233	-0.0293752	4.06619	-1.6826	4.80124	2.78893	3.54521	3.72326	6.4701	0.859971
TCGA-P5-A730-01A	High risk	-0.585726	3.93056	2.88233	5.3001	4.18375	8.11701	3.41584	4.24804	1.56537	3.08544	5.20455	-2.67745	3.31972	3.2787	4.27352	4.78068	3.15337	3.40001	-0.176218	0.403373	2.34687	4.73063	-1.60179	2.24763	4.51386	2.53357	5.88807	1.75547	3.73209	2.47854	4.97499	1.18767	-5.16214	2.74163	-1.13847	2.02946	-4.02681	5.59917	3.13027	-0.167903	4.06293	-1.74554	4.80678	2.79312	3.3693	3.64835	6.42423	0.698035
TCGA-P5-A731-01A	Low risk	-0.59809	3.94905	2.58055	5.33932	4.13259	8.14962	3.64808	4.20088	1.69638	3.33302	5.15846	-2.65568	3.38987	3.03224	4.12034	4.81099	2.8772	3.50708	0.0760227	0.304011	2.521	4.78522	-1.52253	2.29811	4.54411	2.59915	5.89429	1.69251	3.73218	2.89778	4.92247	1.35831	-5.08751	2.80145	-1.12058	2.28671	-4.07014	5.5994	3.27307	-0.23264	4.05423	-1.64731	4.87084	2.48077	3.49177	3.74657	6.54511	0.70956
TCGA-P5-A733-01A	Low risk	-0.559708	4.14583	1.99069	5.26582	4.00222	8.112	3.85268	4.10932	1.69801	3.51366	4.87487	-2.52796	3.20548	3.12218	4.30166	4.5574	2.92025	3.61662	0.0350079	0.117013	2.2199	4.88789	-1.32177	2.50442	4.65241	2.52931	5.88505	1.73527	3.73547	3.4234	4.86637	1.46119	-4.77266	2.7817	-0.90235	2.21902	-4.42985	5.58452	3.37487	-0.473086	4.06632	-1.4678	5.02024	2.48893	3.40005	3.89083	6.52083	0.555115
TCGA-P5-A735-01A	Low risk	-0.560862	4.09008	2.28285	5.27212	4.04265	8.03971	3.69602	4.16217	1.59482	3.27357	4.9492	-2.58912	3.18484	3.23559	4.34362	4.56999	3.09673	3.533	-0.203498	0.157924	2.01656	4.85914	-1.43313	2.45933	4.61858	2.45673	5.8687	1.52867	3.73132	3.03369	4.88954	1.27031	-4.88998	2.70393	-0.932706	2.03277	-4.48494	5.58708	3.21561	-0.48695	4.06648	-1.60459	4.96157	2.66242	3.22832	3.75652	6.42698	0.466319
TCGA-P5-A736-01A	Low risk	-0.568405	4.08655	2.26425	5.26602	4.06997	8.17729	3.72132	4.14264	1.69533	3.45895	4.98789	-2.55056	3.26426	3.15959	4.28808	4.65196	2.94326	3.55865	0.0915948	0.249018	2.44433	4.82076	-1.38093	2.40628	4.60794	2.58492	5.9009	1.96543	3.73781	3.20408	4.91429	1.46189	-4.8785	2.82107	-0.995882	2.23432	-4.15762	5.58943	3.36435	-0.285922	4.06686	-1.50616	4.95381	2.56146	3.52052	3.87185	6.52996	0.713013
TCGA-P5-A737-01A	Low risk	-0.582592	4.04138	2.24668	5.32007	4.05367	8.10137	3.79309	4.15383	1.70328	3.42552	5.01251	-2.60555	3.30649	3.02597	4.17462	4.68684	2.86524	3.5766	0.0400645	0.168248	2.3064	4.85633	-1.42903	2.4184	4.60309	2.54866	5.88245	1.56403	3.73172	3.19192	4.87614	1.39329	-4.93353	2.77462	-1.0005	2.26805	-4.33632	5.59229	3.31319	-0.415026	4.05699	-1.57121	4.95609	2.42809	3.39864	3.8023	6.53727	0.57217
TCGA-P5-A77W-01A	Low risk	-0.566226	4.07408	2.34279	5.26865	4.07224	8.11841	3.67278	4.16168	1.63893	3.34269	4.9945	-2.57684	3.23471	3.21312	4.31711	4.63013	3.03541	3.52946	-0.056814	0.233231	2.26201	4.82447	-1.42401	2.41051	4.60255	2.52842	5.8874	1.78873	3.7349	3.0544	4.91327	1.35701	-4.91081	2.7669	-0.984557	2.12512	-4.26773	5.58933	3.27941	-0.348193	4.06693	-1.56956	4.94107	2.6377	3.39032	3.80418	6.47542	0.61808
TCGA-P5-A77X-01A	Low risk	-0.56978	4.07584	2.2633	5.28288	4.0561	8.11112	3.73387	4.15178	1.66497	3.38981	4.98123	-2.57797	3.24978	3.14768	4.27548	4.63439	2.97186	3.55572	-0.0187819	0.196173	2.26339	4.8435	-1.41062	2.42767	4.61044	2.53286	5.8853	1.71264	3.73402	3.1472	4.89545	1.38097	-4.89645	2.77005	-0.975781	2.1771	-4.3153	5.58941	3.30166	-0.38825	4.06403	-1.55581	4.9575	2.55724	3.39095	3.81554	6.49872	0.592872
TCGA-P5-A780-01A	High risk	-0.579068	3.95611	2.83461	5.28667	4.1697	8.10346	3.42185	4.24091	1.54957	3.07981	5.16998	-2.66367	3.28502	3.31592	4.31394	4.74073	3.19006	3.40418	-0.216538	0.38282	2.27336	4.74122	-1.58455	2.27411	4.52669	2.513	5.88496	1.7497	3.73227	2.50459	4.97126	1.17849	-5.12691	2.72881	-1.10703	1.98991	-4.08531	5.59703	3.12501	-0.203154	4.06536	-1.73471	4.82228	2.82661	3.33413	3.65447	6.4055	0.666051
TCGA-P5-A781-01A	Low risk	-0.565371	4.09519	2.21915	5.27235	4.04692	8.11248	3.74285	4.14401	1.66254	3.4034	4.95602	-2.56378	3.23002	3.16796	4.30055	4.60974	2.98498	3.56215	-0.0227587	0.187247	2.24468	4.84899	-1.39158	2.44349	4.61944	2.52834	5.88565	1.74407	3.7347	3.18601	4.89407	1.39162	-4.86718	2.77054	-0.957408	2.1652	-4.33317	5.58795	3.31135	-0.399004	4.06585	-1.5378	4.96899	2.5717	3.38939	3.83089	6.49427	0.588995
TCGA-QH-A65R-01A	Low risk	-0.56694	4.04621	2.47075	5.27579	4.08644	8.06679	3.60427	4.18787	1.58281	3.21495	5.02495	-2.61184	3.22031	3.26252	4.334	4.62978	3.12452	3.49047	-0.197377	0.236993	2.11732	4.81786	-1.48175	2.39621	4.58792	2.48033	5.87553	1.62443	3.73196	2.86201	4.91851	1.24709	-4.96811	2.7169	-0.992239	2.02418	-4.33803	5.59043	3.19067	-0.383694	4.0663	-1.64424	4.91525	2.71662	3.27526	3.72742	6.42303	0.543467
TCGA-QH-A65S-01A	Low risk	-0.558273	4.07545	2.3631	5.27917	4.03919	7.95401	3.64768	4.18508	1.52138	3.12603	4.95072	-2.62525	3.14379	3.29338	4.37489	4.53573	3.20883	3.50057	-0.405171	0.121783	1.7696	4.87165	-1.48745	2.47332	4.61475	2.37661	5.84834	1.24811	3.72691	2.85481	4.88186	1.12816	-4.92759	2.62661	-0.911084	1.8964	-4.66028	5.58675	3.10648	-0.590469	4.06588	-1.68684	4.95036	2.74729	3.04351	3.66482	6.35374	0.322005
TCGA-QH-A65V-01A	Low risk	-0.569204	4.04117	2.46098	5.28278	4.08453	8.06451	3.61902	4.18727	1.59098	3.22445	5.02836	-2.61614	3.23029	3.2384	4.31516	4.63806	3.1029	3.49607	-0.18522	0.229178	2.12337	4.82162	-1.4833	2.39647	4.58756	2.483	5.87487	1.59438	3.73152	2.87726	4.91392	1.25102	-4.97235	2.71778	-0.995085	2.04204	-4.34598	5.59087	3.19426	-0.391692	4.06497	-1.64535	4.9166	2.68981	3.2762	3.72637	6.43107	0.537749
TCGA-QH-A65X-01A	High risk	-0.574801	4.01762	2.54114	5.28528	4.11174	8.11235	3.58684	4.19422	1.61419	3.24745	5.07491	-2.61839	3.27089	3.22344	4.28977	4.6899	3.06921	3.48439	-0.101585	0.2882	2.28513	4.79325	-1.49344	2.35228	4.56994	2.52842	5.88627	1.74351	3.73337	2.84496	4.93251	1.29114	-5.00784	2.75469	-1.0413	2.09572	-4.19326	5.59322	3.22146	-0.292638	4.06453	-1.63942	4.8928	2.68041	3.37466	3.74217	6.45884	0.636744
TCGA-QH-A65Z-01A	Low risk	-0.56315	4.11683	2.10438	5.27494	4.02002	8.09136	3.80301	4.12952	1.6714	3.43747	4.91371	-2.55483	3.21395	3.13938	4.29566	4.57867	2.95987	3.58895	-0.027569	0.13492	2.17711	4.87592	-1.36627	2.48076	4.63674	2.5127	5.88038	1.65743	3.73386	3.28808	4.87389	1.40132	-4.8259	2.76015	-0.923738	2.17562	-4.43155	5.58626	3.32362	-0.468731	4.06509	-1.51866	4.99599	2.52682	3.35423	3.84312	6.49837	0.533956
TCGA-QH-A6CS-01A	High risk	-0.62077	3.83307	3.00924	5.34414	4.26644	8.35322	3.44626	4.24544	1.76517	3.36658	5.37251	-2.67611	3.5499	3.02041	4.03514	5.02609	2.79244	3.42709	0.37944	0.594579	3.25786	4.64557	-1.59275	2.07927	4.45415	2.78407	5.94171	2.33852	3.73994	2.63823	5.0163	1.48627	-5.27005	2.9466	-1.3433	2.47144	-3.37558	5.61009	3.35446	0.227563	4.05382	-1.65285	4.74395	2.51246	3.89824	3.78512	6.63463	1.14555
TCGA-QH-A6CU-01A	Low risk	-0.563746	4.11009	2.13749	5.2753	4.02644	8.09132	3.78622	4.13451	1.6655	3.42072	4.9248	-2.55962	3.21642	3.14803	4.29719	4.5852	2.97115	3.58074	-0.0373744	0.145281	2.17916	4.87019	-1.37609	2.47224	4.63213	2.51207	5.88045	1.66022	3.73377	3.25291	4.87814	1.39075	-4.83892	2.75824	-0.931148	2.16608	-4.41795	5.5867	3.31406	-0.458047	4.06513	-1.52862	4.98865	2.54096	3.35202	3.83448	6.49372	0.538682
TCGA-QH-A6CV-01A	High risk	-0.6489	3.66319	3.37832	5.44073	4.30949	8.15661	3.334	4.33513	1.65509	3.01059	5.52538	-2.84771	3.61449	2.94085	3.88104	5.12386	2.88002	3.33743	0.0259766	0.550046	2.80984	4.64874	-1.81317	2.0058	4.38531	2.65349	5.89665	1.49185	3.72539	2.08391	4.99573	1.14136	-5.53383	2.78852	-1.4277	2.30328	-3.65901	5.61965	3.08	0.0505369	4.03737	-1.92393	4.6477	2.51737	3.52076	3.49939	6.54065	0.848755
TCGA-QH-A6CW-01A	High risk	-0.573131	3.98675	2.71906	5.28539	4.13423	8.05264	3.47699	4.22864	1.5331	3.07472	5.11195	-2.65754	3.24232	3.31706	4.33445	4.68225	3.20874	3.42625	-0.291635	0.307448	2.10289	4.77789	-1.56487	2.33034	4.55024	2.46651	5.87272	1.58253	3.73031	2.57743	4.94646	1.14792	-5.07772	2.69206	-1.05067	1.94805	-4.26247	5.59422	3.10711	-0.320864	4.06545	-1.73145	4.85586	2.81571	3.23315	3.64635	6.38275	0.555512
TCGA-QH-A6CX-01A	High risk	-0.614689	3.84275	3.01165	5.34113	4.25101	8.28199	3.42828	4.2535	1.709	3.27033	5.34633	-2.68997	3.50142	3.07754	4.08139	4.97738	2.88699	3.41283	0.219984	0.547204	2.99908	4.66515	-1.61298	2.11298	4.46266	2.71465	5.92575	2.13936	3.73699	2.55401	5.00561	1.38849	-5.26613	2.88612	-1.30123	2.34982	-3.55007	5.60828	3.27804	0.121545	4.05476	-1.69703	4.75076	2.58153	3.74325	3.73025	6.57795	1.01739
TCGA-QH-A6CY-01A	Low risk	-0.582365	4.02156	2.35709	5.32079	4.0689	8.07282	3.73027	4.17394	1.6612	3.33051	5.03839	-2.62788	3.29537	3.07618	4.19622	4.6883	2.93964	3.54346	-0.0566604	0.184309	2.22077	4.84514	-1.47059	2.4019	4.59046	2.51889	5.87602	1.4874	3.73017	3.03967	4.88563	1.31795	-4.97646	2.74357	-1.01053	2.18941	-4.35971	5.59311	3.25059	-0.421104	4.05738	-1.62298	4.93358	2.5015	3.32966	3.75049	6.49897	0.536712
TCGA-QH-A6CZ-01A	Low risk	-0.568951	4.08694	2.1288	5.3082	4.00598	7.99833	3.82044	4.14728	1.63399	3.33622	4.92278	-2.60425	3.21098	3.09906	4.25348	4.5739	2.98194	3.58286	-0.173718	0.0649392	1.95037	4.90545	-1.4211	2.49979	4.63407	2.44452	5.85795	1.26679	3.72793	3.18899	4.84642	1.28287	-4.87233	2.6889	-0.909427	2.11211	-4.64059	5.58739	3.23245	-0.605846	4.05938	-1.59993	4.994	2.50016	3.17675	3.75389	6.46074	0.368146
TCGA-QH-A6X3-01A	Low risk	-0.566892	4.02424	2.584	5.27816	4.1013	8.03147	3.53886	4.20958	1.53598	3.11137	5.05178	-2.63773	3.20759	3.31254	4.35456	4.63023	3.2029	3.45538	-0.307709	0.249537	2.016	4.80799	-1.5275	2.38046	4.5747	2.44498	5.86745	1.52215	3.73001	2.69813	4.92677	1.1611	-5.01493	2.68001	-1.00129	1.94102	-4.37558	5.59131	3.12203	-0.398582	4.06643	-1.70182	4.89158	2.79213	3.19273	3.66818	6.37937	0.496326
TCGA-QH-A6X4-01A	Low risk	-0.565974	4.07099	2.34954	5.2728	4.06805	8.09277	3.67047	4.16609	1.62294	3.30969	4.99164	-2.5867	3.22529	3.2185	4.31944	4.62052	3.05632	3.52529	-0.106883	0.216027	2.18843	4.83159	-1.43629	2.41813	4.60321	2.50642	5.88136	1.69841	3.73353	3.02207	4.90789	1.32182	-4.91773	2.74582	-0.976163	2.09457	-4.32661	5.5892	3.25222	-0.38513	4.06631	-1.58992	4.94127	2.64775	3.33783	3.78102	6.45919	0.57253
TCGA-QH-A6X5-01A	Low risk	-0.564914	4.09445	2.19117	5.28404	4.02874	8.0529	3.76355	4.1479	1.63609	3.35117	4.93724	-2.58225	3.20905	3.16077	4.29699	4.5827	3.01135	3.56467	-0.121347	0.132419	2.07701	4.87373	-1.40865	2.47137	4.62646	2.47959	5.87142	1.52104	3.7315	3.1601	4.87474	1.32509	-4.86888	2.72471	-0.930256	2.11297	-4.48754	5.58727	3.26146	-0.499502	4.06387	-1.5732	4.97895	2.56755	3.27199	3.78779	6.4657	0.476688
TCGA-QH-A6X8-01A	Low risk	-0.569981	4.08751	2.23403	5.27027	4.06582	8.18351	3.74434	4.13773	1.71057	3.4876	4.98496	-2.5481	3.27383	3.13262	4.27083	4.65781	2.91175	3.56956	0.123243	0.241602	2.47207	4.82512	-1.37238	2.40937	4.61027	2.59442	5.9022	1.96739	3.73794	3.24821	4.90963	1.48254	-4.87192	2.82952	-0.996276	2.26524	-4.15405	5.58956	3.38207	-0.2875	4.06593	-1.49452	4.95935	2.52758	3.5392	3.88349	6.54423	0.719698
TCGA-QH-A6X9-01A	Low risk	-0.571738	4.04589	2.41466	5.28329	4.08481	8.1059	3.65219	4.17541	1.63205	3.30387	5.02901	-2.60054	3.2558	3.19552	4.28875	4.65897	3.03432	3.51569	-0.0782699	0.242168	2.25438	4.8179	-1.45696	2.39008	4.5895	2.52423	5.88446	1.71414	3.73345	2.97594	4.91484	1.32382	-4.95562	2.75641	-1.00716	2.1215	-4.26401	5.59126	3.25147	-0.345274	4.0645	-1.60475	4.92334	2.63186	3.36884	3.77142	6.47154	0.605931
TCGA-QH-A6XA-01A	Low risk	-0.563811	4.0675	2.37282	5.27693	4.06041	8.03801	3.6541	4.17643	1.58147	3.22959	4.98326	-2.60555	3.1973	3.24811	4.33818	4.59347	3.1184	3.5117	-0.226627	0.184115	2.02451	4.84439	-1.46257	2.4344	4.60475	2.45595	5.86846	1.51958	3.73081	2.9383	4.89946	1.24072	-4.93049	2.69847	-0.955933	2.01446	-4.4501	5.58861	3.18984	-0.460334	4.0659	-1.63416	4.94047	2.6898	3.22157	3.73022	6.41714	0.476464
TCGA-QH-A6XC-01A	High risk	-0.613819	3.831	3.04985	5.35079	4.244	8.21081	3.40751	4.26841	1.65947	3.16777	5.34451	-2.71867	3.47576	3.10398	4.09384	4.95462	2.95754	3.39479	0.0729463	0.507053	2.77653	4.68034	-1.65078	2.12949	4.46163	2.65255	5.90951	1.90211	3.73327	2.44044	4.99475	1.2841	-5.29175	2.82686	-1.28074	2.25221	-3.70493	5.60809	3.19705	0.0261989	4.05341	-1.7568	4.74615	2.62461	3.59496	3.66139	6.52927	0.89453
TCGA-QH-A86X-01A	Low risk	-0.576111	4.03385	2.40355	5.29836	4.08062	8.09181	3.67691	4.17673	1.64077	3.30717	5.03635	-2.61335	3.27183	3.15205	4.25321	4.67234	3.00202	3.52355	-0.0752922	0.222326	2.2388	4.8269	-1.46618	2.39203	4.58827	2.52099	5.88092	1.62249	3.73207	2.98741	4.90463	1.31636	-4.9686	2.74982	-1.01076	2.14348	-4.29933	5.59214	3.24673	-0.372895	4.06169	-1.61616	4.92477	2.58607	3.35048	3.75923	6.48003	0.578471
TCGA-QH-A870-01A	Low risk	-0.561791	4.13051	2.08116	5.2602	4.0281	8.15144	3.80506	4.1176	1.70431	3.51382	4.91278	-2.52702	3.22696	3.14103	4.30352	4.59164	2.92294	3.59802	0.0817805	0.174759	2.33972	4.85956	-1.33233	2.46727	4.63758	2.56107	5.89454	1.88323	3.73733	3.36641	4.88767	1.48311	-4.80109	2.80825	-0.937224	2.23705	-4.29832	5.58603	3.38841	-0.384024	4.06746	-1.46613	4.99785	2.51731	3.47415	3.90039	6.53119	0.639528
TCGA-R8-A6MK-01A	Low risk	-0.56297	4.12656	2.07368	5.26711	4.02331	8.13427	3.81552	4.11914	1.70064	3.50218	4.91144	-2.53503	3.22709	3.12762	4.2928	4.58995	2.92022	3.6003	0.060396	0.157775	2.29773	4.86719	-1.3394	2.4734	4.63849	2.5494	5.89043	1.80903	3.73623	3.36185	4.88079	1.46579	-4.80596	2.79624	-0.932734	2.23116	-4.34144	5.58616	3.37523	-0.413286	4.06624	-1.47799	4.99997	2.50424	3.44288	3.88697	6.52709	0.6073
TCGA-R8-A6ML-01A	Low risk	-0.574682	4.02849	2.47208	5.28885	4.09688	8.10664	3.62882	4.1846	1.62764	3.28039	5.05399	-2.61255	3.26921	3.19439	4.2774	4.67922	3.03887	3.50344	-0.0842418	0.259468	2.27063	4.80827	-1.47666	2.37174	4.57956	2.52712	5.88471	1.70628	3.73308	2.91889	4.92055	1.30858	-4.98464	2.75526	-1.02563	2.11883	-4.23613	5.59251	3.23768	-0.325586	4.06365	-1.62359	4.90899	2.63956	3.37022	3.75524	6.46958	0.615848
TCGA-R8-A6MO-01A	High risk	-0.583522	3.94675	2.83231	5.29351	4.17593	8.13059	3.43766	4.23806	1.57841	3.12329	5.186	-2.66222	3.31426	3.27546	4.28078	4.7697	3.13697	3.41289	-0.142741	0.398039	2.37521	4.73492	-1.57918	2.25901	4.52198	2.54354	5.89119	1.8108	3.73314	2.54458	4.97299	1.22026	-5.13445	2.75438	-1.1276	2.04935	-4.01761	5.59822	3.15637	-0.164121	4.06392	-1.71931	4.81906	2.77981	3.39746	3.67475	6.43539	0.714916
TCGA-R8-A73M-01A	Low risk	-0.571467	4.07454	2.28962	5.27238	4.0766	8.18233	3.71751	4.14648	1.70138	3.45907	5.00477	-2.55763	3.27985	3.1432	4.26986	4.67048	2.9279	3.55608	0.107094	0.25808	2.47517	4.81594	-1.39026	2.3944	4.60202	2.59326	5.90204	1.96414	3.73766	3.18853	4.91602	1.46382	-4.89581	2.82581	-1.00988	2.25107	-4.13295	5.59042	3.36505	-0.271009	4.06573	-1.5129	4.94657	2.54744	3.53412	3.8675	6.53727	0.725792
TCGA-RY-A83X-01A	Low risk	-0.57625	4.00586	2.59933	5.28356	4.12717	8.12915	3.55507	4.20108	1.61327	3.23655	5.09829	-2.62158	3.28237	3.23601	4.29047	4.70921	3.07685	3.47093	-0.0875673	0.320392	2.33884	4.77723	-1.50463	2.3297	4.56005	2.54182	5.89037	1.80742	3.73408	2.79709	4.94424	1.29343	-5.02926	2.76486	-1.06226	2.09784	-4.1271	5.59421	3.22076	-0.246843	4.06498	-1.64559	4.87765	2.70078	3.40501	3.74017	6.46058	0.676171
TCGA-RY-A83Y-01A	High risk	-0.580973	3.97962	2.67262	5.29495	4.14119	8.12133	3.5288	4.21435	1.60564	3.19907	5.13155	-2.64226	3.30113	3.22674	4.26866	4.73617	3.08088	3.45548	-0.106201	0.33522	2.34016	4.76803	-1.53493	2.30743	4.54671	2.53995	5.88858	1.75755	3.733	2.71725	4.9484	1.2638	-5.0716	2.75718	-1.08568	2.09195	-4.11112	5.59601	3.19569	-0.235041	4.06313	-1.67702	4.85888	2.70366	3.39104	3.71105	6.45608	0.673122
TCGA-RY-A83Z-01A	High risk	-0.564436	4.05185	2.45803	5.27585	4.07658	8.03497	3.60572	4.18966	1.56113	3.17987	5.009	-2.6174	3.19842	3.27933	4.34928	4.6053	3.15745	3.48829	-0.263196	0.210654	2.01675	4.82964	-1.48799	2.4138	4.59324	2.45011	5.86798	1.52421	3.73055	2.83989	4.91099	1.20739	-4.96253	2.69021	-0.972428	1.98022	-4.42171	5.58955	3.16139	-0.43597	4.06641	-1.6611	4.92125	2.73658	3.20796	3.70543	6.39983	0.483678
TCGA-RY-A840-01A	Low risk	-0.552382	4.11719	2.19794	5.27056	4.00496	7.9496	3.7231	4.15998	1.54026	3.196	4.8852	-2.59714	3.11596	3.27502	4.38817	4.48707	3.178	3.53823	-0.37929	0.0690951	1.73342	4.90082	-1.43631	2.52163	4.64066	2.3709	5.84697	1.24066	3.72749	3.02042	4.86222	1.17186	-4.8536	2.63011	-0.86536	1.91831	-4.74175	5.58379	3.14494	-0.649926	4.06695	-1.63834	4.98939	2.70303	3.03977	3.70677	6.36606	0.289978
TCGA-RY-A843-01A	Low risk	-0.571128	4.02247	2.54983	5.28252	4.10456	8.07419	3.57148	4.19974	1.58039	3.18994	5.06088	-2.6263	3.24152	3.26002	4.31781	4.66076	3.12614	3.47409	-0.193638	0.265841	2.1577	4.80242	-1.5064	2.36839	4.57369	2.4898	5.87739	1.63624	3.73178	2.78926	4.92798	1.2342	-5.00731	2.72048	-1.02031	2.02761	-4.28402	5.59223	3.17801	-0.346647	4.06528	-1.66565	4.89486	2.72545	3.29012	3.7103	6.42416	0.568795
TCGA-RY-A845-01A	Low risk	-0.571453	4.04929	2.42749	5.27337	4.09649	8.14952	3.63892	4.17139	1.65112	3.344	5.03864	-2.58509	3.26815	3.20313	4.29466	4.67476	3.0166	3.51502	-0.00694466	0.280772	2.37624	4.80087	-1.44182	2.37202	4.58574	2.55907	5.89479	1.87913	3.73587	3.00116	4.92842	1.37388	-4.94999	2.78976	-1.02438	2.15812	-4.15421	5.59154	3.28915	-0.273629	4.06618	-1.57652	4.91785	2.63631	3.45421	3.80506	6.49181	0.687091
TCGA-RY-A847-01A	Low risk	-0.578971	4.05015	2.24421	5.31376	4.04875	8.0843	3.78257	4.15489	1.68365	3.39727	4.99853	-2.60441	3.28429	3.05768	4.20136	4.66413	2.90414	3.57116	-0.00938334	0.158437	2.23831	4.86062	-1.43026	2.42966	4.60713	2.52812	5.87853	1.53109	3.73128	3.16872	4.87533	1.36719	-4.92479	2.75807	-0.985135	2.22473	-4.38082	5.59131	3.29281	-0.440278	4.05827	-1.57932	4.95929	2.46315	3.35743	3.79109	6.51703	0.540952
TCGA-S9-A6TS-01A	High risk	-0.580262	3.98111	2.69328	5.28688	4.15085	8.14827	3.51046	4.21374	1.61254	3.21452	5.13955	-2.63317	3.30608	3.24192	4.27888	4.74491	3.08094	3.45059	-0.0705234	0.364601	2.41262	4.75471	-1.52857	2.29346	4.54301	2.55979	5.89502	1.86712	3.73456	2.71609	4.95933	1.28917	-5.07103	2.7763	-1.09773	2.10486	-4.03787	5.59618	3.21375	-0.185658	4.06459	-1.66315	4.85263	2.71958	3.44127	3.72879	6.46419	0.725356
TCGA-S9-A6TU-01A	Low risk	-0.579011	4.00142	2.61194	5.28054	4.14099	8.18005	3.55264	4.19689	1.64553	3.29306	5.11759	-2.60962	3.31101	3.21662	4.27364	4.74088	3.03033	3.47486	0.0130649	0.361319	2.50011	4.75936	-1.49109	2.30483	4.55345	2.58806	5.90224	1.97223	3.73647	2.83715	4.95624	1.35697	-5.0318	2.80647	-1.08984	2.16355	-3.99741	5.59526	3.26871	-0.165241	4.06533	-1.61555	4.87026	2.67576	3.51094	3.77761	6.49447	0.770444
TCGA-S9-A6TV-01A	High risk	-0.631927	3.66216	3.60001	5.4045	4.33348	8.06136	3.12523	4.37827	1.49097	2.72543	5.53008	-2.87547	3.50701	3.20506	4.0633	5.04779	3.20057	3.23691	-0.338774	0.583791	2.41932	4.6247	-1.88897	2.00037	4.37027	2.53042	5.87557	1.34808	3.72254	1.67218	5.0272	0.906584	-5.58308	2.67941	-1.39589	1.97594	-3.79933	5.61734	2.90218	-0.00288154	4.04583	-2.03578	4.60225	2.84383	3.26989	3.36818	6.38247	0.712755
TCGA-S9-A6TW-01A	High risk	-0.586826	3.93733	2.85923	5.29309	4.19099	8.17281	3.42897	4.23742	1.60417	3.16277	5.20938	-2.6563	3.34244	3.25797	4.26237	4.80211	3.09905	3.41258	-0.060794	0.437286	2.51465	4.71728	-1.57425	2.23225	4.51325	2.58283	5.90106	1.94335	3.73498	2.5606	4.98442	1.2683	-5.14573	2.78851	-1.15682	2.10322	-3.90155	5.5995	3.19127	-0.0904681	4.06389	-1.70072	4.80832	2.76028	3.48551	3.70063	6.46336	0.795861
TCGA-S9-A6TX-01A	Low risk	-0.581142	3.99138	2.64762	5.28148	4.15221	8.19741	3.53705	4.20052	1.65242	3.29744	5.13647	-2.61152	3.32591	3.21336	4.26493	4.76055	3.02091	3.46873	0.0407415	0.385241	2.56145	4.74781	-1.49695	2.28667	4.54597	2.60426	5.90632	2.02589	3.73711	2.81737	4.96385	1.36886	-5.04748	2.81924	-1.10848	2.18086	-3.93886	5.5962	3.27641	-0.126751	4.06519	-1.61568	4.85987	2.67579	3.54609	3.78127	6.5032	0.807387
TCGA-S9-A6TY-01A	Low risk	-0.581242	4.00973	2.52156	5.2904	4.1234	8.17926	3.61645	4.18392	1.67417	3.35103	5.09815	-2.6042	3.32197	3.15701	4.2394	4.73995	2.96675	3.50366	0.0610172	0.32566	2.51357	4.77814	-1.46962	2.32513	4.56394	2.59623	5.90168	1.92802	3.73613	2.94737	4.93966	1.39195	-5.0074	2.81462	-1.07735	2.21876	-4.03626	5.59493	3.29984	-0.199692	4.06316	-1.59209	4.89021	2.59859	3.52342	3.7988	6.51975	0.754961
TCGA-S9-A6TZ-01A	Low risk	-0.578055	4.02296	2.48862	5.28507	4.11404	8.16894	3.62528	4.17957	1.66691	3.34943	5.07807	-2.59794	3.30432	3.17102	4.25699	4.71831	2.98219	3.50799	0.0387395	0.309685	2.46681	4.78621	-1.46018	2.34128	4.57142	2.58373	5.89929	1.90927	3.73601	2.96707	4.93548	1.38615	-4.98801	2.80621	-1.05934	2.19934	-4.07724	5.5938	3.29652	-0.22561	4.0641	-1.58678	4.89982	2.6095	3.49986	3.80094	6.51081	0.731337
TCGA-S9-A6U0-01A	High risk	-0.600054	3.85701	3.16216	5.29846	4.27545	8.26475	3.2747	4.27562	1.61553	3.1185	5.34666	-2.68463	3.42823	3.27875	4.22529	4.92678	3.09768	3.34619	0.0437895	0.609702	2.85252	4.63258	-1.64174	2.09756	4.45348	2.66534	5.92286	2.2405	3.73808	2.31527	5.04142	1.28788	-5.27845	2.84797	-1.28903	2.15302	-3.53363	5.60617	3.19331	0.159672	4.06352	-1.7395	4.72061	2.82074	3.66196	3.68533	6.48969	1.01152
TCGA-S9-A6U1-01A	Low risk	-0.56756	4.07054	2.3441	5.27148	4.07359	8.1222	3.67668	4.16169	1.64474	3.35001	4.99937	-2.57824	3.24215	3.20186	4.30747	4.6377	3.02301	3.53116	-0.0432922	0.235079	2.27996	4.82364	-1.42472	2.40713	4.60114	2.53388	5.88825	1.79172	3.73492	3.06011	4.91298	1.36331	-4.91468	2.77097	-0.98939	2.13801	-4.25714	5.58968	3.28431	-0.342557	4.06639	-1.56852	4.93995	2.6255	3.40044	3.80609	6.48148	0.625116
TCGA-S9-A6U2-01A	Low risk	-0.564095	4.11565	2.09534	5.27772	4.01867	8.09205	3.81168	4.12835	1.67678	3.44603	4.91409	-2.5555	3.21869	3.12717	4.28695	4.58221	2.94741	3.59271	-0.0176569	0.131362	2.18441	4.87781	-1.36494	2.48142	4.63711	2.51542	5.88048	1.64984	3.73377	3.30134	4.87168	1.4067	-4.82573	2.76217	-0.924618	2.18695	-4.43283	5.58641	3.32827	-0.471122	4.06454	-1.51656	4.99746	2.51249	3.3584	3.84526	6.50351	0.533867
TCGA-S9-A6U5-01A	Low risk	-0.569516	4.08817	2.22916	5.2718	4.062	8.1703	3.74677	4.13868	1.70337	3.47428	4.98016	-2.55157	3.26757	3.13481	4.27303	4.65045	2.92115	3.56928	0.0991301	0.230333	2.43159	4.83013	-1.37594	2.41571	4.61194	2.58296	5.89911	1.92235	3.73728	3.24012	4.906	1.467	-4.87156	2.81909	-0.989604	2.25033	-4.18791	5.58934	3.37003	-0.309128	4.0657	-1.50237	4.96143	2.53084	3.51234	3.87399	6.53665	0.695089
TCGA-S9-A6U6-01A	High risk	-0.575739	3.95842	2.83133	5.29191	4.1532	8.03226	3.41857	4.24905	1.50194	2.99489	5.1487	-2.68325	3.24686	3.34435	4.33602	4.7002	3.25762	3.39522	-0.361402	0.329435	2.05661	4.76398	-1.60803	2.30499	4.53366	2.44819	5.86811	1.51359	3.72881	2.4331	4.95595	1.0841	-5.13021	2.66927	-1.07221	1.89807	-4.26134	5.59583	3.05613	-0.313265	4.06472	-1.78054	4.82918	2.86546	3.18557	3.59736	6.35544	0.535736
TCGA-S9-A6U8-01A	Low risk	-0.570063	4.094	2.15615	5.28348	4.04026	8.13298	3.79502	4.13314	1.70259	3.47532	4.95535	-2.55868	3.25904	3.09927	4.25433	4.63121	2.90354	3.5872	0.0643151	0.176289	2.33032	4.85617	-1.37273	2.44532	4.62274	2.55689	5.89011	1.76438	3.73518	3.28852	4.8848	1.44622	-4.85646	2.79541	-0.964382	2.24706	-4.30634	5.58861	3.35702	-0.391127	4.06345	-1.5096	4.97932	2.48705	3.44615	3.86047	6.53264	0.616704
TCGA-S9-A6U9-01A	Low risk	-0.576847	4.00162	2.62313	5.28174	4.13468	8.1417	3.54143	4.20315	1.61588	3.23828	5.10873	-2.6208	3.28886	3.24108	4.29092	4.71912	3.07657	3.46583	-0.0717102	0.338041	2.37718	4.76877	-1.50689	2.3184	4.55568	2.55198	5.89338	1.85418	3.73468	2.78268	4.9505	1.3015	-5.03688	2.77351	-1.07292	2.10439	-4.08631	5.59465	3.22585	-0.219294	4.06534	-1.64409	4.87105	2.70833	3.42878	3.7441	6.46439	0.702643
TCGA-S9-A6UA-01A	High risk	-0.86347	2.69979	4.68614	5.93026	4.64649	8.13483	3.27645	4.59956	1.96888	2.77205	6.42604	-3.44731	4.5137	1.47171	2.13612	6.105	1.7744	3.20362	0.595797	0.819332	4.11974	4.47947	-2.46376	1.22168	3.94697	2.96538	5.8878	-0.176989	3.69302	0.955504	4.97441	0.899309	-6.71324	2.85256	-2.46987	3.36744	-2.8875	5.68695	2.86803	0.452675	3.93804	-2.50817	4.13554	1.3218	3.77157	2.92689	6.91699	1.03405
TCGA-S9-A6UB-01A	Low risk	-0.560799	4.09805	2.24798	5.26891	4.04062	8.06168	3.71397	4.15403	1.61465	3.31738	4.94261	-2.57688	3.19199	3.2211	4.3384	4.57369	3.06681	3.54425	-0.150316	0.163112	2.07772	4.85824	-1.41426	2.46011	4.62195	2.47664	5.87384	1.60233	3.73254	3.09345	4.89014	1.31043	-4.87324	2.72402	-0.933861	2.06888	-4.44643	5.58686	3.24745	-0.464964	4.06685	-1.57862	4.96786	2.63888	3.27571	3.78398	6.44603	0.501152
TCGA-S9-A6WD-01A	Low risk	-0.586061	4.00729	2.44992	5.30696	4.10967	8.17588	3.67841	4.17481	1.70467	3.40265	5.09123	-2.60713	3.34388	3.08248	4.18881	4.75189	2.89317	3.53015	0.110537	0.292024	2.53356	4.79536	-1.45831	2.33793	4.56987	2.60593	5.90048	1.8574	3.73528	3.03997	4.9225	1.4205	-4.99852	2.82151	-1.07422	2.2824	-4.07115	5.5954	3.32561	-0.232444	4.0598	-1.57866	4.90461	2.50934	3.53388	3.81094	6.54771	0.737679
TCGA-S9-A6WE-01A	High risk	-0.570411	4.02148	2.52146	5.29576	4.08372	8.00372	3.59338	4.20481	1.54735	3.12634	5.03959	-2.6482	3.21578	3.2547	4.3156	4.62861	3.16039	3.47581	-0.313216	0.201652	1.96046	4.83109	-1.52699	2.40133	4.5818	2.43145	5.86044	1.37231	3.728	2.75386	4.90591	1.15336	-5.01007	2.66547	-0.987901	1.96431	-4.46635	5.59142	3.11938	-0.465066	4.06305	-1.70738	4.90615	2.72446	3.15061	3.65819	6.38834	0.436012
TCGA-S9-A6WG-01A	High risk	-0.598894	3.83582	3.18565	5.33103	4.24081	8.076	3.27439	4.30343	1.50612	2.8988	5.32272	-2.75449	3.36466	3.30189	4.23306	4.86075	3.23209	3.32305	-0.308757	0.470624	2.29199	4.68972	-1.72162	2.16173	4.46125	2.5065	5.87888	1.57277	3.72799	2.1104	4.99868	1.03962	-5.32225	2.69632	-1.22092	1.94692	-3.98078	5.60516	3.01085	-0.124786	4.05838	-1.87472	4.72747	2.87317	3.28019	3.52156	6.37725	0.671613
TCGA-S9-A6WH-01A	Low risk	-0.56814	4.06737	2.35469	5.27241	4.07603	8.12337	3.67247	4.16325	1.64461	3.34697	5.00425	-2.58014	3.24513	3.20127	4.30513	4.64198	3.02288	3.52906	-0.0423116	0.23898	2.28608	4.82156	-1.42798	2.40339	4.59925	2.53533	5.88854	1.79371	3.7349	3.05076	4.91425	1.36189	-4.91991	2.77161	-0.993208	2.13886	-4.24955	5.58993	3.28282	-0.337402	4.06625	-1.57128	4.93726	2.62638	3.40284	3.80398	6.48181	0.628796
TCGA-S9-A6WI-01A	Low risk	-0.647041	3.76066	2.8258	5.46812	4.18292	8.10287	3.69028	4.2562	1.76369	3.2802	5.35752	-2.79908	3.59557	2.69247	3.77501	5.03489	2.62592	3.49834	0.159882	0.29873	2.65776	4.77815	-1.67877	2.18378	4.47241	2.63659	5.88218	1.15943	3.72277	2.70142	4.89398	1.28225	-5.33871	2.78854	-1.28022	2.49815	-4.0412	5.6134	3.20925	-0.24079	4.03015	-1.79894	4.79296	2.17546	3.47086	3.60711	6.62449	0.660724
TCGA-S9-A6WL-01A	Low risk	-0.593916	3.95775	2.65815	5.30767	4.16581	8.23904	3.57532	4.19976	1.71108	3.37392	5.18198	-2.62304	3.39739	3.10368	4.17069	4.83227	2.8972	3.48591	0.17993	0.406333	2.75792	4.73862	-1.50132	2.25201	4.5321	2.66099	5.91551	2.07065	3.7376	2.87838	4.96203	1.43582	-5.08298	2.86209	-1.15785	2.31296	-3.82518	5.59959	3.32885	-0.0651669	4.06008	-1.60188	4.84897	2.55662	3.65396	3.804	6.56368	0.883921
TCGA-S9-A6WM-01A	High risk	-0.60511	3.9066	2.81529	5.31864	4.21383	8.30655	3.51369	4.21767	1.74161	3.38717	5.26778	-2.63888	3.46727	3.07328	4.11721	4.92164	2.84662	3.46015	0.294339	0.503474	3.02335	4.69148	-1.53411	2.17111	4.4975	2.72807	5.93108	2.25614	3.73965	2.78543	4.99124	1.47822	-5.16028	2.91215	-1.24342	2.39484	-3.58629	5.60416	3.35574	0.090655	4.05822	-1.61173	4.80206	2.54162	3.79449	3.81026	6.60188	1.03044
TCGA-S9-A6WN-01A	High risk	-0.59689	3.89416	2.96348	5.30991	4.22113	8.20446	3.39807	4.25177	1.62554	3.16402	5.2721	-2.67693	3.39744	3.21582	4.20736	4.86925	3.05344	3.39746	0.00597204	0.4894	2.66145	4.69116	-1.60506	2.179	4.48848	2.62132	5.90839	1.99977	3.73529	2.49247	4.99794	1.28374	-5.20843	2.81395	-1.21587	2.16088	-3.77158	5.60311	3.19908	-0.00771808	4.06092	-1.71913	4.77606	2.72876	3.55753	3.69178	6.49037	0.86967
TCGA-S9-A6WO-01A	Low risk	-0.557987	4.10764	2.21287	5.26957	4.02581	8.02706	3.72746	4.1529	1.59579	3.29028	4.91874	-2.58051	3.16784	3.23135	4.35183	4.54387	3.0933	3.54754	-0.214147	0.127688	1.96921	4.87487	-1.41538	2.48408	4.6304	2.44467	5.86555	1.48869	3.73102	3.09251	4.87886	1.27441	-4.85978	2.69642	-0.90855	2.02867	-4.54568	5.58568	3.22141	-0.528576	4.06679	-1.5913	4.97888	2.64886	3.20439	3.76534	6.42485	0.433127
TCGA-S9-A6WP-01A	Low risk	-0.569172	4.05899	2.37633	5.2782	4.07636	8.10401	3.66551	4.16933	1.63235	3.31619	5.01036	-2.59185	3.24359	3.20167	4.30081	4.64222	3.03705	3.5229	-0.0801171	0.230325	2.23638	4.82444	-1.44354	2.40351	4.59663	2.52006	5.88399	1.71938	3.7337	3.01087	4.91135	1.33127	-4.93469	2.75554	-0.992962	2.11748	-4.28628	5.59028	3.25857	-0.36018	4.06533	-1.59259	4.93319	2.63265	3.36393	3.78143	6.47012	0.596843
TCGA-S9-A6WQ-01A	Low risk	-0.566012	4.0858	2.25564	5.27626	4.05024	8.09443	3.72581	4.15199	1.64633	3.36461	4.96536	-2.57583	3.22691	3.17801	4.30188	4.61034	3.00871	3.55156	-0.0661615	0.185024	2.1963	4.84856	-1.41008	2.44019	4.61522	2.51269	5.88146	1.6812	3.73362	3.12985	4.89411	1.35699	-4.88542	2.75408	-0.959349	2.13609	-4.36109	5.58835	3.28317	-0.414626	4.06534	-1.56205	4.96187	2.59023	3.35082	3.80606	6.47916	0.561588
TCGA-S9-A7IQ-01A	Low risk	-0.64482	3.77629	2.78416	5.4606	4.17776	8.12078	3.70574	4.24697	1.77655	3.31819	5.34244	-2.7833	3.59135	2.69361	3.78528	5.02666	2.61119	3.50891	0.197277	0.30007	2.69981	4.77925	-1.65707	2.19149	4.47922	2.64966	5.88636	1.23489	3.72406	2.76132	4.89453	1.31702	-5.31323	2.80402	-1.27232	2.51989	-4.01774	5.61254	3.23716	-0.227124	4.03141	-1.77243	4.80294	2.16741	3.50688	3.63492	6.63556	0.68687
TCGA-S9-A7IS-01A	High risk	-0.594416	3.85724	3.0949	5.33609	4.20651	8.0083	3.3238	4.29716	1.47947	2.86716	5.2739	-2.76005	3.32355	3.30016	4.2466	4.80657	3.26052	3.33948	-0.415873	0.387204	2.08046	4.72872	-1.7171	2.21788	4.48208	2.44724	5.86252	1.33382	3.72488	2.14568	4.97135	0.981285	-5.28911	2.64539	-1.16482	1.88946	-4.18975	5.60281	2.97316	-0.262632	4.05742	-1.89056	4.75713	2.86489	3.14592	3.49218	6.34473	0.533088
TCGA-S9-A7IX-01A	High risk	-0.703457	3.46132	3.61598	5.55938	4.38816	8.23131	3.38187	4.37635	1.80303	3.10108	5.74642	-2.95893	3.87449	2.54116	3.47303	5.39819	2.50467	3.3431	0.356897	0.638121	3.37682	4.60228	-1.92612	1.82408	4.29502	2.80305	5.91275	1.35357	3.72168	2.00445	4.99338	1.22316	-5.77928	2.87593	-1.6696	2.69283	-3.32285	5.63583	3.13402	0.233961	4.01397	-1.99615	4.55042	2.14119	3.75609	3.45381	6.70129	1.02323
TCGA-S9-A7IY-01A	Low risk	-0.569862	4.08339	2.24831	5.27354	4.0641	8.16247	3.73769	4.14265	1.69581	3.45572	4.98533	-2.55728	3.26653	3.14	4.27371	4.65142	2.93255	3.56387	0.0794367	0.230465	2.4104	4.82934	-1.38498	2.41337	4.60963	2.57615	5.89733	1.89569	3.73681	3.21224	4.90646	1.451	-4.8808	2.81182	-0.991255	2.23663	-4.19854	5.58956	3.35668	-0.314759	4.06547	-1.51397	4.95757	2.54025	3.49541	3.86239	6.52974	0.683732
TCGA-S9-A7IZ-01A	High risk	-0.596074	3.90702	2.91692	5.305	4.21638	8.22838	3.42227	4.24127	1.64739	3.21534	5.26003	-2.66108	3.40147	3.20155	4.20502	4.8683	3.02118	3.41207	0.0638205	0.491516	2.72937	4.69219	-1.58118	2.18415	4.49455	2.64206	5.91381	2.08039	3.7367	2.56802	4.9975	1.32994	-5.18415	2.83563	-1.21275	2.20031	-3.73537	5.60258	3.23597	0.012336	4.06157	-1.68785	4.78639	2.70301	3.60881	3.72486	6.51062	0.905629
TCGA-S9-A7J0-01A	Low risk	-0.571334	4.01467	2.59805	5.27999	4.11541	8.07994	3.54216	4.20627	1.57222	3.1692	5.0762	-2.62999	3.24385	3.27924	4.3256	4.66949	3.1453	3.46098	-0.202009	0.287284	2.17328	4.79134	-1.51759	2.35393	4.56672	2.49238	5.87891	1.66794	3.73207	2.73932	4.9367	1.22433	-5.02363	2.72159	-1.03224	2.01423	-4.2496	5.59277	3.16858	-0.320856	4.06589	-1.67555	4.88326	2.75273	3.29698	3.7025	6.41791	0.586651
TCGA-S9-A7J1-01A	Low risk	-0.571048	4.10603	2.12315	5.26929	4.05365	8.22517	3.80837	4.11605	1.76148	3.59994	4.96355	-2.52268	3.29284	3.07549	4.24372	4.66474	2.82309	3.60446	0.24678	0.234555	2.60285	4.83237	-1.32613	2.42013	4.62138	2.6362	5.91149	2.08169	3.74005	3.41385	4.9027	1.57447	-4.82915	2.8711	-0.992966	2.36399	-4.09915	5.58902	3.46018	-0.262021	4.06553	-1.43297	4.98035	2.44521	3.63596	3.94502	6.59132	0.77855
TCGA-S9-A7J2-01A	High risk	-0.576295	4.01957	2.50773	5.28927	4.10698	8.11947	3.6121	4.18861	1.63075	3.27878	5.07079	-2.61498	3.28043	3.19552	4.27238	4.69521	3.03601	3.49645	-0.067014	0.280138	2.31464	4.79804	-1.48345	2.3562	4.57286	2.53875	5.88779	1.74862	3.73355	2.89425	4.92757	1.31439	-4.99943	2.76416	-1.04105	2.12807	-4.18918	5.5933	3.24067	-0.294142	4.06363	-1.62618	4.89934	2.64471	3.39538	3.75573	6.47442	0.644522
TCGA-S9-A7J3-01A	Low risk	-0.576626	4.02014	2.51625	5.28452	4.11442	8.14641	3.60542	4.18637	1.64392	3.30455	5.07834	-2.60655	3.29036	3.19603	4.27234	4.70722	3.02133	3.49652	-0.020512	0.303694	2.39307	4.78765	-1.47507	2.34414	4.57004	2.56114	5.89415	1.84636	3.73498	2.9104	4.93548	1.3458	-4.9978	2.78513	-1.05313	2.15404	-4.12063	5.5936	3.26422	-0.249831	4.06442	-1.60957	4.89556	2.64314	3.44905	3.77595	6.48841	0.69475
TCGA-S9-A7QW-01A	Low risk	-0.559336	4.10263	2.21017	5.27647	4.02224	8.01146	3.73574	4.15498	1.59222	3.27821	4.91944	-2.58882	3.16916	3.21852	4.34083	4.54398	3.09073	3.54887	-0.234038	0.11319	1.93387	4.88127	-1.42328	2.48841	4.63052	2.43422	5.86174	1.41816	3.72997	3.08445	4.87282	1.25736	-4.86647	2.68524	-0.905802	2.02359	-4.58327	5.58589	3.20882	-0.554075	4.06557	-1.60333	4.97985	2.63689	3.17606	3.75175	6.42099	0.404272
TCGA-S9-A7QX-01A	Low risk	-0.565302	4.07724	2.3173	5.27356	4.06023	8.08615	3.6877	4.16204	1.62507	3.31862	4.97945	-2.58429	3.22034	3.21069	4.31829	4.6113	3.04981	3.53288	-0.109492	0.200561	2.16738	4.83948	-1.42931	2.42914	4.60826	2.50141	5.87972	1.67176	3.73326	3.05058	4.90203	1.32381	-4.90596	2.74235	-0.966169	2.09667	-4.35623	5.5887	3.25508	-0.406013	4.06609	-1.58489	4.94913	2.63535	3.32656	3.78406	6.45994	0.555719
TCGA-S9-A7QY-01A	Low risk	-0.583636	4.0204	2.46232	5.28472	4.12785	8.25382	3.65376	4.16569	1.73478	3.47457	5.09965	-2.57479	3.35661	3.10883	4.21218	4.76955	2.87206	3.52929	0.230454	0.359394	2.74861	4.76617	-1.42586	2.31074	4.56607	2.66489	5.91868	2.16076	3.73983	3.09106	4.94702	1.50973	-4.97894	2.87947	-1.09835	2.3393	-3.8812	5.59533	3.39463	-0.107368	4.06365	-1.52337	4.89804	2.52904	3.68354	3.87442	6.57899	0.880729
TCGA-S9-A7QZ-01A	Low risk	-0.588207	3.97788	2.6032	5.30384	4.14346	8.19044	3.59217	4.19645	1.68159	3.33612	5.14291	-2.62326	3.35679	3.13083	4.20232	4.78417	2.94495	3.49044	0.0853156	0.355429	2.58303	4.76232	-1.4977	2.29111	4.54677	2.61368	5.90428	1.93023	3.73576	2.8821	4.94742	1.38672	-5.05565	2.82327	-1.11489	2.24531	-3.96959	5.59744	3.29283	-0.156888	4.06085	-1.6148	4.86749	2.58255	3.55113	3.78197	6.53106	0.787538
TCGA-S9-A7R1-01A	Low risk	-0.566127	4.04595	2.46095	5.2816	4.07616	8.02857	3.61107	4.19137	1.56223	3.17595	5.01374	-2.62352	3.20428	3.26582	4.33703	4.61101	3.1493	3.48922	-0.266779	0.204745	2.00797	4.83209	-1.49391	2.41313	4.59187	2.44766	5.86639	1.48671	3.72996	2.83513	4.90789	1.20065	-4.97024	2.68631	-0.974808	1.98447	-4.4347	5.58995	3.15644	-0.44564	4.06537	-1.66821	4.92024	2.72353	3.19819	3.69803	6.4011	0.472388
TCGA-S9-A7R2-01A	High risk	-0.636759	3.74566	3.14719	5.40993	4.26722	8.20066	3.43486	4.2904	1.70077	3.16418	5.43342	-2.77987	3.5754	2.9407	3.93116	5.0602	2.82664	3.39556	0.139237	0.5089	2.87951	4.67574	-1.71439	2.07359	4.42856	2.68075	5.9066	1.69514	3.72951	2.37581	4.98251	1.26841	-5.4016	2.83125	-1.35928	2.36861	-3.6682	5.61457	3.18309	0.0359386	4.04234	-1.81478	4.71118	2.47204	3.61054	3.60957	6.57595	0.891058
TCGA-S9-A7R3-01A	Low risk	-0.55925	4.11314	2.15999	5.27347	4.01767	8.03498	3.76211	4.14439	1.61638	3.33213	4.90874	-2.5743	3.17689	3.19787	4.3331	4.54644	3.05271	3.56432	-0.172145	0.114586	1.99899	4.88258	-1.3996	2.49219	4.6357	2.45617	5.86724	1.49467	3.73129	3.16247	4.87164	1.30473	-4.84422	2.70771	-0.904739	2.0673	-4.54706	5.58554	3.24673	-0.534698	4.06584	-1.57193	4.98926	2.60433	3.22803	3.78434	6.4439	0.439763
TCGA-S9-A7R4-01A	Low risk	-0.571525	4.02647	2.5227	5.28335	4.10071	8.08094	3.58881	4.19486	1.59187	3.21403	5.05531	-2.62152	3.24581	3.24461	4.30991	4.66177	3.10524	3.48289	-0.168219	0.261016	2.17958	4.80557	-1.49671	2.37229	4.57665	2.49753	5.87889	1.65098	3.7321	2.82799	4.92512	1.25316	-4.99767	2.72826	-1.01845	2.04874	-4.27893	5.5921	3.1934	-0.345953	4.06499	-1.65344	4.90048	2.70396	3.30725	3.72274	6.43484	0.576925
TCGA-S9-A7R7-01A	High risk	-0.60502	3.85579	2.98412	5.35139	4.20513	8.0991	3.42733	4.27069	1.59002	3.06077	5.28501	-2.73447	3.40209	3.15383	4.14546	4.87115	3.06187	3.39418	-0.146311	0.404604	2.39944	4.72613	-1.66461	2.20044	4.48455	2.54799	5.88344	1.55195	3.72842	2.39276	4.96535	1.15524	-5.26326	2.73621	-1.20232	2.10433	-4.01104	5.60474	3.10382	-0.167563	4.05361	-1.80624	4.77396	2.68032	3.36098	3.59189	6.45464	0.680857
TCGA-S9-A7R8-01A	High risk	-0.574285	3.97225	2.76493	5.29328	4.13664	8.01932	3.45621	4.24032	1.50725	3.0151	5.12334	-2.67759	3.23656	3.32764	4.33362	4.68099	3.24302	3.41181	-0.364751	0.2966	2.01553	4.78067	-1.59291	2.32887	4.54478	2.43842	5.86484	1.46033	3.7283	2.49546	4.9437	1.09006	-5.10467	2.66277	-1.05061	1.90369	-4.32247	5.59477	3.06318	-0.356641	4.06429	-1.76922	4.84659	2.83863	3.16392	3.60504	6.35781	0.501758
TCGA-S9-A89V-01A	High risk	-0.885351	2.60763	4.79468	5.96511	4.6941	8.21866	3.27755	4.61273	2.05233	2.85217	6.51714	-3.4765	4.62313	1.28794	1.9095	6.21919	1.57783	3.20358	0.820653	0.908794	4.58466	4.43788	-2.49293	1.09933	3.89497	3.07243	5.90692	-0.0301413	3.69427	0.944067	4.99012	0.991773	-6.80875	2.9289	-2.6364	3.61188	-2.60169	5.69415	2.92848	0.623921	3.93002	-2.51007	4.07769	1.16323	3.97639	2.94545	7.00243	1.20829
TCGA-S9-A89Z-01A	High risk	-0.587375	3.88078	3.13964	5.29517	4.23578	8.10992	3.2562	4.2891	1.50028	2.93033	5.28259	-2.71352	3.32251	3.38145	4.31218	4.81656	3.27923	3.32425	-0.290681	0.493541	2.32668	4.6819	-1.67914	2.17796	4.47568	2.51641	5.8872	1.78335	3.73145	2.16657	5.01251	1.0834	-5.26221	2.71701	-1.19401	1.92016	-3.92767	5.6021	3.04312	-0.0836089	4.06484	-1.82712	4.74241	2.94569	3.33011	3.57124	6.36888	0.726547
TCGA-TM-A7C3-01A	High risk	-0.588755	3.9307	2.89782	5.28684	4.20984	8.22347	3.40662	4.23719	1.62694	3.20036	5.2334	-2.64597	3.36657	3.25785	4.25694	4.8325	3.07337	3.40756	0.0232344	0.489193	2.67279	4.69387	-1.56734	2.2011	4.5035	2.62581	5.91289	2.11926	3.73745	2.56636	5.00125	1.32015	-5.15522	2.82692	-1.18817	2.15058	-3.76106	5.6006	3.2287	0.00125174	4.06495	-1.6784	4.79478	2.76002	3.58629	3.73117	6.4887	0.893945
TCGA-TM-A7C4-01A	Low risk	-0.576498	4.04296	2.38604	5.2864	4.09201	8.16137	3.68167	4.16486	1.6829	3.39544	5.04336	-2.5862	3.29572	3.14026	4.24916	4.69678	2.94781	3.53429	0.0584073	0.269553	2.43971	4.80735	-1.43285	2.3715	4.58662	2.58006	5.89725	1.86955	3.73582	3.07335	4.91961	1.41093	-4.94919	2.80655	-1.03308	2.22485	-4.13952	5.59242	3.32007	-0.272309	4.06354	-1.56108	4.92419	2.56197	3.4923	3.82195	6.5226	0.702092
TCGA-TM-A7C5-01A	Low risk	-0.566314	4.06734	2.36986	5.27196	4.0731	8.09757	3.65918	4.16854	1.62167	3.30449	4.99917	-2.58782	3.22822	3.22418	4.32082	4.62618	3.06074	3.52042	-0.104587	0.226389	2.20305	4.82635	-1.44031	2.41106	4.60005	2.50995	5.88255	1.71822	3.73374	3.00441	4.91185	1.32121	-4.92477	2.74843	-0.982504	2.09325	-4.30646	5.5895	3.25091	-0.370931	4.06651	-1.59256	4.9363	2.65629	3.34603	3.77968	6.45878	0.584284
TCGA-TM-A7CA-01A	Low risk	-0.571634	4.06059	2.32088	5.28754	4.06562	8.10164	3.70799	4.16203	1.65198	3.35208	5.00144	-2.59156	3.25487	3.15601	4.27188	4.64605	2.9911	3.54148	-0.0487115	0.206478	2.24488	4.83687	-1.433	2.41465	4.60206	2.52538	5.88316	1.67622	3.73324	3.07835	4.89961	1.35149	-4.92397	2.75989	-0.987693	2.1564	-4.31309	5.59034	3.27668	-0.384049	4.0634	-1.58099	4.94458	2.57613	3.36978	3.79172	6.48789	0.584143
TCGA-TM-A7CF-01A	Low risk	-0.581759	4.06318	2.17711	5.30468	4.0573	8.18236	3.82205	4.13244	1.75957	3.55308	5.00334	-2.56607	3.32861	3.00267	4.17062	4.70388	2.78782	3.60075	0.207888	0.207716	2.53718	4.84198	-1.37482	2.40806	4.60842	2.61761	5.90131	1.85058	3.73625	3.34336	4.88776	1.51816	-4.89035	2.84294	-1.01414	2.37644	-4.17158	5.59187	3.41396	-0.3143	4.05927	-1.49119	4.96662	2.38258	3.56637	3.88829	6.59164	0.708695
TCGA-TM-A84B-01A	High risk	-0.616589	3.88523	2.59708	5.40204	4.1245	8.07633	3.71651	4.21768	1.71119	3.29606	5.20453	-2.72189	3.45182	2.87136	3.97536	4.86872	2.77782	3.52159	0.0393517	0.231343	2.4122	4.81587	-1.58375	2.29512	4.53087	2.57112	5.87631	1.26651	3.7256	2.86124	4.88525	1.28712	-5.16722	2.75822	-1.14414	2.34158	-4.22619	5.60366	3.22011	-0.348817	4.04252	-1.72249	4.86322	2.32559	3.38025	3.66711	6.56089	0.578041
TCGA-TM-A84C-01A	High risk	-0.701706	3.39506	3.96169	5.54743	4.45575	8.19245	3.13626	4.43615	1.682	2.83516	5.8335	-3.01177	3.85242	2.73962	3.57115	5.41916	2.7485	3.22534	0.11724	0.754265	3.22585	4.53862	-2.03509	1.73093	4.24047	2.74668	5.90505	1.326	3.7198	1.51974	5.04486	1.03027	-5.91269	2.81446	-1.73688	2.45382	-3.24886	5.63887	2.97825	0.316117	4.01798	-2.12106	4.45417	2.40987	3.63263	3.32134	6.59727	1.01325
TCGA-TM-A84F-01A	High risk	-0.586777	3.95886	2.74565	5.29336	4.17254	8.19464	3.49808	4.21717	1.64406	3.25325	5.18	-2.63505	3.3501	3.2071	4.24111	4.79598	3.02742	3.44756	0.0256545	0.412295	2.5821	4.73247	-1.53354	2.25457	4.52807	2.60688	5.90577	1.99343	3.73618	2.71513	4.9722	1.33775	-5.10053	2.81443	-1.1414	2.17554	-3.89891	5.59849	3.24879	-0.0983163	4.06332	-1.65198	4.83429	2.68528	3.54135	3.74912	6.49914	0.817495
TCGA-TM-A84G-01A	Low risk	-0.561498	4.10117	2.23144	5.26679	4.04258	8.08506	3.72388	4.14858	1.63318	3.35473	4.94372	-2.56766	3.20296	3.20768	4.3309	4.58352	3.03888	3.55154	-0.0978565	0.174737	2.14674	4.85386	-1.40086	2.45505	4.6223	2.49811	5.87934	1.67886	3.73373	3.13593	4.89302	1.34695	-4.86487	2.7445	-0.940709	2.10436	-4.39659	5.58699	3.27608	-0.435011	4.06707	-1.5575	4.96971	2.61911	3.32559	3.80743	6.46449	0.541189
TCGA-TM-A84H-01A	Low risk	-0.566216	4.06857	2.35874	5.27363	4.06931	8.09006	3.6662	4.16788	1.62004	3.30217	4.99453	-2.58922	3.22547	3.22035	4.31925	4.62172	3.06058	3.52283	-0.114138	0.216837	2.18186	4.83089	-1.44029	2.41652	4.60197	2.50414	5.88074	1.68866	3.73334	3.00974	4.90831	1.31548	-4.92223	2.74319	-0.977522	2.08968	-4.32914	5.58933	3.24703	-0.386248	4.0662	-1.59475	4.93929	2.65148	3.33195	3.77622	6.4566	0.568974
TCGA-TM-A84I-01A	Low risk	-0.566349	4.04255	2.50192	5.27351	4.09183	8.06389	3.58346	4.19278	1.57183	3.19232	5.03171	-2.61524	3.2163	3.28124	4.34415	4.62975	3.14654	3.48061	-0.218507	0.246385	2.10513	4.8126	-1.49065	2.39026	4.5844	2.47524	5.87496	1.6265	3.73188	2.82186	4.92318	1.23134	-4.97769	2.71173	-0.995726	2.00397	-4.33239	5.59057	3.1775	-0.377022	4.06685	-1.65464	4.90861	2.74175	3.26506	3.71736	6.41303	0.542933
TCGA-TM-A84J-01A	High risk	-0.593282	3.86123	3.17332	5.30373	4.25056	8.14066	3.25379	4.29176	1.52626	2.95974	5.31322	-2.71793	3.35905	3.34491	4.27531	4.85702	3.23175	3.32424	-0.218202	0.523958	2.44661	4.66779	-1.68463	2.14919	4.46416	2.55053	5.89433	1.85464	3.7323	2.16985	5.01935	1.11808	-5.28673	2.74381	-1.22781	1.97653	-3.83351	5.60402	3.06715	-0.0257685	4.06319	-1.82155	4.72903	2.90851	3.3995	3.58359	6.39772	0.787909
TCGA-TM-A84L-01A	Low risk	-0.584548	3.98939	2.60871	5.28997	4.14772	8.20946	3.57282	4.19387	1.67886	3.34321	5.13693	-2.60949	3.34575	3.16573	4.23193	4.77523	2.96609	3.4854	0.0968349	0.376491	2.61762	4.75312	-1.48611	2.28787	4.54793	2.6224	5.90886	2.03088	3.7373	2.88321	4.95717	1.40311	-5.04206	2.8346	-1.11361	2.23532	-3.92424	5.59671	3.30484	-0.123842	4.0634	-1.5991	4.86667	2.61776	3.58119	3.79904	6.52853	0.823031
TCGA-TM-A84M-01A	High risk	-0.577276	3.9177	3.03582	5.29035	4.19255	8.01819	3.29465	4.28264	1.44658	2.86482	5.2104	-2.71535	3.24743	3.42304	4.36423	4.727	3.35945	3.33514	-0.465745	0.392862	2.01911	4.7286	-1.67283	2.25357	4.50407	2.42804	5.86536	1.50188	3.72781	2.17983	4.98319	0.991194	-5.21179	2.64315	-1.11277	1.80714	-4.20438	5.59815	2.98112	-0.260832	4.06584	-1.85058	4.77926	2.98461	3.13836	3.5291	6.30711	0.542412
TCGA-TM-A84O-01A	High risk	-0.595621	3.92443	2.88349	5.28615	4.22971	8.32667	3.43176	4.22324	1.70539	3.34048	5.2636	-2.62033	3.42946	3.18932	4.20487	4.89532	2.94855	3.42877	0.248586	0.556222	3.02444	4.66649	-1.53157	2.15858	4.49447	2.72338	5.93623	2.42328	3.74204	2.69634	5.01736	1.4636	-5.15061	2.91413	-1.24041	2.31214	-3.51466	5.60263	3.34014	0.151798	4.06451	-1.60835	4.78857	2.67224	3.80764	3.81544	6.56832	1.07817
TCGA-TM-A84Q-01A	High risk	-0.577012	3.9703	2.76485	5.2901	4.14855	8.07251	3.46116	4.23388	1.54429	3.0809	5.13929	-2.66309	3.26634	3.30314	4.31484	4.71224	3.18922	3.41957	-0.253923	0.335215	2.17748	4.76425	-1.5749	2.30623	4.53975	2.48747	5.87747	1.63504	3.73086	2.55269	4.95454	1.16206	-5.10202	2.70778	-1.0766	1.97514	-4.19193	5.5957	3.11583	-0.275477	4.06462	-1.73434	4.84195	2.80573	3.27568	3.64832	6.39664	0.598739
TCGA-TM-A84R-01A	Low risk	-0.635436	3.8039	2.80649	5.42851	4.18756	8.15597	3.65191	4.24343	1.76008	3.31625	5.32773	-2.75403	3.55945	2.79205	3.86847	5.00082	2.68075	3.49232	0.198787	0.346816	2.74911	4.75832	-1.6357	2.18575	4.48191	2.66037	5.89508	1.45295	3.7273	2.74143	4.9178	1.33905	-5.28408	2.82183	-1.26539	2.47379	-3.92989	5.61066	3.25191	-0.15994	4.03767	-1.7451	4.79966	2.26745	3.55602	3.66542	6.62001	0.754819
TCGA-TM-A84S-01A	Low risk	-0.559452	4.12951	2.07643	5.26946	4.01016	8.07381	3.80691	4.12694	1.65722	3.42257	4.89202	-2.55102	3.1912	3.16061	4.31774	4.55203	2.98695	3.59029	-0.0682692	0.116374	2.10946	4.88496	-1.3608	2.49804	4.64398	2.49296	5.87626	1.61714	3.73341	3.29237	4.86924	1.38324	-4.80852	2.74498	-0.903746	2.14259	-4.48727	5.58503	3.31045	-0.503052	4.06611	-1.52003	5.00462	2.54728	3.31455	3.83779	6.48252	0.498214
TCGA-TM-A84T-01A	Low risk	-0.56218	4.08297	2.31419	5.27171	4.05196	8.0535	3.68109	4.16524	1.59878	3.27511	4.96421	-2.58999	3.1952	3.2372	4.34	4.58478	3.09317	3.5271	-0.183977	0.177812	2.06037	4.84936	-1.43771	2.4453	4.6128	2.46892	5.87205	1.57653	3.73189	3.0149	4.89645	1.27881	-4.90193	2.7138	-0.946535	2.0429	-4.4381	5.58776	3.2208	-0.455745	4.0666	-1.60469	4.95323	2.66717	3.25534	3.7594	6.43251	0.496004
TCGA-TQ-A7RF-01A	Low risk	-0.564891	4.05412	2.43788	5.27728	4.07338	8.038	3.61926	4.18636	1.56907	3.19592	5.00502	-2.61492	3.20174	3.26662	4.34223	4.60609	3.14199	3.49483	-0.247068	0.205458	2.0281	4.83267	-1.48187	2.4171	4.59538	2.4545	5.86862	1.52663	3.73066	2.86705	4.9082	1.21914	-4.95635	2.69455	-0.970791	1.99486	-4.42244	5.58948	3.17104	-0.438474	4.06606	-1.65365	4.92541	2.71955	3.21701	3.71286	6.40718	0.486162
TCGA-TQ-A7RG-01A	Low risk	-0.569686	4.04908	2.43134	5.27687	4.08781	8.10678	3.6343	4.17727	1.62214	3.28945	5.02794	-2.59795	3.24634	3.22085	4.30731	4.65198	3.05862	3.50833	-0.0945879	0.251058	2.24516	4.81341	-1.45818	2.38834	4.58886	2.52041	5.8848	1.73883	3.73378	2.95209	4.91988	1.31597	-4.9547	2.75409	-1.00563	2.10055	-4.25641	5.59093	3.24458	-0.337139	4.06576	-1.60682	4.92044	2.66115	3.3648	3.76937	6.46206	0.610137
TCGA-TQ-A7RH-01A	Low risk	-0.587593	3.96227	2.67213	5.31037	4.14527	8.13421	3.55318	4.21419	1.63311	3.23246	5.15221	-2.65068	3.33583	3.1676	4.21864	4.77	3.01935	3.46546	-0.0468604	0.337324	2.41388	4.76723	-1.539	2.29413	4.54081	2.56253	5.89136	1.7485	3.73278	2.74787	4.94434	1.29001	-5.08964	2.77316	-1.1068	2.15294	-4.07556	5.59767	3.21606	-0.218575	4.06014	-1.67428	4.85517	2.63949	3.43008	3.71726	6.48442	0.696179
TCGA-TQ-A7RI-01A	High risk	-0.578889	3.99061	2.66971	5.28093	4.14921	8.16438	3.51814	4.20769	1.62263	3.24193	5.13135	-2.62175	3.30498	3.24342	4.28519	4.74166	3.07025	3.45682	-0.0394597	0.370202	2.45212	4.75327	-1.51342	2.29568	4.54649	2.57185	5.89877	1.93116	3.73563	2.75487	4.96131	1.31605	-5.05501	2.78963	-1.09539	2.1215	-4.01029	5.5957	3.23497	-0.16861	4.06554	-1.64346	4.85778	2.71534	3.47323	3.74948	6.47353	0.750998
TCGA-TQ-A7RJ-01A	Low risk	-0.568922	4.0719	2.31521	5.27517	4.06952	8.12802	3.69834	4.15696	1.65891	3.37679	4.99606	-2.57561	3.25063	3.17735	4.29208	4.64259	2.99418	3.54147	-0.0138953	0.228016	2.30482	4.82781	-1.41637	2.41037	4.60353	2.54262	5.88948	1.79446	3.73505	3.10202	4.90862	1.38283	-4.90787	2.77889	-0.989335	2.16604	-4.25414	5.58977	3.30073	-0.344205	4.06557	-1.55738	4.94539	2.59439	3.41776	3.81732	6.49479	0.631299
TCGA-TQ-A7RK-01A	Low risk	-0.570864	4.03752	2.50188	5.27157	4.10801	8.1355	3.59327	4.18426	1.62385	3.2842	5.05595	-2.59745	3.26025	3.24078	4.31263	4.67584	3.06712	3.49211	-0.0654721	0.296835	2.33053	4.79108	-1.46729	2.35918	4.57707	2.54255	5.89176	1.8515	3.73518	2.90107	4.93681	1.32873	-4.97687	2.7726	-1.03225	2.10771	-4.15703	5.59203	3.25128	-0.268875	4.06685	-1.60752	4.9021	2.68963	3.41723	3.77461	6.46705	0.67298
TCGA-TQ-A7RM-01A	Low risk	-0.585376	3.96531	2.76977	5.27663	4.1898	8.25576	3.47129	4.21249	1.66559	3.30159	5.19207	-2.61249	3.36221	3.22969	4.25837	4.81359	3.01466	3.44325	0.116063	0.47054	2.75351	4.70693	-1.51338	2.22836	4.52259	2.65315	5.92005	2.2298	3.73967	2.73893	4.99299	1.40301	-5.09208	2.85914	-1.16483	2.21625	-3.7426	5.5987	3.29748	0.00546222	4.06624	-1.61431	4.82531	2.70531	3.65792	3.79459	6.52239	0.932152
TCGA-TQ-A7RN-01A	Low risk	-0.563776	4.07947	2.31053	5.27547	4.05239	8.05712	3.68892	4.1646	1.60652	3.28577	4.96844	-2.59141	3.20391	3.22156	4.32754	4.59297	3.07638	3.53051	-0.167327	0.177536	2.0789	4.84964	-1.43751	2.44286	4.61184	2.47497	5.87284	1.57559	3.73187	3.02679	4.89508	1.28706	-4.90496	2.71836	-0.950984	2.05938	-4.42975	5.58812	3.22734	-0.45218	4.06586	-1.60261	4.9531	2.64956	3.26612	3.76226	6.44038	0.501993
TCGA-TQ-A7RO-01A	Low risk	-0.575755	4.02911	2.48145	5.28186	4.10916	8.15491	3.62228	4.1798	1.65417	3.33143	5.06724	-2.59773	3.28932	3.18845	4.27259	4.70226	3.00568	3.5059	0.00413536	0.298963	2.41378	4.79103	-1.46068	2.35103	4.57492	2.56842	5.89607	1.87595	3.73556	2.95601	4.9333	1.36771	-4.98117	2.7937	-1.04726	2.17145	-4.11555	5.59311	3.28244	-0.248566	4.06475	-1.59251	4.90336	2.62857	3.46796	3.79268	6.49739	0.704898
TCGA-TQ-A7RP-01A	High risk	-0.640022	3.75841	3.21179	5.357	4.34581	8.51774	3.37301	4.26102	1.85612	3.47526	5.50447	-2.68021	3.68088	2.93824	3.92878	5.18135	2.6436	3.40383	0.682586	0.778749	3.90717	4.56116	-1.61387	1.93352	4.39881	2.94139	5.97828	2.79609	3.7459	2.59106	5.06785	1.6375	-5.37205	3.07227	-1.50291	2.69628	-2.87349	5.6176	3.46647	0.549768	4.0513	-1.62028	4.67243	2.44062	4.24297	3.84911	6.73499	1.47478
TCGA-TQ-A7RQ-01A	Low risk	-0.573996	4.05002	2.37443	5.28344	4.08557	8.14421	3.68083	4.16482	1.66894	3.37578	5.03015	-2.58629	3.27882	3.15767	4.26538	4.67813	2.97273	3.53291	0.0188378	0.255161	2.37691	4.81393	-1.43319	2.38363	4.591	2.56202	5.89328	1.82533	3.73523	3.06375	4.91617	1.38978	-4.94086	2.7917	-1.01863	2.19403	-4.18725	5.59163	3.30399	-0.301444	4.06414	-1.56769	4.92897	2.58072	3.45417	3.8123	6.50775	0.669328
TCGA-TQ-A7RR-01A	High risk	-0.590805	3.93731	2.80555	5.30192	4.18545	8.19427	3.47606	4.22735	1.64135	3.22917	5.2084	-2.65015	3.36794	3.19826	4.22216	4.82058	3.02608	3.43537	0.0218057	0.429385	2.60201	4.72286	-1.5562	2.23344	4.51646	2.61061	5.90573	1.97355	3.73559	2.65499	4.97707	1.32108	-5.13464	2.81301	-1.16371	2.1777	-3.87063	5.60004	3.23383	-0.0789769	4.06192	-1.6738	4.81811	2.68568	3.54224	3.73003	6.49915	0.826139
TCGA-TQ-A7RV-01A	Low risk	-0.573176	4.05211	2.3766	5.28089	4.08606	8.14539	3.6763	4.16478	1.66651	3.37347	5.02856	-2.58444	3.27536	3.16588	4.27202	4.67511	2.97974	3.5313	0.0156093	0.257776	2.37566	4.81271	-1.4321	2.38376	4.5913	2.56141	5.8936	1.83706	3.73541	3.06014	4.91771	1.38929	-4.93876	2.79177	-1.01745	2.18833	-4.18411	5.59145	3.30343	-0.298487	4.06462	-1.56662	4.92877	2.58956	3.45466	3.81332	6.50535	0.671826
TCGA-TQ-A7RW-01A	High risk	-0.577219	3.98347	2.67565	5.2962	4.1286	8.06292	3.5186	4.22168	1.56215	3.12259	5.11272	-2.65691	3.26514	3.26184	4.29574	4.69907	3.14784	3.44511	-0.2328	0.295022	2.15477	4.78499	-1.55446	2.33242	4.5524	2.48468	5.87488	1.57483	3.73031	2.64902	4.93786	1.18302	-5.07308	2.70717	-1.0559	2.00551	-4.25335	5.59484	3.13516	-0.32245	4.0632	-1.7157	4.86358	2.74882	3.2664	3.66357	6.41103	0.56736
TCGA-TQ-A8XE-01A	High risk	-0.571571	3.9717	2.79557	5.29039	4.13612	7.99067	3.42952	4.24815	1.47558	2.95858	5.12004	-2.68648	3.21426	3.36524	4.35889	4.66213	3.29739	3.39697	-0.444271	0.288357	1.9222	4.78291	-1.60933	2.33479	4.54423	2.40807	5.85814	1.38386	3.72709	2.42509	4.944	1.03788	-5.11312	2.63493	-1.03964	1.84401	-4.38059	5.59427	3.02413	-0.388825	4.06509	-1.79551	4.84235	2.88731	3.09803	3.57436	6.32592	0.454251
TCGA-VM-A8C8-01A	Low risk	-0.565066	4.06366	2.39604	5.27316	4.07192	8.06934	3.64175	4.17594	1.59649	3.2548	4.99853	-2.59883	3.21307	3.24672	4.33412	4.61336	3.10083	3.50926	-0.17267	0.215036	2.11683	4.83019	-1.45752	2.41615	4.59908	2.48299	5.87597	1.63109	3.73236	2.94474	4.90983	1.27425	-4.93581	2.7229	-0.974422	2.04497	-4.3643	5.58929	3.21412	-0.40473	4.06652	-1.61927	4.93276	2.68788	3.28437	3.75002	6.43384	0.536927
TCGA-VM-A8C9-01A	High risk	-0.82713	2.90101	4.42223	5.82974	4.60537	8.27572	3.30728	4.53077	1.99898	2.98971	6.28395	-3.29235	4.40268	1.71279	2.4737	5.97922	1.85238	3.25364	0.763945	0.861938	4.36212	4.47442	-2.29841	1.32659	4.02893	3.02846	5.92102	0.627388	3.70603	1.33676	5.00424	1.13396	-6.46879	2.95296	-2.31804	3.36368	-2.70837	5.67551	3.04188	0.579293	3.95902	-2.31858	4.23536	1.47672	4.01178	3.15566	6.93267	1.24451
TCGA-VM-A8CA-01A	Low risk	-0.573018	4.06433	2.29437	5.28592	4.06769	8.13412	3.72552	4.15407	1.67972	3.40724	5.0031	-2.57927	3.27186	3.13196	4.25752	4.66087	2.94696	3.55316	0.027608	0.220809	2.34534	4.83175	-1.41413	2.40796	4.60271	2.55608	5.8907	1.77713	3.73482	3.1425	4.90253	1.40386	-4.91246	2.78879	-0.997574	2.21096	-4.2452	5.59059	3.3183	-0.343977	4.06345	-1.55113	4.94781	2.5425	3.44026	3.82477	6.51525	0.639074
TCGA-VM-A8CB-01A	High risk	-0.566697	4.03831	2.51733	5.27528	4.09341	8.05666	3.57619	4.19614	1.56528	3.17657	5.036	-2.62037	3.21546	3.28495	4.34423	4.63054	3.15584	3.47613	-0.235941	0.24579	2.08648	4.81225	-1.49841	2.38852	4.58245	2.46906	5.87327	1.60064	3.73143	2.79829	4.92328	1.2171	-4.98568	2.70509	-0.996956	1.99272	-4.34308	5.59076	3.16626	-0.382957	4.06661	-1.66458	4.90539	2.74904	3.24969	3.707	6.40691	0.532094
TCGA-VM-A8CD-01A	High risk	-0.637037	3.6984	3.48571	5.3709	4.36681	8.33697	3.19544	4.32641	1.68288	3.10243	5.5493	-2.77174	3.61325	3.10022	4.0065	5.1446	2.9299	3.30115	0.230428	0.751267	3.29035	4.5605	-1.75787	1.9232	4.3686	2.77344	5.93903	2.271	3.73676	2.08048	5.07174	1.30582	-5.50022	2.90981	-1.48966	2.34638	-3.17959	5.61878	3.19507	0.380644	4.05054	-1.82394	4.61256	2.67899	3.8444	3.62738	6.57433	1.19565
TCGA-VM-A8CE-01A	Low risk	-0.573727	4.02223	2.52953	5.28338	4.10863	8.10958	3.59009	4.19258	1.61224	3.24799	5.06807	-2.61597	3.26512	3.22787	4.29556	4.68273	3.07367	3.48606	-0.107621	0.283175	2.27183	4.79585	-1.48984	2.35759	4.57249	2.52482	5.88562	1.73953	3.73337	2.85286	4.93119	1.29025	-5.00098	2.75244	-1.03541	2.09025	-4.20558	5.59284	3.2212	-0.300461	4.06486	-1.637	4.89612	2.68363	3.36821	3.7436	6.45629	0.629988
TCGA-VM-A8CF-01A	Low risk	-0.575574	4.03338	2.47812	5.27553	4.11485	8.18529	3.62048	4.1752	1.67037	3.36634	5.07046	-2.5857	3.29802	3.18828	4.27427	4.71175	2.98711	3.5089	0.0586174	0.321518	2.50049	4.78155	-1.44687	2.34146	4.57392	2.59327	5.90316	1.9866	3.73724	2.98752	4.94081	1.40676	-4.9731	2.81771	-1.05698	2.20244	-4.04427	5.59319	3.31264	-0.202969	4.06578	-1.56941	4.90231	2.62398	3.52867	3.8191	6.5139	0.759478
TCGA-VM-A8CH-01A	Low risk	-0.573258	4.00196	2.64954	5.281	4.12839	8.09069	3.51668	4.21307	1.57117	3.15684	5.09818	-2.63564	3.25575	3.28485	4.32135	4.68812	3.14949	3.44952	-0.193535	0.311945	2.21206	4.77878	-1.53012	2.33448	4.55764	2.50199	5.88155	1.70437	3.73239	2.69465	4.94537	1.22205	-5.04554	2.7279	-1.05093	2.01643	-4.20038	5.59378	3.16481	-0.286888	4.06583	-1.68457	4.86972	2.76549	3.31686	3.69677	6.41922	0.614088
TCGA-VV-A829-01A	High risk	-0.569862	4.01108	2.61111	5.28582	4.10661	8.02799	3.53394	4.21484	1.53661	3.10046	5.06761	-2.64803	3.22015	3.29843	4.33746	4.64567	3.19501	3.45127	-0.309076	0.253035	2.02113	4.80545	-1.54065	2.37097	4.56889	2.44594	5.86659	1.4908	3.72941	2.67149	4.92679	1.15115	-5.03454	2.67772	-1.01256	1.94681	-4.37042	5.59227	3.11385	-0.395856	4.06511	-1.71493	4.8842	2.78188	3.18877	3.65603	6.38131	0.493991
TCGA-VV-A86M-01A	Low risk	-0.568728	4.01961	2.59409	5.27871	4.10802	8.05164	3.53758	4.20883	1.55	3.13298	5.06315	-2.63495	3.22262	3.30065	4.34342	4.64707	3.18117	3.45648	-0.265484	0.266778	2.08087	4.80023	-1.52451	2.36837	4.57082	2.46447	5.87225	1.58421	3.73087	2.71035	4.93158	1.1859	-5.01999	2.69701	-1.01495	1.96952	-4.32136	5.59196	3.14003	-0.36473	4.06626	-1.69208	4.88715	2.77849	3.23564	3.68139	6.39453	0.534579
TCGA-VW-A7QS-01A	High risk	-0.591388	3.89209	2.97184	5.32437	4.18973	8.0525	3.38721	4.27165	1.52569	2.97886	5.2365	-2.72314	3.32476	3.27003	4.2463	4.79385	3.19349	3.37595	-0.299453	0.379313	2.19196	4.73718	-1.66084	2.2393	4.49999	2.48539	5.87283	1.49246	3.72775	2.32701	4.96636	1.08032	-5.22566	2.68807	-1.14767	1.966	-4.13934	5.60109	3.04874	-0.237937	4.05898	-1.82185	4.78638	2.8069	3.24183	3.56556	6.38716	0.594346
TCGA-VW-A8FI-01A	High risk	-0.585075	3.94972	2.83558	5.28305	4.19247	8.20477	3.43389	4.22918	1.6215	3.20642	5.20246	-2.63825	3.34449	3.26245	4.27199	4.8026	3.08174	3.41964	-0.00354467	0.455579	2.5988	4.71052	-1.55215	2.22948	4.5163	2.60723	5.90849	2.06714	3.73695	2.61335	4.99074	1.3146	-5.12513	2.81394	-1.15912	2.13316	-3.8363	5.59901	3.22699	-0.0488754	4.06553	-1.66954	4.81282	2.75711	3.54839	3.73491	6.48015	0.850219
TCGA-W9-A837-01A	Low risk	-0.583354	3.99614	2.47394	5.32601	4.08424	8.03653	3.66803	4.19645	1.61673	3.22659	5.06863	-2.65641	3.28732	3.11877	4.2097	4.69333	3.01246	3.5091	-0.16404	0.195617	2.12063	4.83571	-1.51894	2.3846	4.57619	2.48442	5.86768	1.37275	3.72803	2.87478	4.89287	1.23155	-5.02751	2.70668	-1.02225	2.10929	-4.39788	5.59425	3.18054	-0.437161	4.05697	-1.68316	4.90912	2.56923	3.24681	3.68914	6.45833	0.488142
TCGA-WH-A86K-01A	Low risk	-0.57086	4.07101	2.30863	5.27416	4.07567	8.16112	3.70618	4.152	1.68388	3.42292	5.00505	-2.56641	3.27018	3.15698	4.2773	4.6624	2.95513	3.54839	0.058407	0.249021	2.41011	4.81908	-1.40349	2.39793	4.60114	2.57373	5.89716	1.89708	3.73659	3.14564	4.91407	1.42966	-4.90482	2.8072	-1.0045	2.21671	-4.17625	5.59035	3.33747	-0.296665	4.06557	-1.53327	4.94394	2.56762	3.48853	3.84539	6.52017	0.690248
TCGA-WY-A858-01A	Low risk	-0.582667	3.98971	2.63669	5.2845	4.15205	8.20548	3.54881	4.19817	1.66406	3.31706	5.13892	-2.61035	3.33557	3.1949	4.25151	4.76881	2.9981	3.47453	0.0679132	0.385748	2.59414	4.74805	-1.4928	2.2846	4.54582	2.61423	5.9081	2.03936	3.73734	2.84175	4.96254	1.38518	-5.04677	2.82772	-1.11303	2.20502	-3.92312	5.59651	3.28958	-0.119008	4.06454	-1.60825	4.86123	2.65352	3.56645	3.78977	6.51465	0.820244
TCGA-WY-A859-01A	Low risk	-0.599711	3.94658	2.55721	5.34758	4.12506	8.13414	3.67008	4.19983	1.69898	3.33416	5.15416	-2.66206	3.39276	3.00727	4.10264	4.81009	2.86134	3.51475	0.0668463	0.281771	2.48592	4.79566	-1.52483	2.30739	4.5468	2.59053	5.89052	1.61604	3.73111	2.91495	4.91304	1.34966	-5.08773	2.7924	-1.11445	2.29318	-4.11612	5.59949	3.26766	-0.265541	4.05264	-1.65326	4.87649	2.45296	3.46649	3.73846	6.54669	0.677782
TCGA-WY-A85A-01A	Low risk	-0.567948	4.07993	2.27742	5.27517	4.06075	8.12213	3.71752	4.15193	1.66179	3.38879	4.98159	-2.57171	3.24458	3.16986	4.29222	4.63167	2.98695	3.55022	-0.0146427	0.211595	2.28403	4.83631	-1.40713	2.42283	4.60947	2.53795	5.88801	1.77186	3.73487	3.13656	4.90247	1.38723	-4.89312	2.77615	-0.977829	2.16905	-4.28448	5.58916	3.30568	-0.365695	4.06547	-1.54992	4.95452	2.5814	3.40789	3.82257	6.49607	0.615009
TCGA-WY-A85B-01A	Low risk	-0.565454	4.04416	2.48721	5.27773	4.08226	8.03358	3.59212	4.19445	1.55643	3.16469	5.02011	-2.62321	3.20247	3.28304	4.34712	4.6129	3.16469	3.48127	-0.272058	0.218624	2.01734	4.82508	-1.49802	2.40575	4.58866	2.44925	5.8677	1.51773	3.73033	2.80788	4.91398	1.19664	-4.97617	2.68778	-0.979952	1.97374	-4.41217	5.59006	3.15227	-0.428479	4.06617	-1.67138	4.91427	2.74527	3.20418	3.69603	6.39626	0.485511
TCGA-WY-A85C-01A	High risk	-0.579751	3.97101	2.70973	5.30102	4.1367	8.06619	3.50681	4.22702	1.56326	3.11368	5.13024	-2.66462	3.27765	3.2546	4.28335	4.71563	3.14296	3.43884	-0.227336	0.306963	2.17639	4.77855	-1.56613	2.31913	4.54553	2.49011	5.87567	1.57417	3.73014	2.61906	4.94124	1.1784	-5.09242	2.70936	-1.07012	2.01195	-4.22903	5.59579	3.13052	-0.306436	4.06239	-1.72563	4.8542	2.74619	3.27434	3.65556	6.41379	0.578499
TCGA-WY-A85D-01A	Low risk	-0.569436	4.05187	2.43883	5.26979	4.09574	8.13757	3.62567	4.17419	1.63584	3.31849	5.03416	-2.58676	3.25486	3.22598	4.31156	4.66274	3.04576	3.50823	-0.0438625	0.277841	2.33066	4.80165	-1.44699	2.37604	4.58646	2.545	5.8921	1.85538	3.73549	2.97154	4.92928	1.35182	-4.95003	2.77772	-1.01736	2.1266	-4.17958	5.5911	3.27153	-0.287068	4.06696	-1.58642	4.91693	2.6638	3.4251	3.79356	6.47657	0.6672
TCGA-WY-A85E-01A	Low risk	-0.57405	4.04702	2.32562	5.30504	4.05506	8.04532	3.72017	4.17097	1.62836	3.29365	5.00093	-2.61809	3.24815	3.13717	4.25273	4.6372	3.00832	3.53905	-0.138902	0.161784	2.1002	4.85598	-1.46153	2.43003	4.60252	2.48275	5.86967	1.44806	3.72981	3.0267	4.88286	1.2818	-4.94516	2.71669	-0.974503	2.11445	-4.44465	5.59067	3.22374	-0.470125	4.0604	-1.62573	4.94598	2.56431	3.26124	3.74108	6.46367	0.482323
[truncated: 90 more columns]
