# Supplementary material for: Identification of Prognostic Values of Neutrophil Extracellular Traps‐Related Genes in Glioma Based on Bioinformatics
Source: Immun Inflamm Dis. 2026 Apr 6;14(4):e70422. doi: 10.1002/iid3.70422 (PMC13053668; doi:10.1002/iid3.70422)
Supplement: Supplementary file 33 — Supplementary Table 33. [file IID3-14-e70422-s015.xlsx]

## Sheet: correlaion_0.9
	ABT.888	AG.014699	AZD8055	BAY.61.3606	BMS.708163	Camptothecin	CEP.701	Cytarabine	DMOG	GDC0941	IPA.3	JNK.Inhibitor.VIII	Lenalidomide	Methotrexate	NU.7441	PAC.1	PD.0332991	SL.0101.1	Vinblastine	Vorinostat	X681640	AS601245	Bexarotene	BIBW2992	CGP.082996	Gefitinib	GNF.2	GSK269962A	GSK.650394	GW.441756	Imatinib	KIN001.135	MG.132	NVP.TAE684	Parthenolide	Pazopanib	PF.02341066	RO.3306	Z.LLNle.CHO
ACSF2	0.149 0.000123724736397435	0.291 3.15303338993544e-14	0.317 0.0898797193331355	0.346 0	0.287 0	0.34 6.66133814775094e-16	0.337 3.50830475781549e-14	0.346 6.79456491070596e-14	0.347 0	0.307 0	0.339 0.000120832582467756	0.338 0	0.293 0	0.329 8.88178419700125e-16	0.317 0.920515566144118	0.339 0	0.301 0	0.333 0.369896658422151	0.335 0.102471682288202	0.314 0	0.35 0	-0.066 0	-0.308 4.44089209850063e-16	-0.29 1.84297022087776e-14	-0.15 0	-0.004 7.105427357601e-15	-0.323 0	-0.324 0.006755541531279	0.035 0	-0.064 0.0314188661862036	-0.325 0.0148415162933544	-0.309 3.5527136788005e-15	-0.298 0.0200066294320136	-0.106 0.0958660719339608	-0.084 0	-0.095 0	-0.091 2.22044604925031e-16	0.065 0	-0.296 1.13242748511766e-14
ALDH1A3	0.926 0	0.511 0	0.395 2.2163515467355e-10	0.489 0	0.211 0	0.437 0	0.406 0	0.31 5.11448585704954e-08	0.3 0	0.554 0	0.467 0	0.477 4.44089209850063e-16	0.472 4.21884749357559e-15	0.431 0	0.534 0.00111241945800655	0.287 0	0.384 0	0.547 0.860888079258382	0.492 0	0.526 0	0.367 0	-0.245 0	-0.422 0	-0.56 0	-0.978 0	-0.127 0	-0.587 0	-0.362 6.90938232406069e-07	0.007 6.26165785888588e-14	-0.921 0.158002403648511	-0.338 1.97619698383278e-14	-0.533 0	-0.551 0.656755185855909	-0.193 0.00857779119056246	-0.055 0	-0.293 0	-0.017 0	-0.103 0	-0.532 0
CHCHD10	0.455 0	0.417 0	0.41 0.573001796040126	0.524 0	0.317 0	0.478 0	0.459 0	0.468 0	0.476 0	0.478 0	0.489 0	0.492 0	0.398 0	0.452 0	0.485 0.045993683600049	0.448 0	0.371 0	0.528 0.000111895151542196	0.496 0	0.473 0	0.486 0	-0.022 0	-0.404 0	-0.449 0	-0.473 0	0.078 0	-0.535 0	-0.414 0.256211395139565	0.15 0	-0.319 0.811024933881886	-0.413 0.0844666899827506	-0.469 0	-0.46 0.887957742214873	-0.044 0.000135431059708147	0.009 0	-0.067 0	0.006 0	0.149 0	-0.442 0
MGARP	0.363 0	0.376 0	0.357 6.66312028707594e-06	0.358 0	0.307 0	0.365 0	0.36 0	0.333 8.88178419700125e-16	0.322 0	0.388 0	0.37 0	0.371 0	0.368 0	0.365 0	0.385 0.0105562935003429	0.33 0	0.349 0	0.376 0.271287170288804	0.374 2.70399116431008e-08	0.382 0	0.345 0	-0.175 0	-0.36 0	-0.386 0	-0.351 0	-0.1 0	-0.382 0	-0.353 9.80478895851178e-07	-0.043 0	-0.215 0.00010532079458736	-0.349 7.42643671003407e-08	-0.384 0	-0.385 0.000120164674266121	-0.19 0.281055450775076	-0.151 0	-0.208 0	-0.15 0	-0.042 0	-0.381 0
MICALL2	0.518 0	0.902 0	0.968 0	0.915 0	0.929 0	0.987 0	0.994 0	0.968 0	0.932 0	0.938 0	0.978 0	0.975 0	0.906 0	0.984 0	0.953 1.18184655395481e-07	0.981 0	0.93 0	0.93 0.000264712770537745	0.97 0.259369273397765	0.952 0	0.971 0	-0.343 0	-0.947 0	-0.905 0	-0.467 0	-0.205 0	-0.914 0	-0.984 0	-0.142 0	-0.044 0	-0.989 0	-0.944 0	-0.924 0	-0.464 0.612258868246491	-0.446 0	-0.405 0	-0.473 0	-0.02 0	-0.917 0
NFIL3	0.324 0	0.567 0	0.507 0	0.024 0	0.595 0.540864881994294	0.289 0	0.343 0	0.116 0	0.008 4.86277684785819e-14	0.412 0	0.267 3.76443860283793e-06	0.269 0.00296864008520581	0.591 0.842631948693734	0.401 0	0.372 0	0.195 0.000381722474017909	0.606 0	0.134 0	0.268 0.0547395839352971	0.406 0	0.119 3.47966100378017e-12	-0.95 2.64765986912607e-12	-0.545 0	-0.507 0	-0.18 0	-0.968 0	-0.138 0	-0.468 0	-0.978 5.20840153228619e-07	0.075 0	-0.45 0	-0.427 0	-0.47 0	-0.972 0	-0.987 0.000564128375972306	-0.934 3.15480974677484e-12	-0.968 0	-0.903 0.00229513161544492	-0.512 0
